# Supplementary material for: Design Guidelines for Two-Dimensional Transition Metal Dichalcogenide Alloys
Source: Chem Mater. 2022 Nov 29;34(23):10279–90. doi: 10.1021/acs.chemmater.2c01390 (PMC9753562; doi:10.1021/acs.chemmater.2c01390)
Supplement: Supplementary file 2 — cm2c01390_si_002.zip [file cm2c01390_si_002.zip]

Archive with 31,315 entries (1,702 files):
- dataset/
- dataset/metastability_metric/
- dataset/.DS_Store
- __MACOSX/dataset/._.DS_Store
- dataset/configurational_sampling/
- dataset/metastability_metric/metastability_metric/
- dataset/metastability_metric/lattice_energy/
- dataset/metastability_metric/dataset_S.json
- dataset/metastability_metric/4-Optimal_prototype_matrix.ipynb
- dataset/metastability_metric/.DS_Store
- __MACOSX/dataset/metastability_metric/._.DS_Store
- dataset/metastability_metric/dataset_Te.json
- dataset/metastability_metric/3-Metastability_metric.ipynb
- __MACOSX/dataset/metastability_metric/._3-Metastability_metric.ipynb
- dataset/metastability_metric/dataset_Se.json
- dataset/metastability_metric/2-Lattice_mismatch.ipynb
- dataset/metastability_metric/README
- __MACOSX/dataset/metastability_metric/._README
- dataset/metastability_metric/lattice_mismatch/
- dataset/metastability_metric/Load_and_search_the_database.ipynb
- dataset/metastability_metric/optimal_proto/
- dataset/metastability_metric/1-Lattice_Energy.ipynb
- __MACOSX/dataset/metastability_metric/._1-Lattice_Energy.ipynb
- dataset/metastability_metric/src/
- dataset/configurational_sampling/.DS_Store
- __MACOSX/dataset/configurational_sampling/._.DS_Store
- dataset/configurational_sampling/W-SeTe2/
- dataset/configurational_sampling/MoTi-Te2/
- dataset/metastability_metric/metastability_metric/mstable_matrix-S.npy
- dataset/metastability_metric/metastability_metric/mstable_matrix-Te.npy
- dataset/metastability_metric/metastability_metric/mstable_matrix-Se.npy
- dataset/metastability_metric/lattice_energy/binary_en-Te.npy
- dataset/metastability_metric/lattice_energy/tm_proto_en-Se.npy
- dataset/metastability_metric/lattice_energy/tm_proto_en-Te.npy
- dataset/metastability_metric/lattice_energy/binary_en-Se.npy
- dataset/metastability_metric/lattice_energy/tm_proto_en-S.npy
- dataset/metastability_metric/lattice_energy/binary_en-S.npy
- dataset/metastability_metric/lattice_mismatch/tm_proto_lat-S.npy
- dataset/metastability_metric/lattice_mismatch/mismatch_matrix-S.npy
- dataset/metastability_metric/lattice_mismatch/mismatch_matrix-Se.npy
- dataset/metastability_metric/lattice_mismatch/tm_proto_lat-Se.npy
- dataset/metastability_metric/lattice_mismatch/tm_proto_lat-Te.npy
- dataset/metastability_metric/lattice_mismatch/mismatch_matrix-Te.npy
- dataset/metastability_metric/optimal_proto/opt_protoind-Se-zeta_0.08.npy
- dataset/metastability_metric/optimal_proto/opt_fit-Se-zeta_0.08.npy
- dataset/metastability_metric/optimal_proto/opt_fit-Te-zeta_0.08.npy
- dataset/metastability_metric/optimal_proto/opt_protoind-Te-zeta_0.08.npy
- dataset/metastability_metric/optimal_proto/opt_metastab-Se-zeta_0.08.npy
- dataset/metastability_metric/optimal_proto/opt_metastab-Te-zeta_0.08.npy
- dataset/metastability_metric/optimal_proto/opt_protoind-S-zeta_0.08.npy
- dataset/metastability_metric/optimal_proto/opt_fit-S-zeta_0.08.npy
- dataset/metastability_metric/optimal_proto/opt_metastab-S-zeta_0.08.npy
- dataset/metastability_metric/src/dbAtoms.py
- dataset/metastability_metric/src/.DS_Store
- __MACOSX/dataset/metastability_metric/src/._.DS_Store
- dataset/metastability_metric/src/__pycache__/
- dataset/metastability_metric/src/metric_tool.py
- dataset/metastability_metric/src/utilities.py
- dataset/configurational_sampling/W-SeTe2/.DS_Store
- __MACOSX/dataset/configurational_sampling/W-SeTe2/._.DS_Store
- dataset/configurational_sampling/W-SeTe2/p-WTe2/
- dataset/configurational_sampling/W-SeTe2/p-MoS2/
- dataset/configurational_sampling/MoTi-Te2/.DS_Store
- __MACOSX/dataset/configurational_sampling/MoTi-Te2/._.DS_Store
- dataset/configurational_sampling/MoTi-Te2/source/
- dataset/configurational_sampling/MoTi-Te2/p-WTe2/
- dataset/configurational_sampling/MoTi-Te2/p-MoS2/
- dataset/configurational_sampling/MoTi-Te2/p-CdI2/
- dataset/metastability_metric/src/__pycache__/utilities.cpython-37.pyc
- dataset/metastability_metric/src/__pycache__/metric_tool.cpython-37.pyc
- dataset/metastability_metric/src/__pycache__/dbAtoms.cpython-37.pyc
- dataset/configurational_sampling/W-SeTe2/p-WTe2/training_data/
- dataset/configurational_sampling/W-SeTe2/p-WTe2/INCAR
- dataset/configurational_sampling/W-SeTe2/p-WTe2/.DS_Store
- __MACOSX/dataset/configurational_sampling/W-SeTe2/p-WTe2/._.DS_Store
- dataset/configurational_sampling/W-SeTe2/p-WTe2/prim.json
- dataset/configurational_sampling/W-SeTe2/p-WTe2/symmetry/
- dataset/configurational_sampling/W-SeTe2/p-WTe2/.casm/
- dataset/configurational_sampling/W-SeTe2/p-MoS2/training_data/
- dataset/configurational_sampling/W-SeTe2/p-MoS2/INCAR
- dataset/configurational_sampling/W-SeTe2/p-MoS2/.DS_Store
- __MACOSX/dataset/configurational_sampling/W-SeTe2/p-MoS2/._.DS_Store
- dataset/configurational_sampling/W-SeTe2/p-MoS2/prim.json
- dataset/configurational_sampling/W-SeTe2/p-MoS2/symmetry/
- dataset/configurational_sampling/W-SeTe2/p-MoS2/.casm/
- dataset/configurational_sampling/MoTi-Te2/source/struct_sim.py
- dataset/configurational_sampling/MoTi-Te2/source/Structural_similarity_metric.ipynb
- dataset/configurational_sampling/MoTi-Te2/p-WTe2/training_data/
- dataset/configurational_sampling/MoTi-Te2/p-WTe2/INCAR
- dataset/configurational_sampling/MoTi-Te2/p-WTe2/.DS_Store
- __MACOSX/dataset/configurational_sampling/MoTi-Te2/p-WTe2/._.DS_Store
- dataset/configurational_sampling/MoTi-Te2/p-WTe2/prim.json
- dataset/configurational_sampling/MoTi-Te2/p-WTe2/symmetry/
- dataset/configurational_sampling/MoTi-Te2/p-WTe2/.casm/
- dataset/configurational_sampling/MoTi-Te2/p-WTe2/similarity.json
- dataset/configurational_sampling/MoTi-Te2/p-MoS2/training_data/
- dataset/configurational_sampling/MoTi-Te2/p-MoS2/INCAR
- dataset/configurational_sampling/MoTi-Te2/p-MoS2/.DS_Store
- __MACOSX/dataset/configurational_sampling/MoTi-Te2/p-MoS2/._.DS_Store
- dataset/configurational_sampling/MoTi-Te2/p-MoS2/prim.json
- dataset/configurational_sampling/MoTi-Te2/p-MoS2/symmetry/
- dataset/configurational_sampling/MoTi-Te2/p-MoS2/.casm/
- dataset/configurational_sampling/MoTi-Te2/p-MoS2/similarity.json
- dataset/configurational_sampling/MoTi-Te2/p-CdI2/training_data/
- dataset/configurational_sampling/MoTi-Te2/p-CdI2/INCAR
- dataset/configurational_sampling/MoTi-Te2/p-CdI2/.DS_Store
- __MACOSX/dataset/configurational_sampling/MoTi-Te2/p-CdI2/._.DS_Store
- dataset/configurational_sampling/MoTi-Te2/p-CdI2/prim.json
- dataset/configurational_sampling/MoTi-Te2/p-CdI2/symmetry/
- dataset/configurational_sampling/MoTi-Te2/p-CdI2/.casm/
- dataset/configurational_sampling/MoTi-Te2/p-CdI2/similarity.json
- dataset/configurational_sampling/W-SeTe2/p-WTe2/training_data/settings/
- dataset/configurational_sampling/W-SeTe2/p-WTe2/training_data/SCEL3_3_1_1_0_1_0/
- dataset/configurational_sampling/W-SeTe2/p-WTe2/training_data/.DS_Store
- __MACOSX/dataset/configurational_sampling/W-SeTe2/p-WTe2/training_data/._.DS_Store
- dataset/configurational_sampling/W-SeTe2/p-WTe2/training_data/SCEL2_2_1_1_0_0_0/
- dataset/configurational_sampling/W-SeTe2/p-WTe2/training_data/SCEL3_1_3_1_2_0_0/
- dataset/configurational_sampling/W-SeTe2/p-WTe2/training_data/SCEL2_2_1_1_0_0_1/
- dataset/configurational_sampling/W-SeTe2/p-WTe2/training_data/SCEL3_1_3_1_0_0_0/
- dataset/configurational_sampling/W-SeTe2/p-WTe2/training_data/SCEL3_1_3_1_1_0_0/
- dataset/configurational_sampling/W-SeTe2/p-WTe2/training_data/SCEL3_3_1_1_0_0_2/
- dataset/configurational_sampling/W-SeTe2/p-WTe2/training_data/SCEL3_3_1_1_0_1_2/
- dataset/configurational_sampling/W-SeTe2/p-WTe2/training_data/SCEL1_1_1_1_0_0_0/
- dataset/configurational_sampling/W-SeTe2/p-WTe2/training_data/SCEL2_1_2_1_1_0_0/
- dataset/configurational_sampling/W-SeTe2/p-WTe2/training_data/SCEL2_1_2_1_0_0_0/
- dataset/configurational_sampling/W-SeTe2/p-WTe2/training_data/SCEL3_3_1_1_0_2_2/
- dataset/configurational_sampling/W-SeTe2/p-WTe2/training_data/SCEL3_3_1_1_0_0_0/
- dataset/configurational_sampling/W-SeTe2/p-WTe2/training_data/SCEL2_2_1_1_0_1_0/
- dataset/configurational_sampling/W-SeTe2/p-WTe2/training_data/SCEL2_2_1_1_0_1_1/
- dataset/configurational_sampling/W-SeTe2/p-WTe2/symmetry/crystal_point_group.json
- dataset/configurational_sampling/W-SeTe2/p-WTe2/symmetry/factor_group.json
- dataset/configurational_sampling/W-SeTe2/p-WTe2/symmetry/lattice_point_group.json
- dataset/configurational_sampling/W-SeTe2/p-WTe2/.casm/jsonDB/
- dataset/configurational_sampling/W-SeTe2/p-WTe2/.casm/prim.json
- dataset/configurational_sampling/W-SeTe2/p-WTe2/.casm/composition_axes.json
- dataset/configurational_sampling/W-SeTe2/p-WTe2/.casm/project_settings.json
- dataset/configurational_sampling/W-SeTe2/p-WTe2/.casm/query/
- dataset/configurational_sampling/W-SeTe2/p-MoS2/training_data/settings/
- dataset/configurational_sampling/W-SeTe2/p-MoS2/training_data/.DS_Store
- __MACOSX/dataset/configurational_sampling/W-SeTe2/p-MoS2/training_data/._.DS_Store
- dataset/configurational_sampling/W-SeTe2/p-MoS2/training_data/SCEL5_5_1_1_0_0_4/
- dataset/configurational_sampling/W-SeTe2/p-MoS2/training_data/SCEL3_1_3_1_0_0_0/
- dataset/configurational_sampling/W-SeTe2/p-MoS2/training_data/SCEL4_2_2_1_0_0_0/
- dataset/configurational_sampling/W-SeTe2/p-MoS2/training_data/SCEL3_3_1_1_0_0_2/
- dataset/configurational_sampling/W-SeTe2/p-MoS2/training_data/SCEL4_1_4_1_0_0_0/
- dataset/configurational_sampling/W-SeTe2/p-MoS2/training_data/SCEL6_6_1_1_0_0_2/
- dataset/configurational_sampling/W-SeTe2/p-MoS2/training_data/SCEL1_1_1_1_0_0_0/
- dataset/configurational_sampling/W-SeTe2/p-MoS2/training_data/SCEL2_1_2_1_0_0_0/
- dataset/configurational_sampling/W-SeTe2/p-MoS2/training_data/SCEL5_1_5_1_0_0_0/
- dataset/configurational_sampling/W-SeTe2/p-MoS2/training_data/SCEL6_2_3_1_0_0_1/
- dataset/configurational_sampling/W-SeTe2/p-MoS2/training_data/SCEL4_4_1_1_0_0_2/
- dataset/configurational_sampling/W-SeTe2/p-MoS2/training_data/SCEL6_1_6_1_0_0_0/
- dataset/configurational_sampling/W-SeTe2/p-MoS2/symmetry/crystal_point_group.json
- dataset/configurational_sampling/W-SeTe2/p-MoS2/symmetry/factor_group.json
- dataset/configurational_sampling/W-SeTe2/p-MoS2/symmetry/lattice_point_group.json
- dataset/configurational_sampling/W-SeTe2/p-MoS2/.casm/jsonDB/
- dataset/configurational_sampling/W-SeTe2/p-MoS2/.casm/prim.json
- dataset/configurational_sampling/W-SeTe2/p-MoS2/.casm/composition_axes.json
- dataset/configurational_sampling/W-SeTe2/p-MoS2/.casm/project_settings.json
- dataset/configurational_sampling/W-SeTe2/p-MoS2/.casm/query/
- dataset/configurational_sampling/MoTi-Te2/p-WTe2/training_data/SCEL3_3_1_1_0_1_0/
- dataset/configurational_sampling/MoTi-Te2/p-WTe2/training_data/.DS_Store
- __MACOSX/dataset/configurational_sampling/MoTi-Te2/p-WTe2/training_data/._.DS_Store
- dataset/configurational_sampling/MoTi-Te2/p-WTe2/training_data/SCEL2_2_1_1_0_0_0/
- dataset/configurational_sampling/MoTi-Te2/p-WTe2/training_data/SCEL3_1_3_1_2_0_0/
- dataset/configurational_sampling/MoTi-Te2/p-WTe2/training_data/SCEL2_2_1_1_0_0_1/
- dataset/configurational_sampling/MoTi-Te2/p-WTe2/training_data/SCEL3_1_3_1_0_0_0/
- dataset/configurational_sampling/MoTi-Te2/p-WTe2/training_data/SCEL3_1_3_1_1_0_0/
- dataset/configurational_sampling/MoTi-Te2/p-WTe2/training_data/SCEL3_3_1_1_0_0_2/
- dataset/configurational_sampling/MoTi-Te2/p-WTe2/training_data/SCEL3_3_1_1_0_1_2/
- dataset/configurational_sampling/MoTi-Te2/p-WTe2/training_data/SCEL1_1_1_1_0_0_0/
- dataset/configurational_sampling/MoTi-Te2/p-WTe2/training_data/SCEL2_1_2_1_1_0_0/
- dataset/configurational_sampling/MoTi-Te2/p-WTe2/training_data/SCEL2_1_2_1_0_0_0/
- dataset/configurational_sampling/MoTi-Te2/p-WTe2/training_data/SCEL3_3_1_1_0_2_2/
- dataset/configurational_sampling/MoTi-Te2/p-WTe2/training_data/SCEL3_3_1_1_0_0_0/
- dataset/configurational_sampling/MoTi-Te2/p-WTe2/training_data/SCEL2_2_1_1_0_1_0/
- dataset/configurational_sampling/MoTi-Te2/p-WTe2/training_data/SCEL2_2_1_1_0_1_1/
- dataset/configurational_sampling/MoTi-Te2/p-WTe2/symmetry/crystal_point_group.json
- dataset/configurational_sampling/MoTi-Te2/p-WTe2/symmetry/factor_group.json
- dataset/configurational_sampling/MoTi-Te2/p-WTe2/symmetry/lattice_point_group.json
- dataset/configurational_sampling/MoTi-Te2/p-WTe2/.casm/jsonDB/
- dataset/configurational_sampling/MoTi-Te2/p-WTe2/.casm/.DS_Store
- __MACOSX/dataset/configurational_sampling/MoTi-Te2/p-WTe2/.casm/._.DS_Store
- dataset/configurational_sampling/MoTi-Te2/p-WTe2/.casm/prim.json
- dataset/configurational_sampling/MoTi-Te2/p-WTe2/.casm/composition_axes.json
- dataset/configurational_sampling/MoTi-Te2/p-WTe2/.casm/project_settings.json
- dataset/configurational_sampling/MoTi-Te2/p-WTe2/.casm/query/
- dataset/configurational_sampling/MoTi-Te2/p-MoS2/training_data/SCEL6_2_3_1_1_1_0/
- dataset/configurational_sampling/MoTi-Te2/p-MoS2/training_data/SCEL6_2_3_1_0_1_0/
- dataset/configurational_sampling/MoTi-Te2/p-MoS2/training_data/SCEL5_5_1_1_0_0_4/
- dataset/configurational_sampling/MoTi-Te2/p-MoS2/training_data/SCEL3_1_3_1_0_0_0/
- dataset/configurational_sampling/MoTi-Te2/p-MoS2/training_data/SCEL6_3_2_1_0_2_0/
- dataset/configurational_sampling/MoTi-Te2/p-MoS2/training_data/SCEL5_5_1_1_0_4_2/
- dataset/configurational_sampling/MoTi-Te2/p-MoS2/training_data/SCEL4_2_2_1_0_0_0/
- dataset/configurational_sampling/MoTi-Te2/p-MoS2/training_data/SCEL3_1_3_1_1_0_0/
- dataset/configurational_sampling/MoTi-Te2/p-MoS2/training_data/SCEL3_3_1_1_0_0_2/
- dataset/configurational_sampling/MoTi-Te2/p-MoS2/training_data/SCEL4_1_4_1_2_0_0/
- dataset/configurational_sampling/MoTi-Te2/p-MoS2/training_data/SCEL4_1_4_1_3_0_0/
- dataset/configurational_sampling/MoTi-Te2/p-MoS2/training_data/SCEL6_6_1_1_0_5_5/
- dataset/configurational_sampling/MoTi-Te2/p-MoS2/training_data/SCEL4_1_4_1_0_0_0/
- dataset/configurational_sampling/MoTi-Te2/p-MoS2/training_data/SCEL6_3_2_1_0_1_1/
- dataset/configurational_sampling/MoTi-Te2/p-MoS2/training_data/SCEL4_4_1_1_0_3_3/
- dataset/configurational_sampling/MoTi-Te2/p-MoS2/training_data/SCEL6_6_1_1_0_0_2/
- dataset/configurational_sampling/MoTi-Te2/p-MoS2/training_data/SCEL1_1_1_1_0_0_0/
- dataset/configurational_sampling/MoTi-Te2/p-MoS2/training_data/SCEL5_5_1_1_0_2_2/
- dataset/configurational_sampling/MoTi-Te2/p-MoS2/training_data/SCEL2_1_2_1_1_0_0/
- dataset/configurational_sampling/MoTi-Te2/p-MoS2/training_data/SCEL2_1_2_1_0_0_0/
- dataset/configurational_sampling/MoTi-Te2/p-MoS2/training_data/SCEL5_1_5_1_3_0_0/
- dataset/configurational_sampling/MoTi-Te2/p-MoS2/training_data/SCEL6_1_6_1_4_0_0/
- dataset/configurational_sampling/MoTi-Te2/p-MoS2/training_data/SCEL6_1_6_1_5_0_0/
- dataset/configurational_sampling/MoTi-Te2/p-MoS2/training_data/SCEL3_3_1_1_0_2_2/
- dataset/configurational_sampling/MoTi-Te2/p-MoS2/training_data/SCEL5_1_5_1_0_0_0/
- dataset/configurational_sampling/MoTi-Te2/p-MoS2/training_data/SCEL6_2_3_1_0_0_1/
- dataset/configurational_sampling/MoTi-Te2/p-MoS2/training_data/SCEL4_4_1_1_0_0_2/
- dataset/configurational_sampling/MoTi-Te2/p-MoS2/training_data/SCEL6_6_1_1_0_3_2/
- dataset/configurational_sampling/MoTi-Te2/p-MoS2/training_data/SCEL5_1_5_1_1_0_0/
- dataset/configurational_sampling/MoTi-Te2/p-MoS2/training_data/SCEL6_1_6_1_3_0_0/
- dataset/configurational_sampling/MoTi-Te2/p-MoS2/training_data/SCEL4_2_2_1_0_1_1/
- dataset/configurational_sampling/MoTi-Te2/p-MoS2/training_data/SCEL6_1_6_1_0_0_0/
- dataset/configurational_sampling/MoTi-Te2/p-MoS2/training_data/SCEL4_2_2_1_0_1_0/
- dataset/configurational_sampling/MoTi-Te2/p-MoS2/symmetry/crystal_point_group.json
- dataset/configurational_sampling/MoTi-Te2/p-MoS2/symmetry/factor_group.json
- dataset/configurational_sampling/MoTi-Te2/p-MoS2/symmetry/lattice_point_group.json
- dataset/configurational_sampling/MoTi-Te2/p-MoS2/.casm/jsonDB/
- dataset/configurational_sampling/MoTi-Te2/p-MoS2/.casm/prim.json
- dataset/configurational_sampling/MoTi-Te2/p-MoS2/.casm/composition_axes.json
- dataset/configurational_sampling/MoTi-Te2/p-MoS2/.casm/project_settings.json
- dataset/configurational_sampling/MoTi-Te2/p-MoS2/.casm/query/
- dataset/configurational_sampling/MoTi-Te2/p-CdI2/training_data/SCEL6_2_3_1_1_1_0/
- dataset/configurational_sampling/MoTi-Te2/p-CdI2/training_data/SCEL6_2_3_1_0_1_0/
- dataset/configurational_sampling/MoTi-Te2/p-CdI2/training_data/SCEL4_4_1_1_0_3_0/
- dataset/configurational_sampling/MoTi-Te2/p-CdI2/training_data/SCEL3_3_1_1_0_1_0/
- dataset/configurational_sampling/MoTi-Te2/p-CdI2/training_data/SCEL5_5_1_1_0_2_1/
- dataset/configurational_sampling/MoTi-Te2/p-CdI2/training_data/SCEL5_5_1_1_0_0_4/
- dataset/configurational_sampling/MoTi-Te2/p-CdI2/training_data/SCEL3_1_3_1_0_0_0/
- dataset/configurational_sampling/MoTi-Te2/p-CdI2/training_data/SCEL6_3_2_1_0_2_0/
- dataset/configurational_sampling/MoTi-Te2/p-CdI2/training_data/SCEL5_5_1_1_0_4_2/
- dataset/configurational_sampling/MoTi-Te2/p-CdI2/training_data/SCEL4_2_2_1_0_0_0/
- dataset/configurational_sampling/MoTi-Te2/p-CdI2/training_data/SCEL3_1_3_1_1_0_0/
- dataset/configurational_sampling/MoTi-Te2/p-CdI2/training_data/SCEL3_3_1_1_0_0_2/
- dataset/configurational_sampling/MoTi-Te2/p-CdI2/training_data/SCEL6_6_1_1_0_1_3/
- dataset/configurational_sampling/MoTi-Te2/p-CdI2/training_data/SCEL4_1_4_1_2_0_0/
- dataset/configurational_sampling/MoTi-Te2/p-CdI2/training_data/SCEL4_1_4_1_3_0_0/
- dataset/configurational_sampling/MoTi-Te2/p-CdI2/training_data/SCEL6_6_1_1_0_5_5/
- dataset/configurational_sampling/MoTi-Te2/p-CdI2/training_data/SCEL4_1_4_1_0_0_0/
- dataset/configurational_sampling/MoTi-Te2/p-CdI2/training_data/SCEL6_3_2_1_0_1_1/
- dataset/configurational_sampling/MoTi-Te2/p-CdI2/training_data/SCEL5_5_1_1_0_1_0/
- dataset/configurational_sampling/MoTi-Te2/p-CdI2/training_data/SCEL4_4_1_1_0_3_3/
- dataset/configurational_sampling/MoTi-Te2/p-CdI2/training_data/SCEL6_6_1_1_0_2_1/
- dataset/configurational_sampling/MoTi-Te2/p-CdI2/training_data/SCEL6_6_1_1_0_0_2/
- dataset/configurational_sampling/MoTi-Te2/p-CdI2/training_data/SCEL1_1_1_1_0_0_0/
- dataset/configurational_sampling/MoTi-Te2/p-CdI2/training_data/SCEL5_5_1_1_0_2_2/
- dataset/configurational_sampling/MoTi-Te2/p-CdI2/training_data/SCEL2_1_2_1_1_0_0/
- dataset/configurational_sampling/MoTi-Te2/p-CdI2/training_data/SCEL2_1_2_1_0_0_0/
- dataset/configurational_sampling/MoTi-Te2/p-CdI2/training_data/SCEL5_1_5_1_3_0_0/
- dataset/configurational_sampling/MoTi-Te2/p-CdI2/training_data/SCEL6_1_6_1_4_0_0/
- dataset/configurational_sampling/MoTi-Te2/p-CdI2/training_data/SCEL6_2_3_1_2_0_1/
- dataset/configurational_sampling/MoTi-Te2/p-CdI2/training_data/SCEL6_1_6_1_5_0_0/
- dataset/configurational_sampling/MoTi-Te2/p-CdI2/training_data/SCEL3_3_1_1_0_2_2/
- dataset/configurational_sampling/MoTi-Te2/p-CdI2/training_data/SCEL5_1_5_1_0_0_0/
- dataset/configurational_sampling/MoTi-Te2/p-CdI2/training_data/SCEL6_6_1_1_0_5_0/
- dataset/configurational_sampling/MoTi-Te2/p-CdI2/training_data/SCEL6_2_3_1_0_0_1/
- dataset/configurational_sampling/MoTi-Te2/p-CdI2/training_data/SCEL4_4_1_1_0_0_2/
- dataset/configurational_sampling/MoTi-Te2/p-CdI2/training_data/SCEL6_6_1_1_0_3_2/
- dataset/configurational_sampling/MoTi-Te2/p-CdI2/training_data/SCEL5_1_5_1_1_0_0/
- dataset/configurational_sampling/MoTi-Te2/p-CdI2/training_data/SCEL6_1_6_1_3_0_0/
- dataset/configurational_sampling/MoTi-Te2/p-CdI2/training_data/SCEL4_2_2_1_0_1_1/
- dataset/configurational_sampling/MoTi-Te2/p-CdI2/training_data/SCEL6_1_6_1_0_0_0/
- dataset/configurational_sampling/MoTi-Te2/p-CdI2/training_data/SCEL4_2_2_1_0_1_0/
- dataset/configurational_sampling/MoTi-Te2/p-CdI2/symmetry/crystal_point_group.json
- dataset/configurational_sampling/MoTi-Te2/p-CdI2/symmetry/factor_group.json
- dataset/configurational_sampling/MoTi-Te2/p-CdI2/symmetry/lattice_point_group.json
- dataset/configurational_sampling/MoTi-Te2/p-CdI2/.casm/jsonDB/
- dataset/configurational_sampling/MoTi-Te2/p-CdI2/.casm/prim.json
- dataset/configurational_sampling/MoTi-Te2/p-CdI2/.casm/composition_axes.json
- dataset/configurational_sampling/MoTi-Te2/p-CdI2/.casm/project_settings.json
- dataset/configurational_sampling/MoTi-Te2/p-CdI2/.casm/query/
- dataset/configurational_sampling/W-SeTe2/p-WTe2/training_data/settings/calctype.default/
- dataset/configurational_sampling/W-SeTe2/p-WTe2/training_data/SCEL3_3_1_1_0_1_0/135/
- dataset/configurational_sampling/W-SeTe2/p-WTe2/training_data/SCEL3_3_1_1_0_1_0/307/
- dataset/configurational_sampling/W-SeTe2/p-WTe2/training_data/SCEL3_3_1_1_0_1_0/551/
- dataset/configurational_sampling/W-SeTe2/p-WTe2/training_data/SCEL3_3_1_1_0_1_0/61/
- dataset/configurational_sampling/W-SeTe2/p-WTe2/training_data/SCEL3_3_1_1_0_1_0/95/
- dataset/configurational_sampling/W-SeTe2/p-WTe2/training_data/SCEL3_3_1_1_0_1_0/338/
- dataset/configurational_sampling/W-SeTe2/p-WTe2/training_data/SCEL3_3_1_1_0_1_0/556/
- dataset/configurational_sampling/W-SeTe2/p-WTe2/training_data/SCEL3_3_1_1_0_1_0/300/
- dataset/configurational_sampling/W-SeTe2/p-WTe2/training_data/SCEL3_3_1_1_0_1_0/132/
- dataset/configurational_sampling/W-SeTe2/p-WTe2/training_data/SCEL3_3_1_1_0_1_0/59/
- dataset/configurational_sampling/W-SeTe2/p-WTe2/training_data/SCEL3_3_1_1_0_1_0/569/
- dataset/configurational_sampling/W-SeTe2/p-WTe2/training_data/SCEL3_3_1_1_0_1_0/92/
- dataset/configurational_sampling/W-SeTe2/p-WTe2/training_data/SCEL3_3_1_1_0_1_0/66/
- dataset/configurational_sampling/W-SeTe2/p-WTe2/training_data/SCEL3_3_1_1_0_1_0/336/
- dataset/configurational_sampling/W-SeTe2/p-WTe2/training_data/SCEL3_3_1_1_0_1_0/104/
- dataset/configurational_sampling/W-SeTe2/p-WTe2/training_data/SCEL3_3_1_1_0_1_0/560/
- dataset/configurational_sampling/W-SeTe2/p-WTe2/training_data/SCEL3_3_1_1_0_1_0/594/
- dataset/configurational_sampling/W-SeTe2/p-WTe2/training_data/SCEL3_3_1_1_0_1_0/309/
- dataset/configurational_sampling/W-SeTe2/p-WTe2/training_data/SCEL3_3_1_1_0_1_0/50/
- dataset/configurational_sampling/W-SeTe2/p-WTe2/training_data/SCEL3_3_1_1_0_1_0/68/
- dataset/configurational_sampling/W-SeTe2/p-WTe2/training_data/SCEL3_3_1_1_0_1_0/593/
- dataset/configurational_sampling/W-SeTe2/p-WTe2/training_data/SCEL3_3_1_1_0_1_0/567/
[truncated: 9,700 more entries]
