# Supplementary material for: Design Guidelines for Two-Dimensional Transition Metal Dichalcogenide Alloys
Source: Chem Mater. 2022 Nov 29;34(23):10279–90. doi: 10.1021/acs.chemmater.2c01390 (PMC9753562; doi:10.1021/acs.chemmater.2c01390)
Supplement: Supplementary file 2 — cm2c01390_si_002.zip [file cm2c01390_si_002.zip › dataset/metastability_metric/dataset_S.json]

{
    "_default": {
        "1": {
            "N_TM": 2,
            "anion": "S",
            "cation": "Ti",
            "energy": -38.88519443535721,
            "formula": "S2Ti",
            "geometry": {
                "cell": [
                    [
                        3.4762042150494707,
                        0.0,
                        0.0
                    ],
                    [
                        0.0,
                        4.7343993207181025,
                        0.0
                    ],
                    [
                        0.0,
                        0.0,
                        20.0072570000001
                    ]
                ],
                "constraints": [
                    {
                        "kwargs": {
                            "a": 0,
                            "cell": [
                                [
                                    3.476016136776807,
                                    0.0,
                                    0.0
                                ],
                                [
                                    0.0,
                                    4.734143168434964,
                                    0.0
                                ],
                                [
                                    0.0,
                                    0.0,
                                    20.0072570000001
                                ]
                            ],
                            "mask": [
                                false,
                                false,
                                true
                            ]
                        },
                        "name": "FixScaled"
                    }
                ],
                "numbers": [
                    22,
                    22,
                    16,
                    16,
                    16,
                    16
                ],
                "pbc": [
                    false,
                    false,
                    false
                ],
                "positions": [
                    [
                        2.6071534742093996,
                        3.5507834057363974,
                        10.938831339628422
                    ],
                    [
                        0.8690507408400703,
                        1.1836160900933503,
                        9.06842707077326
                    ],
                    [
                        0.8690507408400703,
                        3.5508053858598467,
                        9.51581199359726
                    ],
                    [
                        2.6071534742093996,
                        1.1836388485546638,
                        7.97596418326706
                    ],
                    [
                        2.6071534742093996,
                        1.183593934858256,
                        10.49144784688309
                    ],
                    [
                        0.8690507408400703,
                        3.550760822881581,
                        12.03129281673304
                    ]
                ]
            },
            "name": "S2Ti_proto_FeO2",
            "prototype": "FeO2",
            "volume": 329.2742112991655
        },
        "10": {
            "N_TM": 2,
            "anion": "S",
            "cation": "Nb",
            "energy": -40.48519231,
            "formula": "NbS2",
            "geometry": {
                "cell": [
                    [
                        4.608841091420284,
                        0.0,
                        0.0
                    ],
                    [
                        0.0,
                        4.6969620755369235,
                        0.0
                    ],
                    [
                        0.0,
                        0.0,
                        21.2451023148
                    ]
                ],
                "constraints": [
                    {
                        "kwargs": {
                            "a": 0,
                            "cell": [
                                [
                                    4.608841091420284,
                                    0.0,
                                    0.0
                                ],
                                [
                                    0.0,
                                    4.6969620755369235,
                                    0.0
                                ],
                                [
                                    0.0,
                                    0.0,
                                    21.2451023148
                                ]
                            ],
                            "mask": [
                                false,
                                false,
                                true
                            ]
                        },
                        "name": "FixScaled"
                    }
                ],
                "numbers": [
                    41,
                    41,
                    16,
                    16,
                    16,
                    16
                ],
                "pbc": [
                    false,
                    false,
                    false
                ],
                "positions": [
                    [
                        2.545039804751702,
                        0.2619031524051546,
                        10.622551157400002
                    ],
                    [
                        0.24061925908374404,
                        2.6103841901736162,
                        10.622551157400002
                    ],
                    [
                        0.7218577772512319,
                        0.7857094572154644,
                        9.984557734600001
                    ],
                    [
                        3.0262783229191896,
                        2.086577885363307,
                        11.260544580200001
                    ],
                    [
                        4.368221832336539,
                        4.435058923131769,
                        11.260544580200001
                    ],
                    [
                        2.0638012865842144,
                        3.1341904949839265,
                        9.984557734600001
                    ]
                ]
            },
            "name": "NbS2_proto_PdS2",
            "prototype": "PdS2",
            "volume": 459.9044299171435
        },
        "100": {
            "N_TM": 2,
            "anion": "S",
            "cation": "Os",
            "energy": -40.01102985702383,
            "formula": "OsS2",
            "geometry": {
                "cell": [
                    [
                        5.645941519684296,
                        0.0,
                        0.0
                    ],
                    [
                        0.5418473906570204,
                        3.525783014033115,
                        0.0
                    ],
                    [
                        0.0,
                        0.0,
                        17.912429
                    ]
                ],
                "constraints": [
                    {
                        "kwargs": {
                            "a": 0,
                            "cell": [
                                [
                                    5.6663314743450846,
                                    0.0,
                                    0.0
                                ],
                                [
                                    0.5438042376576568,
                                    3.538516152615806,
                                    0.0
                                ],
                                [
                                    0.0,
                                    0.0,
                                    17.912429
                                ]
                            ],
                            "mask": [
                                false,
                                false,
                                true
                            ]
                        },
                        "name": "FixScaled"
                    }
                ],
                "numbers": [
                    16,
                    16,
                    16,
                    16,
                    76,
                    76
                ],
                "pbc": [
                    false,
                    false,
                    false
                ],
                "positions": [
                    [
                        2.9132094729465154,
                        2.873777636628224,
                        7.433151647078919
                    ],
                    [
                        5.465341584086529,
                        1.1107487804749574,
                        7.433110624552221
                    ],
                    [
                        0.7224477904506298,
                        2.415037254065114,
                        10.479318375447775
                    ],
                    [
                        3.274578838947374,
                        0.6520053774048906,
                        10.479278153424806
                    ],
                    [
                        4.640823597595513,
                        2.6442579696130637,
                        8.956075576271894
                    ],
                    [
                        1.5469626578825992,
                        0.8815261888436429,
                        8.956355965015508
                    ]
                ]
            },
            "name": "OsS2_proto_NbTe2",
            "prototype": "NbTe2",
            "volume": 356.5713444860167
        },
        "101": {
            "N_TM": 2,
            "anion": "S",
            "cation": "Os",
            "energy": -39.578782347373036,
            "formula": "OsS2",
            "geometry": {
                "cell": [
                    [
                        6.153976480227212,
                        0.0,
                        -0.00236367868809233
                    ],
                    [
                        0.0,
                        3.111040917923977,
                        0.0
                    ],
                    [
                        -0.004382188219029944,
                        0.0,
                        18.3201629261193
                    ]
                ],
                "constraints": [
                    {
                        "kwargs": {
                            "a": 0,
                            "cell": [
                                [
                                    6.142434134878893,
                                    0.0,
                                    -0.00236367868809233
                                ],
                                [
                                    0.0,
                                    3.1052058763402455,
                                    0.0
                                ],
                                [
                                    -0.004373969024502974,
                                    0.0,
                                    18.3201629261193
                                ]
                            ],
                            "mask": [
                                false,
                                false,
                                true
                            ]
                        },
                        "name": "FixScaled"
                    }
                ],
                "numbers": [
                    76,
                    76,
                    16,
                    16,
                    16,
                    16
                ],
                "pbc": [
                    false,
                    false,
                    false
                ],
                "positions": [
                    [
                        2.759078095792969,
                        0.7777602294612382,
                        9.123274046293993
                    ],
                    [
                        5.752003023807837,
                        2.333280688462738,
                        9.191960073102576
                    ],
                    [
                        3.49482591551566,
                        2.333280688462738,
                        10.789847660280842
                    ],
                    [
                        0.3971905317368761,
                        0.7777602294612382,
                        10.801156831676023
                    ],
                    [
                        1.957669121287169,
                        2.333280688462738,
                        7.518099934064191
                    ],
                    [
                        5.01600664197885,
                        0.7777602294612382,
                        7.525338792446995
                    ]
                ]
            },
            "name": "OsS2_proto_CrI2",
            "prototype": "CrI2",
            "volume": 350.7444817674003
        },
        "102": {
            "N_TM": 2,
            "anion": "S",
            "cation": "Os",
            "energy": -40.131167719002285,
            "formula": "OsS2",
            "geometry": {
                "cell": [
                    [
                        3.280188166330855,
                        0.0,
                        0.0
                    ],
                    [
                        0.0,
                        5.929820236668138,
                        0.0
                    ],
                    [
                        0.0,
                        0.0,
                        24.220856573
                    ]
                ],
                "constraints": [
                    {
                        "kwargs": {
                            "a": 0,
                            "cell": [
                                [
                                    3.1915037505464254,
                                    0.0,
                                    0.0
                                ],
                                [
                                    0.0,
                                    5.769499359715568,
                                    0.0
                                ],
                                [
                                    0.0,
                                    0.0,
                                    24.220856573
                                ]
                            ],
                            "mask": [
                                false,
                                false,
                                true
                            ]
                        },
                        "name": "FixScaled"
                    }
                ],
                "numbers": [
                    16,
                    16,
                    16,
                    16,
                    76,
                    76
                ],
                "pbc": [
                    false,
                    false,
                    false
                ],
                "positions": [
                    [
                        0.8200470415827138,
                        1.3202432363516377,
                        10.001951794049997
                    ],
                    [
                        2.4601411247481413,
                        4.337822764912751,
                        10.626046026349998
                    ],
                    [
                        2.4601411247481413,
                        2.2738088099866376,
                        14.218904778949998
                    ],
                    [
                        0.8200470415827138,
                        5.185737054194216,
                        13.59490794615
                    ],
                    [
                        0.8200470415827138,
                        2.8496448524603712,
                        12.214558425549997
                    ],
                    [
                        2.4601411247481413,
                        0.7440831824739221,
                        12.006333147649999
                    ]
                ]
            },
            "name": "OsS2_proto_WTe2",
            "prototype": "WTe2",
            "volume": 471.11809294622776
        },
        "103": {
            "N_TM": 2,
            "anion": "S",
            "cation": "Ir",
            "energy": -34.780077225375585,
            "formula": "IrS2",
            "geometry": {
                "cell": [
                    [
                        3.48882561361617,
                        0.0,
                        0.0
                    ],
                    [
                        0.0,
                        4.751588972736245,
                        0.0
                    ],
                    [
                        0.0,
                        0.0,
                        20.0072570000001
                    ]
                ],
                "constraints": [
                    {
                        "kwargs": {
                            "a": 0,
                            "cell": [
                                [
                                    3.4811756660842113,
                                    0.0,
                                    0.0
                                ],
                                [
                                    0.0,
                                    4.74117016412827,
                                    0.0
                                ],
                                [
                                    0.0,
                                    0.0,
                                    20.0072570000001
                                ]
                            ],
                            "mask": [
                                false,
                                false,
                                true
                            ]
                        },
                        "name": "FixScaled"
                    }
                ],
                "numbers": [
                    77,
                    77,
                    16,
                    16,
                    16,
                    16
                ],
                "pbc": [
                    false,
                    false,
                    false
                ],
                "positions": [
                    [
                        2.6166195242705825,
                        3.5636755863493224,
                        10.938831339628422
                    ],
                    [
                        0.8722060893455872,
                        1.1879135621343637,
                        9.06842707077326
                    ],
                    [
                        0.8722060893455872,
                        3.56369764627818,
                        9.51581199359726
                    ],
                    [
                        2.6166195242705825,
                        1.1879364032270745,
                        7.97596418326706
                    ],
                    [
                        2.6166195242705825,
                        1.1878913264580653,
                        10.49144784688309
                    ],
                    [
                        0.8722060893455872,
                        3.563652921500701,
                        12.03129281673304
                    ]
                ]
            },
            "name": "IrS2_proto_FeO2",
            "prototype": "FeO2",
            "volume": 331.6696089349485
        },
        "104": {
            "N_TM": 1,
            "anion": "S",
            "cation": "Ir",
            "energy": -16.65608388274905,
            "formula": "IrS2",
            "geometry": {
                "cell": [
                    [
                        3.4075861801797984,
                        0.0,
                        0.0
                    ],
                    [
                        -1.7037930900898992,
                        2.951056197629367,
                        0.0
                    ],
                    [
                        0.0,
                        0.0,
                        23.1547020881
                    ]
                ],
                "constraints": [
                    {
                        "kwargs": {
                            "a": 0,
                            "cell": [
                                [
                                    3.412205963501535,
                                    0.0,
                                    0.0
                                ],
                                [
                                    -1.7061029817507676,
                                    2.9550570473459827,
                                    0.0
                                ],
                                [
                                    0.0,
                                    0.0,
                                    23.1547020881
                                ]
                            ],
                            "mask": [
                                false,
                                false,
                                true
                            ]
                        },
                        "name": "FixScaled"
                    }
                ],
                "numbers": [
                    77,
                    16,
                    16
                ],
                "pbc": [
                    false,
                    false,
                    false
                ],
                "positions": [
                    [
                        1.9645029149896333e-16,
                        1.9673707983839503,
                        11.577351043999998
                    ],
                    [
                        1.7037930900899003,
                        0.9836853992454162,
                        10.018825993599998
                    ],
                    [
                        1.7037930900899003,
                        0.9836853992454162,
                        13.135876094499999
                    ]
                ]
            },
            "name": "IrS2_proto_MoS2",
            "prototype": "MoS2",
            "volume": 232.84318211081265
        },
        "105": {
            "N_TM": 2,
            "anion": "S",
            "cation": "V",
            "energy": -39.337337108111605,
            "formula": "S2V",
            "geometry": {
                "cell": [
                    [
                        3.108725049755181,
                        0.0,
                        0.0
                    ],
                    [
                        0.0,
                        5.619854647209308,
                        0.0
                    ],
                    [
                        0.0,
                        0.0,
                        24.220856573
                    ]
                ],
                "constraints": [
                    {
                        "kwargs": {
                            "a": 0,
                            "cell": [
                                [
                                    3.1054448427577386,
                                    0.0,
                                    0.0
                                ],
                                [
                                    0.0,
                                    5.613924792930352,
                                    0.0
                                ],
                                [
                                    0.0,
                                    0.0,
                                    24.220856573
                                ]
                            ],
                            "mask": [
                                false,
                                false,
                                true
                            ]
                        },
                        "name": "FixScaled"
                    }
                ],
                "numbers": [
                    16,
                    16,
                    16,
                    16,
                    23,
                    23
                ],
                "pbc": [
                    false,
                    false,
                    false
                ],
                "positions": [
                    [
                        0.7771812624387952,
                        1.251231030812215,
                        10.001951794049997
                    ],
                    [
                        2.331543787316386,
                        4.111074611236915,
                        10.626046026349998
                    ],
                    [
                        2.331543787316386,
                        2.154951498976447,
                        14.218904778949998
                    ],
                    [
                        0.7771812624387952,
                        4.914666435081321,
                        13.59490794615
                    ],
                    [
                        0.7771812624387952,
                        2.700687243091507,
                        12.214558425549997
                    ],
                    [
                        2.331543787316386,
                        0.7051882121279874,
                        12.006333147649999
                    ]
                ]
            },
            "name": "S2V_proto_WTe2",
            "prototype": "WTe2",
            "volume": 423.15248309783277
        },
        "106": {
            "N_TM": 1,
            "anion": "S",
            "cation": "Ir",
            "energy": -17.77356811004053,
            "formula": "IrS2",
            "geometry": {
                "cell": [
                    [
                        3.5603568122293066,
                        0.0,
                        0.0
                    ],
                    [
                        -1.7801784060730266,
                        3.0833594459329112,
                        0.0
                    ],
                    [
                        0.0,
                        0.0,
                        23.4828509546
                    ]
                ],
                "constraints": [
                    {
                        "kwargs": {
                            "a": 0,
                            "cell": [
                                [
                                    3.8640359387277434,
                                    0.0,
                                    0.0
                                ],
                                [
                                    -1.9320179693186945,
                                    3.346353284080082,
                                    0.0
                                ],
                                [
                                    0.0,
                                    0.0,
                                    23.4828509546
                                ]
                            ],
                            "mask": [
                                false,
                                false,
                                true
                            ]
                        },
                        "name": "FixScaled"
                    }
                ],
                "numbers": [
                    77,
                    16,
                    16
                ],
                "pbc": [
                    false,
                    false,
                    false
                ],
                "positions": [
                    [
                        0.2966964010041603,
                        0.513893240974943,
                        11.741425477299998
                    ],
                    [
                        0.2966964010874133,
                        2.569466204957968,
                        13.495542559699999
                    ],
                    [
                        2.0768748071604404,
                        1.5416797230080823,
                        9.987308394899998
                    ]
                ]
            },
            "name": "IrS2_proto_CdI2",
            "prototype": "CdI2",
            "volume": 257.79144566891216
        },
        "107": {
            "N_TM": 2,
            "anion": "S",
            "cation": "Ir",
            "energy": -35.68588883656529,
            "formula": "IrS2",
            "geometry": {
                "cell": [
                    [
                        3.638368959556214,
                        0.0,
                        0.0
                    ],
                    [
                        -3.488132443718418e-05,
                        5.418099351717464,
                        0.0
                    ],
                    [
                        0.0,
                        0.0,
                        22.6937055919
                    ]
                ],
                "constraints": [
                    {
                        "kwargs": {
                            "a": 0,
                            "cell": [
                                [
                                    3.6952986403658787,
                                    0.0,
                                    0.0
                                ],
                                [
                                    -3.54271136873952e-05,
                                    5.502876533503324,
                                    0.0
                                ],
                                [
                                    0.0,
                                    0.0,
                                    22.6937055919
                                ]
                            ],
                            "mask": [
                                false,
                                false,
                                true
                            ]
                        },
                        "name": "FixScaled"
                    }
                ],
                "numbers": [
                    16,
                    16,
                    16,
                    16,
                    77,
                    77
                ],
                "pbc": [
                    false,
                    false,
                    false
                ],
                "positions": [
                    [
                        2.79448092148598,
                        0.1742513177086375,
                        10.065865192614101
                    ],
                    [
                        3.313145797620306,
                        2.8830608505623156,
                        10.065735547355901
                    ],
                    [
                        0.975323874872928,
                        5.243848034008826,
                        12.6278682418372
                    ],
                    [
                        1.493995298427107,
                        2.5350011900354756,
                        12.627970044544101
                    ],
                    [
                        0.32519588018994516,
                        1.3545996311408246,
                        11.346882784693504
                    ],
                    [
                        2.1443658048918444,
                        4.063495482702376,
                        11.346836763850103
                    ]
                ]
            },
            "name": "IrS2_proto_PdCl2",
            "prototype": "PdCl2",
            "volume": 447.36202822754325
        },
        "108": {
            "N_TM": 2,
            "anion": "S",
            "cation": "Ir",
            "energy": -34.150999596687114,
            "formula": "IrS2",
            "geometry": {
                "cell": [
                    [
                        5.612747081270993,
                        0.0,
                        0.0
                    ],
                    [
                        0.0,
                        5.720062735377646,
                        0.0
                    ],
                    [
                        0.0,
                        0.0,
                        21.2451023148
                    ]
                ],
                "constraints": [
                    {
                        "kwargs": {
                            "a": 0,
                            "cell": [
                                [
                                    4.629180039000511,
                                    0.0,
                                    0.0
                                ],
                                [
                                    0.0,
                                    4.717689903540908,
                                    0.0
                                ],
                                [
                                    0.0,
                                    0.0,
                                    21.2451023148
                                ]
                            ],
                            "mask": [
                                false,
                                false,
                                true
                            ]
                        },
                        "name": "FixScaled"
                    }
                ],
                "numbers": [
                    77,
                    77,
                    16,
                    16,
                    16,
                    16
                ],
                "pbc": [
                    false,
                    false,
                    false
                ],
                "positions": [
                    [
                        3.099404916006028,
                        0.31895136436233723,
                        10.622551157400002
                    ],
                    [
                        0.29303137542190366,
                        3.1789827320511606,
                        10.622551157400002
                    ],
                    [
                        0.8790941262657105,
                        0.9568540930870126,
                        9.984557734600001
                    ],
                    [
                        3.6854676668498345,
                        2.5410800033264858,
                        11.260544580200001
                    ],
                    [
                        5.319715705849088,
                        5.401111371015309,
                        11.260544580200001
                    ],
                    [
                        2.513342165162221,
                        3.8168854607758362,
                        9.984557734600001
                    ]
                ]
            },
            "name": "IrS2_proto_PdS2",
            "prototype": "PdS2",
            "volume": 682.0796487486019
        },
        "109": {
            "N_TM": 2,
            "anion": "S",
            "cation": "Ir",
            "energy": -36.10409714081747,
            "formula": "IrS2",
            "geometry": {
                "cell": [
                    [
                        5.733998340180425,
                        0.0,
                        0.0
                    ],
                    [
                        0.5502983032725745,
                        3.5807728223569484,
                        0.0
                    ],
                    [
                        0.0,
                        0.0,
                        17.912429
                    ]
                ],
                "constraints": [
                    {
                        "kwargs": {
                            "a": 0,
                            "cell": [
                                [
                                    5.730530883309079,
                                    0.0,
                                    0.0
                                ],
                                [
                                    0.5499655275165019,
                                    3.5786074615404644,
                                    0.0
                                ],
                                [
                                    0.0,
                                    0.0,
                                    17.912429
                                ]
                            ],
                            "mask": [
                                false,
                                false,
                                true
                            ]
                        },
                        "name": "FixScaled"
                    }
                ],
                "numbers": [
                    16,
                    16,
                    16,
                    16,
                    77,
                    77
                ],
                "pbc": [
                    false,
                    false,
                    false
                ],
                "positions": [
                    [
                        2.9586452895826785,
                        2.918598455372467,
                        7.433151647078919
                    ],
                    [
                        5.550581681091083,
                        1.1280725528940612,
                        7.433110624552221
                    ],
                    [
                        0.7337154337975791,
                        2.4527033370791242,
                        10.479318375447775
                    ],
                    [
                        3.32565074608922,
                        0.6621743669844822,
                        10.479278153424806
                    ],
                    [
                        4.71320411536441,
                        2.685499089196728,
                        8.956075576271894
                    ],
                    [
                        1.5710898318188606,
                        0.8952748954327933,
                        8.956355965015508
                    ]
                ]
            },
            "name": "IrS2_proto_NbTe2",
            "prototype": "NbTe2",
            "volume": 367.7805970526714
        },
        "11": {
            "N_TM": 2,
            "anion": "S",
            "cation": "Nb",
            "energy": -42.371550022984195,
            "formula": "NbS2",
            "geometry": {
                "cell": [
                    [
                        5.656968349352965,
                        0.0,
                        0.0
                    ],
                    [
                        0.5429056479666924,
                        3.5326690592762118,
                        0.0
                    ],
                    [
                        0.0,
                        0.0,
                        17.912429
                    ]
                ],
                "constraints": [
                    {
                        "kwargs": {
                            "a": 0,
                            "cell": [
                                [
                                    5.663270924972427,
                                    0.0,
                                    0.0
                                ],
                                [
                                    0.543510513274262,
                                    3.5366048977871642,
                                    0.0
                                ],
                                [
                                    0.0,
                                    0.0,
                                    17.912429
                                ]
                            ],
                            "mask": [
                                false,
                                false,
                                true
                            ]
                        },
                        "name": "FixScaled"
                    }
                ],
                "numbers": [
                    16,
                    16,
                    16,
                    16,
                    41,
                    41
                ],
                "pbc": [
                    false,
                    false,
                    false
                ],
                "positions": [
                    [
                        2.9188991288764146,
                        2.8793902800454902,
                        7.433151647078919
                    ],
                    [
                        5.476015692296595,
                        1.1129181330203703,
                        7.433110624552221
                    ],
                    [
                        0.7238587701255043,
                        2.4197539526620133,
                        10.479318375447775
                    ],
                    [
                        3.2809742688270163,
                        0.6532787792307214,
                        10.479278153424806
                    ],
                    [
                        4.64988737750797,
                        2.6494223486859396,
                        8.956075576271894
                    ],
                    [
                        1.5499839597633909,
                        0.883247857248985,
                        8.956355965015508
                    ]
                ]
            },
            "name": "NbS2_proto_NbTe2",
            "prototype": "NbTe2",
            "volume": 357.9655109066686
        },
        "110": {
            "N_TM": 2,
            "anion": "S",
            "cation": "Ir",
            "energy": -35.32190901650657,
            "formula": "IrS2",
            "geometry": {
                "cell": [
                    [
                        6.493405764755421,
                        0.0,
                        -0.00236367868809233
                    ],
                    [
                        0.0,
                        3.2826337727718604,
                        0.0
                    ],
                    [
                        -0.004623892589632017,
                        0.0,
                        18.3201629261193
                    ]
                ],
                "constraints": [
                    {
                        "kwargs": {
                            "a": 0,
                            "cell": [
                                [
                                    6.519527879619267,
                                    0.0,
                                    -0.00236367868809233
                                ],
                                [
                                    0.0,
                                    3.295839375436292,
                                    0.0
                                ],
                                [
                                    -0.004642493899594818,
                                    0.0,
                                    18.3201629261193
                                ]
                            ],
                            "mask": [
                                false,
                                false,
                                true
                            ]
                        },
                        "name": "FixScaled"
                    }
                ],
                "numbers": [
                    77,
                    77,
                    16,
                    16,
                    16,
                    16
                ],
                "pbc": [
                    false,
                    false,
                    false
                ],
                "positions": [
                    [
                        2.9112580573221494,
                        0.8206584431721196,
                        9.123274046293993
                    ],
                    [
                        6.069261023939665,
                        2.461975329599741,
                        9.191960073102576
                    ],
                    [
                        3.687586850476258,
                        2.461975329599741,
                        10.789847660280842
                    ],
                    [
                        0.4190980087059543,
                        0.8206584431721196,
                        10.801156831676023
                    ],
                    [
                        2.0656464967803125,
                        2.461975329599741,
                        7.518099934064191
                    ],
                    [
                        5.292669958965196,
                        0.8206584431721196,
                        7.525338792446995
                    ]
                ]
            },
            "name": "IrS2_proto_CrI2",
            "prototype": "CrI2",
            "volume": 390.5029034970424
        },
        "111": {
            "N_TM": 2,
            "anion": "S",
            "cation": "Ir",
            "energy": -35.605236353734334,
            "formula": "IrS2",
            "geometry": {
                "cell": [
                    [
                        3.452048615668552,
                        0.0,
                        0.0
                    ],
                    [
                        0.0,
                        6.240504111704945,
                        0.0
                    ],
                    [
                        0.0,
                        0.0,
                        24.220856573
                    ]
                ],
                "constraints": [
                    {
                        "kwargs": {
                            "a": 0,
                            "cell": [
                                [
                                    3.3632553580055506,
                                    0.0,
                                    0.0
                                ],
                                [
                                    0.0,
                                    6.0799864738528715,
                                    0.0
                                ],
                                [
                                    0.0,
                                    0.0,
                                    24.220856573
                                ]
                            ],
                            "mask": [
                                false,
                                false,
                                true
                            ]
                        },
                        "name": "FixScaled"
                    }
                ],
                "numbers": [
                    16,
                    16,
                    16,
                    16,
                    77,
                    77
                ],
                "pbc": [
                    false,
                    false,
                    false
                ],
                "positions": [
                    [
                        0.8630121539171378,
                        1.389415364390941,
                        10.001951794049997
                    ],
                    [
                        2.589036461751413,
                        4.565096363780431,
                        10.626046026349998
                    ],
                    [
                        2.589036461751413,
                        2.3929415499322952,
                        14.218904778949998
                    ],
                    [
                        0.8630121539171378,
                        5.457435827279499,
                        13.59490794615
                    ],
                    [
                        0.8630121539171378,
                        2.9989476424111396,
                        12.214558425549997
                    ],
                    [
                        2.589036461751413,
                        0.7830682844254463,
                        12.006333147649999
                    ]
                ]
            },
            "name": "IrS2_proto_WTe2",
            "prototype": "WTe2",
            "volume": 521.7783738488641
        },
        "112": {
            "N_TM": 2,
            "anion": "S",
            "cation": "Pt",
            "energy": -29.32913508624467,
            "formula": "PtS2",
            "geometry": {
                "cell": [
                    [
                        3.577731589204711,
                        0.0,
                        0.0
                    ],
                    [
                        0.0,
                        4.872674031149068,
                        0.0
                    ],
                    [
                        0.0,
                        0.0,
                        20.0072570000001
                    ]
                ],
                "constraints": [
                    {
                        "kwargs": {
                            "a": 0,
                            "cell": [
                                [
                                    3.58035933990649,
                                    0.0,
                                    0.0
                                ],
                                [
                                    0.0,
                                    4.876252883359091,
                                    0.0
                                ],
                                [
                                    0.0,
                                    0.0,
                                    20.0072570000001
                                ]
                            ],
                            "mask": [
                                false,
                                false,
                                true
                            ]
                        },
                        "name": "FixScaled"
                    }
                ],
                "numbers": [
                    78,
                    78,
                    16,
                    16,
                    16,
                    16
                ],
                "pbc": [
                    false,
                    false,
                    false
                ],
                "positions": [
                    [
                        2.683299013965161,
                        3.654488968780625,
                        10.938831339628422
                    ],
                    [
                        0.8944325752395499,
                        1.2181852425944675,
                        9.06842707077326
                    ],
                    [
                        0.8944325752395499,
                        3.65451159086412,
                        9.51581199359726
                    ],
                    [
                        2.683299013965161,
                        1.218208665748266,
                        7.97596418326706
                    ],
                    [
                        2.683299013965161,
                        1.2181624402849482,
                        10.49144784688309
                    ],
                    [
                        0.8944325752395499,
                        3.6544657263621563,
                        12.03129281673304
                    ]
                ]
            },
            "name": "PtS2_proto_FeO2",
            "prototype": "FeO2",
            "volume": 348.78890825321724
        },
        "113": {
            "N_TM": 1,
            "anion": "S",
            "cation": "Pt",
            "energy": -13.659995096738921,
            "formula": "PtS2",
            "geometry": {
                "cell": [
                    [
                        3.485635842562351,
                        0.0,
                        0.0
                    ],
                    [
                        -1.7428179212811754,
                        3.0186491880096593,
                        0.0
                    ],
                    [
                        0.0,
                        0.0,
                        23.1547020881
                    ]
                ],
                "constraints": [
                    {
                        "kwargs": {
                            "a": 0,
                            "cell": [
                                [
                                    3.4999658350620253,
                                    0.0,
                                    0.0
                                ],
                                [
                                    -1.7499829175310126,
                                    3.0310593255504554,
                                    0.0
                                ],
                                [
                                    0.0,
                                    0.0,
                                    23.1547020881
                                ]
                            ],
                            "mask": [
                                false,
                                false,
                                true
                            ]
                        },
                        "name": "FixScaled"
                    }
                ],
                "numbers": [
                    78,
                    16,
                    16
                ],
                "pbc": [
                    false,
                    false,
                    false
                ],
                "positions": [
                    [
                        -9.287165266996853e-17,
                        2.012432791969996,
                        11.577351043999998
                    ],
                    [
                        1.7428179212811752,
                        1.006216396039663,
                        10.018825993599998
                    ],
                    [
                        1.7428179212811752,
                        1.006216396039663,
                        13.135876094499999
                    ]
                ]
            },
            "name": "PtS2_proto_MoS2",
            "prototype": "MoS2",
            "volume": 243.6317332616775
        },
        "114": {
            "N_TM": 1,
            "anion": "S",
            "cation": "Pt",
            "energy": -15.472216373162999,
            "formula": "PtS2",
            "geometry": {
                "cell": [
                    [
                        3.5922492568820936,
                        0.0,
                        0.0
                    ],
                    [
                        -1.7961246283990473,
                        3.1109791131910622,
                        0.0
                    ],
                    [
                        0.0,
                        0.0,
                        23.4828509546
                    ]
                ],
                "constraints": [
                    {
                        "kwargs": {
                            "a": 0,
                            "cell": [
                                [
                                    3.5134816171543086,
                                    0.0,
                                    0.0
                                ],
                                [
                                    -1.7567408085360758,
                                    3.0427643361905417,
                                    0.0
                                ],
                                [
                                    0.0,
                                    0.0,
                                    23.4828509546
                                ]
                            ],
                            "mask": [
                                false,
                                false,
                                true
                            ]
                        },
                        "name": "FixScaled"
                    }
                ],
                "numbers": [
                    78,
                    16,
                    16
                ],
                "pbc": [
                    false,
                    false,
                    false
                ],
                "positions": [
                    [
                        0.2993541047250918,
                        0.5184965188511772,
                        11.741425477299998
                    ],
                    [
                        0.2993541048090906,
                        2.592482594339885,
                        13.495542559699999
                    ],
                    [
                        2.0954787332081377,
                        1.5554895566375306,
                        9.987308394899998
                    ]
                ]
            },
            "name": "PtS2_proto_CdI2",
            "prototype": "CdI2",
            "volume": 262.43054392236263
        },
        "115": {
            "N_TM": 2,
            "anion": "S",
            "cation": "Pt",
            "energy": -30.4248011230082,
            "formula": "PtS2",
            "geometry": {
                "cell": [
                    [
                        3.8345240882625142,
                        0.0,
                        0.0
                    ],
                    [
                        -3.676187881758892e-05,
                        5.710204959338219,
                        0.0
                    ],
                    [
                        0.0,
                        0.0,
                        22.6937055919
                    ]
                ],
                "constraints": [
                    {
                        "kwargs": {
                            "a": 0,
                            "cell": [
                                [
                                    3.836491576572664,
                                    0.0,
                                    0.0
                                ],
                                [
                                    -3.678074128009219e-05,
                                    5.713134856568606,
                                    0.0
                                ],
                                [
                                    0.0,
                                    0.0,
                                    22.6937055919
                                ]
                            ],
                            "mask": [
                                false,
                                false,
                                true
                            ]
                        },
                        "name": "FixScaled"
                    }
                ],
                "numbers": [
                    16,
                    16,
                    16,
                    16,
                    78,
                    78
                ],
                "pbc": [
                    false,
                    false,
                    false
                ],
                "positions": [
                    [
                        2.9451395740070936,
                        0.18364571669134797,
                        10.065865192614101
                    ],
                    [
                        3.49176719297055,
                        3.0384951065425354,
                        10.065735547355901
                    ],
                    [
                        1.0279064420431807,
                        5.5265592426468695,
                        12.6278682418372
                    ],
                    [
                        1.5745409614170753,
                        2.6716705301242514,
                        12.627970044544101
                    ],
                    [
                        0.34272814270715785,
                        1.4276300653671392,
                        11.346882784693504
                    ],
                    [
                        2.259974847055412,
                        4.282570427620603,
                        11.346836763850103
                    ]
                ]
            },
            "name": "PtS2_proto_PdCl2",
            "prototype": "PdCl2",
            "volume": 496.8995273202691
        },
        "116": {
            "N_TM": 2,
            "anion": "S",
            "cation": "Pt",
            "energy": -30.62831062701663,
            "formula": "PtS2",
            "geometry": {
                "cell": [
                    [
                        5.458643882622628,
                        0.0,
                        0.0
                    ],
                    [
                        0.0,
                        5.563013085495436,
                        0.0
                    ],
                    [
                        0.0,
                        0.0,
                        21.2451023148
                    ]
                ],
                "constraints": [
                    {
                        "kwargs": {
                            "a": 0,
                            "cell": [
                                [
                                    3.544423061923423,
                                    0.0,
                                    0.0
                                ],
                                [
                                    0.0,
                                    3.612192386607636,
                                    0.0
                                ],
                                [
                                    0.0,
                                    0.0,
                                    21.2451023148
                                ]
                            ],
                            "mask": [
                                false,
                                false,
                                true
                            ]
                        },
                        "name": "FixScaled"
                    }
                ],
                "numbers": [
                    78,
                    78,
                    16,
                    16,
                    16,
                    16
                ],
                "pbc": [
                    false,
                    false,
                    false
                ],
                "positions": [
                    [
                        3.014307867351052,
                        0.31019425759272923,
                        10.622551157400002
                    ],
                    [
                        0.28498592608969897,
                        3.0917008003404476,
                        10.622551157400002
                    ],
                    [
                        0.8549577782690967,
                        0.9305827727781882,
                        9.984557734600001
                    ],
                    [
                        3.5842797195304485,
                        2.471312285154988,
                        11.260544580200001
                    ],
                    [
                        5.173657956532928,
                        5.252818827902707,
                        11.260544580200001
                    ],
                    [
                        2.4443360151716536,
                        3.712089315525907,
                        9.984557734600001
                    ]
                ]
            },
            "name": "PtS2_proto_PdS2",
            "prototype": "PdS2",
            "volume": 645.139555553283
        },
        "117": {
            "N_TM": 2,
            "anion": "S",
            "cation": "Pt",
            "energy": -30.232418407322072,
            "formula": "PtS2",
            "geometry": {
                "cell": [
                    [
                        5.912499540471516,
                        0.0,
                        0.0
                    ],
                    [
                        0.5674292652688441,
                        3.692243424341866,
                        0.0
                    ],
                    [
                        0.0,
                        0.0,
                        17.912429
                    ]
                ],
                "constraints": [
                    {
                        "kwargs": {
                            "a": 0,
                            "cell": [
                                [
                                    5.926199863248748,
                                    0.0,
                                    0.0
                                ],
                                [
                                    0.5687441007346598,
                                    3.700799015143918,
                                    0.0
                                ],
                                [
                                    0.0,
                                    0.0,
                                    17.912429
                                ]
                            ],
                            "mask": [
                                false,
                                false,
                                true
                            ]
                        },
                        "name": "FixScaled"
                    }
                ],
                "numbers": [
                    16,
                    16,
                    16,
                    16,
                    78,
                    78
                ],
                "pbc": [
                    false,
                    false,
                    false
                ],
                "positions": [
                    [
                        3.0507488627081414,
                        3.0094553577543595,
                        7.433151647078919
                    ],
                    [
                        5.723373062184739,
                        1.1631898118747614,
                        7.433110624552221
                    ],
                    [
                        0.7565562296672279,
                        2.529056775579215,
                        10.479318375447775
                    ],
                    [
                        3.4291793163306985,
                        0.6827880665875071,
                        10.479278153424806
                    ],
                    [
                        4.859927665302338,
                        2.7690995338364033,
                        8.956075576271894
                    ],
                    [
                        1.6199983602325552,
                        0.9231450889599517,
                        8.956355965015508
                    ]
                ]
            },
            "name": "PtS2_proto_NbTe2",
            "prototype": "NbTe2",
            "volume": 391.0352670270272
        },
        "118": {
            "N_TM": 2,
            "anion": "S",
            "cation": "Cr",
            "energy": -38.11950334107012,
            "formula": "CrS2",
            "geometry": {
                "cell": [
                    [
                        3.3791030145954415,
                        0.0,
                        0.0
                    ],
                    [
                        0.0,
                        4.602152815901088,
                        0.0
                    ],
                    [
                        0.0,
                        0.0,
                        20.0072570000001
                    ]
                ],
                "constraints": [
                    {
                        "kwargs": {
                            "a": 0,
                            "cell": [
                                [
                                    3.214981847918148,
                                    0.0,
                                    0.0
                                ],
                                [
                                    0.0,
                                    4.37862879603237,
                                    0.0
                                ],
                                [
                                    0.0,
                                    0.0,
                                    20.0072570000001
                                ]
                            ],
                            "mask": [
                                false,
                                false,
                                true
                            ]
                        },
                        "name": "FixScaled"
                    }
                ],
                "numbers": [
                    24,
                    24,
                    16,
                    16,
                    16,
                    16
                ],
                "pbc": [
                    false,
                    false,
                    false
                ],
                "positions": [
                    [
                        2.534327565127985,
                        3.4515989764222117,
                        10.938831339628422
                    ],
                    [
                        0.8447754494674564,
                        1.1505540096991085,
                        9.06842707077326
                    ],
                    [
                        0.8447754494674564,
                        3.451620342572419,
                        9.51581199359726
                    ],
                    [
                        2.534327565127985,
                        1.1505761324457813,
                        7.97596418326706
                    ],
                    [
                        2.534327565127985,
                        1.1505324733286693,
                        10.49144784688309
                    ],
                    [
                        0.8447754494674564,
                        3.4515770243768005,
                        12.03129281673304
                    ]
                ]
            },
            "name": "CrS2_proto_FeO2",
            "prototype": "FeO2",
            "volume": 311.1358237611364
        },
        "119": {
            "N_TM": 2,
            "anion": "S",
            "cation": "Pt",
            "energy": -30.53192341108514,
            "formula": "PtS2",
            "geometry": {
                "cell": [
                    [
                        6.588401541313746,
                        0.0,
                        -0.00236367868809233
                    ],
                    [
                        0.0,
                        3.3306573147617384,
                        0.0
                    ],
                    [
                        -0.0046915381801260715,
                        0.0,
                        18.3201629261193
                    ]
                ],
                "constraints": [
                    {
                        "kwargs": {
                            "a": 0,
                            "cell": [
                                [
                                    6.596497227092146,
                                    0.0,
                                    -0.00236367868809233
                                ],
                                [
                                    0.0,
                                    3.334749954666389,
                                    0.0
                                ],
                                [
                                    -0.004697303041099632,
                                    0.0,
                                    18.3201629261193
                                ]
                            ],
                            "mask": [
                                false,
                                false,
                                true
                            ]
                        },
                        "name": "FixScaled"
                    }
                ],
                "numbers": [
                    78,
                    78,
                    16,
                    16,
                    16,
                    16
                ],
                "pbc": [
                    false,
                    false,
                    false
                ],
                "positions": [
                    [
                        2.9538485298624737,
                        0.8326643286692842,
                        9.123274046293993
                    ],
                    [
                        6.158051742553572,
                        2.4979929860924535,
                        9.191960073102576
                    ],
                    [
                        3.74153468450638,
                        2.4979929860924535,
                        10.789847660280842
                    ],
                    [
                        0.42522923509675864,
                        0.8326643286692842,
                        10.801156831676023
                    ],
                    [
                        2.095866030283317,
                        2.4979929860924535,
                        7.518099934064191
                    ],
                    [
                        5.37009947916364,
                        0.8326643286692842,
                        7.525338792446995
                    ]
                ]
            },
            "name": "PtS2_proto_CrI2",
            "prototype": "CrI2",
            "volume": 402.01226491105876
        },
        "12": {
            "N_TM": 2,
            "anion": "S",
            "cation": "Nb",
            "energy": -42.68170816665081,
            "formula": "NbS2",
            "geometry": {
                "cell": [
                    [
                        6.271077301268469,
                        0.0,
                        -0.00236367868809233
                    ],
                    [
                        0.0,
                        3.170239299158023,
                        0.0
                    ],
                    [
                        -0.004465574601810981,
                        0.0,
                        18.3201629261193
                    ]
                ],
                "constraints": [
                    {
                        "kwargs": {
                            "a": 0,
                            "cell": [
                                [
                                    6.288125663796068,
                                    0.0,
                                    -0.00236367868809233
                                ],
                                [
                                    0.0,
                                    3.178857816563374,
                                    0.0
                                ],
                                [
                                    -0.004477714578891205,
                                    0.0,
                                    18.3201629261193
                                ]
                            ],
                            "mask": [
                                false,
                                false,
                                true
                            ]
                        },
                        "name": "FixScaled"
                    }
                ],
                "numbers": [
                    41,
                    41,
                    16,
                    16,
                    16,
                    16
                ],
                "pbc": [
                    false,
                    false,
                    false
                ],
                "positions": [
                    [
                        2.811579159352831,
                        0.7925598247693739,
                        9.123274046293993
                    ],
                    [
                        5.861454900798895,
                        2.3776794743886485,
                        9.191960073102576
                    ],
                    [
                        3.5613271420669896,
                        2.3776794743886485,
                        10.789847660280842
                    ],
                    [
                        0.4047484639983403,
                        0.7925598247693739,
                        10.801156831676023
                    ],
                    [
                        1.9949205898565414,
                        2.3776794743886485,
                        7.518099934064191
                    ],
                    [
                        5.111453626219261,
                        0.7925598247693739,
                        7.525338792446995
                    ]
                ]
            },
            "name": "NbS2_proto_CrI2",
            "prototype": "CrI2",
            "volume": 364.21974942213126
        },
        "120": {
            "N_TM": 2,
            "anion": "S",
            "cation": "Pt",
            "energy": -30.879485628758342,
            "formula": "PtS2",
            "geometry": {
                "cell": [
                    [
                        3.4970340590638553,
                        0.0,
                        0.0
                    ],
                    [
                        0.0,
                        6.321827370943255,
                        0.0
                    ],
                    [
                        0.0,
                        0.0,
                        24.220856573
                    ]
                ],
                "constraints": [
                    {
                        "kwargs": {
                            "a": 0,
                            "cell": [
                                [
                                    3.5008275410947003,
                                    0.0,
                                    0.0
                                ],
                                [
                                    0.0,
                                    6.328685107564841,
                                    0.0
                                ],
                                [
                                    0.0,
                                    0.0,
                                    24.220856573
                                ]
                            ],
                            "mask": [
                                false,
                                false,
                                true
                            ]
                        },
                        "name": "FixScaled"
                    }
                ],
                "numbers": [
                    16,
                    16,
                    16,
                    16,
                    78,
                    78
                ],
                "pbc": [
                    false,
                    false,
                    false
                ],
                "positions": [
                    [
                        0.8742585147659638,
                        1.4075215596350277,
                        10.001951794049997
                    ],
                    [
                        2.6227755442978915,
                        4.624586512075222,
                        10.626046026349998
                    ],
                    [
                        2.6227755442978915,
                        2.4241252175533554,
                        14.218904778949998
                    ],
                    [
                        0.8742585147659638,
                        5.5285545158684295,
                        13.59490794615
                    ],
                    [
                        0.8742585147659638,
                        3.038028491041378,
                        12.214558425549997
                    ],
                    [
                        2.6227755442978915,
                        0.7932728550748246,
                        12.006333147649999
                    ]
                ]
            },
            "name": "PtS2_proto_WTe2",
            "prototype": "WTe2",
            "volume": 535.4661140123741
        },
        "121": {
            "N_TM": 1,
            "anion": "S",
            "cation": "Cr",
            "energy": -19.725978547424578,
            "formula": "CrS2",
            "geometry": {
                "cell": [
                    [
                        3.0415308027728045,
                        0.0,
                        0.0
                    ],
                    [
                        -1.5207654013864023,
                        2.6340429416020554,
                        0.0
                    ],
                    [
                        0.0,
                        0.0,
                        23.1547020881
                    ]
                ],
                "constraints": [
                    {
                        "kwargs": {
                            "a": 0,
                            "cell": [
                                [
                                    3.041386988253359,
                                    0.0,
                                    0.0
                                ],
                                [
                                    -1.5206934941266794,
                                    2.633918394574782,
                                    0.0
                                ],
                                [
                                    0.0,
                                    0.0,
                                    23.1547020881
                                ]
                            ],
                            "mask": [
                                false,
                                false,
                                true
                            ]
                        },
                        "name": "FixScaled"
                    }
                ],
                "numbers": [
                    24,
                    16,
                    16
                ],
                "pbc": [
                    false,
                    false,
                    false
                ],
                "positions": [
                    [
                        -4.682927816449397e-17,
                        1.7560286277029034,
                        11.577351043999998
                    ],
                    [
                        1.520765401386403,
                        0.8780143138991519,
                        10.018825993599998
                    ],
                    [
                        1.520765401386403,
                        0.8780143138991519,
                        13.135876094499999
                    ]
                ]
            },
            "name": "CrS2_proto_MoS2",
            "prototype": "MoS2",
            "volume": 185.50442237946325
        },
        "122": {
            "N_TM": 1,
            "anion": "S",
            "cation": "Cr",
            "energy": -19.32412307181594,
            "formula": "CrS2",
            "geometry": {
                "cell": [
                    [
                        3.3038896679409615,
                        0.0,
                        0.0
                    ],
                    [
                        -1.6519448339318525,
                        2.8612523837427695,
                        0.0
                    ],
                    [
                        0.0,
                        0.0,
                        23.4828509546
                    ]
                ],
                "constraints": [
                    {
                        "kwargs": {
                            "a": 0,
                            "cell": [
                                [
                                    3.2760631777307805,
                                    0.0,
                                    0.0
                                ],
                                [
                                    -1.6380315888270875,
                                    2.837153936322552,
                                    0.0
                                ],
                                [
                                    0.0,
                                    0.0,
                                    23.4828509546
                                ]
                            ],
                            "mask": [
                                false,
                                false,
                                true
                            ]
                        },
                        "name": "FixScaled"
                    }
                ],
                "numbers": [
                    24,
                    16,
                    16
                ],
                "pbc": [
                    false,
                    false,
                    false
                ],
                "positions": [
                    [
                        0.27532413898120833,
                        0.47687539727758554,
                        11.741425477299998
                    ],
                    [
                        0.2753241390584641,
                        2.3843769864651834,
                        13.495542559699999
                    ],
                    [
                        1.927268972990317,
                        1.4306261919100125,
                        9.987308394899998
                    ]
                ]
            },
            "name": "CrS2_proto_CdI2",
            "prototype": "CdI2",
            "volume": 221.98954699601035
        },
        "123": {
            "N_TM": 1,
            "anion": "S",
            "cation": "Ti",
            "energy": -19.767336172641553,
            "formula": "S2Ti",
            "geometry": {
                "cell": [
                    [
                        3.403630581178701,
                        0.0,
                        0.0
                    ],
                    [
                        -1.7018152905495565,
                        2.9476305484034615,
                        0.0
                    ],
                    [
                        0.0,
                        0.0,
                        23.4828509546
                    ]
                ],
                "constraints": [
                    {
                        "kwargs": {
                            "a": 0,
                            "cell": [
                                [
                                    3.4030563770611355,
                                    0.0,
                                    0.0
                                ],
                                [
                                    -1.7015281884907805,
                                    2.9471332730506914,
                                    0.0
                                ],
                                [
                                    0.0,
                                    0.0,
                                    23.4828509546
                                ]
                            ],
                            "mask": [
                                false,
                                false,
                                true
                            ]
                        },
                        "name": "FixScaled"
                    }
                ],
                "numbers": [
                    22,
                    16,
                    16
                ],
                "pbc": [
                    false,
                    false,
                    false
                ],
                "positions": [
                    [
                        0.2836358817506011,
                        0.4912717580539789,
                        11.741425477299998
                    ],
                    [
                        0.28363588183018895,
                        2.456358790349482,
                        13.495542559699999
                    ],
                    [
                        1.9854511723797452,
                        1.473815274241525,
                        9.987308394899998
                    ]
                ]
            },
            "name": "S2Ti_proto_CdI2",
            "prototype": "CdI2",
            "volume": 235.59511840646059
        },
        "124": {
            "N_TM": 2,
            "anion": "S",
            "cation": "Cr",
            "energy": -38.5334311045338,
            "formula": "CrS2",
            "geometry": {
                "cell": [
                    [
                        3.5241713225743845,
                        0.0,
                        0.0
                    ],
                    [
                        -3.378650286471538e-05,
                        5.248041243324193,
                        0.0
                    ],
                    [
                        0.0,
                        0.0,
                        22.6937055919
                    ]
                ],
                "constraints": [
                    {
                        "kwargs": {
                            "a": 0,
                            "cell": [
                                [
                                    3.398343702250742,
                                    0.0,
                                    0.0
                                ],
                                [
                                    -3.258018374302764e-05,
                                    5.060664274225702,
                                    0.0
                                ],
                                [
                                    0.0,
                                    0.0,
                                    22.6937055919
                                ]
                            ],
                            "mask": [
                                false,
                                false,
                                true
                            ]
                        },
                        "name": "FixScaled"
                    }
                ],
                "numbers": [
                    16,
                    16,
                    16,
                    16,
                    24,
                    24
                ],
                "pbc": [
                    false,
                    false,
                    false
                ],
                "positions": [
                    [
                        2.706770433250222,
                        0.1687820843943439,
                        10.065865192614101
                    ],
                    [
                        3.209155953470286,
                        2.7925701004298165,
                        10.065735547355901
                    ],
                    [
                        0.9447113440821984,
                        5.079259158929849,
                        12.6278682418372
                    ],
                    [
                        1.447103206217979,
                        2.4554350028603604,
                        12.627970044544101
                    ],
                    [
                        0.3149889436514234,
                        1.3120827565048863,
                        11.346882784693504
                    ],
                    [
                        2.077060506703187,
                        3.9359543819593807,
                        11.346836763850103
                    ]
                ]
            },
            "name": "CrS2_proto_PdCl2",
            "prototype": "PdCl2",
            "volume": 419.7200043461632
        },
        "125": {
            "N_TM": 2,
            "anion": "S",
            "cation": "Cr",
            "energy": -36.67866153,
            "formula": "CrS2",
            "geometry": {
                "cell": [
                    [
                        4.089881332828909,
                        0.0,
                        0.0
                    ],
                    [
                        0.0,
                        4.168079812841613,
                        0.0
                    ],
                    [
                        0.0,
                        0.0,
                        21.2451023148
                    ]
                ],
                "constraints": [
                    {
                        "kwargs": {
                            "a": 0,
                            "cell": [
                                [
                                    4.089881332828909,
                                    0.0,
                                    0.0
                                ],
                                [
                                    0.0,
                                    4.168079812841613,
                                    0.0
                                ],
                                [
                                    0.0,
                                    0.0,
                                    21.2451023148
                                ]
                            ],
                            "mask": [
                                false,
                                false,
                                true
                            ]
                        },
                        "name": "FixScaled"
                    }
                ],
                "numbers": [
                    24,
                    24,
                    16,
                    16,
                    16,
                    16
                ],
                "pbc": [
                    false,
                    false,
                    false
                ],
                "positions": [
                    [
                        2.2584659749145,
                        0.2324126158363153,
                        10.622551157400002
                    ],
                    [
                        0.21352530853747903,
                        2.316452522257122,
                        10.622551157400002
                    ],
                    [
                        0.6405759256124369,
                        0.6972378475089465,
                        9.984557734600001
                    ],
                    [
                        2.6855165919894572,
                        1.851627290584491,
                        11.260544580200001
                    ],
                    [
                        3.8763560242914297,
                        3.935667197005298,
                        11.260544580200001
                    ],
                    [
                        1.831415357839542,
                        2.7812777539297535,
                        9.984557734600001
                    ]
                ]
            },
            "name": "CrS2_proto_PdS2",
            "prototype": "PdS2",
            "volume": 362.1642170007298
        },
        "126": {
            "N_TM": 2,
            "anion": "S",
            "cation": "Cr",
            "energy": -38.43877869300119,
            "formula": "CrS2",
            "geometry": {
                "cell": [
                    [
                        5.412974749913985,
                        0.0,
                        0.0
                    ],
                    [
                        0.5194893063818405,
                        3.380299700607605,
                        0.0
                    ],
                    [
                        0.0,
                        0.0,
                        17.912429
                    ]
                ],
                "constraints": [
                    {
                        "kwargs": {
                            "a": 0,
                            "cell": [
                                [
                                    5.418463407939188,
                                    0.0,
                                    0.0
                                ],
                                [
                                    0.5200160590977155,
                                    3.3837272630730735,
                                    0.0
                                ],
                                [
                                    0.0,
                                    0.0,
                                    17.912429
                                ]
                            ],
                            "mask": [
                                false,
                                false,
                                true
                            ]
                        },
                        "name": "FixScaled"
                    }
                ],
                "numbers": [
                    16,
                    16,
                    16,
                    16,
                    24,
                    24
                ],
                "pbc": [
                    false,
                    false,
                    false
                ],
                "positions": [
                    [
                        2.793002595455767,
                        2.7551978230206484,
                        7.433151647078919
                    ],
                    [
                        5.2398268545951066,
                        1.0649162909758398,
                        7.433110624552221
                    ],
                    [
                        0.6926376467425893,
                        2.3153863055044615,
                        10.479318375447775
                    ],
                    [
                        3.139460887086186,
                        0.6251018775869569,
                        10.479278153424806
                    ],
                    [
                        4.449330703303876,
                        2.535148756300736,
                        8.956075576271894
                    ],
                    [
                        1.4831308076755576,
                        0.8451520415084575,
                        8.956355965015508
                    ]
                ]
            },
            "name": "CrS2_proto_NbTe2",
            "prototype": "NbTe2",
            "volume": 327.75225632562064
        },
        "127": {
            "N_TM": 2,
            "anion": "S",
            "cation": "Cr",
            "energy": -38.72329014751759,
            "formula": "CrS2",
            "geometry": {
                "cell": [
                    [
                        5.587082957396788,
                        0.0,
                        -0.00236367868809233
                    ],
                    [
                        0.0,
                        2.8244572835376456,
                        0.0
                    ],
                    [
                        -0.0039785087241255125,
                        0.0,
                        18.3201629261193
                    ]
                ],
                "constraints": [
                    {
                        "kwargs": {
                            "a": 0,
                            "cell": [
                                [
                                    5.659788136277455,
                                    0.0,
                                    -0.00236367868809233
                                ],
                                [
                                    0.0,
                                    2.8612121829379737,
                                    0.0
                                ],
                                [
                                    -0.004030281391664463,
                                    0.0,
                                    18.3201629261193
                                ]
                            ],
                            "mask": [
                                false,
                                false,
                                true
                            ]
                        },
                        "name": "FixScaled"
                    }
                ],
                "numbers": [
                    24,
                    24,
                    16,
                    16,
                    16,
                    16
                ],
                "pbc": [
                    false,
                    false,
                    false
                ],
                "positions": [
                    [
                        2.5049166594413976,
                        0.7061143208664755,
                        9.123274046293993
                    ],
                    [
                        5.222138590952989,
                        2.1183429626711705,
                        9.191960073102576
                    ],
                    [
                        3.1728886800888874,
                        2.1183429626711705,
                        10.789847660280842
                    ],
                    [
                        0.3606020363965602,
                        0.7061143208664755,
                        10.801156831676023
                    ],
                    [
                        1.7773320744575967,
                        2.1183429626711705,
                        7.518099934064191
                    ],
                    [
                        4.553940905304599,
                        0.7061143208664755,
                        7.525338792446995
                    ]
                ]
            },
            "name": "CrS2_proto_CrI2",
            "prototype": "CrI2",
            "volume": 289.1008859292942
        },
        "128": {
            "N_TM": 2,
            "anion": "S",
            "cation": "Cr",
            "energy": -38.779650817842885,
            "formula": "CrS2",
            "geometry": {
                "cell": [
                    [
                        3.012309965170902,
                        0.0,
                        0.0
                    ],
                    [
                        0.0,
                        5.445558512141103,
                        0.0
                    ],
                    [
                        0.0,
                        0.0,
                        24.220856573
                    ]
                ],
                "constraints": [
                    {
                        "kwargs": {
                            "a": 0,
                            "cell": [
                                [
                                    3.016570537651785,
                                    0.0,
                                    0.0
                                ],
                                [
                                    0.0,
                                    5.45326064007884,
                                    0.0
                                ],
                                [
                                    0.0,
                                    0.0,
                                    24.220856573
                                ]
                            ],
                            "mask": [
                                false,
                                false,
                                true
                            ]
                        },
                        "name": "FixScaled"
                    }
                ],
                "numbers": [
                    16,
                    16,
                    16,
                    16,
                    24,
                    24
                ],
                "pbc": [
                    false,
                    false,
                    false
                ],
                "positions": [
                    [
                        0.7530774912927255,
                        1.212424914562167,
                        10.001951794049997
                    ],
                    [
                        2.259232473878177,
                        3.9835723072277816,
                        10.626046026349998
                    ],
                    [
                        2.259232473878177,
                        2.0881170804532663,
                        14.218904778949998
                    ],
                    [
                        0.7530774912927255,
                        4.762241253549361,
                        13.59490794615
                    ],
                    [
                        0.7530774912927255,
                        2.616927185572474,
                        12.214558425549997
                    ],
                    [
                        2.259232473878177,
                        0.6833172585917423,
                        12.006333147649999
                    ]
                ]
            },
            "name": "CrS2_proto_WTe2",
            "prototype": "WTe2",
            "volume": 397.31191134213583
        },
        "129": {
            "N_TM": 2,
            "anion": "S",
            "cation": "Ti",
            "energy": -39.12639250343542,
            "formula": "S2Ti",
            "geometry": {
                "cell": [
                    [
                        3.6816313351717476,
                        0.0,
                        0.0
                    ],
                    [
                        -3.529608417610654e-05,
                        5.4825237825219935,
                        0.0
                    ],
                    [
                        0.0,
                        0.0,
                        22.6937055919
                    ]
                ],
                "constraints": [
                    {
                        "kwargs": {
                            "a": 0,
                            "cell": [
                                [
                                    3.6828648636093324,
                                    0.0,
                                    0.0
                                ],
                                [
                                    -3.530791010858128e-05,
                                    5.4843606989266505,
                                    0.0
                                ],
                                [
                                    0.0,
                                    0.0,
                                    22.6937055919
                                ]
                            ],
                            "mask": [
                                false,
                                false,
                                true
                            ]
                        },
                        "name": "FixScaled"
                    }
                ],
                "numbers": [
                    16,
                    16,
                    16,
                    16,
                    22,
                    22
                ],
                "pbc": [
                    false,
                    false,
                    false
                ],
                "positions": [
                    [
                        2.8277089653209058,
                        0.17632326974044357,
                        10.065865192614101
                    ],
                    [
                        3.352541075987884,
                        2.917342162552917,
                        10.065735547355901
                    ],
                    [
                        0.9869210570967718,
                        5.306200512781548,
                        12.6278682418372
                    ],
                    [
                        1.511759793036328,
                        2.565143865197952,
                        12.627970044544101
                    ],
                    [
                        0.32906265304167853,
                        1.3707066281778226,
                        11.346882784693504
                    ],
                    [
                        2.169863592482813,
                        4.11181286607906,
                        11.346836763850103
                    ]
                ]
            },
            "name": "S2Ti_proto_PdCl2",
            "prototype": "PdCl2",
            "volume": 458.06408141866353
        },
        "13": {
            "N_TM": 2,
            "anion": "S",
            "cation": "Nb",
            "energy": -43.02613823051752,
            "formula": "NbS2",
            "geometry": {
                "cell": [
                    [
                        3.30567020205342,
                        0.0,
                        0.0
                    ],
                    [
                        0.0,
                        5.975885853467244,
                        0.0
                    ],
                    [
                        0.0,
                        0.0,
                        24.220856573
                    ]
                ],
                "constraints": [
                    {
                        "kwargs": {
                            "a": 0,
                            "cell": [
                                [
                                    3.3013661860213457,
                                    0.0,
                                    0.0
                                ],
                                [
                                    0.0,
                                    5.968105189654142,
                                    0.0
                                ],
                                [
                                    0.0,
                                    0.0,
                                    24.220856573
                                ]
                            ],
                            "mask": [
                                false,
                                false,
                                true
                            ]
                        },
                        "name": "FixScaled"
                    }
                ],
                "numbers": [
                    16,
                    16,
                    16,
                    16,
                    41,
                    41
                ],
                "pbc": [
                    false,
                    false,
                    false
                ],
                "positions": [
                    [
                        0.826417550513355,
                        1.3304995032501363,
                        10.001951794049997
                    ],
                    [
                        2.479252651540065,
                        4.371521000821365,
                        10.626046026349998
                    ],
                    [
                        2.479252651540065,
                        2.2914728202154087,
                        14.218904778949998
                    ],
                    [
                        0.826417550513355,
                        5.226022284846278,
                        13.59490794615
                    ],
                    [
                        0.826417550513355,
                        2.871782226368479,
                        12.214558425549997
                    ],
                    [
                        2.479252651540065,
                        0.7498635686209673,
                        12.006333147649999
                    ]
                ]
            },
            "name": "NbS2_proto_WTe2",
            "prototype": "WTe2",
            "volume": 478.4662558422634
        },
        "130": {
            "N_TM": 2,
            "anion": "S",
            "cation": "Mn",
            "energy": -36.72068968779114,
            "formula": "MnS2",
            "geometry": {
                "cell": [
                    [
                        3.401207990287366,
                        0.0,
                        0.0
                    ],
                    [
                        0.0,
                        4.632258579379327,
                        0.0
                    ],
                    [
                        0.0,
                        0.0,
                        20.0072570000001
                    ]
                ],
                "constraints": [
                    {
                        "kwargs": {
                            "a": 0,
                            "cell": [
                                [
                                    3.3397718689560514,
                                    0.0,
                                    0.0
                                ],
                                [
                                    0.0,
                                    4.548585954555014,
                                    0.0
                                ],
                                [
                                    0.0,
                                    0.0,
                                    20.0072570000001
                                ]
                            ],
                            "mask": [
                                false,
                                false,
                                true
                            ]
                        },
                        "name": "FixScaled"
                    }
                ],
                "numbers": [
                    25,
                    25,
                    16,
                    16,
                    16,
                    16
                ],
                "pbc": [
                    false,
                    false,
                    false
                ],
                "positions": [
                    [
                        2.5509062988867837,
                        3.4741781967485905,
                        10.938831339628422
                    ],
                    [
                        0.8503016914005834,
                        1.1580805539644923,
                        9.06842707077326
                    ],
                    [
                        0.8503016914005834,
                        3.4741997026690945,
                        9.51581199359726
                    ],
                    [
                        2.5509062988867837,
                        1.1581028214308653,
                        7.97596418326706
                    ],
                    [
                        2.5509062988867837,
                        1.1580588767102318,
                        10.49144784688309
                    ],
                    [
                        0.8503016914005834,
                        3.4741561011001494,
                        12.03129281673304
                    ]
                ]
            },
            "name": "MnS2_proto_FeO2",
            "prototype": "FeO2",
            "volume": 315.21983389514537
        },
        "131": {
            "N_TM": 1,
            "anion": "S",
            "cation": "Mn",
            "energy": -18.58181955719546,
            "formula": "MnS2",
            "geometry": {
                "cell": [
                    [
                        3.084605292517556,
                        0.0,
                        0.0
                    ],
                    [
                        -1.542302646258778,
                        2.671346543976175,
                        0.0
                    ],
                    [
                        0.0,
                        0.0,
                        23.1547020881
                    ]
                ],
                "constraints": [
                    {
                        "kwargs": {
                            "a": 0,
                            "cell": [
                                [
                                    3.0851910890422842,
                                    0.0,
                                    0.0
                                ],
                                [
                                    -1.5425955445211421,
                                    2.67185385864804,
                                    0.0
                                ],
                                [
                                    0.0,
                                    0.0,
                                    23.1547020881
                                ]
                            ],
                            "mask": [
                                false,
                                false,
                                true
                            ]
                        },
                        "name": "FixScaled"
                    }
                ],
                "numbers": [
                    25,
                    16,
                    16
                ],
                "pbc": [
                    false,
                    false,
                    false
                ],
                "positions": [
                    [
                        -2.677346839635245e-16,
                        1.7808976959518659,
                        11.577351043999998
                    ],
                    [
                        1.5423026462587786,
                        0.8904488480243089,
                        10.018825993599998
                    ],
                    [
                        1.5423026462587786,
                        0.8904488480243089,
                        13.135876094499999
                    ]
                ]
            },
            "name": "MnS2_proto_MoS2",
            "prototype": "MoS2",
            "volume": 190.79589570977453
        },
        "132": {
            "N_TM": 1,
            "anion": "S",
            "cation": "Mn",
            "energy": -18.892289483518187,
            "formula": "MnS2",
            "geometry": {
                "cell": [
                    [
                        3.3276370219208538,
                        0.0,
                        0.0
                    ],
                    [
                        -1.663818510921521,
                        2.881818195562054,
                        0.0
                    ],
                    [
                        0.0,
                        0.0,
                        23.4828509546
                    ]
                ],
                "constraints": [
                    {
                        "kwargs": {
                            "a": 0,
                            "cell": [
                                [
                                    3.272029020971243,
                                    0.0,
                                    0.0
                                ],
                                [
                                    -1.6360145104473658,
                                    2.833660254085938,
                                    0.0
                                ],
                                [
                                    0.0,
                                    0.0,
                                    23.4828509546
                                ]
                            ],
                            "mask": [
                                false,
                                false,
                                true
                            ]
                        },
                        "name": "FixScaled"
                    }
                ],
                "numbers": [
                    25,
                    16,
                    16
                ],
                "pbc": [
                    false,
                    false,
                    false
                ],
                "positions": [
                    [
                        0.2773030851460998,
                        0.4803030325807072,
                        11.741425477299998
                    ],
                    [
                        0.27730308522391106,
                        2.4015151629813474,
                        13.495542559699999
                    ],
                    [
                        1.9411215961454324,
                        1.440909097819933,
                        9.987308394899998
                    ]
                ]
            },
            "name": "MnS2_proto_CdI2",
            "prototype": "CdI2",
            "volume": 225.19220231687123
        },
        "133": {
            "N_TM": 2,
            "anion": "S",
            "cation": "Mn",
            "energy": -37.43321033962928,
            "formula": "MnS2",
            "geometry": {
                "cell": [
                    [
                        3.579896852539153,
                        0.0,
                        0.0
                    ],
                    [
                        -3.432074782770348e-05,
                        5.331025256526927,
                        0.0
                    ],
                    [
                        0.0,
                        0.0,
                        22.6937055919
                    ]
                ],
                "constraints": [
                    {
                        "kwargs": {
                            "a": 0,
                            "cell": [
                                [
                                    3.5803301665363265,
                                    0.0,
                                    0.0
                                ],
                                [
                                    -3.43249020424867e-05,
                                    5.3316705287116,
                                    0.0
                                ],
                                [
                                    0.0,
                                    0.0,
                                    22.6937055919
                                ]
                            ],
                            "mask": [
                                false,
                                false,
                                true
                            ]
                        },
                        "name": "FixScaled"
                    }
                ],
                "numbers": [
                    16,
                    16,
                    16,
                    16,
                    25,
                    25
                ],
                "pbc": [
                    false,
                    false,
                    false
                ],
                "positions": [
                    [
                        2.7495709111724045,
                        0.17145093055434346,
                        10.065865192614101
                    ],
                    [
                        3.259900341264716,
                        2.8367272751430326,
                        10.065735547355901
                    ],
                    [
                        0.9596494771903962,
                        5.159574325972584,
                        12.6278682418372
                    ],
                    [
                        1.4699853494791937,
                        2.4942612698899915,
                        12.627970044544101
                    ],
                    [
                        0.31996966797250875,
                        1.3328299053439672,
                        11.346882784693504
                    ],
                    [
                        2.109903773080025,
                        3.9981911814154363,
                        11.346836763850103
                    ]
                ]
            },
            "name": "MnS2_proto_PdCl2",
            "prototype": "PdCl2",
            "volume": 433.0984904212472
        },
        "134": {
            "N_TM": 2,
            "anion": "S",
            "cation": "Mn",
            "energy": -35.74455068850992,
            "formula": "MnS2",
            "geometry": {
                "cell": [
                    [
                        5.666355551026383,
                        0.0,
                        0.0
                    ],
                    [
                        0.0,
                        5.774696198405343,
                        0.0
                    ],
                    [
                        0.0,
                        0.0,
                        21.2451023148
                    ]
                ],
                "constraints": [
                    {
                        "kwargs": {
                            "a": 0,
                            "cell": [
                                [
                                    3.6586744594595966,
                                    0.0,
                                    0.0
                                ],
                                [
                                    0.0,
                                    3.7286282694380266,
                                    0.0
                                ],
                                [
                                    0.0,
                                    0.0,
                                    21.2451023148
                                ]
                            ],
                            "mask": [
                                false,
                                false,
                                true
                            ]
                        },
                        "name": "FixScaled"
                    }
                ],
                "numbers": [
                    25,
                    25,
                    16,
                    16,
                    16,
                    16
                ],
                "pbc": [
                    false,
                    false,
                    false
                ],
                "positions": [
                    [
                        3.1290079521474303,
                        0.32199773262413095,
                        10.622551157400002
                    ],
                    [
                        0.29583017668610173,
                        3.2093458318268024,
                        10.622551157400002
                    ],
                    [
                        0.887490530058305,
                        0.9659931978723936,
                        9.984557734600001
                    ],
                    [
                        3.720668305519633,
                        2.5653503665785404,
                        11.260544580200001
                    ],
                    [
                        5.370525374340281,
                        5.452698465781212,
                        11.260544580200001
                    ],
                    [
                        2.537347598775227,
                        3.8533412970750653,
                        9.984557734600001
                    ]
                ]
            },
            "name": "MnS2_proto_PdS2",
            "prototype": "PdS2",
            "volume": 695.171229993233
        },
        "135": {
            "N_TM": 2,
            "anion": "S",
            "cation": "Mn",
            "energy": -37.3722878103931,
            "formula": "MnS2",
            "geometry": {
                "cell": [
                    [
                        5.4744251580619,
                        0.0,
                        0.0
                    ],
                    [
                        0.5253867715244865,
                        3.4186743108471807,
                        0.0
                    ],
                    [
                        0.0,
                        0.0,
                        17.912429
                    ]
                ],
                "constraints": [
                    {
                        "kwargs": {
                            "a": 0,
                            "cell": [
                                [
                                    5.467312667185795,
                                    0.0,
                                    0.0
                                ],
                                [
                                    0.5247041777340882,
                                    3.414232695674405,
                                    0.0
                                ],
                                [
                                    0.0,
                                    0.0,
                                    17.912429
                                ]
                            ],
                            "mask": [
                                false,
                                false,
                                true
                            ]
                        },
                        "name": "FixScaled"
                    }
                ],
                "numbers": [
                    16,
                    16,
                    16,
                    16,
                    25,
                    25
                ],
                "pbc": [
                    false,
                    false,
                    false
                ],
                "positions": [
                    [
                        2.824709957373845,
                        2.7864760089673974,
                        7.433151647078919
                    ],
                    [
                        5.299311613663008,
                        1.0770056768952678,
                        7.433110624552221
                    ],
                    [
                        0.7005007660175533,
                        2.341671562699796,
                        10.479318375447775
                    ],
                    [
                        3.1751013919451667,
                        0.6321983018797835,
                        10.479278153424806
                    ],
                    [
                        4.499841411432971,
                        2.5639288509784057,
                        8.956075576271894
                    ],
                    [
                        1.4999679439415003,
                        0.8547465695262657,
                        8.956355965015508
                    ]
                ]
            },
            "name": "MnS2_proto_NbTe2",
            "prototype": "NbTe2",
            "volume": 335.23606428947807
        },
        "136": {
            "N_TM": 2,
            "anion": "S",
            "cation": "Mn",
            "energy": -37.54953844458351,
            "formula": "MnS2",
            "geometry": {
                "cell": [
                    [
                        6.1165319474615885,
                        0.0,
                        -0.00236367868809233
                    ],
                    [
                        0.0,
                        3.0921114543550656,
                        0.0
                    ],
                    [
                        -0.004355524322786626,
                        0.0,
                        18.3201629261193
                    ]
                ],
                "constraints": [
                    {
                        "kwargs": {
                            "a": 0,
                            "cell": [
                                [
                                    6.1160964889349225,
                                    0.0,
                                    -0.00236367868809233
                                ],
                                [
                                    0.0,
                                    3.0918913155068153,
                                    0.0
                                ],
                                [
                                    -0.0043552142369045034,
                                    0.0,
                                    18.3201629261193
                                ]
                            ],
                            "mask": [
                                false,
                                false,
                                true
                            ]
                        },
                        "name": "FixScaled"
                    }
                ],
                "numbers": [
                    25,
                    25,
                    16,
                    16,
                    16,
                    16
                ],
                "pbc": [
                    false,
                    false,
                    false
                ],
                "positions": [
                    [
                        2.742290187926766,
                        0.773027863569131,
                        9.123274046293993
                    ],
                    [
                        5.717004341836114,
                        2.3190835907859357,
                        9.191960073102576
                    ],
                    [
                        3.473561270789745,
                        2.3190835907859357,
                        10.789847660280842
                    ],
                    [
                        0.3947737831633965,
                        0.773027863569131,
                        10.801156831676023
                    ],
                    [
                        1.9457574726496074,
                        2.3190835907859357,
                        7.518099934064191
                    ],
                    [
                        4.985486209269749,
                        0.773027863569131,
                        7.525338792446995
                    ]
                ]
            },
            "name": "MnS2_proto_CrI2",
            "prototype": "CrI2",
            "volume": 346.48918202873637
        },
        "137": {
            "N_TM": 2,
            "anion": "S",
            "cation": "Mn",
            "energy": -37.75911279733721,
            "formula": "MnS2",
            "geometry": {
                "cell": [
                    [
                        3.2572368257301147,
                        0.0,
                        0.0
                    ],
                    [
                        0.0,
                        5.888329530326992,
                        0.0
                    ],
                    [
                        0.0,
                        0.0,
                        24.220856573
                    ]
                ],
                "constraints": [
                    {
                        "kwargs": {
                            "a": 0,
                            "cell": [
                                [
                                    3.268407455378869,
                                    0.0,
                                    0.0
                                ],
                                [
                                    0.0,
                                    5.908523440672569,
                                    0.0
                                ],
                                [
                                    0.0,
                                    0.0,
                                    24.220856573
                                ]
                            ],
                            "mask": [
                                false,
                                false,
                                true
                            ]
                        },
                        "name": "FixScaled"
                    }
                ],
                "numbers": [
                    16,
                    16,
                    16,
                    16,
                    25,
                    25
                ],
                "pbc": [
                    false,
                    false,
                    false
                ],
                "positions": [
                    [
                        0.8143092064325287,
                        1.3110055491651658,
                        10.001951794049997
                    ],
                    [
                        2.442927619297586,
                        4.30747119887606,
                        10.626046026349998
                    ],
                    [
                        2.442927619297586,
                        2.25789906401699,
                        14.218904778949998
                    ],
                    [
                        0.8143092064325287,
                        5.14945266703059,
                        13.59490794615
                    ],
                    [
                        0.8143092064325287,
                        2.829706005576132,
                        12.214558425549997
                    ],
                    [
                        2.442927619297586,
                        0.7388768632964022,
                        12.006333147649999
                    ]
                ]
            },
            "name": "MnS2_proto_WTe2",
            "prototype": "WTe2",
            "volume": 464.5483701498534
        },
        "138": {
            "N_TM": 2,
            "anion": "S",
            "cation": "Fe",
            "energy": -34.050314697870874,
            "formula": "FeS2",
            "geometry": {
                "cell": [
                    [
                        3.2392327273266392,
                        0.0,
                        0.0
                    ],
                    [
                        0.0,
                        4.411657162576923,
                        0.0
                    ],
                    [
                        0.0,
                        0.0,
                        20.0072570000001
                    ]
                ],
                "constraints": [
                    {
                        "kwargs": {
                            "a": 0,
                            "cell": [
                                [
                                    3.2011282785986808,
                                    0.0,
                                    0.0
                                ],
                                [
                                    0.0,
                                    4.359760995086828,
                                    0.0
                                ],
                                [
                                    0.0,
                                    0.0,
                                    20.0072570000001
                                ]
                            ],
                            "mask": [
                                false,
                                false,
                                true
                            ]
                        },
                        "name": "FixScaled"
                    }
                ],
                "numbers": [
                    26,
                    26,
                    16,
                    16,
                    16,
                    16
                ],
                "pbc": [
                    false,
                    false,
                    false
                ],
                "positions": [
                    [
                        2.429424837085486,
                        3.308727883625214,
                        10.938831339628422
                    ],
                    [
                        0.8098078902411537,
                        1.1029294421260618,
                        9.06842707077326
                    ],
                    [
                        0.8098078902411537,
                        3.308748365372208,
                        9.51581199359726
                    ],
                    [
                        2.429424837085486,
                        1.1029506491519294,
                        7.97596418326706
                    ],
                    [
                        2.429424837085486,
                        1.1029087972047167,
                        10.49144784688309
                    ],
                    [
                        0.8098078902411537,
                        3.308706840234817,
                        12.03129281673304
                    ]
                ]
            },
            "name": "FeS2_proto_FeO2",
            "prototype": "FeO2",
            "volume": 285.9113905738793
        },
        "139": {
            "N_TM": 1,
            "anion": "S",
            "cation": "Fe",
            "energy": -17.247661048091455,
            "formula": "FeS2",
            "geometry": {
                "cell": [
                    [
                        3.140542909231413,
                        0.0,
                        0.0
                    ],
                    [
                        -1.5702714546157066,
                        2.719789941077678,
                        0.0
                    ],
                    [
                        0.0,
                        0.0,
                        23.1547020881
                    ]
                ],
                "constraints": [
                    {
                        "kwargs": {
                            "a": 0,
                            "cell": [
                                [
                                    3.138811504144851,
                                    0.0,
                                    0.0
                                ],
                                [
                                    -1.5694057520724256,
                                    2.7182905002884694,
                                    0.0
                                ],
                                [
                                    0.0,
                                    0.0,
                                    23.1547020881
                                ]
                            ],
                            "mask": [
                                false,
                                false,
                                true
                            ]
                        },
                        "name": "FixScaled"
                    }
                ],
                "numbers": [
                    26,
                    16,
                    16
                ],
                "pbc": [
                    false,
                    false,
                    false
                ],
                "positions": [
                    [
                        -6.531773069557185e-17,
                        1.8131932940189501,
                        11.577351043999998
                    ],
                    [
                        1.5702714546157068,
                        0.9065966470587282,
                        10.018825993599998
                    ],
                    [
                        1.5702714546157068,
                        0.9065966470587282,
                        13.135876094499999
                    ]
                ]
            },
            "name": "FeS2_proto_MoS2",
            "prototype": "MoS2",
            "volume": 197.77859731098388
        },
        "14": {
            "N_TM": 2,
            "anion": "S",
            "cation": "Mo",
            "energy": -40.26119752108516,
            "formula": "MoS2",
            "geometry": {
                "cell": [
                    [
                        3.4785390316350724,
                        0.0,
                        0.0
                    ],
                    [
                        0.0,
                        4.737579212742001,
                        0.0
                    ],
                    [
                        0.0,
                        0.0,
                        20.0072570000001
                    ]
                ],
                "constraints": [
                    {
                        "kwargs": {
                            "a": 0,
                            "cell": [
                                [
                                    3.484605034512734,
                                    0.0,
                                    0.0
                                ],
                                [
                                    0.0,
                                    4.745840775678707,
                                    0.0
                                ],
                                [
                                    0.0,
                                    0.0,
                                    20.0072570000001
                                ]
                            ],
                            "mask": [
                                false,
                                false,
                                true
                            ]
                        },
                        "name": "FixScaled"
                    }
                ],
                "numbers": [
                    42,
                    42,
                    16,
                    16,
                    16,
                    16
                ],
                "pbc": [
                    false,
                    false,
                    false
                ],
                "positions": [
                    [
                        2.608904586858778,
                        3.553168313950853,
                        10.938831339628422
                    ],
                    [
                        0.8696344447762941,
                        1.1844110740204088,
                        9.06842707077326
                    ],
                    [
                        0.8696344447762941,
                        3.5531903088374044,
                        9.51581199359726
                    ],
                    [
                        2.608904586858778,
                        1.1844338477676,
                        7.97596418326706
                    ],
                    [
                        2.608904586858778,
                        1.1843889039045972,
                        10.49144784688309
                    ],
                    [
                        0.8696344447762941,
                        3.553145715928106,
                        12.03129281673304
                    ]
                ]
            },
            "name": "MoS2_proto_FeO2",
            "prototype": "FeO2",
            "volume": 329.7166784417019
        },
        "140": {
            "N_TM": 1,
            "anion": "S",
            "cation": "Fe",
            "energy": -17.418286458311467,
            "formula": "FeS2",
            "geometry": {
                "cell": [
                    [
                        3.195096570352194,
                        0.0,
                        0.0
                    ],
                    [
                        -1.5975482851387408,
                        2.7670347974743343,
                        0.0
                    ],
                    [
                        0.0,
                        0.0,
                        23.4828509546
                    ]
                ],
                "constraints": [
                    {
                        "kwargs": {
                            "a": 0,
                            "cell": [
                                [
                                    3.1951376562288005,
                                    0.0,
                                    0.0
                                ],
                                [
                                    -1.5975688280770437,
                                    2.7670703788872126,
                                    0.0
                                ],
                                [
                                    0.0,
                                    0.0,
                                    23.4828509546
                                ]
                            ],
                            "mask": [
                                false,
                                false,
                                true
                            ]
                        },
                        "name": "FixScaled"
                    }
                ],
                "numbers": [
                    26,
                    16,
                    16
                ],
                "pbc": [
                    false,
                    false,
                    false
                ],
                "positions": [
                    [
                        0.2662580475159344,
                        0.46117246623327035,
                        11.741425477299998
                    ],
                    [
                        0.26625804759064614,
                        2.3058623312410638,
                        13.495542559699999
                    ],
                    [
                        1.863806332729387,
                        1.3835173987745233,
                        9.987308394899998
                    ]
                ]
            },
            "name": "FeS2_proto_CdI2",
            "prototype": "CdI2",
            "volume": 207.61055595960352
        },
        "141": {
            "N_TM": 2,
            "anion": "S",
            "cation": "Fe",
            "energy": -34.612490756293575,
            "formula": "FeS2",
            "geometry": {
                "cell": [
                    [
                        3.4551424464879315,
                        0.0,
                        0.0
                    ],
                    [
                        -3.31247176941978e-05,
                        5.145246471015171,
                        0.0
                    ],
                    [
                        0.0,
                        0.0,
                        22.6937055919
                    ]
                ],
                "constraints": [
                    {
                        "kwargs": {
                            "a": 0,
                            "cell": [
                                [
                                    3.4600955551756205,
                                    0.0,
                                    0.0
                                ],
                                [
                                    -3.3172203530029304e-05,
                                    5.152622423060735,
                                    0.0
                                ],
                                [
                                    0.0,
                                    0.0,
                                    22.6937055919
                                ]
                            ],
                            "mask": [
                                false,
                                false,
                                true
                            ]
                        },
                        "name": "FixScaled"
                    }
                ],
                "numbers": [
                    16,
                    16,
                    16,
                    16,
                    26,
                    26
                ],
                "pbc": [
                    false,
                    false,
                    false
                ],
                "positions": [
                    [
                        2.653752204642988,
                        0.16547610505257923,
                        10.065865192614101
                    ],
                    [
                        3.1462973667621963,
                        2.7378712910414897,
                        10.065735547355901
                    ],
                    [
                        0.9262070330430631,
                        4.979770365962591,
                        12.6278682418372
                    ],
                    [
                        1.4187584128572064,
                        2.407339747824073,
                        12.627970044544101
                    ],
                    [
                        0.3088191718753924,
                        1.2863826444150503,
                        11.346882784693504
                    ],
                    [
                        2.0363765730297967,
                        3.8588598021431717,
                        11.346836763850103
                    ]
                ]
            },
            "name": "FeS2_proto_PdCl2",
            "prototype": "PdCl2",
            "volume": 403.43870097359434
        },
        "142": {
            "N_TM": 2,
            "anion": "S",
            "cation": "Fe",
            "energy": -33.548693009139264,
            "formula": "FeS2",
            "geometry": {
                "cell": [
                    [
                        5.520614038392933,
                        0.0,
                        0.0
                    ],
                    [
                        0.0,
                        5.626168109870239,
                        0.0
                    ],
                    [
                        0.0,
                        0.0,
                        21.2451023148
                    ]
                ],
                "constraints": [
                    {
                        "kwargs": {
                            "a": 0,
                            "cell": [
                                [
                                    2.5996672789605624,
                                    0.0,
                                    0.0
                                ],
                                [
                                    0.0,
                                    2.649372884871838,
                                    0.0
                                ],
                                [
                                    0.0,
                                    0.0,
                                    21.2451023148
                                ]
                            ],
                            "mask": [
                                false,
                                false,
                                true
                            ]
                        },
                        "name": "FixScaled"
                    }
                ],
                "numbers": [
                    26,
                    26,
                    16,
                    16,
                    16,
                    16
                ],
                "pbc": [
                    false,
                    false,
                    false
                ],
                "positions": [
                    [
                        3.0485282950059975,
                        0.3137157891077765,
                        10.622551157400002
                    ],
                    [
                        0.2882212758600596,
                        3.126799844042896,
                        10.622551157400002
                    ],
                    [
                        0.8646638275801785,
                        0.94114736732333,
                        9.984557734600001
                    ],
                    [
                        3.6249708467261157,
                        2.4993682658273424,
                        11.260544580200001
                    ],
                    [
                        5.232392762532873,
                        5.312452320762462,
                        11.260544580200001
                    ],
                    [
                        2.4720857432858785,
                        3.7542314222584503,
                        9.984557734600001
                    ]
                ]
            },
            "name": "FeS2_proto_PdS2",
            "prototype": "PdS2",
            "volume": 659.8708096807799
        },
        "143": {
            "N_TM": 2,
            "anion": "S",
            "cation": "Fe",
            "energy": -34.58128925835113,
            "formula": "FeS2",
            "geometry": {
                "cell": [
                    [
                        5.317345488119575,
                        0.0,
                        0.0
                    ],
                    [
                        0.5103116580138751,
                        3.3205810468270553,
                        0.0
                    ],
                    [
                        0.0,
                        0.0,
                        17.912429
                    ]
                ],
                "constraints": [
                    {
                        "kwargs": {
                            "a": 0,
                            "cell": [
                                [
                                    5.317617373055134,
                                    0.0,
                                    0.0
                                ],
                                [
                                    0.5103377511185199,
                                    3.320750833794246,
                                    0.0
                                ],
                                [
                                    0.0,
                                    0.0,
                                    17.912429
                                ]
                            ],
                            "mask": [
                                false,
                                false,
                                true
                            ]
                        },
                        "name": "FixScaled"
                    }
                ],
                "numbers": [
                    16,
                    16,
                    16,
                    16,
                    26,
                    26
                ],
                "pbc": [
                    false,
                    false,
                    false
                ],
                "positions": [
                    [
                        2.743659528337719,
                        2.706522640503453,
                        7.433151647078919
                    ],
                    [
                        5.1472565402696215,
                        1.0461027617273466,
                        7.433110624552221
                    ],
                    [
                        0.6804010430432899,
                        2.2744811298119654,
                        10.479318375447775
                    ],
                    [
                        3.0839970541781816,
                        0.6140584063236021,
                        10.479278153424806
                    ],
                    [
                        4.370725827003112,
                        2.4903611089709736,
                        8.956075576271894
                    ],
                    [
                        1.4569288187812224,
                        0.8302210156737673,
                        8.956355965015508
                    ]
                ]
            },
            "name": "FeS2_proto_NbTe2",
            "prototype": "NbTe2",
            "volume": 316.2739668203829
        },
        "144": {
            "N_TM": 2,
            "anion": "S",
            "cation": "Fe",
            "energy": -34.74781286201255,
            "formula": "FeS2",
            "geometry": {
                "cell": [
                    [
                        5.849242059959757,
                        0.0,
                        -0.00236367868809233
                    ],
                    [
                        0.0,
                        2.956987477258749,
                        0.0
                    ],
                    [
                        -0.004165189731837211,
                        0.0,
                        18.3201629261193
                    ]
                ],
                "constraints": [
                    {
                        "kwargs": {
                            "a": 0,
                            "cell": [
                                [
                                    5.740854409727581,
                                    0.0,
                                    -0.00236367868809233
                                ],
                                [
                                    0.0,
                                    2.9021938952628874,
                                    0.0
                                ],
                                [
                                    -0.004088007915257008,
                                    0.0,
                                    18.3201629261193
                                ]
                            ],
                            "mask": [
                                false,
                                false,
                                true
                            ]
                        },
                        "name": "FixScaled"
                    }
                ],
                "numbers": [
                    26,
                    26,
                    16,
                    16,
                    16,
                    16
                ],
                "pbc": [
                    false,
                    false,
                    false
                ],
                "positions": [
                    [
                        2.622453253839874,
                        0.7392468692959098,
                        9.123274046293993
                    ],
                    [
                        5.467173643573999,
                        2.2177406079628397,
                        9.191960073102576
                    ],
                    [
                        3.3217680962792397,
                        2.2177406079628397,
                        10.789847660280842
                    ],
                    [
                        0.3775223339767036,
                        0.7392468692959098,
                        10.801156831676023
                    ],
                    [
                        1.8607286850232794,
                        2.2177406079628397,
                        7.518099934064191
                    ],
                    [
                        4.767622547399942,
                        0.7392468692959098,
                        7.525338792446995
                    ]
                ]
            },
            "name": "FeS2_proto_CrI2",
            "prototype": "CrI2",
            "volume": 316.86799165708766
        },
        "145": {
            "N_TM": 2,
            "anion": "S",
            "cation": "Fe",
            "energy": -34.8994421414959,
            "formula": "FeS2",
            "geometry": {
                "cell": [
                    [
                        3.0826326579612324,
                        0.0,
                        0.0
                    ],
                    [
                        0.0,
                        5.572685648043049,
                        0.0
                    ],
                    [
                        0.0,
                        0.0,
                        24.220856573
                    ]
                ],
                "constraints": [
                    {
                        "kwargs": {
                            "a": 0,
                            "cell": [
                                [
                                    3.0862189165496265,
                                    0.0,
                                    0.0
                                ],
                                [
                                    0.0,
                                    5.579168772691101,
                                    0.0
                                ],
                                [
                                    0.0,
                                    0.0,
                                    24.220856573
                                ]
                            ],
                            "mask": [
                                false,
                                false,
                                true
                            ]
                        },
                        "name": "FixScaled"
                    }
                ],
                "numbers": [
                    16,
                    16,
                    16,
                    16,
                    26,
                    26
                ],
                "pbc": [
                    false,
                    false,
                    false
                ],
                "positions": [
                    [
                        0.7706581644903081,
                        1.2407291016424835,
                        10.001951794049997
                    ],
                    [
                        2.3119744934709243,
                        4.076569221492331,
                        10.626046026349998
                    ],
                    [
                        2.3119744934709243,
                        2.136864393198894,
                        14.218904778949998
                    ],
                    [
                        0.7706581644903081,
                        4.873416276219311,
                        13.59490794615
                    ],
                    [
                        0.7706581644903081,
                        2.6780196258105216,
                        12.214558425549997
                    ],
                    [
                        2.3119744934709243,
                        0.6992693718237389,
                        12.006333147649999
                    ]
                ]
            },
            "name": "FeS2_proto_WTe2",
            "prototype": "WTe2",
            "volume": 416.0790205946078
        },
        "146": {
            "N_TM": 2,
            "anion": "S",
            "cation": "Co",
            "energy": -31.244044039211765,
            "formula": "CoS2",
            "geometry": {
                "cell": [
                    [
                        3.237345400782684,
                        0.0,
                        0.0
                    ],
                    [
                        0.0,
                        4.409086727425562,
                        0.0
                    ],
                    [
                        0.0,
                        0.0,
                        20.0072570000001
                    ]
                ],
                "constraints": [
                    {
                        "kwargs": {
                            "a": 0,
                            "cell": [
                                [
                                    3.213693226226599,
                                    0.0,
                                    0.0
                                ],
                                [
                                    0.0,
                                    4.376873764025125,
                                    0.0
                                ],
                                [
                                    0.0,
                                    0.0,
                                    20.0072570000001
                                ]
                            ],
                            "mask": [
                                false,
                                false,
                                true
                            ]
                        },
                        "name": "FixScaled"
                    }
                ],
                "numbers": [
                    27,
                    27,
                    16,
                    16,
                    16,
                    16
                ],
                "pbc": [
                    false,
                    false,
                    false
                ],
                "positions": [
                    [
                        2.4280093420076247,
                        3.306800065994573,
                        10.938831339628422
                    ],
                    [
                        0.8093360587750588,
                        1.1022868245102684,
                        9.06842707077326
                    ],
                    [
                        0.8093360587750588,
                        3.3068205358079545,
                        9.51581199359726
                    ],
                    [
                        2.4280093420076247,
                        1.1023080191799437,
                        7.97596418326706
                    ],
                    [
                        2.4280093420076247,
                        1.1022661916176075,
                        10.49144784688309
                    ],
                    [
                        0.8093360587750588,
                        3.3067790348650266,
                        12.03129281673304
                    ]
                ]
            },
            "name": "CoS2_proto_FeO2",
            "prototype": "FeO2",
            "volume": 285.5783172804507
        },
        "147": {
            "N_TM": 1,
            "anion": "S",
            "cation": "Co",
            "energy": -15.668556359291891,
            "formula": "CoS2",
            "geometry": {
                "cell": [
                    [
                        3.229977125592811,
                        0.0,
                        0.0
                    ],
                    [
                        -1.6149885627964056,
                        2.797242244414436,
                        0.0
                    ],
                    [
                        0.0,
                        0.0,
                        23.1547020881
                    ]
                ],
                "constraints": [
                    {
                        "kwargs": {
                            "a": 0,
                            "cell": [
                                [
                                    3.238032320675235,
                                    0.0,
                                    0.0
                                ],
                                [
                                    -1.6190161603376174,
                                    2.8042182479882753,
                                    0.0
                                ],
                                [
                                    0.0,
                                    0.0,
                                    23.1547020881
                                ]
                            ],
                            "mask": [
                                false,
                                false,
                                true
                            ]
                        },
                        "name": "FixScaled"
                    }
                ],
                "numbers": [
                    27,
                    16,
                    16
                ],
                "pbc": [
                    false,
                    false,
                    false
                ],
                "positions": [
                    [
                        6.36098977709062e-17,
                        1.8648281629091865,
                        11.577351043999998
                    ],
                    [
                        1.6149885627964058,
                        0.9324140815052492,
                        10.018825993599998
                    ],
                    [
                        1.6149885627964058,
                        0.9324140815052492,
                        13.135876094499999
                    ]
                ]
            },
            "name": "CoS2_proto_MoS2",
            "prototype": "MoS2",
            "volume": 209.20339244606677
        },
        "148": {
            "N_TM": 1,
            "anion": "S",
            "cation": "Co",
            "energy": -16.019282529580448,
            "formula": "CoS2",
            "geometry": {
                "cell": [
                    [
                        3.207497844315782,
                        0.0,
                        0.0
                    ],
                    [
                        -1.6037489221203898,
                        2.7777746157661105,
                        0.0
                    ],
                    [
                        0.0,
                        0.0,
                        23.4828509546
                    ]
                ],
                "constraints": [
                    {
                        "kwargs": {
                            "a": 0,
                            "cell": [
                                [
                                    3.206878222306211,
                                    0.0,
                                    0.0
                                ],
                                [
                                    -1.6034391111156114,
                                    2.777238007365077,
                                    0.0
                                ],
                                [
                                    0.0,
                                    0.0,
                                    23.4828509546
                                ]
                            ],
                            "mask": [
                                false,
                                false,
                                true
                            ]
                        },
                        "name": "FixScaled"
                    }
                ],
                "numbers": [
                    27,
                    16,
                    16
                ],
                "pbc": [
                    false,
                    false,
                    false
                ],
                "positions": [
                    [
                        0.2672914870128481,
                        0.46296243594851805,
                        11.741425477299998
                    ],
                    [
                        0.26729148708785044,
                        2.3148121798175927,
                        13.495542559699999
                    ],
                    [
                        1.8710404092082409,
                        1.3888873079205564,
                        9.987308394899998
                    ]
                ]
            },
            "name": "CoS2_proto_CdI2",
            "prototype": "CdI2",
            "volume": 209.2253002092517
        },
        "149": {
            "N_TM": 2,
            "anion": "S",
            "cation": "Co",
            "energy": -31.947864523394887,
            "formula": "CoS2",
            "geometry": {
                "cell": [
                    [
                        3.4520866972881086,
                        0.0,
                        0.0
                    ],
                    [
                        -3.309542199042986e-05,
                        5.140695983436093,
                        0.0
                    ],
                    [
                        0.0,
                        0.0,
                        22.6937055919
                    ]
                ],
                "constraints": [
                    {
                        "kwargs": {
                            "a": 0,
                            "cell": [
                                [
                                    3.4322556686294536,
                                    0.0,
                                    0.0
                                ],
                                [
                                    -3.290530038587164e-05,
                                    5.111164486022357,
                                    0.0
                                ],
                                [
                                    0.0,
                                    0.0,
                                    22.6937055919
                                ]
                            ],
                            "mask": [
                                false,
                                false,
                                true
                            ]
                        },
                        "name": "FixScaled"
                    }
                ],
                "numbers": [
                    16,
                    16,
                    16,
                    16,
                    27,
                    27
                ],
                "pbc": [
                    false,
                    false,
                    false
                ],
                "positions": [
                    [
                        2.6514052098948824,
                        0.16532975696898053,
                        10.065865192614101
                    ],
                    [
                        3.1435147620476904,
                        2.735449900856747,
                        10.065735547355901
                    ],
                    [
                        0.9253878898546345,
                        4.975366226467112,
                        12.6278682418372
                    ],
                    [
                        1.41750365420341,
                        2.4052106817661483,
                        12.627970044544101
                    ],
                    [
                        0.3085460503031379,
                        1.285244959703865,
                        11.346882784693504
                    ],
                    [
                        2.0345755890819714,
                        3.8554470028345333,
                        11.346836763850103
                    ]
                ]
            },
            "name": "CoS2_proto_PdCl2",
            "prototype": "PdCl2",
            "volume": 402.7254092031359
        },
        "15": {
            "N_TM": 1,
            "anion": "S",
            "cation": "Mo",
            "energy": -21.80387747524671,
            "formula": "MoS2",
            "geometry": {
                "cell": [
                    [
                        3.1830518946311295,
                        0.0,
                        0.0
                    ],
                    [
                        -1.5915259473155647,
                        2.7566038023230455,
                        0.0
                    ],
                    [
                        0.0,
                        0.0,
                        23.1547020881
                    ]
                ],
                "constraints": [
                    {
                        "kwargs": {
                            "a": 0,
                            "cell": [
                                [
                                    3.1826551656746243,
                                    0.0,
                                    0.0
                                ],
                                [
                                    -1.5913275828373121,
                                    2.756260224968294,
                                    0.0
                                ],
                                [
                                    0.0,
                                    0.0,
                                    23.1547020881
                                ]
                            ],
                            "mask": [
                                false,
                                false,
                                true
                            ]
                        },
                        "name": "FixScaled"
                    }
                ],
                "numbers": [
                    42,
                    16,
                    16
                ],
                "pbc": [
                    false,
                    false,
                    false
                ],
                "positions": [
                    [
                        -1.94836187378715e-16,
                        1.8377358681820837,
                        11.577351043999998
                    ],
                    [
                        1.5915259473155645,
                        0.9188679341409617,
                        10.018825993599998
                    ],
                    [
                        1.5915259473155645,
                        0.9188679341409617,
                        13.135876094499999
                    ]
                ]
            },
            "name": "MoS2_proto_MoS2",
            "prototype": "MoS2",
            "volume": 203.16891798793353
        },
        "150": {
            "N_TM": 2,
            "anion": "S",
            "cation": "Ti",
            "energy": -36.995295152875975,
            "formula": "S2Ti",
            "geometry": {
                "cell": [
                    [
                        4.291983108893408,
                        0.0,
                        0.0
                    ],
                    [
                        0.0,
                        4.374045772340789,
                        0.0
                    ],
                    [
                        0.0,
                        0.0,
                        21.2451023148
                    ]
                ],
                "constraints": [
                    {
                        "kwargs": {
                            "a": 0,
                            "cell": [
                                [
                                    4.381362717428935,
                                    0.0,
                                    0.0
                                ],
                                [
                                    0.0,
                                    4.465134317875418,
                                    0.0
                                ],
                                [
                                    0.0,
                                    0.0,
                                    21.2451023148
                                ]
                            ],
                            "mask": [
                                false,
                                false,
                                true
                            ]
                        },
                        "name": "FixScaled"
                    }
                ],
                "numbers": [
                    22,
                    22,
                    16,
                    16,
                    16,
                    16
                ],
                "pbc": [
                    false,
                    false,
                    false
                ],
                "positions": [
                    [
                        2.370068231206799,
                        0.24389730172763585,
                        10.622551157400002
                    ],
                    [
                        0.22407667679937815,
                        2.4309201878980304,
                        10.622551157400002
                    ],
                    [
                        0.6722300303981343,
                        0.7316919051829082,
                        9.984557734600001
                    ],
                    [
                        2.8182215848055545,
                        1.9431255844427584,
                        11.260544580200001
                    ],
                    [
                        4.067906432094029,
                        4.130148470613153,
                        11.260544580200001
                    ],
                    [
                        1.9219148776080424,
                        2.9187147913533034,
                        9.984557734600001
                    ]
                ]
            },
            "name": "S2Ti_proto_PdS2",
            "prototype": "PdS2",
            "volume": 398.84132880048327
        },
        "151": {
            "N_TM": 2,
            "anion": "S",
            "cation": "Co",
            "energy": -31.24639953103344,
            "formula": "CoS2",
            "geometry": {
                "cell": [
                    [
                        5.350511516244759,
                        0.0,
                        0.0
                    ],
                    [
                        0.0,
                        5.452813229622688,
                        0.0
                    ],
                    [
                        0.0,
                        0.0,
                        21.2451023148
                    ]
                ],
                "constraints": [
                    {
                        "kwargs": {
                            "a": 0,
                            "cell": [
                                [
                                    3.4883295382287676,
                                    0.0,
                                    0.0
                                ],
                                [
                                    0.0,
                                    3.5550263554403876,
                                    0.0
                                ],
                                [
                                    0.0,
                                    0.0,
                                    21.2451023148
                                ]
                            ],
                            "mask": [
                                false,
                                false,
                                true
                            ]
                        },
                        "name": "FixScaled"
                    }
                ],
                "numbers": [
                    27,
                    27,
                    16,
                    16,
                    16,
                    16
                ],
                "pbc": [
                    false,
                    false,
                    false
                ],
                "positions": [
                    [
                        2.9545962888533723,
                        0.30404950079386417,
                        10.622551157400002
                    ],
                    [
                        0.2793405307799646,
                        3.0304561156052077,
                        10.622551157400002
                    ],
                    [
                        0.8380215923398937,
                        0.9121485023815934,
                        9.984557734600001
                    ],
                    [
                        3.5132773504133006,
                        2.422357114017479,
                        11.260544580200001
                    ],
                    [
                        5.071170985464793,
                        5.148763728828823,
                        11.260544580200001
                    ],
                    [
                        2.3959152272934428,
                        3.6385551171929373,
                        9.984557734600001
                    ]
                ]
            },
            "name": "CoS2_proto_PdS2",
            "prototype": "PdS2",
            "volume": 619.8330829660144
        },
        "152": {
            "N_TM": 2,
            "anion": "S",
            "cation": "Co",
            "energy": -32.22377163835462,
            "formula": "CoS2",
            "geometry": {
                "cell": [
                    [
                        5.313358926510563,
                        0.0,
                        0.0
                    ],
                    [
                        0.5099290631892556,
                        3.318091514982554,
                        0.0
                    ],
                    [
                        0.0,
                        0.0,
                        17.912429
                    ]
                ],
                "constraints": [
                    {
                        "kwargs": {
                            "a": 0,
                            "cell": [
                                [
                                    5.346258576335956,
                                    0.0,
                                    0.0
                                ],
                                [
                                    0.513086479777661,
                                    3.338636720085651,
                                    0.0
                                ],
                                [
                                    0.0,
                                    0.0,
                                    17.912429
                                ]
                            ],
                            "mask": [
                                false,
                                false,
                                true
                            ]
                        },
                        "name": "FixScaled"
                    }
                ],
                "numbers": [
                    16,
                    16,
                    16,
                    16,
                    27,
                    27
                ],
                "pbc": [
                    false,
                    false,
                    false
                ],
                "positions": [
                    [
                        2.7416025305804155,
                        2.704493485302488,
                        7.433151647078919
                    ],
                    [
                        5.143397499069266,
                        1.04531846942994,
                        7.433110624552221
                    ],
                    [
                        0.6798909274822476,
                        2.2727758881321103,
                        10.479318375447775
                    ],
                    [
                        3.081684895924413,
                        0.6135980296800666,
                        10.479278153424806
                    ],
                    [
                        4.367448972447701,
                        2.4884940160743807,
                        8.956075576271894
                    ],
                    [
                        1.4558365187775855,
                        0.8295985759177886,
                        8.956355965015508
                    ]
                ]
            },
            "name": "CoS2_proto_NbTe2",
            "prototype": "NbTe2",
            "volume": 315.7999058396294
        },
        "153": {
            "N_TM": 2,
            "anion": "S",
            "cation": "Co",
            "energy": -31.908056889704003,
            "formula": "CoS2",
            "geometry": {
                "cell": [
                    [
                        5.979900832151339,
                        0.0,
                        -0.00236367868809233
                    ],
                    [
                        0.0,
                        3.0230398562172573,
                        0.0
                    ],
                    [
                        -0.004258230602898474,
                        0.0,
                        18.3201629261193
                    ]
                ],
                "constraints": [
                    {
                        "kwargs": {
                            "a": 0,
                            "cell": [
                                [
                                    5.986809556436367,
                                    0.0,
                                    -0.00236367868809233
                                ],
                                [
                                    0.0,
                                    3.0265324473915065,
                                    0.0
                                ],
                                [
                                    -0.004263150239862907,
                                    0.0,
                                    18.3201629261193
                                ]
                            ],
                            "mask": [
                                false,
                                false,
                                true
                            ]
                        },
                        "name": "FixScaled"
                    }
                ],
                "numbers": [
                    27,
                    27,
                    16,
                    16,
                    16,
                    16
                ],
                "pbc": [
                    false,
                    false,
                    false
                ],
                "positions": [
                    [
                        2.6810328986492555,
                        0.7557599640351175,
                        9.123274046293993
                    ],
                    [
                        5.589297875791612,
                        2.26727989218214,
                        9.191960073102576
                    ],
                    [
                        3.395968845114038,
                        2.26727989218214,
                        10.789847660280842
                    ],
                    [
                        0.38595532480297756,
                        0.7557599640351175,
                        10.801156831676023
                    ],
                    [
                        1.9022931343783587,
                        2.26727989218214,
                        7.518099934064191
                    ],
                    [
                        4.874120398220713,
                        0.7557599640351175,
                        7.525338792446995
                    ]
                ]
            },
            "name": "CoS2_proto_CrI2",
            "prototype": "CrI2",
            "volume": 331.1823219356091
        },
        "154": {
            "N_TM": 2,
            "anion": "S",
            "cation": "Co",
            "energy": -32.076462884850336,
            "formula": "CoS2",
            "geometry": {
                "cell": [
                    [
                        3.145268904095311,
                        0.0,
                        0.0
                    ],
                    [
                        0.0,
                        5.685917469219409,
                        0.0
                    ],
                    [
                        0.0,
                        0.0,
                        24.220856573
                    ]
                ],
                "constraints": [
                    {
                        "kwargs": {
                            "a": 0,
                            "cell": [
                                [
                                    3.1146000457139813,
                                    0.0,
                                    0.0
                                ],
                                [
                                    0.0,
                                    5.630475278758566,
                                    0.0
                                ],
                                [
                                    0.0,
                                    0.0,
                                    24.220856573
                                ]
                            ],
                            "mask": [
                                false,
                                false,
                                true
                            ]
                        },
                        "name": "FixScaled"
                    }
                ],
                "numbers": [
                    16,
                    16,
                    16,
                    16,
                    27,
                    27
                ],
                "pbc": [
                    false,
                    false,
                    false
                ],
                "positions": [
                    [
                        0.7863172260238277,
                        1.2659395701021254,
                        10.001951794049997
                    ],
                    [
                        2.358951678071483,
                        4.15940133983785,
                        10.626046026349998
                    ],
                    [
                        2.358951678071483,
                        2.1802835024274576,
                        14.218904778949998
                    ],
                    [
                        0.7863172260238277,
                        4.972439590139882,
                        13.59490794615
                    ],
                    [
                        0.7863172260238277,
                        2.732434509141155,
                        12.214558425549997
                    ],
                    [
                        2.358951678071483,
                        0.713477879079528,
                        12.006333147649999
                    ]
                ]
            },
            "name": "CoS2_proto_WTe2",
            "prototype": "WTe2",
            "volume": 433.15948717041135
        },
        "155": {
            "N_TM": 2,
            "anion": "S",
            "cation": "Ni",
            "energy": -27.64620523495196,
            "formula": "NiS2",
            "geometry": {
                "cell": [
                    [
                        3.390874026631632,
                        0.0,
                        0.0
                    ],
                    [
                        0.0,
                        4.618184288145164,
                        0.0
                    ],
                    [
                        0.0,
                        0.0,
                        20.0072570000001
                    ]
                ],
                "constraints": [
                    {
                        "kwargs": {
                            "a": 0,
                            "cell": [
                                [
                                    3.3926983447834873,
                                    0.0,
                                    0.0
                                ],
                                [
                                    0.0,
                                    4.620668909325222,
                                    0.0
                                ],
                                [
                                    0.0,
                                    0.0,
                                    20.0072570000001
                                ]
                            ],
                            "mask": [
                                false,
                                false,
                                true
                            ]
                        },
                        "name": "FixScaled"
                    }
                ],
                "numbers": [
                    28,
                    28,
                    16,
                    16,
                    16,
                    16
                ],
                "pbc": [
                    false,
                    false,
                    false
                ],
                "positions": [
                    [
                        2.5431558252147357,
                        3.4636225261394236,
                        10.938831339628422
                    ],
                    [
                        0.8477182014168966,
                        1.1545619328189298,
                        9.06842707077326
                    ],
                    [
                        0.8477182014168966,
                        3.463643966718025,
                        9.51581199359726
                    ],
                    [
                        2.5431558252147357,
                        1.1545841326295798,
                        7.97596418326706
                    ],
                    [
                        2.5431558252147357,
                        1.1545403214271395,
                        10.49144784688309
                    ],
                    [
                        0.8477182014168966,
                        3.4636004976246686,
                        12.03129281673304
                    ]
                ]
            },
            "name": "NiS2_proto_FeO2",
            "prototype": "FeO2",
            "volume": 313.30726536352256
        },
        "156": {
            "N_TM": 1,
            "anion": "S",
            "cation": "Ni",
            "energy": -13.922068790220306,
            "formula": "NiS2",
            "geometry": {
                "cell": [
                    [
                        3.545894937872642,
                        0.0,
                        0.0
                    ],
                    [
                        -1.772947468936321,
                        3.0708350953575967,
                        0.0
                    ],
                    [
                        0.0,
                        0.0,
                        23.1547020881
                    ]
                ],
                "constraints": [
                    {
                        "kwargs": {
                            "a": 0,
                            "cell": [
                                [
                                    3.545917602812704,
                                    0.0,
                                    0.0
                                ],
                                [
                                    -1.772958801406352,
                                    3.070854723771466,
                                    0.0
                                ],
                                [
                                    0.0,
                                    0.0,
                                    23.1547020881
                                ]
                            ],
                            "mask": [
                                false,
                                false,
                                true
                            ]
                        },
                        "name": "FixScaled"
                    }
                ],
                "numbers": [
                    28,
                    16,
                    16
                ],
                "pbc": [
                    false,
                    false,
                    false
                ],
                "positions": [
                    [
                        7.45739130581349e-17,
                        2.047223396867991,
                        11.577351043999998
                    ],
                    [
                        1.7729474689363207,
                        1.0236116984896058,
                        10.018825993599998
                    ],
                    [
                        1.7729474689363207,
                        1.0236116984896058,
                        13.135876094499999
                    ]
                ]
            },
            "name": "NiS2_proto_MoS2",
            "prototype": "MoS2",
            "volume": 252.1282774179022
        },
        "157": {
            "N_TM": 1,
            "anion": "S",
            "cation": "Ni",
            "energy": -14.376292546705875,
            "formula": "NiS2",
            "geometry": {
                "cell": [
                    [
                        3.3466809636433297,
                        0.0,
                        0.0
                    ],
                    [
                        -1.6733404817825361,
                        2.898310732881937,
                        0.0
                    ],
                    [
                        0.0,
                        0.0,
                        23.4828509546
                    ]
                ],
                "constraints": [
                    {
                        "kwargs": {
                            "a": 0,
                            "cell": [
                                [
                                    3.360292818917286,
                                    0.0,
                                    0.0
                                ],
                                [
                                    -1.6801464094193552,
                                    2.9100989453418404,
                                    0.0
                                ],
                                [
                                    0.0,
                                    0.0,
                                    23.4828509546
                                ]
                            ],
                            "mask": [
                                false,
                                false,
                                true
                            ]
                        },
                        "name": "FixScaled"
                    }
                ],
                "numbers": [
                    28,
                    16,
                    16
                ],
                "pbc": [
                    false,
                    false,
                    false
                ],
                "positions": [
                    [
                        0.2788900802895594,
                        0.48305178880061334,
                        11.741425477299998
                    ],
                    [
                        0.2788900803678161,
                        2.4152589440813235,
                        13.495542559699999
                    ],
                    [
                        1.9522305621503528,
                        1.4491553664800965,
                        9.987308394899998
                    ]
                ]
            },
            "name": "NiS2_proto_CdI2",
            "prototype": "CdI2",
            "volume": 227.77711091488015
        },
        "158": {
            "N_TM": 2,
            "anion": "S",
            "cation": "Ni",
            "energy": -28.346168711917272,
            "formula": "NiS2",
            "geometry": {
                "cell": [
                    [
                        3.6358527307440887,
                        0.0,
                        0.0
                    ],
                    [
                        -3.485720115707444e-05,
                        5.414352294217992,
                        0.0
                    ],
                    [
                        0.0,
                        0.0,
                        22.6937055919
                    ]
                ],
                "constraints": [
                    {
                        "kwargs": {
                            "a": 0,
                            "cell": [
                                [
                                    3.1232419449346644,
                                    0.0,
                                    0.0
                                ],
                                [
                                    -2.9942761932087372e-05,
                                    4.6509948125688005,
                                    0.0
                                ],
                                [
                                    0.0,
                                    0.0,
                                    22.6937055919
                                ]
                            ],
                            "mask": [
                                false,
                                false,
                                true
                            ]
                        },
                        "name": "FixScaled"
                    }
                ],
                "numbers": [
                    16,
                    16,
                    16,
                    16,
                    28,
                    28
                ],
                "pbc": [
                    false,
                    false,
                    false
                ],
                "positions": [
                    [
                        2.792548310063736,
                        0.17413080871379855,
                        10.065865192614101
                    ],
                    [
                        3.3108544871437116,
                        2.8810669788962104,
                        10.065735547355901
                    ],
                    [
                        0.9746493588844758,
                        5.240221485504194,
                        12.6278682418372
                    ],
                    [
                        1.4929620788562308,
                        2.533248030005791,
                        12.627970044544101
                    ],
                    [
                        0.32497098072196534,
                        1.3536628150403522,
                        11.346882784693504
                    ],
                    [
                        2.1428828010838243,
                        4.0606852442342145,
                        11.346836763850103
                    ]
                ]
            },
            "name": "NiS2_proto_PdCl2",
            "prototype": "PdCl2",
            "volume": 446.7434675522847
        },
        "159": {
            "N_TM": 2,
            "anion": "S",
            "cation": "Ni",
            "energy": -28.950335132297926,
            "formula": "NiS2",
            "geometry": {
                "cell": [
                    [
                        5.2762340123962,
                        0.0,
                        0.0
                    ],
                    [
                        0.0,
                        5.377115540828059,
                        0.0
                    ],
                    [
                        0.0,
                        0.0,
                        21.2451023148
                    ]
                ],
                "constraints": [
                    {
                        "kwargs": {
                            "a": 0,
                            "cell": [
                                [
                                    3.3937865869380097,
                                    0.0,
                                    0.0
                                ],
                                [
                                    0.0,
                                    3.458675744101522,
                                    0.0
                                ],
                                [
                                    0.0,
                                    0.0,
                                    21.2451023148
                                ]
                            ],
                            "mask": [
                                false,
                                false,
                                true
                            ]
                        },
                        "name": "FixScaled"
                    }
                ],
                "numbers": [
                    28,
                    28,
                    16,
                    16,
                    16,
                    16
                ],
                "pbc": [
                    false,
                    false,
                    false
                ],
                "positions": [
                    [
                        2.9135796427719756,
                        0.2998285888498751,
                        10.622551157400002
                    ],
                    [
                        0.27546263662216836,
                        2.988386359263905,
                        10.622551157400002
                    ],
                    [
                        0.8263879098665048,
                        0.8994857665496262,
                        9.984557734600001
                    ],
                    [
                        3.4645049160163124,
                        2.388729181564154,
                        11.260544580200001
                    ],
                    [
                        5.000771375774031,
                        5.077286951978184,
                        11.260544580200001
                    ],
                    [
                        2.362654369527639,
                        3.588043536963656,
                        9.984557734600001
                    ]
                ]
            },
            "name": "NiS2_proto_PdS2",
            "prototype": "PdS2",
            "volume": 602.7430961488708
        },
        "16": {
            "N_TM": 2,
            "anion": "S",
            "cation": "Ti",
            "energy": -39.50079518238159,
            "formula": "S2Ti",
            "geometry": {
                "cell": [
                    [
                        3.331830470719864,
                        0.0,
                        0.0
                    ],
                    [
                        0.0,
                        6.0231775582929705,
                        0.0
                    ],
                    [
                        0.0,
                        0.0,
                        24.220856573
                    ]
                ],
                "constraints": [
                    {
                        "kwargs": {
                            "a": 0,
                            "cell": [
                                [
                                    3.3391918475552504,
                                    0.0,
                                    0.0
                                ],
                                [
                                    0.0,
                                    6.036485222096003,
                                    0.0
                                ],
                                [
                                    0.0,
                                    0.0,
                                    24.220856573
                                ]
                            ],
                            "mask": [
                                false,
                                false,
                                true
                            ]
                        },
                        "name": "FixScaled"
                    }
                ],
                "numbers": [
                    16,
                    16,
                    16,
                    16,
                    22,
                    22
                ],
                "pbc": [
                    false,
                    false,
                    false
                ],
                "positions": [
                    [
                        0.832957617679966,
                        1.341028752188513,
                        10.001951794049997
                    ],
                    [
                        2.498872853039899,
                        4.406116153051449,
                        10.626046026349998
                    ],
                    [
                        2.498872853039899,
                        2.3096069778762223,
                        14.218904778949998
                    ],
                    [
                        0.832957617679966,
                        5.267379752068349,
                        13.59490794615
                    ],
                    [
                        0.832957617679966,
                        2.894508811297203,
                        12.214558425549997
                    ],
                    [
                        2.498872853039899,
                        0.7557978062246208,
                        12.006333147649999
                    ]
                ]
            },
            "name": "S2Ti_proto_WTe2",
            "prototype": "WTe2",
            "volume": 486.0691517807417
        },
        "160": {
            "N_TM": 2,
            "anion": "S",
            "cation": "Ni",
            "energy": -28.230882256686975,
            "formula": "NiS2",
            "geometry": {
                "cell": [
                    [
                        5.504487944476892,
                        0.0,
                        0.0
                    ],
                    [
                        0.5282719311241834,
                        3.4374479487474203,
                        0.0
                    ],
                    [
                        0.0,
                        0.0,
                        17.912429
                    ]
                ],
                "constraints": [
                    {
                        "kwargs": {
                            "a": 0,
                            "cell": [
                                [
                                    5.50352084603082,
                                    0.0,
                                    0.0
                                ],
                                [
                                    0.5281791175929617,
                                    3.436844014175627,
                                    0.0
                                ],
                                [
                                    0.0,
                                    0.0,
                                    17.912429
                                ]
                            ],
                            "mask": [
                                false,
                                false,
                                true
                            ]
                        },
                        "name": "FixScaled"
                    }
                ],
                "numbers": [
                    16,
                    16,
                    16,
                    16,
                    28,
                    28
                ],
                "pbc": [
                    false,
                    false,
                    false
                ],
                "positions": [
                    [
                        2.840221842125394,
                        2.801777932126347,
                        7.433151647078919
                    ],
                    [
                        5.328412764667589,
                        1.0829200497650027,
                        7.433110624552221
                    ],
                    [
                        0.7043475634993515,
                        2.35453084381351,
                        10.479318375447775
                    ],
                    [
                        3.1925374500217734,
                        0.6356700166210735,
                        10.479278153424806
                    ],
                    [
                        4.524552274646444,
                        2.5780086572054928,
                        8.956075576271894
                    ],
                    [
                        1.508205012606443,
                        0.8594404072930993,
                        8.956355965015508
                    ]
                ]
            },
            "name": "NiS2_proto_NbTe2",
            "prototype": "NbTe2",
            "volume": 338.92806917245554
        },
        "161": {
            "N_TM": 2,
            "anion": "S",
            "cation": "Ni",
            "energy": -28.43807336210038,
            "formula": "NiS2",
            "geometry": {
                "cell": [
                    [
                        6.171463730846787,
                        0.0,
                        -0.00236367868809233
                    ],
                    [
                        0.0,
                        3.119881307937538,
                        0.0
                    ],
                    [
                        -0.004394640724153182,
                        0.0,
                        18.3201629261193
                    ]
                ],
                "constraints": [
                    {
                        "kwargs": {
                            "a": 0,
                            "cell": [
                                [
                                    6.164784259647299,
                                    0.0,
                                    -0.00236367868809233
                                ],
                                [
                                    0.0,
                                    3.1165046118649307,
                                    0.0
                                ],
                                [
                                    -0.004389884336134185,
                                    0.0,
                                    18.3201629261193
                                ]
                            ],
                            "mask": [
                                false,
                                false,
                                true
                            ]
                        },
                        "name": "FixScaled"
                    }
                ],
                "numbers": [
                    28,
                    28,
                    16,
                    16,
                    16,
                    16
                ],
                "pbc": [
                    false,
                    false,
                    false
                ],
                "positions": [
                    [
                        2.7669183418997148,
                        0.7799703269645725,
                        9.123274046293993
                    ],
                    [
                        5.768348019399723,
                        2.339910980972966,
                        9.191960073102576
                    ],
                    [
                        3.504756875904081,
                        2.339910980972966,
                        10.789847660280842
                    ],
                    [
                        0.39831919551947614,
                        0.7799703269645725,
                        10.801156831676023
                    ],
                    [
                        1.9632320691899015,
                        2.339910980972966,
                        7.518099934064191
                    ],
                    [
                        5.030260216970493,
                        0.7799703269645725,
                        7.525338792446995
                    ]
                ]
            },
            "name": "NiS2_proto_CrI2",
            "prototype": "CrI2",
            "volume": 352.7406776542302
        },
        "162": {
            "N_TM": 2,
            "anion": "S",
            "cation": "Ti",
            "energy": -38.955663228024754,
            "formula": "S2Ti",
            "geometry": {
                "cell": [
                    [
                        5.669494954892358,
                        0.0,
                        0.0
                    ],
                    [
                        0.544107840462248,
                        3.540491686003801,
                        0.0
                    ],
                    [
                        0.0,
                        0.0,
                        17.912429
                    ]
                ],
                "constraints": [
                    {
                        "kwargs": {
                            "a": 0,
                            "cell": [
                                [
                                    5.662733108821553,
                                    0.0,
                                    0.0
                                ],
                                [
                                    0.5434588984502352,
                                    3.5362690418377514,
                                    0.0
                                ],
                                [
                                    0.0,
                                    0.0,
                                    17.912429
                                ]
                            ],
                            "mask": [
                                false,
                                false,
                                true
                            ]
                        },
                        "name": "FixScaled"
                    }
                ],
                "numbers": [
                    16,
                    16,
                    16,
                    16,
                    22,
                    22
                ],
                "pbc": [
                    false,
                    false,
                    false
                ],
                "positions": [
                    [
                        2.925362643561077,
                        2.8857663076285722,
                        7.433151647078919
                    ],
                    [
                        5.488141602195449,
                        1.1153825425042203,
                        7.433110624552221
                    ],
                    [
                        0.7254616592915061,
                        2.4251121766073265,
                        10.479318375447775
                    ],
                    [
                        3.2882395508495312,
                        0.6547253783752288,
                        10.479278153424806
                    ],
                    [
                        4.660183935908781,
                        2.6552891428095164,
                        8.956075576271894
                    ],
                    [
                        1.5534161935072057,
                        0.8852036923921209,
                        8.956355965015508
                    ]
                ]
            },
            "name": "S2Ti_proto_NbTe2",
            "prototype": "NbTe2",
            "volume": 359.5526003824134
        },
        "163": {
            "N_TM": 2,
            "anion": "S",
            "cation": "Ni",
            "energy": -28.718635913857682,
            "formula": "NiS2",
            "geometry": {
                "cell": [
                    [
                        3.2858397316768575,
                        0.0,
                        0.0
                    ],
                    [
                        0.0,
                        5.940036957434818,
                        0.0
                    ],
                    [
                        0.0,
                        0.0,
                        24.220856573
                    ]
                ],
                "constraints": [
                    {
                        "kwargs": {
                            "a": 0,
                            "cell": [
                                [
                                    3.2812247395176106,
                                    0.0,
                                    0.0
                                ],
                                [
                                    0.0,
                                    5.93169412083207,
                                    0.0
                                ],
                                [
                                    0.0,
                                    0.0,
                                    24.220856573
                                ]
                            ],
                            "mask": [
                                false,
                                false,
                                true
                            ]
                        },
                        "name": "FixScaled"
                    }
                ],
                "numbers": [
                    16,
                    16,
                    16,
                    16,
                    28,
                    28
                ],
                "pbc": [
                    false,
                    false,
                    false
                ],
                "positions": [
                    [
                        0.8214599329192142,
                        1.3225179354068457,
                        10.001951794049997
                    ],
                    [
                        2.464379798757643,
                        4.345296570551986,
                        10.626046026349998
                    ],
                    [
                        2.464379798757643,
                        2.2777264447143817,
                        14.218904778949998
                    ],
                    [
                        0.8214599329192142,
                        5.194671764748257,
                        13.59490794615
                    ],
                    [
                        0.8214599329192142,
                        2.8545546177786787,
                        12.214558425549997
                    ],
                    [
                        2.464379798757643,
                        0.7453651926865607,
                        12.006333147649999
                    ]
                ]
            },
            "name": "NiS2_proto_WTe2",
            "prototype": "WTe2",
            "volume": 472.7429072940607
        },
        "164": {
            "N_TM": 2,
            "anion": "S",
            "cation": "Zr",
            "energy": -42.323433905632335,
            "formula": "S2Zr",
            "geometry": {
                "cell": [
                    [
                        3.7041692821900027,
                        0.0,
                        0.0
                    ],
                    [
                        0.0,
                        5.044875228417971,
                        0.0
                    ],
                    [
                        0.0,
                        0.0,
                        20.0072570000001
                    ]
                ],
                "constraints": [
                    {
                        "kwargs": {
                            "a": 0,
                            "cell": [
                                [
                                    3.720660816293988,
                                    0.0,
                                    0.0
                                ],
                                [
                                    0.0,
                                    5.067335792593542,
                                    0.0
                                ],
                                [
                                    0.0,
                                    0.0,
                                    20.0072570000001
                                ]
                            ],
                            "mask": [
                                false,
                                false,
                                true
                            ]
                        },
                        "name": "FixScaled"
                    }
                ],
                "numbers": [
                    40,
                    40,
                    16,
                    16,
                    16,
                    16
                ],
                "pbc": [
                    false,
                    false,
                    false
                ],
                "positions": [
                    [
                        2.7781272950858473,
                        3.7836392816903555,
                        10.938831339628422
                    ],
                    [
                        0.9260419871041556,
                        1.2612361333228603,
                        9.06842707077326
                    ],
                    [
                        0.9260419871041556,
                        3.783662703242446,
                        9.51581199359726
                    ],
                    [
                        2.7781272950858473,
                        1.2612603842552255,
                        7.97596418326706
                    ],
                    [
                        2.7781272950858473,
                        1.2612125251755248,
                        10.49144784688309
                    ],
                    [
                        0.9260419871041556,
                        3.7836152178805387,
                        12.03129281673304
                    ]
                ]
            },
            "name": "S2Zr_proto_FeO2",
            "prototype": "FeO2",
            "volume": 373.8770491521858
        },
        "165": {
            "N_TM": 1,
            "anion": "S",
            "cation": "Zr",
            "energy": -20.87335727661391,
            "formula": "S2Zr",
            "geometry": {
                "cell": [
                    [
                        3.5749169368174427,
                        0.0,
                        0.0
                    ],
                    [
                        -1.7874584684087214,
                        3.095968883712475,
                        0.0
                    ],
                    [
                        0.0,
                        0.0,
                        23.1547020881
                    ]
                ],
                "constraints": [
                    {
                        "kwargs": {
                            "a": 0,
                            "cell": [
                                [
                                    3.5749688067134406,
                                    0.0,
                                    0.0
                                ],
                                [
                                    -1.7874844033567203,
                                    3.096013804360101,
                                    0.0
                                ],
                                [
                                    0.0,
                                    0.0,
                                    23.1547020881
                                ]
                            ],
                            "mask": [
                                false,
                                false,
                                true
                            ]
                        },
                        "name": "FixScaled"
                    }
                ],
                "numbers": [
                    40,
                    16,
                    16
                ],
                "pbc": [
                    false,
                    false,
                    false
                ],
                "positions": [
                    [
                        -2.9096222766620426e-17,
                        2.0639792557709393,
                        11.577351043999998
                    ],
                    [
                        1.7874584684087214,
                        1.031989627941535,
                        10.018825993599998
                    ],
                    [
                        1.7874584684087214,
                        1.031989627941535,
                        13.135876094499999
                    ]
                ]
            },
            "name": "S2Zr_proto_MoS2",
            "prototype": "MoS2",
            "volume": 256.2723434185883
        },
        "166": {
            "N_TM": 1,
            "anion": "S",
            "cation": "Zr",
            "energy": -21.434827444241517,
            "formula": "S2Zr",
            "geometry": {
                "cell": [
                    [
                        3.684547717243579,
                        0.0,
                        0.0
                    ],
                    [
                        -1.8422738585787106,
                        3.1909119245944377,
                        0.0
                    ],
                    [
                        0.0,
                        0.0,
                        23.4828509546
                    ]
                ],
                "constraints": [
                    {
                        "kwargs": {
                            "a": 0,
                            "cell": [
                                [
                                    3.688510123349028,
                                    0.0,
                                    0.0
                                ],
                                [
                                    -1.8442550616313889,
                                    3.194343468941873,
                                    0.0
                                ],
                                [
                                    0.0,
                                    0.0,
                                    23.4828509546
                                ]
                            ],
                            "mask": [
                                false,
                                false,
                                true
                            ]
                        },
                        "name": "FixScaled"
                    }
                ],
                "numbers": [
                    40,
                    16,
                    16
                ],
                "pbc": [
                    false,
                    false,
                    false
                ],
                "positions": [
                    [
                        0.3070456430881615,
                        0.5318186540847133,
                        11.741425477299998
                    ],
                    [
                        0.3070456431743191,
                        2.6590932705097243,
                        13.495542559699999
                    ],
                    [
                        2.1493195017530287,
                        1.5954559623402975,
                        9.987308394899998
                    ]
                ]
            },
            "name": "S2Zr_proto_CdI2",
            "prototype": "CdI2",
            "volume": 276.08945784070767
        },
        "167": {
            "N_TM": 2,
            "anion": "S",
            "cation": "Zr",
            "energy": -42.41592590795528,
            "formula": "S2Zr",
            "geometry": {
                "cell": [
                    [
                        3.980540456704175,
                        0.0,
                        0.0
                    ],
                    [
                        -3.816174902794115e-05,
                        5.927646125967564,
                        0.0
                    ],
                    [
                        0.0,
                        0.0,
                        22.6937055919
                    ]
                ],
                "constraints": [
                    {
                        "kwargs": {
                            "a": 0,
                            "cell": [
                                [
                                    3.986103566940146,
                                    0.0,
                                    0.0
                                ],
                                [
                                    -3.8215082995765126e-05,
                                    5.935930465543373,
                                    0.0
                                ],
                                [
                                    0.0,
                                    0.0,
                                    22.6937055919
                                ]
                            ],
                            "mask": [
                                false,
                                false,
                                true
                            ]
                        },
                        "name": "FixScaled"
                    }
                ],
                "numbers": [
                    16,
                    16,
                    16,
                    16,
                    40,
                    40
                ],
                "pbc": [
                    false,
                    false,
                    false
                ],
                "positions": [
                    [
                        3.0572887156611204,
                        0.19063883500639994,
                        10.065865192614101
                    ],
                    [
                        3.6247315852198927,
                        3.1541991706643837,
                        10.065735547355901
                    ],
                    [
                        1.0670485004343022,
                        5.737007290961163,
                        12.6278682418372
                    ],
                    [
                        1.6344985331669857,
                        2.773406135248097,
                        12.627970044544101
                    ],
                    [
                        0.35577902401835854,
                        1.481993358653294,
                        11.346882784693504
                    ],
                    [
                        2.346033328457742,
                        4.4456481308878555,
                        11.346836763850103
                    ]
                ]
            },
            "name": "S2Zr_proto_PdCl2",
            "prototype": "PdCl2",
            "volume": 535.4633213962062
        },
        "168": {
            "N_TM": 2,
            "anion": "S",
            "cation": "Zr",
            "energy": -40.102193288019365,
            "formula": "S2Zr",
            "geometry": {
                "cell": [
                    [
                        4.57739353743209,
                        0.0,
                        0.0
                    ],
                    [
                        0.0,
                        4.664913244709165,
                        0.0
                    ],
                    [
                        0.0,
                        0.0,
                        21.2451023148
                    ]
                ],
                "constraints": [
                    {
                        "kwargs": {
                            "a": 0,
                            "cell": [
                                [
                                    4.752991720938578,
                                    0.0,
                                    0.0
                                ],
                                [
                                    0.0,
                                    4.843868863291576,
                                    0.0
                                ],
                                [
                                    0.0,
                                    0.0,
                                    21.2451023148
                                ]
                            ],
                            "mask": [
                                false,
                                false,
                                true
                            ]
                        },
                        "name": "FixScaled"
                    }
                ],
                "numbers": [
                    40,
                    40,
                    16,
                    16,
                    16,
                    16
                ],
                "pbc": [
                    false,
                    false,
                    false
                ],
                "positions": [
                    [
                        2.527674207831682,
                        0.26011610586534833,
                        10.622551157400002
                    ],
                    [
                        0.23897743915753275,
                        2.592572728219931,
                        10.622551157400002
                    ],
                    [
                        0.716932317472598,
                        0.7803483175960456,
                        9.984557734600001
                    ],
                    [
                        3.0056290861467465,
                        2.072340516489234,
                        11.260544580200001
                    ],
                    [
                        4.338416098274556,
                        4.404797138843817,
                        11.260544580200001
                    ],
                    [
                        2.0497193295166163,
                        3.1128049399506286,
                        9.984557734600001
                    ]
                ]
            },
            "name": "S2Zr_proto_PdS2",
            "prototype": "PdS2",
            "volume": 453.6497234779642
        },
        "17": {
            "N_TM": 1,
            "anion": "S",
            "cation": "Mo",
            "energy": -20.967332707405784,
            "formula": "MoS2",
            "geometry": {
                "cell": [
                    [
                        3.177712474456207,
                        0.0,
                        0.0
                    ],
                    [
                        -1.5888562371909505,
                        2.751979728806558,
                        0.0
                    ],
                    [
                        0.0,
                        0.0,
                        23.4828509546
                    ]
                ],
                "constraints": [
                    {
                        "kwargs": {
                            "a": 0,
                            "cell": [
                                [
                                    3.1804685645466524,
                                    0.0,
                                    0.0
                                ],
                                [
                                    -1.590234282236141,
                                    2.7543665728400066,
                                    0.0
                                ],
                                [
                                    0.0,
                                    0.0,
                                    23.4828509546
                                ]
                            ],
                            "mask": [
                                false,
                                false,
                                true
                            ]
                        },
                        "name": "FixScaled"
                    }
                ],
                "numbers": [
                    42,
                    16,
                    16
                ],
                "pbc": [
                    false,
                    false,
                    false
                ],
                "positions": [
                    [
                        0.2648093728580085,
                        0.4586632881220421,
                        11.741425477299998
                    ],
                    [
                        0.2648093729323138,
                        2.293316440684516,
                        13.495542559699999
                    ],
                    [
                        1.8536656101232647,
                        1.375989864440432,
                        9.987308394899998
                    ]
                ]
            },
            "name": "MoS2_proto_CdI2",
            "prototype": "CdI2",
            "volume": 205.35753896405907
        },
        "18": {
            "N_TM": 2,
            "anion": "S",
            "cation": "Mo",
            "energy": -41.602369818716156,
            "formula": "MoS2",
            "geometry": {
                "cell": [
                    [
                        3.536882357949959,
                        0.0,
                        0.0
                    ],
                    [
                        -3.3908364543340204e-05,
                        5.266969959266311,
                        0.0
                    ],
                    [
                        0.0,
                        0.0,
                        22.6937055919
                    ]
                ],
                "constraints": [
                    {
                        "kwargs": {
                            "a": 0,
                            "cell": [
                                [
                                    3.5208740842526014,
                                    0.0,
                                    0.0
                                ],
                                [
                                    -3.3754891986069685e-05,
                                    5.243131140744633,
                                    0.0
                                ],
                                [
                                    0.0,
                                    0.0,
                                    22.6937055919
                                ]
                            ],
                            "mask": [
                                false,
                                false,
                                true
                            ]
                        },
                        "name": "FixScaled"
                    }
                ],
                "numbers": [
                    16,
                    16,
                    16,
                    16,
                    42,
                    42
                ],
                "pbc": [
                    false,
                    false,
                    false
                ],
                "positions": [
                    [
                        2.716533254515525,
                        0.1693908502144836,
                        10.065865192614101
                    ],
                    [
                        3.2207307865633874,
                        2.802642385255461,
                        10.065735547355901
                    ],
                    [
                        0.9481187435004432,
                        5.097579109051828,
                        12.6278682418372
                    ],
                    [
                        1.4523226403381417,
                        2.464291303626404,
                        12.627970044544101
                    ],
                    [
                        0.31612505062216606,
                        1.3168151967885877,
                        11.346882784693504
                    ],
                    [
                        2.084552080511984,
                        3.9501506428123254,
                        11.346836763850103
                    ]
                ]
            },
            "name": "MoS2_proto_PdCl2",
            "prototype": "PdCl2",
            "volume": 422.7531696781924
        },
        "19": {
            "N_TM": 2,
            "anion": "S",
            "cation": "Mo",
            "energy": -40.07439653,
            "formula": "MoS2",
            "geometry": {
                "cell": [
                    [
                        4.42281582157661,
                        0.0,
                        0.0
                    ],
                    [
                        0.0,
                        4.507380004856765,
                        0.0
                    ],
                    [
                        0.0,
                        0.0,
                        21.2451023148
                    ]
                ],
                "constraints": [
                    {
                        "kwargs": {
                            "a": 0,
                            "cell": [
                                [
                                    4.42281582157661,
                                    0.0,
                                    0.0
                                ],
                                [
                                    0.0,
                                    4.507380004856765,
                                    0.0
                                ],
                                [
                                    0.0,
                                    0.0,
                                    21.2451023148
                                ]
                            ],
                            "mask": [
                                false,
                                false,
                                true
                            ]
                        },
                        "name": "FixScaled"
                    }
                ],
                "numbers": [
                    42,
                    42,
                    16,
                    16,
                    16,
                    16
                ],
                "pbc": [
                    false,
                    false,
                    false
                ],
                "positions": [
                    [
                        2.442315126887852,
                        0.2513320340626769,
                        10.622551157400002
                    ],
                    [
                        0.2309072161400277,
                        2.5050220364910594,
                        10.622551157400002
                    ],
                    [
                        0.6927216484200829,
                        0.7539961021880314,
                        9.984557734600001
                    ],
                    [
                        2.9041295591679064,
                        2.0023579683657053,
                        11.260544580200001
                    ],
                    [
                        4.191908605436582,
                        4.256047970794088,
                        11.260544580200001
                    ],
                    [
                        1.9805006946077965,
                        3.0076861046164143,
                        9.984557734600001
                    ]
                ]
            },
            "name": "MoS2_proto_PdS2",
            "prototype": "PdS2",
            "volume": 423.52774495915264
        },
        "2": {
            "N_TM": 2,
            "anion": "S",
            "cation": "Zr",
            "energy": -42.118714169561684,
            "formula": "S2Zr",
            "geometry": {
                "cell": [
                    [
                        6.183076466343203,
                        0.0,
                        0.0
                    ],
                    [
                        0.5933968387451932,
                        3.861213564379915,
                        0.0
                    ],
                    [
                        0.0,
                        0.0,
                        17.912429
                    ]
                ],
                "constraints": [
                    {
                        "kwargs": {
                            "a": 0,
                            "cell": [
                                [
                                    6.185409973799248,
                                    0.0,
                                    0.0
                                ],
                                [
                                    0.5936207880938942,
                                    3.862670795370169,
                                    0.0
                                ],
                                [
                                    0.0,
                                    0.0,
                                    17.912429
                                ]
                            ],
                            "mask": [
                                false,
                                false,
                                true
                            ]
                        },
                        "name": "FixScaled"
                    }
                ],
                "numbers": [
                    16,
                    16,
                    16,
                    16,
                    40,
                    40
                ],
                "pbc": [
                    false,
                    false,
                    false
                ],
                "positions": [
                    [
                        3.1903619389084454,
                        3.147178696872676,
                        7.433151647078919
                    ],
                    [
                        5.985294890369654,
                        1.2164214986339694,
                        7.433110624552221
                    ],
                    [
                        0.7911789230765381,
                        2.6447953736132725,
                        10.479318375447775
                    ],
                    [
                        3.586110710798348,
                        0.7140348675072391,
                        10.479278153424806
                    ],
                    [
                        5.082335173097494,
                        2.8958233389157053,
                        8.956075576271894
                    ],
                    [
                        1.694135224553384,
                        0.965391478764222,
                        8.956355965015508
                    ]
                ]
            },
            "name": "S2Zr_proto_NbTe2",
            "prototype": "NbTe2",
            "volume": 427.64453128115144
        },
        "20": {
            "N_TM": 2,
            "anion": "S",
            "cation": "Mo",
            "energy": -41.08676480947047,
            "formula": "MoS2",
            "geometry": {
                "cell": [
                    [
                        5.383701670161224,
                        0.0,
                        0.0
                    ],
                    [
                        0.5166799358233202,
                        3.3620192194866294,
                        0.0
                    ],
                    [
                        0.0,
                        0.0,
                        17.912429
                    ]
                ],
                "constraints": [
                    {
                        "kwargs": {
                            "a": 0,
                            "cell": [
                                [
                                    5.378745787439503,
                                    0.0,
                                    0.0
                                ],
                                [
                                    0.5162043141556489,
                                    3.358924365057326,
                                    0.0
                                ],
                                [
                                    0.0,
                                    0.0,
                                    17.912429
                                ]
                            ],
                            "mask": [
                                false,
                                false,
                                true
                            ]
                        },
                        "name": "FixScaled"
                    }
                ],
                "numbers": [
                    16,
                    16,
                    16,
                    16,
                    42,
                    42
                ],
                "pbc": [
                    false,
                    false,
                    false
                ],
                "positions": [
                    [
                        2.7778981858651357,
                        2.7402978596300565,
                        7.433151647078919
                    ],
                    [
                        5.211490149457573,
                        1.0591572802735922,
                        7.433110624552221
                    ],
                    [
                        0.6888918991620776,
                        2.3028648194250074,
                        10.479318375447775
                    ],
                    [
                        3.122482849468366,
                        0.6217213598565734,
                        10.479278153424806
                    ],
                    [
                        4.425268959338363,
                        2.521438806567554,
                        8.956075576271894
                    ],
                    [
                        1.475110115094726,
                        0.8405815041870559,
                        8.956355965015508
                    ]
                ]
            },
            "name": "MoS2_proto_NbTe2",
            "prototype": "NbTe2",
            "volume": 324.2169081668366
        },
        "21": {
            "N_TM": 2,
            "anion": "S",
            "cation": "Mo",
            "energy": -42.3188974864488,
            "formula": "MoS2",
            "geometry": {
                "cell": [
                    [
                        5.987681329335548,
                        0.0,
                        -0.00236367868809233
                    ],
                    [
                        0.0,
                        3.026973157746706,
                        0.0
                    ],
                    [
                        -0.004263771021066855,
                        0.0,
                        18.3201629261193
                    ]
                ],
                "constraints": [
                    {
                        "kwargs": {
                            "a": 0,
                            "cell": [
                                [
                                    6.003430791329653,
                                    0.0,
                                    -0.00236367868809233
                                ],
                                [
                                    0.0,
                                    3.0349350374933017,
                                    0.0
                                ],
                                [
                                    -0.004274986063410351,
                                    0.0,
                                    18.3201629261193
                                ]
                            ],
                            "mask": [
                                false,
                                false,
                                true
                            ]
                        },
                        "name": "FixScaled"
                    }
                ],
                "numbers": [
                    42,
                    42,
                    16,
                    16,
                    16,
                    16
                ],
                "pbc": [
                    false,
                    false,
                    false
                ],
                "positions": [
                    [
                        2.684521212168865,
                        0.7567432894174545,
                        9.123274046293993
                    ],
                    [
                        5.596570156320162,
                        2.270229868329251,
                        9.191960073102576
                    ],
                    [
                        3.4003873675575895,
                        2.270229868329251,
                        10.789847660280842
                    ],
                    [
                        0.3864574943877496,
                        0.7567432894174545,
                        10.801156831676023
                    ],
                    [
                        1.904768223312275,
                        2.270229868329251,
                        7.518099934064191
                    ],
                    [
                        4.88046215556725,
                        0.7567432894174545,
                        7.525338792446995
                    ]
                ]
            },
            "name": "MoS2_proto_CrI2",
            "prototype": "CrI2",
            "volume": 332.0446905665582
        },
        "22": {
            "N_TM": 2,
            "anion": "S",
            "cation": "Mo",
            "energy": -42.508948678617415,
            "formula": "MoS2",
            "geometry": {
                "cell": [
                    [
                        3.1701464251732725,
                        0.0,
                        0.0
                    ],
                    [
                        0.0,
                        5.730890263597619,
                        0.0
                    ],
                    [
                        0.0,
                        0.0,
                        24.220856573
                    ]
                ],
                "constraints": [
                    {
                        "kwargs": {
                            "a": 0,
                            "cell": [
                                [
                                    3.163122621382071,
                                    0.0,
                                    0.0
                                ],
                                [
                                    0.0,
                                    5.7181928536481035,
                                    0.0
                                ],
                                [
                                    0.0,
                                    0.0,
                                    24.220856573
                                ]
                            ],
                            "mask": [
                                false,
                                false,
                                true
                            ]
                        },
                        "name": "FixScaled"
                    }
                ],
                "numbers": [
                    16,
                    16,
                    16,
                    16,
                    42,
                    42
                ],
                "pbc": [
                    false,
                    false,
                    false
                ],
                "positions": [
                    [
                        0.792536606293318,
                        1.275952525845793,
                        10.001951794049997
                    ],
                    [
                        2.3776098188799546,
                        4.192300146794796,
                        10.626046026349998
                    ],
                    [
                        2.3776098188799546,
                        2.1975284663531007,
                        14.218904778949998
                    ],
                    [
                        0.792536606293318,
                        5.011769127449563,
                        13.59490794615
                    ],
                    [
                        0.792536606293318,
                        2.7540467143827483,
                        12.214558425549997
                    ],
                    [
                        2.3776098188799546,
                        0.719121136148057,
                        12.006333147649999
                    ]
                ]
            },
            "name": "MoS2_proto_WTe2",
            "prototype": "WTe2",
            "volume": 440.03874026877304
        },
        "23": {
            "N_TM": 2,
            "anion": "S",
            "cation": "Tc",
            "energy": -38.52868128949338,
            "formula": "S2Tc",
            "geometry": {
                "cell": [
                    [
                        3.2583842653920905,
                        0.0,
                        0.0
                    ],
                    [
                        0.0,
                        4.437740506131724,
                        0.0
                    ],
                    [
                        0.0,
                        0.0,
                        20.0072570000001
                    ]
                ],
                "constraints": [
                    {
                        "kwargs": {
                            "a": 0,
                            "cell": [
                                [
                                    3.258368564624566,
                                    0.0,
                                    0.0
                                ],
                                [
                                    0.0,
                                    4.437719122548222,
                                    0.0
                                ],
                                [
                                    0.0,
                                    0.0,
                                    20.0072570000001
                                ]
                            ],
                            "mask": [
                                false,
                                false,
                                true
                            ]
                        },
                        "name": "FixScaled"
                    }
                ],
                "numbers": [
                    43,
                    43,
                    16,
                    16,
                    16,
                    16
                ],
                "pbc": [
                    false,
                    false,
                    false
                ],
                "positions": [
                    [
                        2.443788492358564,
                        3.3282903026749153,
                        10.938831339628422
                    ],
                    [
                        0.8145957730335257,
                        1.1094503675959078,
                        9.06842707077326
                    ],
                    [
                        0.8145957730335257,
                        3.3283109055175473,
                        9.51581199359726
                    ],
                    [
                        2.443788492358564,
                        1.1094717000055312,
                        7.97596418326706
                    ],
                    [
                        2.443788492358564,
                        1.1094296006141768,
                        10.49144784688309
                    ],
                    [
                        0.8145957730335257,
                        3.3282691348682363,
                        12.03129281673304
                    ]
                ]
            },
            "name": "S2Tc_proto_FeO2",
            "prototype": "FeO2",
            "volume": 289.30221201333643
        },
        "24": {
            "N_TM": 1,
            "anion": "S",
            "cation": "Tc",
            "energy": -19.889773718963863,
            "formula": "S2Tc",
            "geometry": {
                "cell": [
                    [
                        3.2866619230779075,
                        0.0,
                        0.0
                    ],
                    [
                        -1.6433309615389537,
                        2.846332719045053,
                        0.0
                    ],
                    [
                        0.0,
                        0.0,
                        23.1547020881
                    ]
                ],
                "constraints": [
                    {
                        "kwargs": {
                            "a": 0,
                            "cell": [
                                [
                                    3.2908837932394883,
                                    0.0,
                                    0.0
                                ],
                                [
                                    -1.6454418966197442,
                                    2.8499889658564728,
                                    0.0
                                ],
                                [
                                    0.0,
                                    0.0,
                                    23.1547020881
                                ]
                            ],
                            "mask": [
                                false,
                                false,
                                true
                            ]
                        },
                        "name": "FixScaled"
                    }
                ],
                "numbers": [
                    43,
                    16,
                    16
                ],
                "pbc": [
                    false,
                    false,
                    false
                ],
                "positions": [
                    [
                        -1.8764286538409197e-16,
                        1.897555145995672,
                        11.577351043999998
                    ],
                    [
                        1.643330961538954,
                        0.9487775730493808,
                        10.018825993599998
                    ],
                    [
                        1.643330961538954,
                        0.9487775730493808,
                        13.135876094499999
                    ]
                ]
            },
            "name": "S2Tc_proto_MoS2",
            "prototype": "MoS2",
            "volume": 216.61069519229306
        },
        "25": {
            "N_TM": 1,
            "anion": "S",
            "cation": "Tc",
            "energy": -19.574732158927997,
            "formula": "S2Tc",
            "geometry": {
                "cell": [
                    [
                        3.0289915025018264,
                        0.0,
                        0.0
                    ],
                    [
                        -1.5144957512154995,
                        2.623183589018329,
                        0.0
                    ],
                    [
                        0.0,
                        0.0,
                        23.4828509546
                    ]
                ],
                "constraints": [
                    {
                        "kwargs": {
                            "a": 0,
                            "cell": [
                                [
                                    3.030977562097673,
                                    0.0,
                                    0.0
                                ],
                                [
                                    -1.5154887810133995,
                                    2.6249035670817644,
                                    0.0
                                ],
                                [
                                    0.0,
                                    0.0,
                                    23.4828509546
                                ]
                            ],
                            "mask": [
                                false,
                                false,
                                true
                            ]
                        },
                        "name": "FixScaled"
                    }
                ],
                "numbers": [
                    43,
                    16,
                    16
                ],
                "pbc": [
                    false,
                    false,
                    false
                ],
                "positions": [
                    [
                        0.25241595852910126,
                        0.4371972648245835,
                        11.741425477299998
                    ],
                    [
                        0.25241595859992894,
                        2.185986324193745,
                        13.495542559699999
                    ],
                    [
                        1.7669117098154288,
                        1.3115917945445783,
                        9.987308394899998
                    ]
                ]
            },
            "name": "S2Tc_proto_CdI2",
            "prototype": "CdI2",
            "volume": 186.58535934615045
        },
        "26": {
            "N_TM": 2,
            "anion": "S",
            "cation": "Tc",
            "energy": -39.907253251134485,
            "formula": "S2Tc",
            "geometry": {
                "cell": [
                    [
                        3.558707383322383,
                        0.0,
                        0.0
                    ],
                    [
                        -3.4117602748516116e-05,
                        5.299470829061542,
                        0.0
                    ],
                    [
                        0.0,
                        0.0,
                        22.6937055919
                    ]
                ],
                "constraints": [
                    {
                        "kwargs": {
                            "a": 0,
                            "cell": [
                                [
                                    3.5585823174316653,
                                    0.0,
                                    0.0
                                ],
                                [
                                    -3.411640373215504e-05,
                                    5.299284586426738,
                                    0.0
                                ],
                                [
                                    0.0,
                                    0.0,
                                    22.6937055919
                                ]
                            ],
                            "mask": [
                                false,
                                false,
                                true
                            ]
                        },
                        "name": "FixScaled"
                    }
                ],
                "numbers": [
                    16,
                    16,
                    16,
                    16,
                    43,
                    43
                ],
                "pbc": [
                    false,
                    false,
                    false
                ],
                "positions": [
                    [
                        2.733296155060286,
                        0.17043610963496664,
                        10.065865192614101
                    ],
                    [
                        3.240604936738752,
                        2.8199366390579774,
                        10.065735547355901
                    ],
                    [
                        0.9539692959188624,
                        5.129034719426575,
                        12.6278682418372
                    ],
                    [
                        1.461284481662346,
                        2.479497695805606,
                        12.627970044544101
                    ],
                    [
                        0.3180757621676545,
                        1.3249408628900072,
                        11.346882784693504
                    ],
                    [
                        2.097415217433983,
                        3.974525821084934,
                        11.346836763850103
                    ]
                ]
            },
            "name": "S2Tc_proto_PdCl2",
            "prototype": "PdCl2",
            "volume": 427.98662953631845
        },
        "27": {
            "N_TM": 2,
            "anion": "S",
            "cation": "Tc",
            "energy": -38.19328507953849,
            "formula": "S2Tc",
            "geometry": {
                "cell": [
                    [
                        4.101648243210668,
                        0.0,
                        0.0
                    ],
                    [
                        0.0,
                        4.180071706402936,
                        0.0
                    ],
                    [
                        0.0,
                        0.0,
                        21.2451023148
                    ]
                ],
                "constraints": [
                    {
                        "kwargs": {
                            "a": 0,
                            "cell": [
                                [
                                    4.215096413149525,
                                    0.0,
                                    0.0
                                ],
                                [
                                    0.0,
                                    4.295689003934379,
                                    0.0
                                ],
                                [
                                    0.0,
                                    0.0,
                                    21.2451023148
                                ]
                            ],
                            "mask": [
                                false,
                                false,
                                true
                            ]
                        },
                        "name": "FixScaled"
                    }
                ],
                "numbers": [
                    43,
                    43,
                    16,
                    16,
                    16,
                    16
                ],
                "pbc": [
                    false,
                    false,
                    false
                ],
                "positions": [
                    [
                        2.264963759217862,
                        0.23308128521803656,
                        10.622551157400002
                    ],
                    [
                        0.2141396376500697,
                        2.3231171384195046,
                        10.622551157400002
                    ],
                    [
                        0.6424189129502088,
                        0.6992438556541103,
                        9.984557734600001
                    ],
                    [
                        2.6932430345180007,
                        1.8569545679834312,
                        11.260544580200001
                    ],
                    [
                        3.887508605560597,
                        3.9469904211849,
                        11.260544580200001
                    ],
                    [
                        1.8366844839177225,
                        2.7892797088555787,
                        9.984557734600001
                    ]
                ]
            },
            "name": "S2Tc_proto_PdS2",
            "prototype": "PdS2",
            "volume": 364.25118342226534
        },
        "28": {
            "N_TM": 2,
            "anion": "S",
            "cation": "Tc",
            "energy": -39.70043869369488,
            "formula": "S2Tc",
            "geometry": {
                "cell": [
                    [
                        5.450619605466938,
                        0.0,
                        0.0
                    ],
                    [
                        0.523102125728607,
                        3.4038081963671845,
                        0.0
                    ],
                    [
                        0.0,
                        0.0,
                        17.912429
                    ]
                ],
                "constraints": [
                    {
                        "kwargs": {
                            "a": 0,
                            "cell": [
                                [
                                    5.466486651824948,
                                    0.0,
                                    0.0
                                ],
                                [
                                    0.524624904106057,
                                    3.4137168648039555,
                                    0.0
                                ],
                                [
                                    0.0,
                                    0.0,
                                    17.912429
                                ]
                            ],
                            "mask": [
                                false,
                                false,
                                true
                            ]
                        },
                        "name": "FixScaled"
                    }
                ],
                "numbers": [
                    16,
                    16,
                    16,
                    16,
                    43,
                    43
                ],
                "pbc": [
                    false,
                    false,
                    false
                ],
                "positions": [
                    [
                        2.8124266984901705,
                        2.7743590105116986,
                        7.433151647078919
                    ],
                    [
                        5.2762675427891255,
                        1.0723223147985832,
                        7.433110624552221
                    ],
                    [
                        0.6974546365433592,
                        2.3314887975808167,
                        10.479318375447775
                    ],
                    [
                        3.1612944549612956,
                        0.6294491858554861,
                        10.479278153424806
                    ],
                    [
                        4.480273838894128,
                        2.5527795994406763,
                        8.956075576271894
                    ],
                    [
                        1.4934453292834715,
                        0.8510297017586507,
                        8.956355965015508
                    ]
                ]
            },
            "name": "S2Tc_proto_NbTe2",
            "prototype": "NbTe2",
            "volume": 332.32685356457046
        },
        "29": {
            "N_TM": 2,
            "anion": "S",
            "cation": "V",
            "energy": -38.666089689898854,
            "formula": "S2V",
            "geometry": {
                "cell": [
                    [
                        3.3528307630620207,
                        0.0,
                        0.0
                    ],
                    [
                        0.0,
                        4.566371451482084,
                        0.0
                    ],
                    [
                        0.0,
                        0.0,
                        20.0072570000001
                    ]
                ],
                "constraints": [
                    {
                        "kwargs": {
                            "a": 0,
                            "cell": [
                                [
                                    3.320733209000556,
                                    0.0,
                                    0.0
                                ],
                                [
                                    0.0,
                                    4.522656344789726,
                                    0.0
                                ],
                                [
                                    0.0,
                                    0.0,
                                    20.0072570000001
                                ]
                            ],
                            "mask": [
                                false,
                                false,
                                true
                            ]
                        },
                        "name": "FixScaled"
                    }
                ],
                "numbers": [
                    23,
                    23,
                    16,
                    16,
                    16,
                    16
                ],
                "pbc": [
                    false,
                    false,
                    false
                ],
                "positions": [
                    [
                        2.514623374112934,
                        3.4247630746727293,
                        10.938831339628422
                    ],
                    [
                        0.8382073889490869,
                        1.141608545706138,
                        9.06842707077326
                    ],
                    [
                        0.8382073889490869,
                        3.424784274702854,
                        9.51581199359726
                    ],
                    [
                        2.514623374112934,
                        1.141630496450252,
                        7.97596418326706
                    ],
                    [
                        2.514623374112934,
                        1.1415871767792305,
                        10.49144784688309
                    ],
                    [
                        0.8382073889490869,
                        3.424741293302689,
                        12.03129281673304
                    ]
                ]
            },
            "name": "S2V_proto_FeO2",
            "prototype": "FeO2",
            "volume": 306.3165201962585
        },
        "3": {
            "N_TM": 2,
            "anion": "S",
            "cation": "Zr",
            "energy": -42.454297670937684,
            "formula": "S2Zr",
            "geometry": {
                "cell": [
                    [
                        6.847806643498186,
                        0.0,
                        -0.00236367868809233
                    ],
                    [
                        0.0,
                        3.46179526918958,
                        0.0
                    ],
                    [
                        -0.004876258090317691,
                        0.0,
                        18.3201629261193
                    ]
                ],
                "constraints": [
                    {
                        "kwargs": {
                            "a": 0,
                            "cell": [
                                [
                                    6.855986227026584,
                                    0.0,
                                    -0.00236367868809233
                                ],
                                [
                                    0.0,
                                    3.465930322212643,
                                    0.0
                                ],
                                [
                                    -0.004882082694082409,
                                    0.0,
                                    18.3201629261193
                                ]
                            ],
                            "mask": [
                                false,
                                false,
                                true
                            ]
                        },
                        "name": "FixScaled"
                    }
                ],
                "numbers": [
                    40,
                    40,
                    16,
                    16,
                    16,
                    16
                ],
                "pbc": [
                    false,
                    false,
                    false
                ],
                "positions": [
                    [
                        3.070150393815583,
                        0.8654488172754119,
                        9.123274046293993
                    ],
                    [
                        6.400512684182161,
                        2.596346451914169,
                        9.191960073102576
                    ],
                    [
                        3.888850111636139,
                        2.596346451914169,
                        10.789847660280842
                    ],
                    [
                        0.4419717837241289,
                        0.8654488172754119,
                        10.801156831676023
                    ],
                    [
                        2.178386553408891,
                        2.596346451914169,
                        7.518099934064191
                    ],
                    [
                        5.581536380117201,
                        0.8654488172754119,
                        7.525338792446995
                    ]
                ]
            },
            "name": "S2Zr_proto_CrI2",
            "prototype": "CrI2",
            "volume": 434.29233143398903
        },
        "30": {
            "N_TM": 2,
            "anion": "S",
            "cation": "Tc",
            "energy": -40.33481037398505,
            "formula": "S2Tc",
            "geometry": {
                "cell": [
                    [
                        5.944062872113444,
                        0.0,
                        -0.00236367868809233
                    ],
                    [
                        0.0,
                        3.0049225688907555,
                        0.0
                    ],
                    [
                        -0.004232710731840025,
                        0.0,
                        18.3201629261193
                    ]
                ],
                "constraints": [
                    {
                        "kwargs": {
                            "a": 0,
                            "cell": [
                                [
                                    5.946951940182931,
                                    0.0,
                                    -0.00236367868809233
                                ],
                                [
                                    0.0,
                                    3.0063830894188595,
                                    0.0
                                ],
                                [
                                    -0.004234768009780355,
                                    0.0,
                                    18.3201629261193
                                ]
                            ],
                            "mask": [
                                false,
                                false,
                                true
                            ]
                        },
                        "name": "FixScaled"
                    }
                ],
                "numbers": [
                    43,
                    43,
                    16,
                    16,
                    16,
                    16
                ],
                "pbc": [
                    false,
                    false,
                    false
                ],
                "positions": [
                    [
                        2.66496528271732,
                        0.7512306422036069,
                        9.123274046293993
                    ],
                    [
                        5.55580082633629,
                        2.253691926687149,
                        9.191960073102576
                    ],
                    [
                        3.375616568516611,
                        2.253691926687149,
                        10.789847660280842
                    ],
                    [
                        0.3836422677983641,
                        0.7512306422036069,
                        10.801156831676023
                    ],
                    [
                        1.8908925598130302,
                        2.253691926687149,
                        7.518099934064191
                    ],
                    [
                        4.844909456943537,
                        0.7512306422036069,
                        7.525338792446995
                    ]
                ]
            },
            "name": "S2Tc_proto_CrI2",
            "prototype": "CrI2",
            "volume": 327.2246197648135
        },
        "31": {
            "N_TM": 2,
            "anion": "S",
            "cation": "Tc",
            "energy": -40.48182091180167,
            "formula": "S2Tc",
            "geometry": {
                "cell": [
                    [
                        3.151854442484976,
                        0.0,
                        0.0
                    ],
                    [
                        0.0,
                        5.697822596862154,
                        0.0
                    ],
                    [
                        0.0,
                        0.0,
                        24.220856573
                    ]
                ],
                "constraints": [
                    {
                        "kwargs": {
                            "a": 0,
                            "cell": [
                                [
                                    3.149389816947706,
                                    0.0,
                                    0.0
                                ],
                                [
                                    0.0,
                                    5.693367124905781,
                                    0.0
                                ],
                                [
                                    0.0,
                                    0.0,
                                    24.220856573
                                ]
                            ],
                            "mask": [
                                false,
                                false,
                                true
                            ]
                        },
                        "name": "FixScaled"
                    }
                ],
                "numbers": [
                    16,
                    16,
                    16,
                    16,
                    43,
                    43
                ],
                "pbc": [
                    false,
                    false,
                    false
                ],
                "positions": [
                    [
                        0.787963610621244,
                        1.268590184053463,
                        10.001951794049997
                    ],
                    [
                        2.3638908318637317,
                        4.168110260453782,
                        10.626046026349998
                    ],
                    [
                        2.3638908318637317,
                        2.18484856225013,
                        14.218904778949998
                    ],
                    [
                        0.787963610621244,
                        4.982850843616021,
                        13.59490794615
                    ],
                    [
                        0.787963610621244,
                        2.7381556582402875,
                        12.214558425549997
                    ],
                    [
                        2.3638908318637317,
                        0.7149717532461333,
                        12.006333147649999
                    ]
                ]
            },
            "name": "S2Tc_proto_WTe2",
            "prototype": "WTe2",
            "volume": 434.97527773196964
        },
        "32": {
            "N_TM": 2,
            "anion": "S",
            "cation": "Ru",
            "energy": -35.75905159047064,
            "formula": "RuS2",
            "geometry": {
                "cell": [
                    [
                        3.3551912406555613,
                        0.0,
                        0.0
                    ],
                    [
                        0.0,
                        4.569586292390178,
                        0.0
                    ],
                    [
                        0.0,
                        0.0,
                        20.0072570000001
                    ]
                ],
                "constraints": [
                    {
                        "kwargs": {
                            "a": 0,
                            "cell": [
                                [
                                    3.366374835256985,
                                    0.0,
                                    0.0
                                ],
                                [
                                    0.0,
                                    4.584817734333359,
                                    0.0
                                ],
                                [
                                    0.0,
                                    0.0,
                                    20.0072570000001
                                ]
                            ],
                            "mask": [
                                false,
                                false,
                                true
                            ]
                        },
                        "name": "FixScaled"
                    }
                ],
                "numbers": [
                    44,
                    44,
                    16,
                    16,
                    16,
                    16
                ],
                "pbc": [
                    false,
                    false,
                    false
                ],
                "positions": [
                    [
                        2.516393732520575,
                        3.427174194431595,
                        10.938831339628422
                    ],
                    [
                        0.8387975081349854,
                        1.1424122669742742,
                        9.06842707077326
                    ],
                    [
                        0.8387975081349854,
                        3.4271954093870765,
                        9.51581199359726
                    ],
                    [
                        2.516393732520575,
                        1.1424342331722663,
                        7.97596418326706
                    ],
                    [
                        2.516393732520575,
                        1.1423908830031018,
                        10.49144784688309
                    ],
                    [
                        0.8387975081349854,
                        3.42715239772692,
                        12.03129281673304
                    ]
                ]
            },
            "name": "RuS2_proto_FeO2",
            "prototype": "FeO2",
            "volume": 306.74798116608474
        },
        "33": {
            "N_TM": 1,
            "anion": "S",
            "cation": "Ru",
            "energy": -17.859284997488068,
            "formula": "RuS2",
            "geometry": {
                "cell": [
                    [
                        3.33494740822167,
                        0.0,
                        0.0
                    ],
                    [
                        -1.667473704110835,
                        2.8881491758137336,
                        0.0
                    ],
                    [
                        0.0,
                        0.0,
                        23.1547020881
                    ]
                ],
                "constraints": [
                    {
                        "kwargs": {
                            "a": 0,
                            "cell": [
                                [
                                    3.3312058228074344,
                                    0.0,
                                    0.0
                                ],
                                [
                                    -1.6656029114037172,
                                    2.8849088677945667,
                                    0.0
                                ],
                                [
                                    0.0,
                                    0.0,
                                    23.1547020881
                                ]
                            ],
                            "mask": [
                                false,
                                false,
                                true
                            ]
                        },
                        "name": "FixScaled"
                    }
                ],
                "numbers": [
                    44,
                    16,
                    16
                ],
                "pbc": [
                    false,
                    false,
                    false
                ],
                "positions": [
                    [
                        -2.611218291461595e-16,
                        1.9254327838409544,
                        11.577351043999998
                    ],
                    [
                        1.6674737041108356,
                        0.9627163919727791,
                        10.018825993599998
                    ],
                    [
                        1.6674737041108356,
                        0.9627163919727791,
                        13.135876094499999
                    ]
                ]
            },
            "name": "RuS2_proto_MoS2",
            "prototype": "MoS2",
            "volume": 223.02205252790424
        },
        "34": {
            "N_TM": 1,
            "anion": "S",
            "cation": "Ru",
            "energy": -17.91581498961401,
            "formula": "RuS2",
            "geometry": {
                "cell": [
                    [
                        3.3504652222125246,
                        0.0,
                        0.0
                    ],
                    [
                        -1.6752326110670899,
                        2.9015879969373546,
                        0.0
                    ],
                    [
                        0.0,
                        0.0,
                        23.4828509546
                    ]
                ],
                "constraints": [
                    {
                        "kwargs": {
                            "a": 0,
                            "cell": [
                                [
                                    3.3670591650473565,
                                    0.0,
                                    0.0
                                ],
                                [
                                    -1.6835295824843117,
                                    2.9159587729812904,
                                    0.0
                                ],
                                [
                                    0.0,
                                    0.0,
                                    23.4828509546
                                ]
                            ],
                            "mask": [
                                false,
                                false,
                                true
                            ]
                        },
                        "name": "FixScaled"
                    }
                ],
                "numbers": [
                    44,
                    16,
                    16
                ],
                "pbc": [
                    false,
                    false,
                    false
                ],
                "positions": [
                    [
                        0.2792054351703098,
                        0.4835979994765015,
                        11.741425477299998
                    ],
                    [
                        0.27920543524865465,
                        2.4179899974608525,
                        13.495542559699999
                    ],
                    [
                        1.9544380463157445,
                        1.45079399850785,
                        9.987308394899998
                    ]
                ]
            },
            "name": "RuS2_proto_CdI2",
            "prototype": "CdI2",
            "volume": 228.29251995922093
        },
        "35": {
            "N_TM": 2,
            "anion": "S",
            "cation": "Ru",
            "energy": -37.16933964558943,
            "formula": "RuS2",
            "geometry": {
                "cell": [
                    [
                        3.5864610540905635,
                        0.0,
                        0.0
                    ],
                    [
                        -3.438367933534633e-05,
                        5.3408003773477075,
                        0.0
                    ],
                    [
                        0.0,
                        0.0,
                        22.6937055919
                    ]
                ],
                "constraints": [
                    {
                        "kwargs": {
                            "a": 0,
                            "cell": [
                                [
                                    3.5517510264547387,
                                    0.0,
                                    0.0
                                ],
                                [
                                    -3.405091161754552e-05,
                                    5.289111727757124,
                                    0.0
                                ],
                                [
                                    0.0,
                                    0.0,
                                    22.6937055919
                                ]
                            ],
                            "mask": [
                                false,
                                false,
                                true
                            ]
                        },
                        "name": "FixScaled"
                    }
                ],
                "numbers": [
                    16,
                    16,
                    16,
                    16,
                    44,
                    44
                ],
                "pbc": [
                    false,
                    false,
                    false
                ],
                "positions": [
                    [
                        2.75461260326139,
                        0.17176530789835473,
                        10.065865192614101
                    ],
                    [
                        3.265877788034556,
                        2.8419287796409103,
                        10.065735547355901
                    ],
                    [
                        0.961409117997509,
                        5.169035069449352,
                        12.6278682418372
                    ],
                    [
                        1.4726807567797584,
                        2.4988348188976444,
                        12.627970044544101
                    ],
                    [
                        0.32055637353343014,
                        1.3352738204881196,
                        11.346882784693504
                    ],
                    [
                        2.113772553156958,
                        4.005522379446258,
                        11.346836763850103
                    ]
                ]
            },
            "name": "RuS2_proto_PdCl2",
            "prototype": "PdCl2",
            "volume": 434.6882302117578
        },
        "36": {
            "N_TM": 1,
            "anion": "S",
            "cation": "V",
            "energy": -19.754096509188724,
            "formula": "S2V",
            "geometry": {
                "cell": [
                    [
                        3.1749059722588933,
                        0.0,
                        0.0
                    ],
                    [
                        -1.5874529861294466,
                        2.7495492266114114,
                        0.0
                    ],
                    [
                        0.0,
                        0.0,
                        23.1547020881
                    ]
                ],
                "constraints": [
                    {
                        "kwargs": {
                            "a": 0,
                            "cell": [
                                [
                                    3.1756651461307714,
                                    0.0,
                                    0.0
                                ],
                                [
                                    -1.5878325730653857,
                                    2.7502066904703493,
                                    0.0
                                ],
                                [
                                    0.0,
                                    0.0,
                                    23.1547020881
                                ]
                            ],
                            "mask": [
                                false,
                                false,
                                true
                            ]
                        },
                        "name": "FixScaled"
                    }
                ],
                "numbers": [
                    23,
                    16,
                    16
                ],
                "pbc": [
                    false,
                    false,
                    false
                ],
                "positions": [
                    [
                        9.365120155628189e-19,
                        1.8330328177077462,
                        11.577351043999998
                    ],
                    [
                        1.587452986129447,
                        0.916516408903665,
                        10.018825993599998
                    ],
                    [
                        1.587452986129447,
                        0.916516408903665,
                        13.135876094499999
                    ]
                ]
            },
            "name": "S2V_proto_MoS2",
            "prototype": "MoS2",
            "volume": 202.1303671940408
        },
        "37": {
            "N_TM": 2,
            "anion": "S",
            "cation": "Ru",
            "energy": -34.78179784424598,
            "formula": "RuS2",
            "geometry": {
                "cell": [
                    [
                        5.702764288613371,
                        0.0,
                        0.0
                    ],
                    [
                        0.0,
                        5.811801070600353,
                        0.0
                    ],
                    [
                        0.0,
                        0.0,
                        21.2451023148
                    ]
                ],
                "constraints": [
                    {
                        "kwargs": {
                            "a": 0,
                            "cell": [
                                [
                                    5.670960065600357,
                                    0.0,
                                    0.0
                                ],
                                [
                                    0.0,
                                    5.779388751240475,
                                    0.0
                                ],
                                [
                                    0.0,
                                    0.0,
                                    21.2451023148
                                ]
                            ],
                            "mask": [
                                false,
                                false,
                                true
                            ]
                        },
                        "name": "FixScaled"
                    }
                ],
                "numbers": [
                    44,
                    44,
                    16,
                    16,
                    16,
                    16
                ],
                "pbc": [
                    false,
                    false,
                    false
                ],
                "positions": [
                    [
                        3.1491131552910456,
                        0.3240667046194717,
                        10.622551157400002
                    ],
                    [
                        0.29773101103655575,
                        3.2299672399196484,
                        10.622551157400002
                    ],
                    [
                        0.8931930331096668,
                        0.9722001138584159,
                        9.984557734600001
                    ],
                    [
                        3.744575177364156,
                        2.5818338306807047,
                        11.260544580200001
                    ],
                    [
                        5.405033277576815,
                        5.487734365980882,
                        11.260544580200001
                    ],
                    [
                        2.5536511332179335,
                        3.878100649158593,
                        9.984557734600001
                    ]
                ]
            },
            "name": "RuS2_proto_PdS2",
            "prototype": "PdS2",
            "volume": 704.1334708516778
        },
        "38": {
            "N_TM": 2,
            "anion": "S",
            "cation": "Ru",
            "energy": -36.74719307904965,
            "formula": "RuS2",
            "geometry": {
                "cell": [
                    [
                        5.49601071450151,
                        0.0,
                        0.0
                    ],
                    [
                        0.5274583617795229,
                        3.4321540799836283,
                        0.0
                    ],
                    [
                        0.0,
                        0.0,
                        17.912429
                    ]
                ],
                "constraints": [
                    {
                        "kwargs": {
                            "a": 0,
                            "cell": [
                                [
                                    5.590385185565159,
                                    0.0,
                                    0.0
                                ],
                                [
                                    0.5365155864624548,
                                    3.49108914083654,
                                    0.0
                                ],
                                [
                                    0.0,
                                    0.0,
                                    17.912429
                                ]
                            ],
                            "mask": [
                                false,
                                false,
                                true
                            ]
                        },
                        "name": "FixScaled"
                    }
                ],
                "numbers": [
                    16,
                    16,
                    16,
                    16,
                    44,
                    44
                ],
                "pbc": [
                    false,
                    false,
                    false
                ],
                "positions": [
                    [
                        2.8358477361268575,
                        2.7974630319739333,
                        7.433151647078919
                    ],
                    [
                        5.320206700658462,
                        1.081252290220535,
                        7.433110624552221
                    ],
                    [
                        0.7032628274914589,
                        2.3509047300589754,
                        10.479318375447775
                    ],
                    [
                        3.1876207575988182,
                        0.6346910480096957,
                        10.479278153424806
                    ],
                    [
                        4.517584202310796,
                        2.5740383746858293,
                        8.956075576271894
                    ],
                    [
                        1.505882289608255,
                        0.8581168193306498,
                        8.956355965015508
                    ]
                ]
            },
            "name": "RuS2_proto_NbTe2",
            "prototype": "NbTe2",
            "volume": 337.88493535456087
        },
        "39": {
            "N_TM": 2,
            "anion": "S",
            "cation": "Ru",
            "energy": -36.48861804675807,
            "formula": "RuS2",
            "geometry": {
                "cell": [
                    [
                        6.111232698573495,
                        0.0,
                        -0.00236367868809233
                    ],
                    [
                        0.0,
                        3.0894325068195836,
                        0.0
                    ],
                    [
                        -0.004351750777970243,
                        0.0,
                        18.3201629261193
                    ]
                ],
                "constraints": [
                    {
                        "kwargs": {
                            "a": 0,
                            "cell": [
                                [
                                    6.100908232302525,
                                    0.0,
                                    -0.00236367868809233
                                ],
                                [
                                    0.0,
                                    3.0842131438389293,
                                    0.0
                                ],
                                [
                                    -0.0043443988235703866,
                                    0.0,
                                    18.3201629261193
                                ]
                            ],
                            "mask": [
                                false,
                                false,
                                true
                            ]
                        },
                        "name": "FixScaled"
                    }
                ],
                "numbers": [
                    44,
                    44,
                    16,
                    16,
                    16,
                    16
                ],
                "pbc": [
                    false,
                    false,
                    false
                ],
                "positions": [
                    [
                        2.7399143189941717,
                        0.7723581266852773,
                        9.123274046293993
                    ],
                    [
                        5.712051236193584,
                        2.3170743801343057,
                        9.191960073102576
                    ],
                    [
                        3.470551842267166,
                        2.3170743801343057,
                        10.789847660280842
                    ],
                    [
                        0.39443175854071055,
                        0.7723581266852773,
                        10.801156831676023
                    ],
                    [
                        1.9440717047647984,
                        2.3170743801343057,
                        7.518099934064191
                    ],
                    [
                        4.981166877256443,
                        0.7723581266852773,
                        7.525338792446995
                    ]
                ]
            },
            "name": "RuS2_proto_CrI2",
            "prototype": "CrI2",
            "volume": 345.88905861469215
        },
        "4": {
            "N_TM": 2,
            "anion": "S",
            "cation": "Zr",
            "energy": -42.82803539622654,
            "formula": "S2Zr",
            "geometry": {
                "cell": [
                    [
                        3.6076850261164726,
                        0.0,
                        0.0
                    ],
                    [
                        0.0,
                        6.52185868328393,
                        0.0
                    ],
                    [
                        0.0,
                        0.0,
                        24.220856573
                    ]
                ],
                "constraints": [
                    {
                        "kwargs": {
                            "a": 0,
                            "cell": [
                                [
                                    3.611361151750928,
                                    0.0,
                                    0.0
                                ],
                                [
                                    0.0,
                                    6.528504266730477,
                                    0.0
                                ],
                                [
                                    0.0,
                                    0.0,
                                    24.220856573
                                ]
                            ],
                            "mask": [
                                false,
                                false,
                                true
                            ]
                        },
                        "name": "FixScaled"
                    }
                ],
                "numbers": [
                    16,
                    16,
                    16,
                    16,
                    40,
                    40
                ],
                "pbc": [
                    false,
                    false,
                    false
                ],
                "positions": [
                    [
                        0.9019212565291181,
                        1.4520574775273225,
                        10.001951794049997
                    ],
                    [
                        2.7057637695873544,
                        4.770914789448821,
                        10.626046026349998
                    ],
                    [
                        2.7057637695873544,
                        2.500827873303503,
                        14.218904778949998
                    ],
                    [
                        0.9019212565291181,
                        5.7034855840970655,
                        13.59490794615
                    ],
                    [
                        0.9019212565291181,
                        3.13415589065759,
                        12.214558425549997
                    ],
                    [
                        2.7057637695873544,
                        0.8183730991868645,
                        12.006333147649999
                    ]
                ]
            },
            "name": "S2Zr_proto_WTe2",
            "prototype": "WTe2",
            "volume": 569.8879787052635
        },
        "40": {
            "N_TM": 2,
            "anion": "S",
            "cation": "Ru",
            "energy": -37.030424279989084,
            "formula": "RuS2",
            "geometry": {
                "cell": [
                    [
                        3.2524588176239906,
                        0.0,
                        0.0
                    ],
                    [
                        0.0,
                        5.879691998660523,
                        0.0
                    ],
                    [
                        0.0,
                        0.0,
                        24.220856573
                    ]
                ],
                "constraints": [
                    {
                        "kwargs": {
                            "a": 0,
                            "cell": [
                                [
                                    3.217138318823906,
                                    0.0,
                                    0.0
                                ],
                                [
                                    0.0,
                                    5.815840720034568,
                                    0.0
                                ],
                                [
                                    0.0,
                                    0.0,
                                    24.220856573
                                ]
                            ],
                            "mask": [
                                false,
                                false,
                                true
                            ]
                        },
                        "name": "FixScaled"
                    }
                ],
                "numbers": [
                    16,
                    16,
                    16,
                    16,
                    44,
                    44
                ],
                "pbc": [
                    false,
                    false,
                    false
                ],
                "positions": [
                    [
                        0.8131147044059975,
                        1.3090824482436725,
                        10.001951794049997
                    ],
                    [
                        2.439344113217993,
                        4.301152612477139,
                        10.626046026349998
                    ],
                    [
                        2.439344113217993,
                        2.2545869744736504,
                        14.218904778949998
                    ],
                    [
                        0.8131147044059975,
                        5.14189898644132,
                        13.59490794615
                    ],
                    [
                        0.8131147044059975,
                        2.8255551381520045,
                        12.214558425549997
                    ],
                    [
                        2.439344113217993,
                        0.737793012219204,
                        12.006333147649999
                    ]
                ]
            },
            "name": "RuS2_proto_WTe2",
            "prototype": "WTe2",
            "volume": 463.1864870380198
        },
        "41": {
            "N_TM": 2,
            "anion": "S",
            "cation": "Rh",
            "energy": -31.820155109334163,
            "formula": "RhS2",
            "geometry": {
                "cell": [
                    [
                        3.438920713409611,
                        0.0,
                        0.0
                    ],
                    [
                        0.0,
                        4.683621238097537,
                        0.0
                    ],
                    [
                        0.0,
                        0.0,
                        20.0072570000001
                    ]
                ],
                "constraints": [
                    {
                        "kwargs": {
                            "a": 0,
                            "cell": [
                                [
                                    3.4288579154026055,
                                    0.0,
                                    0.0
                                ],
                                [
                                    0.0,
                                    4.669916259591775,
                                    0.0
                                ],
                                [
                                    0.0,
                                    0.0,
                                    20.0072570000001
                                ]
                            ],
                            "mask": [
                                false,
                                false,
                                true
                            ]
                        },
                        "name": "FixScaled"
                    }
                ],
                "numbers": [
                    45,
                    45,
                    16,
                    16,
                    16,
                    16
                ],
                "pbc": [
                    false,
                    false,
                    false
                ],
                "positions": [
                    [
                        2.5791908446233047,
                        3.512700016286082,
                        10.938831339628422
                    ],
                    [
                        0.859729868786306,
                        1.1709213950449666,
                        9.06842707077326
                    ],
                    [
                        0.859729868786306,
                        3.512721760665047,
                        9.51581199359726
                    ],
                    [
                        2.5791908446233047,
                        1.1709439094138514,
                        7.97596418326706
                    ],
                    [
                        2.5791908446233047,
                        1.1708994774324895,
                        10.49144784688309
                    ],
                    [
                        0.859729868786306,
                        3.5126776756402536,
                        12.03129281673304
                    ]
                ]
            },
            "name": "RhS2_proto_FeO2",
            "prototype": "FeO2",
            "volume": 322.24892740054054
        },
        "42": {
            "N_TM": 1,
            "anion": "S",
            "cation": "Rh",
            "energy": -15.560997419044488,
            "formula": "RhS2",
            "geometry": {
                "cell": [
                    [
                        3.415656357483671,
                        0.0,
                        0.0
                    ],
                    [
                        -1.7078281787418355,
                        2.9580451761875866,
                        0.0
                    ],
                    [
                        0.0,
                        0.0,
                        23.1547020881
                    ]
                ],
                "constraints": [
                    {
                        "kwargs": {
                            "a": 0,
                            "cell": [
                                [
                                    3.410029712973258,
                                    0.0,
                                    0.0
                                ],
                                [
                                    -1.705014856486629,
                                    2.95317235910349,
                                    0.0
                                ],
                                [
                                    0.0,
                                    0.0,
                                    23.1547020881
                                ]
                            ],
                            "mask": [
                                false,
                                false,
                                true
                            ]
                        },
                        "name": "FixScaled"
                    }
                ],
                "numbers": [
                    45,
                    16,
                    16
                ],
                "pbc": [
                    false,
                    false,
                    false
                ],
                "positions": [
                    [
                        -1.6049138267413793e-16,
                        1.972030117422679,
                        11.577351043999998
                    ],
                    [
                        1.7078281787418355,
                        0.986015058764907,
                        10.018825993599998
                    ],
                    [
                        1.7078281787418355,
                        0.986015058764907,
                        13.135876094499999
                    ]
                ]
            },
            "name": "RhS2_proto_MoS2",
            "prototype": "MoS2",
            "volume": 233.94737186923305
        },
        "43": {
            "N_TM": 1,
            "anion": "S",
            "cation": "Rh",
            "energy": -16.228700035471725,
            "formula": "RhS2",
            "geometry": {
                "cell": [
                    [
                        3.505370220741149,
                        0.0,
                        0.0
                    ],
                    [
                        -1.7526851103295908,
                        3.035739660836567,
                        0.0
                    ],
                    [
                        0.0,
                        0.0,
                        23.4828509546
                    ]
                ],
                "constraints": [
                    {
                        "kwargs": {
                            "a": 0,
                            "cell": [
                                [
                                    3.5162987063515954,
                                    0.0,
                                    0.0
                                ],
                                [
                                    -1.7581493531346861,
                                    3.0452040070001227,
                                    0.0
                                ],
                                [
                                    0.0,
                                    0.0,
                                    23.4828509546
                                ]
                            ],
                            "mask": [
                                false,
                                false,
                                true
                            ]
                        },
                        "name": "FixScaled"
                    }
                ],
                "numbers": [
                    45,
                    16,
                    16
                ],
                "pbc": [
                    false,
                    false,
                    false
                ],
                "positions": [
                    [
                        0.2921141850470445,
                        0.5059566101257666,
                        11.741425477299998
                    ],
                    [
                        0.2921141851290119,
                        2.5297830507108006,
                        13.495542559699999
                    ],
                    [
                        2.0447992954586027,
                        1.5178698304592673,
                        9.987308394899998
                    ]
                ]
            },
            "name": "RhS2_proto_CdI2",
            "prototype": "CdI2",
            "volume": 249.89020831363055
        },
        "44": {
            "N_TM": 1,
            "anion": "S",
            "cation": "V",
            "energy": -19.707530812467837,
            "formula": "S2V",
            "geometry": {
                "cell": [
                    [
                        3.1831298107249615,
                        0.0,
                        0.0
                    ],
                    [
                        -1.5915649053252645,
                        2.756671279636151,
                        0.0
                    ],
                    [
                        0.0,
                        0.0,
                        23.4828509546
                    ]
                ],
                "constraints": [
                    {
                        "kwargs": {
                            "a": 0,
                            "cell": [
                                [
                                    3.1887522344451718,
                                    0.0,
                                    0.0
                                ],
                                [
                                    -1.594376117185304,
                                    2.7615404414087017,
                                    0.0
                                ],
                                [
                                    0.0,
                                    0.0,
                                    23.4828509546
                                ]
                            ],
                            "mask": [
                                false,
                                false,
                                true
                            ]
                        },
                        "name": "FixScaled"
                    }
                ],
                "numbers": [
                    23,
                    16,
                    16
                ],
                "pbc": [
                    false,
                    false,
                    false
                ],
                "positions": [
                    [
                        0.2652608175470486,
                        0.4594452132602864,
                        11.741425477299998
                    ],
                    [
                        0.2652608176214808,
                        2.2972260663758646,
                        13.495542559699999
                    ],
                    [
                        1.856825722946746,
                        1.3783356398552915,
                        9.987308394899998
                    ]
                ]
            },
            "name": "S2V_proto_CdI2",
            "prototype": "CdI2",
            "volume": 206.05831924870975
        },
        "45": {
            "N_TM": 2,
            "anion": "S",
            "cation": "Rh",
            "energy": -32.743982792794476,
            "formula": "RhS2",
            "geometry": {
                "cell": [
                    [
                        3.6622105370134124,
                        0.0,
                        0.0
                    ],
                    [
                        -3.5109895483063e-05,
                        5.453603182362645,
                        0.0
                    ],
                    [
                        0.0,
                        0.0,
                        22.6937055919
                    ]
                ],
                "constraints": [
                    {
                        "kwargs": {
                            "a": 0,
                            "cell": [
                                [
                                    3.678067306399098,
                                    0.0,
                                    0.0
                                ],
                                [
                                    -3.526191555678724e-05,
                                    5.477216387313524,
                                    0.0
                                ],
                                [
                                    0.0,
                                    0.0,
                                    22.6937055919
                                ]
                            ],
                            "mask": [
                                false,
                                false,
                                true
                            ]
                        },
                        "name": "FixScaled"
                    }
                ],
                "numbers": [
                    16,
                    16,
                    16,
                    16,
                    45,
                    45
                ],
                "pbc": [
                    false,
                    false,
                    false
                ],
                "positions": [
                    [
                        2.8127926523969644,
                        0.17539315525572235,
                        10.065865192614101
                    ],
                    [
                        3.334856246186408,
                        2.9019530298180674,
                        10.065735547355901
                    ],
                    [
                        0.98171499681991,
                        5.2782100271069226,
                        12.6278682418372
                    ],
                    [
                        1.5037851809332734,
                        2.5516125969318484,
                        12.627970044544101
                    ],
                    [
                        0.3273268303086642,
                        1.3634760789085836,
                        11.346882784693504
                    ],
                    [
                        2.158417448362366,
                        4.090122837809774,
                        11.346836763850103
                    ]
                ]
            },
            "name": "RhS2_proto_PdCl2",
            "prototype": "PdCl2",
            "volume": 453.24420354008
        },
        "46": {
            "N_TM": 2,
            "anion": "S",
            "cation": "Rh",
            "energy": -31.88757379967269,
            "formula": "RhS2",
            "geometry": {
                "cell": [
                    [
                        5.583525625178382,
                        0.0,
                        0.0
                    ],
                    [
                        0.0,
                        5.690282565409439,
                        0.0
                    ],
                    [
                        0.0,
                        0.0,
                        21.2451023148
                    ]
                ],
                "constraints": [
                    {
                        "kwargs": {
                            "a": 0,
                            "cell": [
                                [
                                    3.6488043893141158,
                                    0.0,
                                    0.0
                                ],
                                [
                                    0.0,
                                    3.7185694836746137,
                                    0.0
                                ],
                                [
                                    0.0,
                                    0.0,
                                    21.2451023148
                                ]
                            ],
                            "mask": [
                                false,
                                false,
                                true
                            ]
                        },
                        "name": "FixScaled"
                    }
                ],
                "numbers": [
                    45,
                    45,
                    16,
                    16,
                    16,
                    16
                ],
                "pbc": [
                    false,
                    false,
                    false
                ],
                "positions": [
                    [
                        3.0832685885793905,
                        0.3172908186162992,
                        10.622551157400002
                    ],
                    [
                        0.29150577604130407,
                        3.1624321013210186,
                        10.622551157400002
                    ],
                    [
                        0.8745173281239121,
                        0.9518724558488985,
                        9.984557734600001
                    ],
                    [
                        3.6662801406619976,
                        2.52785046408842,
                        11.260544580200001
                    ],
                    [
                        5.292019849137077,
                        5.372991746793138,
                        11.260544580200001
                    ],
                    [
                        2.5002570364967824,
                        3.7970137385536185,
                        9.984557734600001
                    ]
                ]
            },
            "name": "RhS2_proto_PdS2",
            "prototype": "PdS2",
            "volume": 674.9959600541856
        },
        "47": {
            "N_TM": 2,
            "anion": "S",
            "cation": "Rh",
            "energy": -33.00903424894962,
            "formula": "RhS2",
            "geometry": {
                "cell": [
                    [
                        5.675801269932346,
                        0.0,
                        0.0
                    ],
                    [
                        0.544713064646233,
                        3.5444298597116948,
                        0.0
                    ],
                    [
                        0.0,
                        0.0,
                        17.912429
                    ]
                ],
                "constraints": [
                    {
                        "kwargs": {
                            "a": 0,
                            "cell": [
                                [
                                    5.68761403205657,
                                    0.0,
                                    0.0
                                ],
                                [
                                    0.5458467487822,
                                    3.5518067048138264,
                                    0.0
                                ],
                                [
                                    0.0,
                                    0.0,
                                    17.912429
                                ]
                            ],
                            "mask": [
                                false,
                                false,
                                true
                            ]
                        },
                        "name": "FixScaled"
                    }
                ],
                "numbers": [
                    16,
                    16,
                    16,
                    16,
                    45,
                    45
                ],
                "pbc": [
                    false,
                    false,
                    false
                ],
                "positions": [
                    [
                        2.928616594500849,
                        2.888976214615434,
                        7.433151647078919
                    ],
                    [
                        5.494246193557268,
                        1.1166232092230544,
                        7.433110624552221
                    ],
                    [
                        0.7262686076721511,
                        2.4278096869701837,
                        10.479318375447775
                    ],
                    [
                        3.2918971384652878,
                        0.6554536450962611,
                        10.479278153424806
                    ],
                    [
                        4.665367570126284,
                        2.6582426845253195,
                        8.956075576271894
                    ],
                    [
                        1.5551440955482898,
                        0.8861883256624913,
                        8.956355965015508
                    ]
                ]
            },
            "name": "RhS2_proto_NbTe2",
            "prototype": "NbTe2",
            "volume": 360.3529231836783
        },
        "48": {
            "N_TM": 2,
            "anion": "S",
            "cation": "Rh",
            "energy": -32.40368496021566,
            "formula": "RhS2",
            "geometry": {
                "cell": [
                    [
                        6.372208843321786,
                        0.0,
                        -0.00236367868809233
                    ],
                    [
                        0.0,
                        3.22136467580376,
                        0.0
                    ],
                    [
                        -0.004537589412654395,
                        0.0,
                        18.3201629261193
                    ]
                ],
                "constraints": [
                    {
                        "kwargs": {
                            "a": 0,
                            "cell": [
                                [
                                    6.4020110171131135,
                                    0.0,
                                    -0.00236367868809233
                                ],
                                [
                                    0.0,
                                    3.236430671328084,
                                    0.0
                                ],
                                [
                                    -0.004558811257636976,
                                    0.0,
                                    18.3201629261193
                                ]
                            ],
                            "mask": [
                                false,
                                false,
                                true
                            ]
                        },
                        "name": "FixScaled"
                    }
                ],
                "numbers": [
                    45,
                    45,
                    16,
                    16,
                    16,
                    16
                ],
                "pbc": [
                    false,
                    false,
                    false
                ],
                "positions": [
                    [
                        2.8569205452631596,
                        0.8053411689304835,
                        9.123274046293993
                    ],
                    [
                        5.955980600980244,
                        2.4160235068732763,
                        9.191960073102576
                    ],
                    [
                        3.618759460045389,
                        2.4160235068732763,
                        10.789847660280842
                    ],
                    [
                        0.411275705545751,
                        0.8053411689304835,
                        10.801156831676023
                    ],
                    [
                        2.027091999302459,
                        2.4160235068732763,
                        7.518099934064191
                    ],
                    [
                        5.193884309580319,
                        0.8053411689304835,
                        7.525338792446995
                    ]
                ]
            },
            "name": "RhS2_proto_CrI2",
            "prototype": "CrI2",
            "volume": 376.0617691248724
        },
        "49": {
            "N_TM": 2,
            "anion": "S",
            "cation": "Rh",
            "energy": -32.55561940789859,
            "formula": "RhS2",
            "geometry": {
                "cell": [
                    [
                        3.377299764863928,
                        0.0,
                        0.0
                    ],
                    [
                        0.0,
                        6.105375507584423,
                        0.0
                    ],
                    [
                        0.0,
                        0.0,
                        24.220856573
                    ]
                ],
                "constraints": [
                    {
                        "kwargs": {
                            "a": 0,
                            "cell": [
                                [
                                    3.37692712775354,
                                    0.0,
                                    0.0
                                ],
                                [
                                    0.0,
                                    6.104701866023005,
                                    0.0
                                ],
                                [
                                    0.0,
                                    0.0,
                                    24.220856573
                                ]
                            ],
                            "mask": [
                                false,
                                false,
                                true
                            ]
                        },
                        "name": "FixScaled"
                    }
                ],
                "numbers": [
                    16,
                    16,
                    16,
                    16,
                    45,
                    45
                ],
                "pbc": [
                    false,
                    false,
                    false
                ],
                "positions": [
                    [
                        0.844324941215982,
                        1.3593296925649099,
                        10.001951794049997
                    ],
                    [
                        2.532974823647946,
                        4.466246160612345,
                        10.626046026349998
                    ],
                    [
                        2.532974823647946,
                        2.3411260482362297,
                        14.218904778949998
                    ],
                    [
                        0.844324941215982,
                        5.339263373224962,
                        13.59490794615
                    ],
                    [
                        0.844324941215982,
                        2.934010002519283,
                        12.214558425549997
                    ],
                    [
                        2.532974823647946,
                        0.7661121343594617,
                        12.006333147649999
                    ]
                ]
            },
            "name": "RhS2_proto_WTe2",
            "prototype": "WTe2",
            "volume": 499.42639097061254
        },
        "5": {
            "N_TM": 2,
            "anion": "S",
            "cation": "Nb",
            "energy": -41.841504529469674,
            "formula": "NbS2",
            "geometry": {
                "cell": [
                    [
                        3.5708598590252563,
                        0.0,
                        0.0
                    ],
                    [
                        0.0,
                        4.863315111856316,
                        0.0
                    ],
                    [
                        0.0,
                        0.0,
                        20.0072570000001
                    ]
                ],
                "constraints": [
                    {
                        "kwargs": {
                            "a": 0,
                            "cell": [
                                [
                                    3.57611028949932,
                                    0.0,
                                    0.0
                                ],
                                [
                                    0.0,
                                    4.8704659099487495,
                                    0.0
                                ],
                                [
                                    0.0,
                                    0.0,
                                    20.0072570000001
                                ]
                            ],
                            "mask": [
                                false,
                                false,
                                true
                            ]
                        },
                        "name": "FixScaled"
                    }
                ],
                "numbers": [
                    41,
                    41,
                    16,
                    16,
                    16,
                    16
                ],
                "pbc": [
                    false,
                    false,
                    false
                ],
                "positions": [
                    [
                        2.6781452157119885,
                        3.6474698111073574,
                        10.938831339628422
                    ],
                    [
                        0.8927146433132683,
                        1.2158454806288237,
                        9.06842707077326
                    ],
                    [
                        0.8927146433132683,
                        3.6474923897407363,
                        9.51581199359726
                    ],
                    [
                        2.6781452157119885,
                        1.215868858793894,
                        7.97596418326706
                    ],
                    [
                        2.6781452157119885,
                        1.21582272211558,
                        10.49144784688309
                    ],
                    [
                        0.8927146433132683,
                        3.647446613330479,
                        12.03129281673304
                    ]
                ]
            },
            "name": "NbS2_proto_FeO2",
            "prototype": "FeO2",
            "volume": 347.45036092907327
        },
        "50": {
            "N_TM": 2,
            "anion": "S",
            "cation": "V",
            "energy": -38.93535938213238,
            "formula": "S2V",
            "geometry": {
                "cell": [
                    [
                        3.5100803483629264,
                        0.0,
                        0.0
                    ],
                    [
                        -3.3651411605810776e-05,
                        5.227057583038822,
                        0.0
                    ],
                    [
                        0.0,
                        0.0,
                        22.6937055919
                    ]
                ],
                "constraints": [
                    {
                        "kwargs": {
                            "a": 0,
                            "cell": [
                                [
                                    3.5474564681920584,
                                    0.0,
                                    0.0
                                ],
                                [
                                    -3.400973935554016e-05,
                                    5.282716460098018,
                                    0.0
                                ],
                                [
                                    0.0,
                                    0.0,
                                    22.6937055919
                                ]
                            ],
                            "mask": [
                                false,
                                false,
                                true
                            ]
                        },
                        "name": "FixScaled"
                    }
                ],
                "numbers": [
                    16,
                    16,
                    16,
                    16,
                    23,
                    23
                ],
                "pbc": [
                    false,
                    false,
                    false
                ],
                "positions": [
                    [
                        2.695947737960991,
                        0.16810722957575935,
                        10.065865192614101
                    ],
                    [
                        3.1963245302386065,
                        2.7814043455141046,
                        10.065735547355901
                    ],
                    [
                        0.9409340296532815,
                        5.058950353463063,
                        12.6278682418372
                    ],
                    [
                        1.4413171384892283,
                        2.445617241992271,
                        12.627970044544101
                    ],
                    [
                        0.3137294983306312,
                        1.3068365517682496,
                        11.346882784693504
                    ],
                    [
                        2.0687556306467596,
                        3.9202169428234335,
                        11.346836763850103
                    ]
                ]
            },
            "name": "S2V_proto_PdCl2",
            "prototype": "PdCl2",
            "volume": 416.3703147416212
        },
        "51": {
            "N_TM": 2,
            "anion": "S",
            "cation": "Pd",
            "energy": -26.651203351009418,
            "formula": "PdS2",
            "geometry": {
                "cell": [
                    [
                        3.564208993252443,
                        0.0,
                        0.0
                    ],
                    [
                        0.0,
                        4.854256997761444,
                        0.0
                    ],
                    [
                        0.0,
                        0.0,
                        20.0072570000001
                    ]
                ],
                "constraints": [
                    {
                        "kwargs": {
                            "a": 0,
                            "cell": [
                                [
                                    3.5526818296521827,
                                    0.0,
                                    0.0
                                ],
                                [
                                    0.0,
                                    4.83855763370147,
                                    0.0
                                ],
                                [
                                    0.0,
                                    0.0,
                                    20.0072570000001
                                ]
                            ],
                            "mask": [
                                false,
                                false,
                                true
                            ]
                        },
                        "name": "FixScaled"
                    }
                ],
                "numbers": [
                    46,
                    46,
                    16,
                    16,
                    16,
                    16
                ],
                "pbc": [
                    false,
                    false,
                    false
                ],
                "positions": [
                    [
                        2.673157065783678,
                        3.6406762563105346,
                        10.938831339628422
                    ],
                    [
                        0.8910519274687652,
                        1.2135809209957409,
                        9.06842707077326
                    ],
                    [
                        0.8910519274687652,
                        3.6406987928903285,
                        9.51581199359726
                    ],
                    [
                        2.673157065783678,
                        1.2136042556180668,
                        7.97596418326706
                    ],
                    [
                        2.673157065783678,
                        1.2135582048711158,
                        10.49144784688309
                    ],
                    [
                        0.8910519274687652,
                        3.6406531017404204,
                        12.03129281673304
                    ]
                ]
            },
            "name": "PdS2_proto_FeO2",
            "prototype": "FeO2",
            "volume": 346.15728655244635
        },
        "52": {
            "N_TM": 1,
            "anion": "S",
            "cation": "Pd",
            "energy": -13.281530643823128,
            "formula": "PdS2",
            "geometry": {
                "cell": [
                    [
                        3.9191785641523835,
                        0.0,
                        0.0
                    ],
                    [
                        -1.9595892820761918,
                        3.3941081985336026,
                        0.0
                    ],
                    [
                        0.0,
                        0.0,
                        23.1547020881
                    ]
                ],
                "constraints": [
                    {
                        "kwargs": {
                            "a": 0,
                            "cell": [
                                [
                                    3.8906935575043824,
                                    0.0,
                                    0.0
                                ],
                                [
                                    -1.9453467787521912,
                                    3.369439459149391,
                                    0.0
                                ],
                                [
                                    0.0,
                                    0.0,
                                    23.1547020881
                                ]
                            ],
                            "mask": [
                                false,
                                false,
                                true
                            ]
                        },
                        "name": "FixScaled"
                    }
                ],
                "numbers": [
                    46,
                    16,
                    16
                ],
                "pbc": [
                    false,
                    false,
                    false
                ],
                "positions": [
                    [
                        1.0853258550437145e-16,
                        2.262738798981425,
                        11.577351043999998
                    ],
                    [
                        1.9595892820761922,
                        1.1313693995521772,
                        10.018825993599998
                    ],
                    [
                        1.9595892820761922,
                        1.1313693995521772,
                        13.135876094499999
                    ]
                ]
            },
            "name": "PdS2_proto_MoS2",
            "prototype": "MoS2",
            "volume": 308.0065353466717
        },
        "53": {
            "N_TM": 1,
            "anion": "S",
            "cation": "Pd",
            "energy": -13.987676919587344,
            "formula": "PdS2",
            "geometry": {
                "cell": [
                    [
                        3.5512726298186466,
                        0.0,
                        0.0
                    ],
                    [
                        -1.775636314867803,
                        3.0754923131926546,
                        0.0
                    ],
                    [
                        0.0,
                        0.0,
                        23.4828509546
                    ]
                ],
                "constraints": [
                    {
                        "kwargs": {
                            "a": 0,
                            "cell": [
                                [
                                    3.54931758716079,
                                    0.0,
                                    0.0
                                ],
                                [
                                    -1.7746587935388975,
                                    3.0737991965854654,
                                    0.0
                                ],
                                [
                                    0.0,
                                    0.0,
                                    23.4828509546
                                ]
                            ],
                            "mask": [
                                false,
                                false,
                                true
                            ]
                        },
                        "name": "FixScaled"
                    }
                ],
                "numbers": [
                    46,
                    16,
                    16
                ],
                "pbc": [
                    false,
                    false,
                    false
                ],
                "positions": [
                    [
                        0.29593938580331003,
                        0.5125820521849357,
                        11.741425477299998
                    ],
                    [
                        0.2959393858863504,
                        2.5629102610077186,
                        13.495542559699999
                    ],
                    [
                        2.0715757007541535,
                        1.5377461566378476,
                        9.987308394899998
                    ]
                ]
            },
            "name": "PdS2_proto_CdI2",
            "prototype": "CdI2",
            "volume": 256.47762400470936
        },
        "54": {
            "N_TM": 2,
            "anion": "S",
            "cation": "Pd",
            "energy": -27.601372173704064,
            "formula": "PdS2",
            "geometry": {
                "cell": [
                    [
                        3.814476770600367,
                        0.0,
                        0.0
                    ],
                    [
                        -3.6569683633636505e-05,
                        5.68035137383429,
                        0.0
                    ],
                    [
                        0.0,
                        0.0,
                        22.6937055919
                    ]
                ],
                "constraints": [
                    {
                        "kwargs": {
                            "a": 0,
                            "cell": [
                                [
                                    3.837315111364434,
                                    0.0,
                                    0.0
                                ],
                                [
                                    -3.6788636571794694e-05,
                                    5.714361228432209,
                                    0.0
                                ],
                                [
                                    0.0,
                                    0.0,
                                    22.6937055919
                                ]
                            ],
                            "mask": [
                                false,
                                false,
                                true
                            ]
                        },
                        "name": "FixScaled"
                    }
                ],
                "numbers": [
                    16,
                    16,
                    16,
                    16,
                    46,
                    46
                ],
                "pbc": [
                    false,
                    false,
                    false
                ],
                "positions": [
                    [
                        2.9297420573295443,
                        0.18268559649518762,
                        10.065865192614101
                    ],
                    [
                        3.473511846411633,
                        3.022609516776078,
                        10.065735547355901
                    ],
                    [
                        1.022532433040686,
                        5.497665777339101,
                        12.6278682418372
                    ],
                    [
                        1.5663090864570994,
                        2.657702739970072,
                        12.627970044544101
                    ],
                    [
                        0.34093632192563256,
                        1.4201662568825213,
                        11.346882784693504
                    ],
                    [
                        2.248159447640902,
                        4.260180673951867,
                        11.346836763850103
                    ]
                ]
            },
            "name": "PdS2_proto_PdCl2",
            "prototype": "PdCl2",
            "volume": 491.7174173526705
        },
        "55": {
            "N_TM": 2,
            "anion": "S",
            "cation": "Pd",
            "energy": -28.600402337095648,
            "formula": "PdS2",
            "geometry": {
                "cell": [
                    [
                        5.468361124351549,
                        0.0,
                        0.0
                    ],
                    [
                        0.0,
                        5.572916120764875,
                        0.0
                    ],
                    [
                        0.0,
                        0.0,
                        21.2451023148
                    ]
                ],
                "constraints": [
                    {
                        "kwargs": {
                            "a": 0,
                            "cell": [
                                [
                                    3.554974927545416,
                                    0.0,
                                    0.0
                                ],
                                [
                                    0.0,
                                    3.622946003768559,
                                    0.0
                                ],
                                [
                                    0.0,
                                    0.0,
                                    21.2451023148
                                ]
                            ],
                            "mask": [
                                false,
                                false,
                                true
                            ]
                        },
                        "name": "FixScaled"
                    }
                ],
                "numbers": [
                    46,
                    46,
                    16,
                    16,
                    16,
                    16
                ],
                "pbc": [
                    false,
                    false,
                    false
                ],
                "positions": [
                    [
                        3.0196738078341236,
                        0.31074645199279766,
                        10.622551157400002
                    ],
                    [
                        0.2854932457083995,
                        3.0972045123752356,
                        10.622551157400002
                    ],
                    [
                        0.8564797371251982,
                        0.9322393559783939,
                        9.984557734600001
                    ],
                    [
                        3.5906602992509216,
                        2.4757116083896396,
                        11.260544580200001
                    ],
                    [
                        5.1828678786431475,
                        5.262169668772079,
                        11.260544580200001
                    ],
                    [
                        2.4486873164173244,
                        3.718697416360832,
                        9.984557734600001
                    ]
                ]
            },
            "name": "PdS2_proto_PdS2",
            "prototype": "PdS2",
            "volume": 647.438499036675
        },
        "56": {
            "N_TM": 2,
            "anion": "S",
            "cation": "Pd",
            "energy": -27.46620318676346,
            "formula": "PdS2",
            "geometry": {
                "cell": [
                    [
                        5.887994264267029,
                        0.0,
                        0.0
                    ],
                    [
                        0.5650774662070868,
                        3.6769403457862806,
                        0.0
                    ],
                    [
                        0.0,
                        0.0,
                        17.912429
                    ]
                ],
                "constraints": [
                    {
                        "kwargs": {
                            "a": 0,
                            "cell": [
                                [
                                    5.900519294267166,
                                    0.0,
                                    0.0
                                ],
                                [
                                    0.5662795074963587,
                                    3.6847619886195933,
                                    0.0
                                ],
                                [
                                    0.0,
                                    0.0,
                                    17.912429
                                ]
                            ],
                            "mask": [
                                false,
                                false,
                                true
                            ]
                        },
                        "name": "FixScaled"
                    }
                ],
                "numbers": [
                    16,
                    16,
                    16,
                    16,
                    46,
                    46
                ],
                "pbc": [
                    false,
                    false,
                    false
                ],
                "positions": [
                    [
                        3.038104558383134,
                        2.9969822007989912,
                        7.433151647078919
                    ],
                    [
                        5.699651650157537,
                        1.158368790338418,
                        7.433110624552221
                    ],
                    [
                        0.7534205644134185,
                        2.5185747054499616,
                        10.479318375447775
                    ],
                    [
                        3.4149665479869227,
                        0.6799581449872901,
                        10.479278153424806
                    ],
                    [
                        4.8397849373483055,
                        2.7576225690688148,
                        8.956075576271894
                    ],
                    [
                        1.6132840244433388,
                        0.9193189702047737,
                        8.956355965015508
                    ]
                ]
            },
            "name": "PdS2_proto_NbTe2",
            "prototype": "NbTe2",
            "volume": 387.8005710319107
        },
        "57": {
            "N_TM": 2,
            "anion": "S",
            "cation": "Pd",
            "energy": -27.686702020107397,
            "formula": "PdS2",
            "geometry": {
                "cell": [
                    [
                        6.5525522123104905,
                        0.0,
                        -0.00236367868809233
                    ],
                    [
                        0.0,
                        3.3125342800430344,
                        0.0
                    ],
                    [
                        -0.004666010213335337,
                        0.0,
                        18.3201629261193
                    ]
                ],
                "constraints": [
                    {
                        "kwargs": {
                            "a": 0,
                            "cell": [
                                [
                                    6.571660111417389,
                                    0.0,
                                    -0.00236367868809233
                                ],
                                [
                                    0.0,
                                    3.322193962066214,
                                    0.0
                                ],
                                [
                                    -0.004679616766858202,
                                    0.0,
                                    18.3201629261193
                                ]
                            ],
                            "mask": [
                                false,
                                false,
                                true
                            ]
                        },
                        "name": "FixScaled"
                    }
                ],
                "numbers": [
                    46,
                    46,
                    16,
                    16,
                    16,
                    16
                ],
                "pbc": [
                    false,
                    false,
                    false
                ],
                "positions": [
                    [
                        2.9377758167606993,
                        0.8281335699897234,
                        9.123274046293993
                    ],
                    [
                        6.124544066745783,
                        2.4844007100533108,
                        9.191960073102576
                    ],
                    [
                        3.7211759515055345,
                        2.4844007100533108,
                        10.789847660280842
                    ],
                    [
                        0.42291544431530814,
                        0.8281335699897234,
                        10.801156831676023
                    ],
                    [
                        2.0844618390853125,
                        2.4844007100533108,
                        7.518099934064191
                    ],
                    [
                        5.3408792712267745,
                        0.8281335699897234,
                        7.525338792446995
                    ]
                ]
            },
            "name": "PdS2_proto_CrI2",
            "prototype": "CrI2",
            "volume": 397.64924594280257
        },
        "58": {
            "N_TM": 2,
            "anion": "S",
            "cation": "Pd",
            "energy": -27.94053828355904,
            "formula": "PdS2",
            "geometry": {
                "cell": [
                    [
                        3.4745558904895333,
                        0.0,
                        0.0
                    ],
                    [
                        0.0,
                        6.28119204999935,
                        0.0
                    ],
                    [
                        0.0,
                        0.0,
                        24.220856573
                    ]
                ],
                "constraints": [
                    {
                        "kwargs": {
                            "a": 0,
                            "cell": [
                                [
                                    3.544406307166419,
                                    0.0,
                                    0.0
                                ],
                                [
                                    0.0,
                                    6.407465420107143,
                                    0.0
                                ],
                                [
                                    0.0,
                                    0.0,
                                    24.220856573
                                ]
                            ],
                            "mask": [
                                false,
                                false,
                                true
                            ]
                        },
                        "name": "FixScaled"
                    }
                ],
                "numbers": [
                    16,
                    16,
                    16,
                    16,
                    46,
                    46
                ],
                "pbc": [
                    false,
                    false,
                    false
                ],
                "positions": [
                    [
                        0.8686389726223833,
                        1.3984743195009306,
                        10.001951794049997
                    ],
                    [
                        2.60591691786715,
                        4.594860683430365,
                        10.626046026349998
                    ],
                    [
                        2.60591691786715,
                        2.4085434718897134,
                        14.218904778949998
                    ],
                    [
                        0.8686389726223833,
                        5.493018178995211,
                        13.59490794615
                    ],
                    [
                        0.8686389726223833,
                        3.0185007096695537,
                        12.214558425549997
                    ],
                    [
                        2.60591691786715,
                        0.7881738710041407,
                        12.006333147649999
                    ]
                ]
            },
            "name": "PdS2_proto_WTe2",
            "prototype": "WTe2",
            "volume": 528.6045198543494
        },
        "59": {
            "N_TM": 2,
            "anion": "S",
            "cation": "Hf",
            "energy": -45.25461280563707,
            "formula": "HfS2",
            "geometry": {
                "cell": [
                    [
                        3.654747817294906,
                        0.0,
                        0.0
                    ],
                    [
                        0.0,
                        4.977565906136136,
                        0.0
                    ],
                    [
                        0.0,
                        0.0,
                        20.0072570000001
                    ]
                ],
                "constraints": [
                    {
                        "kwargs": {
                            "a": 0,
                            "cell": [
                                [
                                    3.635848255068661,
                                    0.0,
                                    0.0
                                ],
                                [
                                    0.0,
                                    4.95182573984256,
                                    0.0
                                ],
                                [
                                    0.0,
                                    0.0,
                                    20.0072570000001
                                ]
                            ],
                            "mask": [
                                false,
                                false,
                                true
                            ]
                        },
                        "name": "FixScaled"
                    }
                ],
                "numbers": [
                    72,
                    72,
                    16,
                    16,
                    16,
                    16
                ],
                "pbc": [
                    false,
                    false,
                    false
                ],
                "positions": [
                    [
                        2.7410611919656835,
                        3.733157518657859,
                        10.938831339628422
                    ],
                    [
                        0.9136866253292218,
                        1.244408571583946,
                        9.06842707077326
                    ],
                    [
                        0.9136866253292218,
                        3.7331806277168305,
                        9.51581199359726
                    ],
                    [
                        2.7410611919656835,
                        1.244432498957502,
                        7.97596418326706
                    ],
                    [
                        2.7410611919656835,
                        1.244385278419306,
                        10.49144784688309
                    ],
                    [
                        0.9136866253292218,
                        3.733133775910241,
                        12.03129281673304
                    ]
                ]
            },
            "name": "HfS2_proto_FeO2",
            "prototype": "FeO2",
            "volume": 363.96698013403943
        },
        "6": {
            "N_TM": 1,
            "anion": "S",
            "cation": "Nb",
            "energy": -21.62965947183249,
            "formula": "NbS2",
            "geometry": {
                "cell": [
                    [
                        3.3466263317226534,
                        0.0,
                        0.0
                    ],
                    [
                        -1.6733131658613267,
                        2.8982634202544713,
                        0.0
                    ],
                    [
                        0.0,
                        0.0,
                        23.1547020881
                    ]
                ],
                "constraints": [
                    {
                        "kwargs": {
                            "a": 0,
                            "cell": [
                                [
                                    3.3540853250185925,
                                    0.0,
                                    0.0
                                ],
                                [
                                    -1.6770426625092962,
                                    2.904723097935432,
                                    0.0
                                ],
                                [
                                    0.0,
                                    0.0,
                                    23.1547020881
                                ]
                            ],
                            "mask": [
                                false,
                                false,
                                true
                            ]
                        },
                        "name": "FixScaled"
                    }
                ],
                "numbers": [
                    41,
                    16,
                    16
                ],
                "pbc": [
                    false,
                    false,
                    false
                ],
                "positions": [
                    [
                        -3.870611458689573e-17,
                        1.9321756134679904,
                        11.577351043999998
                    ],
                    [
                        1.6733131658613267,
                        0.9660878067864807,
                        10.018825993599998
                    ],
                    [
[truncated: 137,116 more chars]
