# Supplementary material for: Design Guidelines for Two-Dimensional Transition Metal Dichalcogenide Alloys
Source: Chem Mater. 2022 Nov 29;34(23):10279–90. doi: 10.1021/acs.chemmater.2c01390 (PMC9753562; doi:10.1021/acs.chemmater.2c01390)
Supplement: Supplementary file 2 — cm2c01390_si_002.zip [file cm2c01390_si_002.zip › dataset/metastability_metric/4-Optimal_prototype_matrix.ipynb]

# %% [markdown]
# Optimal prototype

From metastability metric, we have the $n$ matrices. 
By taking for each metal pair $(m_1,m_2)$ the *minimum* across all prototypes, we are left with a $N\times N$ matrix whose entry shows the most stable prototype for the given mixture of metal pair.
The definition of minimum is somewhat arbitrary, we will define a fitness to compare different mestastable windows and choose the best one.

# %% [markdown]
### Imports and definitions

# %% [code]
from time import time
import numpy as np

import matplotlib
import matplotlib.pyplot as plt
from matplotlib.patches import Polygon
from matplotlib.lines import Line2D
from matplotlib import rc
rc('text', usetex=True)

import seaborn as sns

sys.path.append("src")
from dbAtoms import dbAtoms # Custom estension of ASE Atoms class compatible with JSON database
from utilities import get_prototype_mx_stoch, digit_to_subscript
from metric_tool import stability_fitness, get_centroid

calc = 'Se' # Current calchogenide
# Transition metals considered
tm_names = ['Ti', 'V', 'Cr', 'Mn', 'Fe', 'Co', 'Ni', 'Zr', 'Nb', 'Mo', 'Tc', 'Ru', 'Rh', 'Pd', 'Hf', 'Ta', 'W', 'Re', 'Os', 'Ir', 'Pt']
tm_names = np.array(tm_names)
# Prototypes geometry considered
proto_names = ['CrI2', 'CdI2', 'PdCl2', 'MoS2', 'PdS2', 'FeO2', 'WTe2', 'NbTe2']

m_len = len(tm_names)
print("Number of transitions metals", m_len, end=': ')
print(tm_names)
c_stoch = (1,2) # Current stochiometry
proto_names =  np.array([p for p in proto_names if get_prototype_mx_stoch(p) == c_stoch])
p_len = len(proto_names)
print("Number of prototypes", p_len, end=': ')
print(proto_names)

# Perform 2D or 3D (consider 3D bulk) analysis? Select '-2D' or '-3D'
# D_label = '-2D'
D_label = '-3D'

# Output
save_fig = False
save_dat = True
outdir = 'optimal_proto'
if not os.path.exists(outdir):
    os.makedirs(outdir)

# %% [markdown]
## Load lattice energy, mismatch and metastability metric

# %% [code]
tm_proto_en = np.load(os.path.join('lattice_energy/', "tm_proto_en-%s.npy" % calc)) # output folder from previous notebook
print("Loaded lattice energy shape", tm_proto_en.shape)

mstable_matrix = np.load(os.path.join('metastability_metric/', "mstable_matrix-%s.npy" % calc))
print('Loaded metastability matrix shape:', mstable_matrix.shape)

mismatch_matrix = np.load(os.path.join('lattice_mismatch/', "mismatch_matrix-%s.npy" % calc))
print('Loaded mismatch matrix shape:', mismatch_matrix.shape)

# %% [code]
tm_gsp = np.argmin(tm_proto_en, axis=0)


# %% [markdown]
## Optimal prototype per metal pair

The fitness must be defined in terms of the width and energy price of the window:
 - the bigger the window the better the chances it would form, as stochiometry is never fully controllabel in experiments
 - you want the formation energy to be lowest, but how to combine the one at the endmembers?
 
We use the width of the window directly and for the energy we use the centroid construction.

Let's first quick take a look at the centroid of our window and then define this fitness function.

# %% [markdown]
#### Centroid of a polygon test
From wiki:

The centroid of a non-self-intersecting closed polygon defined by n vertices (x0,y0), (x1,y1), ..., (xn−1,yn−1) is the point (Cx, Cy)

$$
    C_{\mathrm {x} }={\frac {1}{6A}}\sum _{i=0}^{n-1}(x_{i}+x_{i+1})(x_{i}\ y_{i+1}-x_{i+1}\ y_{i})
$$
and
$$
    C_{\mathrm {y} }={\frac {1}{6A}}\sum _{i=0}^{n-1}(y_{i}+y_{i+1})(x_{i}\ y_{i+1}-x_{i+1}\ y_{i})
$$
and where A is the polygon's signed area, as described by the shoelace formula:
$$
    A={\frac {1}{2}}\sum _{i=0}^{n-1}(x_{i}\ y_{i+1}-x_{i+1}\ y_{i}).
$$
    
In these formulae, the vertices are assumed to be numbered in order of their occurrence along the polygon's perimeter; furthermore, the vertex $(x_n, y_n)$ is assumed to be the same as $(x_0, y_0)$, meaning $i+1$ for $i=n$ yields $i=0$.
(If the points are numbered in clockwise order, the area A, computed as above, will be negative; however, the centroid coordinates will be correct even in this case.)

# %% [markdown]
### Fitness function

We now need to combine the energy penalty $\epsilon$, i.e. centroid height $C_y$, with the stability window width, $w$, in a function that will sort the windows, yield high value for most stable ones, large width low energy, and low value for less stable, small width high energy.

Out of the blue, the follow function
$$
    f_\zeta(w, \epsilon) = \zeta^2 \frac{\sqrt{w}}{\zeta^2+\epsilon^2}
$$
has all the property we need.
It's defined between 0 and 1 and assumes these values at convenient places:
- $f\zeta(0, \epsilon) = 0$ any 0-width window has null fitness,
- $f\zeta(1, 0) = 1$ largest width and lowest energy is the single point that maps to 1.

In other parts this is continuous function.
By tweaking $\zeta^2$ one can favour two limiting behaviour:
- $\lim_{\zeta^2 \to 0}\approx \zeta^2 \frac{\sqrt{w}}{\epsilon^2}$ $f$ applies a large penalty to non-zero energy, but the upper-limit is always regulated by the window size $\sqrt{w}$,
- $\lim_{\zeta^2 \to \infty} \approx \sqrt{w}$ $f$ selects the largest window and the energy price is irrelevant.

The weight parameter $\zeta$ is measured in $eV$, as we sum it with $\epsilon^2$ that is an energy penalty.
This is an offest setting a lower limit for what energy penalty is relevant: $\zeta>>\epsilon$ means that the price won't influence the fitness.

# %% [code]
dens = 100
x = np.linspace(0,1, dens, endpoint=True)
p_max = 0.2
y = np.linspace(0, p_max, dens)
xx, yy = np.meshgrid(x, y)

z = 0.1
print("Normalization check:")
print("\tFull window, no price f(1,0)=", stability_fitness(1,0,z))
print("\tNo window, any price f(0,0)=", stability_fitness(0,0,z), "f(0,1)=", stability_fitness(0,1,z))
fig, (ax0, ax1) = plt.subplots(1,2, figsize=(6,3), dpi=150)
fig.suptitle("Section of fitness landscape at z=%.2g" % z)

l_styles = [':', '-', '--', '-.', ]*10
#-------------------------------------------
ax0.set_title('(a)')
p0_range = [1e-6, 0.1, 0.6, 100]
cmap = sns.cubehelix_palette(dark=0, light=1, as_cmap=True)
norm = matplotlib.colors.Normalize(vmin=1.2*min(np.log(p0_range)), vmax=max(np.log(p0_range)))
for i, p0 in enumerate(p0_range):
    ax0.plot(x, stability_fitness(x, p0, z), '-', lw=0.3,
             color=cmap(norm(log(p0))))
    ax0.plot(x, stability_fitness(x, p0, z), l_styles[i], 
             color=cmap(norm(log(p0))), label="$\epsilon_0=%.2f$" % p0)

ax0.set_xlabel("$w$")
ax0.set_ylabel("$f(w,\epsilon_0)$")
ax0.legend()

#-------------------------------------------
ax1.set_title('(b)')
w0_range = [0.0, 0.3, 0.6, 1.0]
cmap = sns.cubehelix_palette(dark=0, light=1, as_cmap=True)
norm = matplotlib.colors.Normalize(vmin=-0.1, vmax=max(w0_range))

for i, w0 in enumerate(w0_range):
    ax1.plot(x, stability_fitness(w0, x, z), '-', lw=0.3,
             color=cmap(norm(w0)))
    ax1.plot(x, stability_fitness(w0, x, z), l_styles[i], 
             color=cmap(norm(w0)), label="$w_0=%.2f$" % w0)

ax1.set_xlabel("$\epsilon$")
ax1.set_ylabel(r"$f_\zeta(w_0,\epsilon)$")
ax1.legend()

#-------------------------------------------

plt.tight_layout()
if save_fig: plt.savefig(os.path.join(outdir, "fitness_example.pdf"), bbox_inches='tight', transparent=True, dpi=300)
plt.show()

# %% [markdown]
### Fitness paramter $\zeta$ selection

Now we need to understand how much the result changes with $\zeta$ and which to pick.
To do so, compute $f$ for all the entries of the metric matrix at different $\zeta$.
We plot the points in the fitness landscape and show the fitness of the selected stable prototypes.

# %% [code]
t0 = time()

# Weight range from previous cell
nw = 4
weight_range = np.array([0.001,0.08,100])
nw = len(weight_range)
w_optimal = [0]*nw
norm = matplotlib.colors.Normalize(vmin=0., 
                                   vmax=1
                                  )
cmap = matplotlib.cm.viridis
for pi, p_weight in enumerate(weight_range):
    print("%i On weight %.4g" % (pi, p_weight))
    
    # For each pair, get the most stable
    # Most stable defined as prices at ends lower and bigger window
    # Optimal metrix is like mstable_matrix but withouth the prototype dimension
    # Optimal prototype for each metals pair is stored in another matrix
    optimal_metric = np.zeros((m_len, m_len, 2, 2)) # Set all to zero
    optimal_metric[:,:,1] = (1e30, 1e30) # Set energy price crazy high
    optimal_proto = -1*np.ones((m_len, m_len), dtype=int)
    optimal_fit = np.zeros((m_len, m_len))
    ii = 0
    w_vec, c_vec, f_vec = np.zeros(m_len**2*p_len), np.zeros(m_len**2*p_len), np.zeros(m_len**2*p_len)
    for p in range(p_len):
        for i in range(m_len):
            for j in range(m_len):
                w_width = np.abs(np.diff(mstable_matrix[i,j,p,0]))
                min_p = np.min(mstable_matrix[i,j,p,1])
                max_p = np.max(mstable_matrix[i,j,p,1])

                inter = mstable_matrix[i,j,p].T
                v = [[inter[0,0], 0], inter[0],
                     inter[1], [inter[1,0],0],
                     [inter[0,0], 0]
                    ]
                v = np.array(v)
                # Get centroid of stable region
                centr = get_centroid(v)
                # If the polygon is collapsed on a line (same GS for m1, m2)
                # Then area is not defined, set manually to 0 the price
                if np.isnan(centr[1]): centr[1] = 0

                fit = stability_fitness(w_width, centr[1], z=p_weight)
                w_vec[ii] = w_width
                c_vec[ii] = centr[1]
                f_vec[ii] = fit
                
                ii += 1
                if fit > optimal_fit[i,j]: 
                    optimal_fit[i,j] = fit
                    optimal_proto[i,j] = p
                    optimal_metric[i,j] = mstable_matrix[i,j,p]
                    
    # If there's no stability window for an entry, set width to zero
    optimal_metric[optimal_proto == -1] = [[0,0],[0,0]]
    optimal_proto[optimal_proto == -1] = 0 # And prototype to a real value. Won't show anyway.
    w_optimal[pi] = [optimal_fit, optimal_metric, optimal_proto]

    plot = True
    if plot:
        fig, (ax0, ax1) = plt.subplots(1,2,                          
                                dpi=150, 
                                figsize=(4,2)
                                )
        ax0.set_title("$\zeta$=%.3f [eV/site]" % p_weight)
        x = np.linspace(0,1, 300)
        p_max = 1
        y = np.linspace(1e-10, p_max,300)
        xx, yy = np.meshgrid(x, y)
        z = p_weight
        ctrf = ax0.contour(xx, yy, stability_fitness(xx, yy, z), 
                           levels=25, cmap="viridis", linewidths=0.4, zorder=0)
        ax0.scatter(w_vec, c_vec, c=f_vec, label="$[m_1, m_2]_P$",
                    marker='.', alpha=0.5, zorder=1)
        ax0.set_yscale('log')
        ax0.set_ylim([1e-3, 0.6])
        ax0.set_xlim([0, 1])
        ax0.set_xlabel("Window width $w$")
        ax0.set_ylabel("Penalty $\epsilon$ [eV/site]")
        
        fit_im = ax1.imshow(w_optimal[pi][0])
        ax1.set_xticks([])
        ax1.set_yticks([])
        ax1.set_xlabel("Transition metals")
        ax1.set_ylabel("Transition metals")
        plt.colorbar(mappable=fit_im, ax=ax1, label="Score $f_\zeta(w,\epsilon)$")
        
        plt.tight_layout()
        if save_fig: plt.savefig(os.path.join(outdir, "fit-z_%.3f.png" % p_weight), bbox_inches='tight', transparent=True, dpi=300)
        plt.show()

t1 = time()
print("Overall time %.2fs (%.2fmin)" % (t1-t0, (t1-t0)/60))

# %% [markdown]
## Plot optimal prototype matrix

Select the value of $\zeta$ that yields the best contrast in the fitness and most reasonable results.
In the manuscript, we picked $\zeta = 0.080$ eV.

# %% [code]
print("Choose between index-weight value", " ".join(["(%i): %.2g" % (i, w) for i, w in enumerate(weight_range)]))

# %% [code]
# Select the value of parameter you want to use from above
pi = 1
print("Using weight zeta=%.3g" % weight_range[pi])
opt_fit, opt_metastab, opt_protoind = w_optimal[pi].copy()
if save_dat:
    np.save(os.path.join(outdir, "opt_fit-%s-zeta_%.3g.npy" % (calc, weight_range[pi])), opt_fit)
    np.save(os.path.join(outdir, "opt_metastab-%s-zeta_%.3g.npy" % (calc, weight_range[pi])), opt_metastab)
    np.save(os.path.join(outdir, "opt_protoind-%s-zeta_%.3g.npy" % (calc, weight_range[pi])), opt_protoind)

# %% [code]
def m_size(r, mult=15):
    """Function to map stability window size to radius of marker"""
#     return np.sqrt(r)
#     return r**2
    return mult*r

# %% [code]
# Define prototypes symbols
proto_symbols = ['h', 's', 'o', 'v', 'P', '*', 'X', 'd', '<', '.'] # Last for non-2D prototypes
r_mult = 12 # Overall scale to make markers visible in set dpi
size_ex = np.linspace(0,1,11, endpoint=True)

# Energy cost scale
thold = 0.120 #1e30 # 0.120 # Thold for energy price eV (from Goffrey metastability paper, seems ~100meV is a reasonable choice)
tholdd = 0.15 # 1e30 # 0.15  # Thold for mismatch % (15% is Hume-Rotery role)
# tholdd = 1e30
norm = matplotlib.colors.Normalize(vmin=0., vmax = thold if thold < 1e30 else np.max(opt_metastab[:,:,1]))
cmap = matplotlib.cm.RdYlBu_r

# Get figure and axes with right proportions
fig, (ax, ax_r) = plt.subplots(1,2, 
                               gridspec_kw={'width_ratios': [12, 1]}, 
                               dpi=300, figsize=(10,7)
                              )

ax.set_title("Optimal prototype $p$ for $[N_xM_{1-x}\mathrm{%s}_2]_p$" % calc)

for i in range(m_len):
    # Plot stable ground state of current metal on diagonal
    gs_symbol = proto_symbols[tm_gsp[i]]
    gs_size = m_size(0.6, mult=r_mult) if tm_gsp[i] > -1 else 0
    ax.plot(i,i,
            markersize=gs_size, 
            marker=gs_symbol,
            mfc='gray', alpha=1.0,
            mec='black', mew=0.5,
            zorder=3
           )
    
    for j in range(m_len):
        # Proto symbol from list
        oproto_ind = opt_protoind[i,j]
        gs_symbol = proto_symbols[oproto_ind]
        
        # Window width
        w_width = np.abs(np.diff(opt_metastab[i,j,0]))

        price = opt_metastab[i,j,1,0]
        priceS = opt_metastab[j,i,1,0]
        
        delta = mismatch_matrix[i,j,oproto_ind]
        deltaS = mismatch_matrix[j,i,oproto_ind]        

        # Skip if price or mismatch is too high
        if price > thold or priceS > thold or delta > tholdd or deltaS > tholdd : continue
            
        # Edge color marking "prototype sharing"
        # Proto P is GS for both metals
        if opt_metastab[i,j,1,0] == 0 and opt_metastab[j,i,1,0] == 0:
            mec = 'tab:green'
        # Proto P is GS for one metals
        elif 0 in [opt_metastab[i,j,1,0],opt_metastab[j,i,1,0]]:
            mec = 'gray'
        # Proto P is GS for neigher metals
        else:
            mec = 'tab:red'
            
        ax.plot(i,j,
                markersize=m_size(w_width, mult=r_mult), 
                marker=gs_symbol, mfc=cmap(norm(price)), mec=mec, mew=0.8,
                alpha=0.8, zorder=2
               )

# Make the plot pretty
ax.set_aspect('equal') # Enforce a square proportion
ax.grid(True, zorder=-1) # Grid to help the eye
# Set up ticks labels with metal name. Highlight chemical periods.
ticks = list(range(m_len))
tick_labels = np.concatenate([tm_names[:m_len], ['']]) # Ticks are metal names
period = 7. # Length of line on periodic table.
# Indent the tick label according to period
tick_labels = ["|\n"*int(i/period)+(s)  for i, s in enumerate(tm_names)]#+['']
ax.set_xticks(ticks)
ax.set_xticklabels(labels=tick_labels)
ax.set_yticks(ticks)
tick_labels = [(s)+" | "*int(i/period)  for i, s in enumerate(tm_names)]#+['']
ax.set_yticklabels(labels=tick_labels)

# Plot diagonal to distingush the two triangles
ax.plot(np.linspace(0, m_len-1), np.linspace(0, m_len-1), '-', color="gray")

#----------------------------
# Colorbar with energy cost, distance from 0 energy line.
cm_proxy = matplotlib.cm.ScalarMappable(norm=norm, cmap=cmap)
cm_proxy.set_array(np.linspace(norm.vmin, norm.vmax, 10))    
plt.colorbar(mappable=cm_proxy, 
             ax=ax, label="E$_\mathrm{cost}$ [eV/site]")

#----------------------------
# Legend with marker meaning
from matplotlib.lines import Line2D
# Custom legend of line-points, we'll show the points only.
gs_legend = [Line2D(range(1), range(1), lw=0, 
                    marker=gs_symbol, mfc='gray', alpha=1, mec='black', mew=0.4,
                    label=digit_to_subscript(symbol_lab)) 
             for gs_symbol, symbol_lab in zip(proto_symbols, proto_names)]
ax.legend(handles=gs_legend, numpoints=1, markerscale=1.8,
          loc='lower center', bbox_to_anchor=(0.5, -0.30), ncol=4, frameon=True,
          title="Prototypes markers",
         )

#----------------------------------------------------------------------------
# Plot showing correspondance between marker size and stability window width
ax_r.set_title("Marker size")
for r in size_ex:
    ax_r.plot(r*0,r,
              markersize=m_size(r, mult=r_mult), marker='o', color='gray', alpha=0.8, mec='black', mew=0.4,
              )
ax_r.set_yticks(size_ex)
ax_r.set_ylabel("Width of stability window $w$ in concentration $x$")
ax_r.set_xticks([])

plt.tight_layout()
if save_fig: plt.savefig(os.path.join(outdir, "optimal_proto-%s-teps_%.3geV-tdelta_%.2g.pdf" % (calc, thold, tholdd)), bbox_inches='tight', transparent=True, dpi=500)
plt.show()
