# Supplementary material for: Design Guidelines for Two-Dimensional Transition Metal Dichalcogenide Alloys
Source: Chem Mater. 2022 Nov 29;34(23):10279–90. doi: 10.1021/acs.chemmater.2c01390 (PMC9753562; doi:10.1021/acs.chemmater.2c01390)
Supplement: Supplementary file 2 — cm2c01390_si_002.zip [file cm2c01390_si_002.zip › dataset/metastability_metric/dataset_Te.json]

{
    "_default": {
        "1": {
            "N_TM": 2,
            "anion": "Te",
            "cation": "Ti",
            "energy": -32.01147691753488,
            "formula": "Te2Ti",
            "geometry": {
                "cell": [
                    [
                        6.864580635235756,
                        0.0,
                        -0.00236367868809233
                    ],
                    [
                        0.0,
                        3.470275082984801,
                        0.0
                    ],
                    [
                        -0.004888202690563509,
                        0.0,
                        18.3201629261193
                    ]
                ],
                "constraints": [
                    {
                        "kwargs": {
                            "a": 0,
                            "cell": [
                                [
                                    11.241911731938677,
                                    0.0,
                                    -0.00236367868809233
                                ],
                                [
                                    0.0,
                                    5.68316234326257,
                                    0.0
                                ],
                                [
                                    -0.008005258601387647,
                                    0.0,
                                    18.3201629261193
                                ]
                            ],
                            "mask": [
                                false,
                                false,
                                true
                            ]
                        },
                        "name": "FixScaled"
                    }
                ],
                "numbers": [
                    22,
                    22,
                    52,
                    52,
                    52,
                    52
                ],
                "pbc": [
                    false,
                    false,
                    false
                ],
                "positions": [
                    [
                        3.077670856939036,
                        0.8675687707241632,
                        9.123274046293993
                    ],
                    [
                        6.41619101046531,
                        2.6027063122606378,
                        9.191960073102576
                    ],
                    [
                        3.8983760143137753,
                        2.6027063122606378,
                        10.789847660280842
                    ],
                    [
                        0.4430544122845405,
                        0.8675687707241632,
                        10.801156831676023
                    ],
                    [
                        2.1837226033224506,
                        2.6027063122606378,
                        7.518099934064191
                    ],
                    [
                        5.595208589336473,
                        0.8675687707241632,
                        7.525338792446995
                    ]
                ]
            },
            "name": "Te2Ti_proto_CrI2",
            "prototype": "CrI2",
            "volume": 436.42257213474676
        },
        "10": {
            "N_TM": 1,
            "anion": "Te",
            "cation": "Nb",
            "energy": -17.74997190564447,
            "formula": "NbTe2",
            "geometry": {
                "cell": [
                    [
                        3.6558619392540868,
                        0.0,
                        0.0
                    ],
                    [
                        -1.8279309695843,
                        3.1660693121281738,
                        0.0
                    ],
                    [
                        0.0,
                        0.0,
                        23.4828509546
                    ]
                ],
                "constraints": [
                    {
                        "kwargs": {
                            "a": 0,
                            "cell": [
                                [
                                    5.492663086811539,
                                    0.0,
                                    0.0
                                ],
                                [
                                    -2.7463315433415505,
                                    4.756785767616096,
                                    0.0
                                ],
                                [
                                    0.0,
                                    0.0,
                                    23.4828509546
                                ]
                            ],
                            "mask": [
                                false,
                                false,
                                true
                            ]
                        },
                        "name": "FixScaled"
                    }
                ],
                "numbers": [
                    41,
                    52,
                    52
                ],
                "pbc": [
                    false,
                    false,
                    false
                ],
                "positions": [
                    [
                        0.3046551615891576,
                        0.5276782186737813,
                        11.741425477299998
                    ],
                    [
                        0.30465516167464396,
                        2.6383910934543926,
                        13.495542559699999
                    ],
                    [
                        2.1325861312589445,
                        1.5830346561068303,
                        9.987308394899998
                    ]
                ]
            },
            "name": "NbTe2_proto_CdI2",
            "prototype": "CdI2",
            "volume": 271.80724367172616
        },
        "100": {
            "N_TM": 2,
            "anion": "Te",
            "cation": "Ir",
            "energy": -31.065689673152658,
            "formula": "IrTe2",
            "geometry": {
                "cell": [
                    [
                        7.302347613502195,
                        0.0,
                        -0.00236367868809233
                    ],
                    [
                        0.0,
                        3.691580930720597,
                        0.0
                    ],
                    [
                        -0.005199932399151655,
                        0.0,
                        18.3201629261193
                    ]
                ],
                "constraints": [
                    {
                        "kwargs": {
                            "a": 0,
                            "cell": [
                                [
                                    9.913576181363855,
                                    0.0,
                                    -0.00236367868809233
                                ],
                                [
                                    0.0,
                                    5.011644298978663,
                                    0.0
                                ],
                                [
                                    -0.007059363468484457,
                                    0.0,
                                    18.3201629261193
                                ]
                            ],
                            "mask": [
                                false,
                                false,
                                true
                            ]
                        },
                        "name": "FixScaled"
                    }
                ],
                "numbers": [
                    77,
                    77,
                    52,
                    52,
                    52,
                    52
                ],
                "pbc": [
                    false,
                    false,
                    false
                ],
                "positions": [
                    [
                        3.273939608481586,
                        0.922895232656707,
                        9.123274046293993
                    ],
                    [
                        6.825363354688961,
                        2.7686856980638903,
                        9.191960073102576
                    ],
                    [
                        4.146982648661205,
                        2.7686856980638903,
                        10.789847660280842
                    ],
                    [
                        0.47130880997896796,
                        0.922895232656707,
                        10.801156831676023
                    ],
                    [
                        2.3229826246151806,
                        2.7686856980638903,
                        7.518099934064191
                    ],
                    [
                        5.95202536913385,
                        0.922895232656707,
                        7.525338792446995
                    ]
                ]
            },
            "name": "IrTe2_proto_CrI2",
            "prototype": "CrI2",
            "volume": 493.86038255484686
        },
        "101": {
            "N_TM": 2,
            "anion": "Te",
            "cation": "Ir",
            "energy": -31.22304567860309,
            "formula": "IrTe2",
            "geometry": {
                "cell": [
                    [
                        4.119255962186516,
                        0.0,
                        0.0
                    ],
                    [
                        -3.9491625300793836e-05,
                        6.134215167942544,
                        0.0
                    ],
                    [
                        0.0,
                        0.0,
                        22.6937055919
                    ]
                ],
                "constraints": [
                    {
                        "kwargs": {
                            "a": 0,
                            "cell": [
                                [
                                    6.068436569909358,
                                    0.0,
                                    0.0
                                ],
                                [
                                    -5.8178570445835226e-05,
                                    9.036849371476297,
                                    0.0
                                ],
                                [
                                    0.0,
                                    0.0,
                                    22.6937055919
                                ]
                            ],
                            "mask": [
                                false,
                                false,
                                true
                            ]
                        },
                        "name": "FixScaled"
                    }
                ],
                "numbers": [
                    52,
                    52,
                    52,
                    52,
                    77,
                    77
                ],
                "pbc": [
                    false,
                    false,
                    false
                ],
                "positions": [
                    [
                        3.163830366025236,
                        0.19728229527269078,
                        10.065865192614101
                    ],
                    [
                        3.7510477173005845,
                        3.2641179962886215,
                        10.065735547355901
                    ],
                    [
                        1.1042334439669383,
                        5.9369328726698525,
                        12.6278682418372
                    ],
                    [
                        1.6914582080414209,
                        2.870054929084827,
                        12.627970044544101
                    ],
                    [
                        0.36817735728327994,
                        1.5336384706935011,
                        11.346882784693504
                    ],
                    [
                        2.4277888595407973,
                        4.60057189925054,
                        11.346836763850103
                    ]
                ]
            },
            "name": "IrTe2_proto_PdCl2",
            "prototype": "PdCl2",
            "volume": 573.4336849313627
        },
        "102": {
            "N_TM": 1,
            "anion": "Te",
            "cation": "Ir",
            "energy": -15.11483122849384,
            "formula": "IrTe2",
            "geometry": {
                "cell": [
                    [
                        3.8076234946597984,
                        0.0,
                        0.0
                    ],
                    [
                        -1.9038117473298992,
                        3.297498674431794,
                        0.0
                    ],
                    [
                        0.0,
                        0.0,
                        23.1547020881
                    ]
                ],
                "constraints": [
                    {
                        "kwargs": {
                            "a": 0,
                            "cell": [
                                [
                                    3.6715484881370455,
                                    0.0,
                                    0.0
                                ],
                                [
                                    -1.8357742440685227,
                                    3.179654261962602,
                                    0.0
                                ],
                                [
                                    0.0,
                                    0.0,
                                    23.1547020881
                                ]
                            ],
                            "mask": [
                                false,
                                false,
                                true
                            ]
                        },
                        "name": "FixScaled"
                    }
                ],
                "numbers": [
                    77,
                    52,
                    52
                ],
                "pbc": [
                    false,
                    false,
                    false
                ],
                "positions": [
                    [
                        1.6676776378442915e-16,
                        2.1983324495813856,
                        11.577351043999998
                    ],
                    [
                        1.9038117473298994,
                        1.0991662248504077,
                        10.018825993599998
                    ],
                    [
                        1.9038117473298994,
                        1.0991662248504077,
                        13.135876094499999
                    ]
                ]
            },
            "name": "IrTe2_proto_MoS2",
            "prototype": "MoS2",
            "volume": 290.7219515151274
        },
        "103": {
            "N_TM": 2,
            "anion": "Te",
            "cation": "Ir",
            "energy": -31.191981168305905,
            "formula": "IrTe2",
            "geometry": {
                "cell": [
                    [
                        3.808877623406606,
                        0.0,
                        0.0
                    ],
                    [
                        0.0,
                        6.885568286020945,
                        0.0
                    ],
                    [
                        0.0,
                        0.0,
                        24.220856573
                    ]
                ],
                "constraints": [
                    {
                        "kwargs": {
                            "a": 0,
                            "cell": [
                                [
                                    1.9577327390281594,
                                    0.0,
                                    0.0
                                ],
                                [
                                    0.0,
                                    3.5391272162482346,
                                    0.0
                                ],
                                [
                                    0.0,
                                    0.0,
                                    24.220856573
                                ]
                            ],
                            "mask": [
                                false,
                                false,
                                true
                            ]
                        },
                        "name": "FixScaled"
                    }
                ],
                "numbers": [
                    52,
                    52,
                    52,
                    52,
                    77,
                    77
                ],
                "pbc": [
                    false,
                    false,
                    false
                ],
                "positions": [
                    [
                        0.9522194058516514,
                        1.5330355044901587,
                        10.001951794049997
                    ],
                    [
                        2.8566582175549544,
                        5.0369781322823775,
                        10.626046026349998
                    ],
                    [
                        2.8566582175549544,
                        2.6402935005861345,
                        14.218904778949998
                    ],
                    [
                        0.9522194058516514,
                        6.0215563330578075,
                        13.59490794615
                    ],
                    [
                        0.9522194058516514,
                        3.308940817664466,
                        12.214558425549997
                    ],
                    [
                        2.8566582175549544,
                        0.8640119529631379,
                        12.006333147649999
                    ]
                ]
            },
            "name": "IrTe2_proto_WTe2",
            "prototype": "WTe2",
            "volume": 635.2231351200226
        },
        "104": {
            "N_TM": 2,
            "anion": "Te",
            "cation": "Ir",
            "energy": -31.609834320513066,
            "formula": "IrTe2",
            "geometry": {
                "cell": [
                    [
                        6.366410783220763,
                        0.0,
                        0.0
                    ],
                    [
                        0.6109916404043412,
                        3.975702355679406,
                        0.0
                    ],
                    [
                        0.0,
                        0.0,
                        17.912429
                    ]
                ],
                "constraints": [
                    {
                        "kwargs": {
                            "a": 0,
                            "cell": [
                                [
                                    7.787239754520579,
                                    0.0,
                                    0.0
                                ],
                                [
                                    0.7473502030966009,
                                    4.8629830041575275,
                                    0.0
                                ],
                                [
                                    0.0,
                                    0.0,
                                    17.912429
                                ]
                            ],
                            "mask": [
                                false,
                                false,
                                true
                            ]
                        },
                        "name": "FixScaled"
                    }
                ],
                "numbers": [
                    52,
                    52,
                    52,
                    52,
                    77,
                    77
                ],
                "pbc": [
                    false,
                    false,
                    false
                ],
                "positions": [
                    [
                        3.2849593177126364,
                        3.2404956499499207,
                        7.433151647078919
                    ],
                    [
                        6.162764788406616,
                        1.2524895960772362,
                        7.433110624552221
                    ],
                    [
                        0.8146381586495935,
                        2.723216165551026,
                        10.479318375447775
                    ],
                    [
                        3.6924424310981534,
                        0.7352067057294859,
                        10.479278153424806
                    ],
                    [
                        5.233031424740924,
                        2.981687357665613,
                        8.956075576271894
                    ],
                    [
                        1.7443680052382713,
                        0.994016288475387,
                        8.956355965015508
                    ]
                ]
            },
            "name": "IrTe2_proto_NbTe2",
            "prototype": "NbTe2",
            "volume": 453.380672682109
        },
        "105": {
            "N_TM": 2,
            "anion": "Te",
            "cation": "Ir",
            "energy": -30.319543669904387,
            "formula": "IrTe2",
            "geometry": {
                "cell": [
                    [
                        3.882474511882983,
                        0.0,
                        0.0
                    ],
                    [
                        0.0,
                        5.287717163504606,
                        0.0
                    ],
                    [
                        0.0,
                        0.0,
                        20.0072570000001
                    ]
                ],
                "constraints": [
                    {
                        "kwargs": {
                            "a": 0,
                            "cell": [
                                [
                                    5.7115317983350415,
                                    0.0,
                                    0.0
                                ],
                                [
                                    0.0,
                                    7.778792784736453,
                                    0.0
                                ],
                                [
                                    0.0,
                                    0.0,
                                    20.0072570000001
                                ]
                            ],
                            "mask": [
                                false,
                                false,
                                true
                            ]
                        },
                        "name": "FixScaled"
                    }
                ],
                "numbers": [
                    77,
                    77,
                    52,
                    52,
                    52,
                    52
                ],
                "pbc": [
                    false,
                    false,
                    false
                ],
                "positions": [
                    [
                        2.9118562334063314,
                        3.9657699079662456,
                        10.938831339628422
                    ],
                    [
                        0.9706182784766514,
                        1.3219474511156206,
                        9.06842707077326
                    ],
                    [
                        0.9706182784766514,
                        3.9657944569466226,
                        9.51581199359726
                    ],
                    [
                        2.9118562334063314,
                        1.3219728693996207,
                        7.97596418326706
                    ],
                    [
                        2.9118562334063314,
                        1.321922706557983,
                        10.49144784688309
                    ],
                    [
                        0.9706182784766514,
                        3.965744685812193,
                        12.03129281673304
                    ]
                ]
            },
            "name": "IrTe2_proto_FeO2",
            "prototype": "FeO2",
            "volume": 410.7375243196199
        },
        "106": {
            "N_TM": 1,
            "anion": "Te",
            "cation": "Ir",
            "energy": -15.601073070787788,
            "formula": "IrTe2",
            "geometry": {
                "cell": [
                    [
                        3.8910339057438716,
                        0.0,
                        0.0
                    ],
                    [
                        -1.945516952826443,
                        3.3697342093666234,
                        0.0
                    ],
                    [
                        0.0,
                        0.0,
                        23.4828509546
                    ]
                ],
                "constraints": [
                    {
                        "kwargs": {
                            "a": 0,
                            "cell": [
                                [
                                    4.715327801724378,
                                    0.0,
                                    0.0
                                ],
                                [
                                    -2.357663900807059,
                                    4.083593663471428,
                                    0.0
                                ],
                                [
                                    0.0,
                                    0.0,
                                    23.4828509546
                                ]
                            ],
                            "mask": [
                                false,
                                false,
                                true
                            ]
                        },
                        "name": "FixScaled"
                    }
                ],
                "numbers": [
                    77,
                    52,
                    52
                ],
                "pbc": [
                    false,
                    false,
                    false
                ],
                "positions": [
                    [
                        0.32425282546231887,
                        0.5616223682126064,
                        11.741425477299998
                    ],
                    [
                        0.3242528255533045,
                        2.808111841154017,
                        13.495542559699999
                    ],
                    [
                        2.2697697783797475,
                        1.6848671047288046,
                        9.987308394899998
                    ]
                ]
            },
            "name": "IrTe2_proto_CdI2",
            "prototype": "CdI2",
            "volume": 307.9012724596914
        },
        "107": {
            "N_TM": 2,
            "anion": "Te",
            "cation": "V",
            "energy": -31.02944555648728,
            "formula": "Te2V",
            "geometry": {
                "cell": [
                    [
                        4.594001406588625,
                        0.0,
                        0.0
                    ],
                    [
                        0.0,
                        4.6818386561165894,
                        0.0
                    ],
                    [
                        0.0,
                        0.0,
                        21.2451023148
                    ]
                ],
                "constraints": [
                    {
                        "kwargs": {
                            "a": 0,
                            "cell": [
                                [
                                    5.708612981147806,
                                    0.0,
                                    0.0
                                ],
                                [
                                    0.0,
                                    5.8177615900630135,
                                    0.0
                                ],
                                [
                                    0.0,
                                    0.0,
                                    21.2451023148
                                ]
                            ],
                            "mask": [
                                false,
                                false,
                                true
                            ]
                        },
                        "name": "FixScaled"
                    }
                ],
                "numbers": [
                    23,
                    23,
                    52,
                    52,
                    52,
                    52
                ],
                "pbc": [
                    false,
                    false,
                    false
                ],
                "positions": [
                    [
                        2.5368452092259752,
                        0.261059868776794,
                        10.622551157400002
                    ],
                    [
                        0.23984450597371015,
                        2.6019791968350887,
                        10.622551157400002
                    ],
                    [
                        0.7195335179211302,
                        0.7831796063303826,
                        9.984557734600001
                    ],
                    [
                        3.0165342211733943,
                        2.0798594592815003,
                        11.260544580200001
                    ],
                    [
                        4.354156900614915,
                        4.4207787873397955,
                        11.260544580200001
                    ],
                    [
                        2.0571561972785553,
                        3.124098934388678,
                        9.984557734600001
                    ]
                ]
            },
            "name": "Te2V_proto_PdS2",
            "prototype": "PdS2",
            "volume": 456.94759290499985
        },
        "108": {
            "N_TM": 2,
            "anion": "Te",
            "cation": "Ir",
            "energy": -28.804291467741244,
            "formula": "IrTe2",
            "geometry": {
                "cell": [
                    [
                        6.434927004458576,
                        0.0,
                        0.0
                    ],
                    [
                        0.0,
                        6.557962728429888,
                        0.0
                    ],
                    [
                        0.0,
                        0.0,
                        21.2451023148
                    ]
                ],
                "constraints": [
                    {
                        "kwargs": {
                            "a": 0,
                            "cell": [
                                [
                                    5.741776571516328,
                                    0.0,
                                    0.0
                                ],
                                [
                                    0.0,
                                    5.851559267865262,
                                    0.0
                                ],
                                [
                                    0.0,
                                    0.0,
                                    21.2451023148
                                ]
                            ],
                            "mask": [
                                false,
                                false,
                                true
                            ]
                        },
                        "name": "FixScaled"
                    }
                ],
                "numbers": [
                    77,
                    77,
                    52,
                    52,
                    52,
                    52
                ],
                "pbc": [
                    false,
                    false,
                    false
                ],
                "positions": [
                    [
                        3.5534194046104215,
                        0.3656727655683611,
                        10.622551157400002
                    ],
                    [
                        0.335955902440031,
                        3.644654129783305,
                        10.622551157400002
                    ],
                    [
                        1.0078677073200928,
                        1.0970182967050843,
                        9.984557734600001
                    ],
                    [
                        4.225331209490482,
                        2.913308598646582,
                        11.260544580200001
                    ],
                    [
                        6.0989711020185435,
                        6.192289962861527,
                        11.260544580200001
                    ],
                    [
                        2.881507599730359,
                        4.37599966092003,
                        9.984557734600001
                    ]
                ]
            },
            "name": "IrTe2_proto_PdS2",
            "prototype": "PdS2",
            "volume": 896.5435610558395
        },
        "109": {
            "N_TM": 2,
            "anion": "Te",
            "cation": "Pt",
            "energy": -26.61235968569044,
            "formula": "PtTe2",
            "geometry": {
                "cell": [
                    [
                        7.417125269362364,
                        0.0,
                        -0.00236367868809233
                    ],
                    [
                        0.0,
                        3.74960487426209,
                        0.0
                    ],
                    [
                        -0.005281664478065894,
                        0.0,
                        18.3201629261193
                    ]
                ],
                "constraints": [
                    {
                        "kwargs": {
                            "a": 0,
                            "cell": [
                                [
                                    7.0704824707239196,
                                    0.0,
                                    -0.00236367868809233
                                ],
                                [
                                    0.0,
                                    3.574365346790242,
                                    0.0
                                ],
                                [
                                    -0.005034823432558864,
                                    0.0,
                                    18.3201629261193
                                ]
                            ],
                            "mask": [
                                false,
                                false,
                                true
                            ]
                        },
                        "name": "FixScaled"
                    }
                ],
                "numbers": [
                    78,
                    78,
                    52,
                    52,
                    52,
                    52
                ],
                "pbc": [
                    false,
                    false,
                    false
                ],
                "positions": [
                    [
                        3.325399102548187,
                        0.9374012185417118,
                        9.123274046293993
                    ],
                    [
                        6.932643814030089,
                        2.8122036557203787,
                        9.191960073102576
                    ],
                    [
                        4.212164556247477,
                        2.8122036557203787,
                        10.789847660280842
                    ],
                    [
                        0.47871680029370006,
                        0.9374012185417118,
                        10.801156831676023
                    ],
                    [
                        2.359495060665778,
                        2.8122036557203787,
                        7.518099934064191
                    ],
                    [
                        6.045578779029905,
                        0.9374012185417118,
                        7.525338792446995
                    ]
                ]
            },
            "name": "PtTe2_proto_CrI2",
            "prototype": "CrI2",
            "volume": 509.50730000915075
        },
        "11": {
            "N_TM": 2,
            "anion": "Te",
            "cation": "Nb",
            "energy": -34.70641513540449,
            "formula": "NbTe2",
            "geometry": {
                "cell": [
                    [
                        4.726066134091391,
                        0.0,
                        0.0
                    ],
                    [
                        0.0,
                        4.816428459560095,
                        0.0
                    ],
                    [
                        0.0,
                        0.0,
                        21.2451023148
                    ]
                ],
                "constraints": [
                    {
                        "kwargs": {
                            "a": 0,
                            "cell": [
                                [
                                    5.49197469331507,
                                    0.0,
                                    0.0
                                ],
                                [
                                    0.0,
                                    5.5969811808721115,
                                    0.0
                                ],
                                [
                                    0.0,
                                    0.0,
                                    21.2451023148
                                ]
                            ],
                            "mask": [
                                false,
                                false,
                                true
                            ]
                        },
                        "name": "FixScaled"
                    }
                ],
                "numbers": [
                    41,
                    41,
                    52,
                    52,
                    52,
                    52
                ],
                "pbc": [
                    false,
                    false,
                    false
                ],
                "positions": [
                    [
                        2.60977243358264,
                        0.26856461189299524,
                        10.622551157400002
                    ],
                    [
                        0.2467393665802014,
                        2.676778841673043,
                        10.622551157400002
                    ],
                    [
                        0.740218099740604,
                        0.8056938356789864,
                        9.984557734600001
                    ],
                    [
                        3.1032511667430422,
                        2.1396496178870517,
                        11.260544580200001
                    ],
                    [
                        4.479326767511188,
                        4.5478638476671,
                        11.260544580200001
                    ],
                    [
                        2.1162937004222373,
                        3.2139080654590346,
                        9.984557734600001
                    ]
                ]
            },
            "name": "NbTe2_proto_PdS2",
            "prototype": "PdS2",
            "volume": 483.5971530575483
        },
        "110": {
            "N_TM": 2,
            "anion": "Te",
            "cation": "Pt",
            "energy": -26.51515562972198,
            "formula": "PtTe2",
            "geometry": {
                "cell": [
                    [
                        4.320563769133844,
                        0.0,
                        0.0
                    ],
                    [
                        -4.142157880576335e-05,
                        6.433993917827772,
                        0.0
                    ],
                    [
                        0.0,
                        0.0,
                        22.6937055919
                    ]
                ],
                "constraints": [
                    {
                        "kwargs": {
                            "a": 0,
                            "cell": [
                                [
                                    5.737534051918102,
                                    0.0,
                                    0.0
                                ],
                                [
                                    -5.500618242927134e-05,
                                    8.544083866344904,
                                    0.0
                                ],
                                [
                                    0.0,
                                    0.0,
                                    22.6937055919
                                ]
                            ],
                            "mask": [
                                false,
                                false,
                                true
                            ]
                        },
                        "name": "FixScaled"
                    }
                ],
                "numbers": [
                    52,
                    52,
                    52,
                    52,
                    78,
                    78
                ],
                "pbc": [
                    false,
                    false,
                    false
                ],
                "positions": [
                    [
                        3.3184465778810845,
                        0.2069234699351655,
                        10.065865192614101
                    ],
                    [
                        3.9343612080514108,
                        3.4236352589889916,
                        10.065735547355901
                    ],
                    [
                        1.158197270202414,
                        6.227070447892606,
                        12.6278682418372
                    ],
                    [
                        1.7741196754349486,
                        3.0103143518777133,
                        12.627970044544101
                    ],
                    [
                        0.38617016400437965,
                        1.608587296408494,
                        11.346882784693504
                    ],
                    [
                        2.5464347644157863,
                        4.825401588942859,
                        11.346836763850103
                    ]
                ]
            },
            "name": "PtTe2_proto_PdCl2",
            "prototype": "PdCl2",
            "volume": 630.850543992757
        },
        "111": {
            "N_TM": 1,
            "anion": "Te",
            "cation": "Pt",
            "energy": -12.585562461941159,
            "formula": "PtTe2",
            "geometry": {
                "cell": [
                    [
                        3.8974392485870957,
                        0.0,
                        0.0
                    ],
                    [
                        -1.9487196242935478,
                        3.37528139899312,
                        0.0
                    ],
                    [
                        0.0,
                        0.0,
                        23.1547020881
                    ]
                ],
                "constraints": [
                    {
                        "kwargs": {
                            "a": 0,
                            "cell": [
                                [
                                    3.816805674411019,
                                    0.0,
                                    0.0
                                ],
                                [
                                    -1.9084028372055095,
                                    3.3054506753584905,
                                    0.0
                                ],
                                [
                                    0.0,
                                    0.0,
                                    23.1547020881
                                ]
                            ],
                            "mask": [
                                false,
                                false,
                                true
                            ]
                        },
                        "name": "FixScaled"
                    }
                ],
                "numbers": [
                    78,
                    52,
                    52
                ],
                "pbc": [
                    false,
                    false,
                    false
                ],
                "positions": [
                    [
                        1.8913446876616668e-16,
                        2.250187599287998,
                        11.577351043999998
                    ],
                    [
                        1.9487196242935483,
                        1.1250937997051222,
                        10.018825993599998
                    ],
                    [
                        1.9487196242935483,
                        1.1250937997051222,
                        13.135876094499999
                    ]
                ]
            },
            "name": "PtTe2_proto_MoS2",
            "prototype": "MoS2",
            "volume": 304.5990454711367
        },
        "112": {
            "N_TM": 2,
            "anion": "Te",
            "cation": "Pt",
            "energy": -26.93732728840329,
            "formula": "PtTe2",
            "geometry": {
                "cell": [
                    [
                        3.933874729314545,
                        0.0,
                        0.0
                    ],
                    [
                        0.0,
                        7.111534093637082,
                        0.0
                    ],
                    [
                        0.0,
                        0.0,
                        24.220856573
                    ]
                ],
                "constraints": [
                    {
                        "kwargs": {
                            "a": 0,
                            "cell": [
                                [
                                    3.7400085199079998,
                                    0.0,
                                    0.0
                                ],
                                [
                                    0.0,
                                    6.761068902784637,
                                    0.0
                                ],
                                [
                                    0.0,
                                    0.0,
                                    24.220856573
                                ]
                            ],
                            "mask": [
                                false,
                                false,
                                true
                            ]
                        },
                        "name": "FixScaled"
                    }
                ],
                "numbers": [
                    52,
                    52,
                    52,
                    52,
                    78,
                    78
                ],
                "pbc": [
                    false,
                    false,
                    false
                ],
                "positions": [
                    [
                        0.9834686823286362,
                        1.5833456011280231,
                        10.001951794049997
                    ],
                    [
                        2.9504060469859086,
                        5.20227818949287,
                        10.626046026349998
                    ],
                    [
                        2.9504060469859086,
                        2.7269408226982152,
                        14.218904778949998
                    ],
                    [
                        0.9834686823286362,
                        6.2191675952491785,
                        13.59490794615
                    ],
                    [
                        0.9834686823286362,
                        3.4175313439882764,
                        12.214558425549997
                    ],
                    [
                        2.9504060469859086,
                        0.892366498387904,
                        12.006333147649999
                    ]
                ]
            },
            "name": "PtTe2_proto_WTe2",
            "prototype": "WTe2",
            "volume": 677.5998801066077
        },
        "113": {
            "N_TM": 2,
            "anion": "Te",
            "cation": "Pt",
            "energy": -26.35988032413738,
            "formula": "PtTe2",
            "geometry": {
                "cell": [
                    [
                        6.600183414951357,
                        0.0,
                        0.0
                    ],
                    [
                        0.6334270641629157,
                        4.1216889145603135,
                        0.0
                    ],
                    [
                        0.0,
                        0.0,
                        17.912429
                    ]
                ],
                "constraints": [
                    {
                        "kwargs": {
                            "a": 0,
                            "cell": [
                                [
                                    5.871343660498142,
                                    0.0,
                                    0.0
                                ],
                                [
                                    0.5634794889390652,
                                    3.6665423606606717,
                                    0.0
                                ],
                                [
                                    0.0,
                                    0.0,
                                    17.912429
                                ]
                            ],
                            "mask": [
                                false,
                                false,
                                true
                            ]
                        },
                        "name": "FixScaled"
                    }
                ],
                "numbers": [
                    52,
                    52,
                    52,
                    52,
                    78,
                    78
                ],
                "pbc": [
                    false,
                    false,
                    false
                ],
                "positions": [
                    [
                        3.405582006222397,
                        3.359485646353687,
                        7.433151647078919
                    ],
                    [
                        6.389059602294451,
                        1.2984806260405966,
                        7.433110624552221
                    ],
                    [
                        0.8445514194711545,
                        2.8232118195339604,
                        10.479318375447775
                    ],
                    [
                        3.8280277732985883,
                        0.7622032682066268,
                        10.479278153424806
                    ],
                    [
                        5.425186717533968,
                        3.091173993752062,
                        8.956075576271894
                    ],
                    [
                        1.8084206580086444,
                        1.0305162586551957,
                        8.956355965015508
                    ]
                ]
            },
            "name": "PtTe2_proto_NbTe2",
            "prototype": "NbTe2",
            "volume": 487.2879777050037
        },
        "114": {
            "N_TM": 2,
            "anion": "Te",
            "cation": "Pt",
            "energy": -25.904782478967068,
            "formula": "PtTe2",
            "geometry": {
                "cell": [
                    [
                        4.060996838848863,
                        0.0,
                        0.0
                    ],
                    [
                        0.0,
                        5.530854773159754,
                        0.0
                    ],
                    [
                        0.0,
                        0.0,
                        20.0072570000001
                    ]
                ],
                "constraints": [
                    {
                        "kwargs": {
                            "a": 0,
                            "cell": [
                                [
                                    4.051260765184568,
                                    0.0,
                                    0.0
                                ],
                                [
                                    0.0,
                                    5.517594775273801,
                                    0.0
                                ],
                                [
                                    0.0,
                                    0.0,
                                    20.0072570000001
                                ]
                            ],
                            "mask": [
                                false,
                                false,
                                true
                            ]
                        },
                        "name": "FixScaled"
                    }
                ],
                "numbers": [
                    78,
                    78,
                    52,
                    52,
                    52,
                    52
                ],
                "pbc": [
                    false,
                    false,
                    false
                ],
                "positions": [
                    [
                        3.045747994701033,
                        4.148122289163987,
                        10.938831339628422
                    ],
                    [
                        1.0152488441478293,
                        1.38273268856598,
                        9.06842707077326
                    ],
                    [
                        1.0152488441478293,
                        4.148147966945361,
                        9.51581199359726
                    ],
                    [
                        3.045747994701033,
                        1.3827592756229348,
                        7.97596418326706
                    ],
                    [
                        3.045747994701033,
                        1.3827068062143928,
                        10.49144784688309
                    ],
                    [
                        1.0152488441478293,
                        4.148095907255345,
                        12.03129281673304
                    ]
                ]
            },
            "name": "PtTe2_proto_FeO2",
            "prototype": "FeO2",
            "volume": 449.3786729063536
        },
        "115": {
            "N_TM": 1,
            "anion": "Te",
            "cation": "Pt",
            "energy": -13.484898682556567,
            "formula": "PtTe2",
            "geometry": {
                "cell": [
                    [
                        3.918712185705754,
                        0.0,
                        0.0
                    ],
                    [
                        -1.9593560928070608,
                        3.393704302946714,
                        0.0
                    ],
                    [
                        0.0,
                        0.0,
                        23.4828509546
                    ]
                ],
                "constraints": [
                    {
                        "kwargs": {
                            "a": 0,
                            "cell": [
                                [
                                    4.17700052441694,
                                    0.0,
                                    0.0
                                ],
                                [
                                    -2.088500262159634,
                                    3.617388565772268,
                                    0.0
                                ],
                                [
                                    0.0,
                                    0.0,
                                    23.4828509546
                                ]
                            ],
                            "mask": [
                                false,
                                false,
                                true
                            ]
                        },
                        "name": "FixScaled"
                    }
                ],
                "numbers": [
                    78,
                    52,
                    52
                ],
                "pbc": [
                    false,
                    false,
                    false
                ],
                "positions": [
                    [
                        0.3265593487923595,
                        0.5656173838091804,
                        11.741425477299998
                    ],
                    [
                        0.3265593488839922,
                        2.828086919137534,
                        13.495542559699999
                    ],
                    [
                        2.2859154416910537,
                        1.6968521515191735,
                        9.987308394899998
                    ]
                ]
            },
            "name": "PtTe2_proto_CdI2",
            "prototype": "CdI2",
            "volume": 312.29727025172866
        },
        "116": {
            "N_TM": 2,
            "anion": "Te",
            "cation": "Cr",
            "energy": -32.44518631172506,
            "formula": "CrTe2",
            "geometry": {
                "cell": [
                    [
                        6.8242248450629726,
                        0.0,
                        -0.00236367868809233
                    ],
                    [
                        0.0,
                        3.449873881435515,
                        0.0
                    ],
                    [
                        -0.004859465715563195,
                        0.0,
                        18.3201629261193
                    ]
                ],
                "constraints": [
                    {
                        "kwargs": {
                            "a": 0,
                            "cell": [
                                [
                                    6.865948494340802,
                                    0.0,
                                    -0.00236367868809233
                                ],
                                [
                                    0.0,
                                    3.4709665815076547,
                                    0.0
                                ],
                                [
                                    -0.004889176730044272,
                                    0.0,
                                    18.3201629261193
                                ]
                            ],
                            "mask": [
                                false,
                                false,
                                true
                            ]
                        },
                        "name": "FixScaled"
                    }
                ],
                "numbers": [
                    24,
                    24,
                    52,
                    52,
                    52,
                    52
                ],
                "pbc": [
                    false,
                    false,
                    false
                ],
                "positions": [
                    [
                        3.0595777139018643,
                        0.8624684703369714,
                        9.123274046293993
                    ],
                    [
                        6.37847123239209,
                        2.587405411098544,
                        9.191960073102576
                    ],
                    [
                        3.8754580747034915,
                        2.587405411098544,
                        10.789847660280842
                    ],
                    [
                        0.44044976506027983,
                        0.8624684703369714,
                        10.801156831676023
                    ],
                    [
                        2.1708848415045043,
                        2.587405411098544,
                        7.518099934064191
                    ],
                    [
                        5.562315237826378,
                        0.8624684703369714,
                        7.525338792446995
                    ]
                ]
            },
            "name": "CrTe2_proto_CrI2",
            "prototype": "CrI2",
            "volume": 431.3063358869642
        },
        "117": {
            "N_TM": 2,
            "anion": "Te",
            "cation": "Pt",
            "energy": -26.22215759510392,
            "formula": "PtTe2",
            "geometry": {
                "cell": [
                    [
                        6.235306958175792,
                        0.0,
                        0.0
                    ],
                    [
                        0.0,
                        6.354525949354864,
                        0.0
                    ],
                    [
                        0.0,
                        0.0,
                        21.2451023148
                    ]
                ],
                "constraints": [
                    {
                        "kwargs": {
                            "a": 0,
                            "cell": [
                                [
                                    6.225152005496612,
                                    0.0,
                                    0.0
                                ],
                                [
                                    0.0,
                                    6.344176834107264,
                                    0.0
                                ],
                                [
                                    0.0,
                                    0.0,
                                    21.2451023148
                                ]
                            ],
                            "mask": [
                                false,
                                false,
                                true
                            ]
                        },
                        "name": "FixScaled"
                    }
                ],
                "numbers": [
                    78,
                    78,
                    52,
                    52,
                    52,
                    52
                ],
                "pbc": [
                    false,
                    false,
                    false
                ],
                "positions": [
                    [
                        3.4431875798330775,
                        0.35432910707207466,
                        10.622551157400002
                    ],
                    [
                        0.32553410080225215,
                        3.5315920817495066,
                        10.622551157400002
                    ],
                    [
                        0.9766023024067564,
                        1.0629873212162249,
                        9.984557734600001
                    ],
                    [
                        4.094255781437581,
                        2.822933867605357,
                        11.260544580200001
                    ],
                    [
                        5.909772857373538,
                        6.00019684228279,
                        11.260544580200001
                    ],
                    [
                        2.792119378228573,
                        4.240250295893658,
                        9.984557734600001
                    ]
                ]
            },
            "name": "PtTe2_proto_PdS2",
            "prototype": "PdS2",
            "volume": 841.7823640539463
        },
        "118": {
            "N_TM": 2,
            "anion": "Te",
            "cation": "Cr",
            "energy": -32.340586985077515,
            "formula": "CrTe2",
            "geometry": {
                "cell": [
                    [
                        3.963374330803992,
                        0.0,
                        0.0
                    ],
                    [
                        -3.799717605210781e-05,
                        5.902083084768294,
                        0.0
                    ],
                    [
                        0.0,
                        0.0,
                        22.6937055919
                    ]
                ],
                "constraints": [
                    {
                        "kwargs": {
                            "a": 0,
                            "cell": [
                                [
                                    3.9652046652779633,
                                    0.0,
                                    0.0
                                ],
                                [
                                    -3.801472361018255e-05,
                                    5.904808738526086,
                                    0.0
                                ],
                                [
                                    0.0,
                                    0.0,
                                    22.6937055919
                                ]
                            ],
                            "mask": [
                                false,
                                false,
                                true
                            ]
                        },
                        "name": "FixScaled"
                    }
                ],
                "numbers": [
                    52,
                    52,
                    52,
                    52,
                    24,
                    24
                ],
                "pbc": [
                    false,
                    false,
                    false
                ],
                "positions": [
                    [
                        3.0441041233734443,
                        0.18981670286661173,
                        10.065865192614101
                    ],
                    [
                        3.6090998891165507,
                        3.140596650939535,
                        10.065735547355901
                    ],
                    [
                        1.0624468416647732,
                        5.712266381901682,
                        12.6278682418372
                    ],
                    [
                        1.6274497396905243,
                        2.761445789810627,
                        12.627970044544101
                    ],
                    [
                        0.35424472293905224,
                        1.4756022454729143,
                        11.346882784693504
                    ],
                    [
                        2.335916033100399,
                        4.426476222863608,
                        11.346836763850103
                    ]
                ]
            },
            "name": "CrTe2_proto_PdCl2",
            "prototype": "PdCl2",
            "volume": 530.8548965089459
        },
        "119": {
            "N_TM": 2,
            "anion": "Te",
            "cation": "Ti",
            "energy": -31.903730647152862,
            "formula": "Te2Ti",
            "geometry": {
                "cell": [
                    [
                        3.9922923687200984,
                        0.0,
                        0.0
                    ],
                    [
                        -3.8274415516783083e-05,
                        5.945146557502325,
                        0.0
                    ],
                    [
                        0.0,
                        0.0,
                        22.6937055919
                    ]
                ],
                "constraints": [
                    {
                        "kwargs": {
                            "a": 0,
                            "cell": [
                                [
                                    7.0609238130698815,
                                    0.0,
                                    0.0
                                ],
                                [
                                    -6.769362235873176e-05,
                                    10.514817809677734,
                                    0.0
                                ],
                                [
                                    0.0,
                                    0.0,
                                    22.6937055919
                                ]
                            ],
                            "mask": [
                                false,
                                false,
                                true
                            ]
                        },
                        "name": "FixScaled"
                    }
                ],
                "numbers": [
                    52,
                    52,
                    52,
                    52,
                    22,
                    22
                ],
                "pbc": [
                    false,
                    false,
                    false
                ],
                "positions": [
                    [
                        3.066314873888759,
                        0.19120166581798986,
                        10.065865192614101
                    ],
                    [
                        3.635433028185784,
                        3.1635114415827497,
                        10.065735547355901
                    ],
                    [
                        1.0701987912629527,
                        5.753944891684333,
                        12.6278682418372
                    ],
                    [
                        1.639324129882021,
                        2.781594175349778,
                        12.627970044544101
                    ],
                    [
                        0.3568294049484991,
                        1.4863687081186518,
                        11.346882784693504
                    ],
                    [
                        2.3529596183830273,
                        4.458773199268948,
                        11.346836763850103
                    ]
                ]
            },
            "name": "Te2Ti_proto_PdCl2",
            "prototype": "PdCl2",
            "volume": 538.6297290904255
        },
        "12": {
            "N_TM": 2,
            "anion": "Te",
            "cation": "Mo",
            "energy": -35.926572119195264,
            "formula": "MoTe2",
            "geometry": {
                "cell": [
                    [
                        6.568304131756327,
                        0.0,
                        -0.00236367868809233
                    ],
                    [
                        0.0,
                        3.320497402113666,
                        0.0
                    ],
                    [
                        -0.004677227005606879,
                        0.0,
                        18.3201629261193
                    ]
                ],
                "constraints": [
                    {
                        "kwargs": {
                            "a": 0,
                            "cell": [
                                [
                                    10.54071088205412,
                                    0.0,
                                    -0.00236367868809233
                                ],
                                [
                                    0.0,
                                    5.328681863416248,
                                    0.0
                                ],
                                [
                                    -0.0075059401341476765,
                                    0.0,
                                    18.3201629261193
                                ]
                            ],
                            "mask": [
                                false,
                                false,
                                true
                            ]
                        },
                        "name": "FixScaled"
                    }
                ],
                "numbers": [
                    42,
                    42,
                    52,
                    52,
                    52,
                    52
                ],
                "pbc": [
                    false,
                    false,
                    false
                ],
                "positions": [
                    [
                        2.944838043281932,
                        0.8301243505073306,
                        9.123274046293993
                    ],
                    [
                        6.139267081787253,
                        2.490373051606335,
                        9.191960073102576
                    ],
                    [
                        3.73012142220652,
                        2.490373051606335,
                        10.789847660280842
                    ],
                    [
                        0.4239321061892478,
                        0.8301243505073306,
                        10.801156831676023
                    ],
                    [
                        2.089472752987762,
                        2.490373051606335,
                        7.518099934064191
                    ],
                    [
                        5.3537184058607945,
                        0.8301243505073306,
                        7.525338792446995
                    ]
                ]
            },
            "name": "MoTe2_proto_CrI2",
            "prototype": "CrI2",
            "volume": 399.56339099708714
        },
        "120": {
            "N_TM": 1,
            "anion": "Te",
            "cation": "Cr",
            "energy": -16.020955480551798,
            "formula": "CrTe2",
            "geometry": {
                "cell": [
                    [
                        3.4776411531981277,
                        0.0,
                        0.0
                    ],
                    [
                        -1.7388205765990639,
                        3.011725583924856,
                        0.0
                    ],
                    [
                        0.0,
                        0.0,
                        23.1547020881
                    ]
                ],
                "constraints": [
                    {
                        "kwargs": {
                            "a": 0,
                            "cell": [
                                [
                                    2.8860647151522723,
                                    0.0,
                                    0.0
                                ],
                                [
                                    -1.4430323575761361,
                                    2.4994053602952917,
                                    0.0
                                ],
                                [
                                    0.0,
                                    0.0,
                                    23.1547020881
                                ]
                            ],
                            "mask": [
                                false,
                                false,
                                true
                            ]
                        },
                        "name": "FixScaled"
                    }
                ],
                "numbers": [
                    24,
                    52,
                    52
                ],
                "pbc": [
                    false,
                    false,
                    false
                ],
                "positions": [
                    [
                        8.150598078167409e-18,
                        2.0078170559135438,
                        11.577351043999998
                    ],
                    [
                        1.738820576599064,
                        1.0039085280113118,
                        10.018825993599998
                    ],
                    [
                        1.738820576599064,
                        1.0039085280113118,
                        13.135876094499999
                    ]
                ]
            },
            "name": "CrTe2_proto_MoS2",
            "prototype": "MoS2",
            "volume": 242.5154225432934
        },
        "121": {
            "N_TM": 2,
            "anion": "Te",
            "cation": "Cr",
            "energy": -32.05794235,
            "formula": "CrTe2",
            "geometry": {
                "cell": [
                    [
                        4.724051342350502,
                        0.0,
                        0.0
                    ],
                    [
                        0.0,
                        8.539990338500534,
                        0.0
                    ],
                    [
                        0.0,
                        0.0,
                        24.220856573
                    ]
                ],
                "constraints": [
                    {
                        "kwargs": {
                            "a": 0,
                            "cell": [
                                [
                                    4.724051342350502,
                                    0.0,
                                    0.0
                                ],
                                [
                                    0.0,
                                    8.539990338500534,
                                    0.0
                                ],
                                [
                                    0.0,
                                    0.0,
                                    24.220856573
                                ]
                            ],
                            "mask": [
                                false,
                                false,
                                true
                            ]
                        },
                        "name": "FixScaled"
                    }
                ],
                "numbers": [
                    52,
                    52,
                    52,
                    52,
                    24,
                    24
                ],
                "pbc": [
                    false,
                    false,
                    false
                ],
                "positions": [
                    [
                        1.1810128355876255,
                        1.901383858686551,
                        10.001951794049997
                    ],
                    [
                        3.5430385067628762,
                        6.24723229776987,
                        10.626046026349998
                    ],
                    [
                        3.5430385067628762,
                        3.2746870046425034,
                        14.218904778949998
                    ],
                    [
                        1.1810128355876255,
                        7.468378900758454,
                        13.59490794615
                    ],
                    [
                        1.1810128355876255,
                        4.103992791836012,
                        12.214558425549997
                    ],
                    [
                        3.5430385067628762,
                        1.0716114377420802,
                        12.006333147649999
                    ]
                ]
            },
            "name": "CrTe2_proto_WTe2",
            "prototype": "WTe2",
            "volume": 669.3662161652857
        },
        "122": {
            "N_TM": 2,
            "anion": "Te",
            "cation": "Cr",
            "energy": -32.384828652737525,
            "formula": "CrTe2",
            "geometry": {
                "cell": [
                    [
                        6.032617633251058,
                        0.0,
                        0.0
                    ],
                    [
                        0.5789571344322735,
                        3.7672548869515334,
                        0.0
                    ],
                    [
                        0.0,
                        0.0,
                        17.912429
                    ]
                ],
                "constraints": [
                    {
                        "kwargs": {
                            "a": 0,
                            "cell": [
                                [
                                    7.759136878399056,
                                    0.0,
                                    0.0
                                ],
                                [
                                    0.7446531383035431,
                                    4.845433292930572,
                                    0.0
                                ],
                                [
                                    0.0,
                                    0.0,
                                    17.912429
                                ]
                            ],
                            "mask": [
                                false,
                                false,
                                true
                            ]
                        },
                        "name": "FixScaled"
                    }
                ],
                "numbers": [
                    52,
                    52,
                    52,
                    52,
                    24,
                    24
                ],
                "pbc": [
                    false,
                    false,
                    false
                ],
                "positions": [
                    [
                        3.112727748698657,
                        3.070595326629486,
                        7.433151647078919
                    ],
                    [
                        5.8396488693606345,
                        1.18682112732546,
                        7.433110624552221
                    ],
                    [
                        0.7719263943101264,
                        2.5804369869998367,
                        10.479318375447775
                    ],
                    [
                        3.498846379551112,
                        0.6966595603220475,
                        10.479278153424806
                    ],
                    [
                        4.958661751995577,
                        2.825356443869859,
                        8.956075576271894
                    ],
                    [
                        1.6529101789997502,
                        0.9418996658839152,
                        8.956355965015508
                    ]
                ]
            },
            "name": "CrTe2_proto_NbTe2",
            "prototype": "NbTe2",
            "volume": 407.08517438181656
        },
        "123": {
            "N_TM": 2,
            "anion": "Te",
            "cation": "Cr",
            "energy": -31.767596067293596,
            "formula": "CrTe2",
            "geometry": {
                "cell": [
                    [
                        3.8361924976964086,
                        0.0,
                        0.0
                    ],
                    [
                        0.0,
                        5.224683600753096,
                        0.0
                    ],
                    [
                        0.0,
                        0.0,
                        20.0072570000001
                    ]
                ],
                "constraints": [
                    {
                        "kwargs": {
                            "a": 0,
                            "cell": [
                                [
                                    3.85400256665237,
                                    0.0,
                                    0.0
                                ],
                                [
                                    0.0,
                                    5.248939937018383,
                                    0.0
                                ],
                                [
                                    0.0,
                                    0.0,
                                    20.0072570000001
                                ]
                            ],
                            "mask": [
                                false,
                                false,
                                true
                            ]
                        },
                        "name": "FixScaled"
                    }
                ],
                "numbers": [
                    24,
                    24,
                    52,
                    52,
                    52,
                    52
                ],
                "pbc": [
                    false,
                    false,
                    false
                ],
                "positions": [
                    [
                        2.8771447186001686,
                        3.918494950054889,
                        10.938831339628422
                    ],
                    [
                        0.9590477790962402,
                        1.3061888439440397,
                        9.06842707077326
                    ],
                    [
                        0.9590477790962402,
                        3.918519206392969,
                        9.51581199359726
                    ],
                    [
                        2.8771447186001686,
                        1.3062139592229904,
                        7.97596418326706
                    ],
                    [
                        2.8771447186001686,
                        1.3061643943601269,
                        10.49144784688309
                    ],
                    [
                        0.9590477790962402,
                        3.9184700285678695,
                        12.03129281673304
                    ]
                ]
            },
            "name": "CrTe2_proto_FeO2",
            "prototype": "FeO2",
            "volume": 401.0032919084083
        },
        "124": {
            "N_TM": 1,
            "anion": "Te",
            "cation": "Cr",
            "energy": -16.26763674659549,
            "formula": "CrTe2",
            "geometry": {
                "cell": [
                    [
                        3.6883904619927637,
                        0.0,
                        0.0
                    ],
                    [
                        -1.8441952309532583,
                        3.194239839167497,
                        0.0
                    ],
                    [
                        0.0,
                        0.0,
                        23.4828509546
                    ]
                ],
                "constraints": [
                    {
                        "kwargs": {
                            "a": 0,
                            "cell": [
                                [
                                    4.248228323383834,
                                    0.0,
                                    0.0
                                ],
                                [
                                    -2.124114161642248,
                                    3.679073649133356,
                                    0.0
                                ],
                                [
                                    0.0,
                                    0.0,
                                    23.4828509546
                                ]
                            ],
                            "mask": [
                                false,
                                false,
                                true
                            ]
                        },
                        "name": "FixScaled"
                    }
                ],
                "numbers": [
                    24,
                    52,
                    52
                ],
                "pbc": [
                    false,
                    false,
                    false
                ],
                "positions": [
                    [
                        0.30736587181724406,
                        0.5323733065135416,
                        11.741425477299998
                    ],
                    [
                        0.3073658719034908,
                        2.661866532653955,
                        13.495542559699999
                    ],
                    [
                        2.1515611028567494,
                        1.597119919626872,
                        9.987308394899998
                    ]
                ]
            },
            "name": "CrTe2_proto_CdI2",
            "prototype": "CdI2",
            "volume": 276.6656450107151
        },
        "125": {
            "N_TM": 2,
            "anion": "Te",
            "cation": "Cr",
            "energy": -30.841559755363914,
            "formula": "CrTe2",
            "geometry": {
                "cell": [
                    [
                        6.424188984776478,
                        0.0,
                        0.0
                    ],
                    [
                        0.0,
                        6.547019397945556,
                        0.0
                    ],
                    [
                        0.0,
                        0.0,
                        21.2451023148
                    ]
                ],
                "constraints": [
                    {
                        "kwargs": {
                            "a": 0,
                            "cell": [
                                [
                                    6.092045089964446,
                                    0.0,
                                    0.0
                                ],
                                [
                                    0.0,
                                    6.208524916012251,
                                    0.0
                                ],
                                [
                                    0.0,
                                    0.0,
                                    21.2451023148
                                ]
                            ],
                            "mask": [
                                false,
                                false,
                                true
                            ]
                        },
                        "name": "FixScaled"
                    }
                ],
                "numbers": [
                    24,
                    24,
                    52,
                    52,
                    52,
                    52
                ],
                "pbc": [
                    false,
                    false,
                    false
                ],
                "positions": [
                    [
                        3.547489782179737,
                        0.365062564185943,
                        10.622551157400002
                    ],
                    [
                        0.33539528985029715,
                        3.6385722631587214,
                        10.622551157400002
                    ],
                    [
                        1.0061858695508912,
                        1.0951876925578299,
                        9.984557734600001
                    ],
                    [
                        4.21828036188033,
                        2.9084471347868344,
                        11.260544580200001
                    ],
                    [
                        6.0887936949261805,
                        6.181956833759612,
                        11.260544580200001
                    ],
                    [
                        2.8766992024791427,
                        4.368697391530608,
                        9.984557734600001
                    ]
                ]
            },
            "name": "CrTe2_proto_PdS2",
            "prototype": "PdS2",
            "volume": 893.5539172005823
        },
        "126": {
            "N_TM": 1,
            "anion": "Te",
            "cation": "Ti",
            "energy": -15.777872104327495,
            "formula": "Te2Ti",
            "geometry": {
                "cell": [
                    [
                        3.736905132919175,
                        0.0,
                        0.0
                    ],
                    [
                        -1.8684525664595875,
                        3.2362547766502128,
                        0.0
                    ],
                    [
                        0.0,
                        0.0,
                        23.1547020881
                    ]
                ],
                "constraints": [
                    {
                        "kwargs": {
                            "a": 0,
                            "cell": [
                                [
                                    3.744345750574015,
                                    0.0,
                                    0.0
                                ],
                                [
                                    -1.8721728752870075,
                                    3.2426985405591706,
                                    0.0
                                ],
                                [
                                    0.0,
                                    0.0,
                                    23.1547020881
                                ]
                            ],
                            "mask": [
                                false,
                                false,
                                true
                            ]
                        },
                        "name": "FixScaled"
                    }
                ],
                "numbers": [
                    22,
                    52,
                    52
                ],
                "pbc": [
                    false,
                    false,
                    false
                ],
                "positions": [
                    [
                        -1.454377095622227e-16,
                        2.157503184394405,
                        11.577351043999998
                    ],
                    [
                        1.868452566459587,
                        1.0787515922558084,
                        10.018825993599998
                    ],
                    [
                        1.868452566459587,
                        1.0787515922558084,
                        13.135876094499999
                    ]
                ]
            },
            "name": "Te2Ti_proto_MoS2",
            "prototype": "MoS2",
            "volume": 280.0231746127114
        },
        "127": {
            "N_TM": 2,
            "anion": "Te",
            "cation": "Mn",
            "energy": -31.59333184488232,
            "formula": "MnTe2",
            "geometry": {
                "cell": [
                    [
                        6.960011334770457,
                        0.0,
                        -0.00236367868809233
                    ],
                    [
                        0.0,
                        3.518518493084348,
                        0.0
                    ],
                    [
                        -0.00495615798557941,
                        0.0,
                        18.3201629261193
                    ]
                ],
                "constraints": [
                    {
                        "kwargs": {
                            "a": 0,
                            "cell": [
                                [
                                    6.853129410154544,
                                    0.0,
                                    -0.00236367868809233
                                ],
                                [
                                    0.0,
                                    3.4644861057434237,
                                    0.0
                                ],
                                [
                                    -0.0048800483819135525,
                                    0.0,
                                    18.3201629261193
                                ]
                            ],
                            "mask": [
                                false,
                                false,
                                true
                            ]
                        },
                        "name": "FixScaled"
                    }
                ],
                "numbers": [
                    25,
                    25,
                    52,
                    52,
                    52,
                    52
                ],
                "pbc": [
                    false,
                    false,
                    false
                ],
                "positions": [
                    [
                        3.1204563231491176,
                        0.8796296232487436,
                        9.123274046293993
                    ],
                    [
                        6.505388243189775,
                        2.6388888698356046,
                        9.191960073102576
                    ],
                    [
                        3.9525708398775796,
                        2.6388888698356046,
                        10.789847660280842
                    ],
                    [
                        0.4492137095152005,
                        0.8796296232487436,
                        10.801156831676023
                    ],
                    [
                        2.2140804921285224,
                        2.6388888698356046,
                        7.518099934064191
                    ],
                    [
                        5.672992608214797,
                        0.8796296232487436,
                        7.525338792446995
                    ]
                ]
            },
            "name": "MnTe2_proto_CrI2",
            "prototype": "CrI2",
            "volume": 448.6411204997911
        },
        "128": {
            "N_TM": 2,
            "anion": "Te",
            "cation": "Mn",
            "energy": -31.471563095655107,
            "formula": "MnTe2",
            "geometry": {
                "cell": [
                    [
                        4.055193487695162,
                        0.0,
                        0.0
                    ],
                    [
                        -3.887745340623856e-05,
                        6.03881614289332,
                        0.0
                    ],
                    [
                        0.0,
                        0.0,
                        22.6937055919
                    ]
                ],
                "constraints": [
                    {
                        "kwargs": {
                            "a": 0,
                            "cell": [
                                [
                                    3.947588757119833,
                                    0.0,
                                    0.0
                                ],
                                [
                                    -3.784583853707706e-05,
                                    5.878575901331058,
                                    0.0
                                ],
                                [
                                    0.0,
                                    0.0,
                                    22.6937055919
                                ]
                            ],
                            "mask": [
                                false,
                                false,
                                true
                            ]
                        },
                        "name": "FixScaled"
                    }
                ],
                "numbers": [
                    52,
                    52,
                    52,
                    52,
                    25,
                    25
                ],
                "pbc": [
                    false,
                    false,
                    false
                ],
                "positions": [
                    [
                        3.114626625354826,
                        0.1942141703189324,
                        10.065865192614101
                    ],
                    [
                        3.692711600071815,
                        3.213354587121154,
                        10.065735547355901
                    ],
                    [
                        1.0870604575135585,
                        5.844601972574388,
                        12.6278682418372
                    ],
                    [
                        1.6651527297461781,
                        2.8254199701575153,
                        12.627970044544101
                    ],
                    [
                        0.3624514803832354,
                        1.5097873975119234,
                        11.346882784693504
                    ],
                    [
                        2.390032001673152,
                        4.529024022001141,
                        11.346836763850103
                    ]
                ]
            },
            "name": "MnTe2_proto_PdCl2",
            "prototype": "PdCl2",
            "volume": 555.7363502001991
        },
        "129": {
            "N_TM": 1,
            "anion": "Te",
            "cation": "Mn",
            "energy": -15.61731689798206,
            "formula": "MnTe2",
            "geometry": {
                "cell": [
                    [
                        3.6908802806660614,
                        0.0,
                        0.0
                    ],
                    [
                        -1.8454401403330307,
                        3.1963960853934714,
                        0.0
                    ],
                    [
                        0.0,
                        0.0,
                        23.1547020881
                    ]
                ],
                "constraints": [
                    {
                        "kwargs": {
                            "a": 0,
                            "cell": [
                                [
                                    5.119317079177418,
                                    0.0,
                                    0.0
                                ],
                                [
                                    -2.559658539588709,
                                    4.433458640608544,
                                    0.0
                                ],
                                [
                                    0.0,
                                    0.0,
                                    23.1547020881
                                ]
                            ],
                            "mask": [
                                false,
                                false,
                                true
                            ]
                        },
                        "name": "FixScaled"
                    }
                ],
                "numbers": [
                    25,
                    52,
                    52
                ],
                "pbc": [
                    false,
                    false,
                    false
                ],
                "positions": [
                    [
                        -5.91874540633053e-17,
                        2.130930723557058,
                        11.577351043999998
                    ],
                    [
                        1.8454401403330312,
                        1.0654653618364132,
                        10.018825993599998
                    ],
                    [
                        1.8454401403330312,
                        1.0654653618364132,
                        13.135876094499999
                    ]
                ]
            },
            "name": "MnTe2_proto_MoS2",
            "prototype": "MoS2",
            "volume": 273.1679517061978
        },
        "13": {
            "N_TM": 2,
            "anion": "Te",
            "cation": "Mo",
            "energy": -35.24342164878931,
            "formula": "MoTe2",
            "geometry": {
                "cell": [
                    [
                        3.830837695518438,
                        0.0,
                        0.0
                    ],
                    [
                        -3.672653708541762e-05,
                        5.704715345074554,
                        0.0
                    ],
                    [
                        0.0,
                        0.0,
                        22.6937055919
                    ]
                ],
                "constraints": [
                    {
                        "kwargs": {
                            "a": 0,
                            "cell": [
                                [
                                    4.540708096218658,
                                    0.0,
                                    0.0
                                ],
                                [
                                    -4.353211948522969e-05,
                                    6.761823186690048,
                                    0.0
                                ],
                                [
                                    0.0,
                                    0.0,
                                    22.6937055919
                                ]
                            ],
                            "mask": [
                                false,
                                false,
                                true
                            ]
                        },
                        "name": "FixScaled"
                    }
                ],
                "numbers": [
                    52,
                    52,
                    52,
                    52,
                    42,
                    42
                ],
                "pbc": [
                    false,
                    false,
                    false
                ],
                "positions": [
                    [
                        2.9423082080002536,
                        0.1834691653848732,
                        10.065865192614101
                    ],
                    [
                        3.488410316094076,
                        3.035573991416944,
                        10.065735547355901
                    ],
                    [
                        1.0269182446131175,
                        5.521246179689681,
                        12.6278682418372
                    ],
                    [
                        1.5730272464835358,
                        2.669102068789777,
                        12.627970044544101
                    ],
                    [
                        0.34239865448140017,
                        1.4262575860207967,
                        11.346882784693504
                    ],
                    [
                        2.2578021772048085,
                        4.278453296997091,
                        11.346836763850103
                    ]
                ]
            },
            "name": "MoTe2_proto_PdCl2",
            "prototype": "PdCl2",
            "volume": 495.94457892617686
        },
        "130": {
            "N_TM": 2,
            "anion": "Te",
            "cation": "Mn",
            "energy": -31.732047995931563,
            "formula": "MnTe2",
            "geometry": {
                "cell": [
                    [
                        3.7251842606911043,
                        0.0,
                        0.0
                    ],
                    [
                        0.0,
                        6.734270076668423,
                        0.0
                    ],
                    [
                        0.0,
                        0.0,
                        24.220856573
                    ]
                ],
                "constraints": [
                    {
                        "kwargs": {
                            "a": 0,
                            "cell": [
                                [
                                    2.8606664854214454,
                                    0.0,
                                    0.0
                                ],
                                [
                                    0.0,
                                    5.1714222341656395,
                                    0.0
                                ],
                                [
                                    0.0,
                                    0.0,
                                    24.220856573
                                ]
                            ],
                            "mask": [
                                false,
                                false,
                                true
                            ]
                        },
                        "name": "FixScaled"
                    }
                ],
                "numbers": [
                    52,
                    52,
                    52,
                    52,
                    25,
                    25
                ],
                "pbc": [
                    false,
                    false,
                    false
                ],
                "positions": [
                    [
                        0.9312960651727761,
                        1.4993497552435648,
                        10.001951794049997
                    ],
                    [
                        2.793888195518328,
                        4.92629942860743,
                        10.626046026349998
                    ],
                    [
                        2.793888195518328,
                        2.5822777112990267,
                        14.218904778949998
                    ],
                    [
                        0.9312960651727761,
                        5.889243261302119,
                        13.59490794615
                    ],
                    [
                        0.9312960651727761,
                        3.2362326838155155,
                        12.214558425549997
                    ],
                    [
                        2.793888195518328,
                        0.8450268153663048,
                        12.006333147649999
                    ]
                ]
            },
            "name": "MnTe2_proto_WTe2",
            "prototype": "WTe2",
            "volume": 607.6140211719146
        },
        "131": {
            "N_TM": 2,
            "anion": "Te",
            "cation": "Mn",
            "energy": -31.508161621058964,
            "formula": "MnTe2",
            "geometry": {
                "cell": [
                    [
                        6.174763203437924,
                        0.0,
                        0.0
                    ],
                    [
                        0.5925990055056235,
                        3.8560220899304487,
                        0.0
                    ],
                    [
                        0.0,
                        0.0,
                        17.912429
                    ]
                ],
                "constraints": [
                    {
                        "kwargs": {
                            "a": 0,
                            "cell": [
                                [
                                    10.060012650921275,
                                    0.0,
                                    0.0
                                ],
                                [
                                    0.9654707874450511,
                                    6.28228641793651,
                                    0.0
                                ],
                                [
                                    0.0,
                                    0.0,
                                    17.912429
                                ]
                            ],
                            "mask": [
                                false,
                                false,
                                true
                            ]
                        },
                        "name": "FixScaled"
                    }
                ],
                "numbers": [
                    52,
                    52,
                    52,
                    52,
                    25,
                    25
                ],
                "pbc": [
                    false,
                    false,
                    false
                ],
                "positions": [
                    [
                        3.1860724371198916,
                        3.14294725576736,
                        7.433151647078919
                    ],
                    [
                        5.977247548522902,
                        1.214785996990601,
                        7.433110624552221
                    ],
                    [
                        0.7901151680949439,
                        2.6412393963596847,
                        10.479318375447775
                    ],
                    [
                        3.5812891173232253,
                        0.7130748341630884,
                        10.479278153424806
                    ],
                    [
                        5.075501877618019,
                        2.891929849829052,
                        8.956075576271894
                    ],
                    [
                        1.691857427797114,
                        0.9640934917163231,
                        8.956355965015508
                    ]
                ]
            },
            "name": "MnTe2_proto_NbTe2",
            "prototype": "NbTe2",
            "volume": 426.4953520743311
        },
        "132": {
            "N_TM": 2,
            "anion": "Te",
            "cation": "Mn",
            "energy": -30.958893816953086,
            "formula": "MnTe2",
            "geometry": {
                "cell": [
                    [
                        3.884051974115821,
                        0.0,
                        0.0
                    ],
                    [
                        0.0,
                        5.2898655804736885,
                        0.0
                    ],
                    [
                        0.0,
                        0.0,
                        20.0072570000001
                    ]
                ],
                "constraints": [
                    {
                        "kwargs": {
                            "a": 0,
                            "cell": [
                                [
                                    3.871619605132532,
                                    0.0,
                                    0.0
                                ],
                                [
                                    0.0,
                                    5.272933376371704,
                                    0.0
                                ],
                                [
                                    0.0,
                                    0.0,
                                    20.0072570000001
                                ]
                            ],
                            "mask": [
                                false,
                                false,
                                true
                            ]
                        },
                        "name": "FixScaled"
                    }
                ],
                "numbers": [
                    25,
                    25,
                    52,
                    52,
                    52,
                    52
                ],
                "pbc": [
                    false,
                    false,
                    false
                ],
                "positions": [
                    [
                        2.913039330222961,
                        3.9673812133939563,
                        10.938831339628422
                    ],
                    [
                        0.9710126438928606,
                        1.3224845627364572,
                        9.06842707077326
                    ],
                    [
                        0.9710126438928606,
                        3.9674057723486653,
                        9.51581199359726
                    ],
                    [
                        2.913039330222961,
                        1.3225099913479899,
                        7.97596418326706
                    ],
                    [
                        2.913039330222961,
                        1.3224598081250238,
                        10.49144784688309
                    ],
                    [
                        0.9710126438928606,
                        3.96735598099206,
                        12.03129281673304
                    ]
                ]
            },
            "name": "MnTe2_proto_FeO2",
            "prototype": "FeO2",
            "volume": 411.0713601538823
        },
        "133": {
            "N_TM": 1,
            "anion": "Te",
            "cation": "Mn",
            "energy": -15.885448925543459,
            "formula": "MnTe2",
            "geometry": {
                "cell": [
                    [
                        3.7420889867578246,
                        0.0,
                        0.0
                    ],
                    [
                        -1.8710444933351609,
                        3.2407441257598677,
                        0.0
                    ],
                    [
                        0.0,
                        0.0,
                        23.4828509546
                    ]
                ],
                "constraints": [
                    {
                        "kwargs": {
                            "a": 0,
                            "cell": [
                                [
                                    4.91214872342796,
                                    0.0,
                                    0.0
                                ],
                                [
                                    -2.456074361656549,
                                    4.254045581663294,
                                    0.0
                                ],
                                [
                                    0.0,
                                    0.0,
                                    23.4828509546
                                ]
                            ],
                            "mask": [
                                false,
                                false,
                                true
                            ]
                        },
                        "name": "FixScaled"
                    }
                ],
                "numbers": [
                    25,
                    52,
                    52
                ],
                "pbc": [
                    false,
                    false,
                    false
                ],
                "positions": [
                    [
                        0.31184074888077373,
                        0.5401240209453941,
                        11.741425477299998
                    ],
                    [
                        0.31184074896827624,
                        2.7006201048144733,
                        13.495542559699999
                    ],
                    [
                        2.182885242303438,
                        1.6203720629236853,
                        9.987308394899998
                    ]
                ]
            },
            "name": "MnTe2_proto_CdI2",
            "prototype": "CdI2",
            "volume": 284.78012409910616
        },
        "134": {
            "N_TM": 2,
            "anion": "Te",
            "cation": "Mn",
            "energy": -30.05573356,
            "formula": "MnTe2",
            "geometry": {
                "cell": [
                    [
                        5.1885229586324675,
                        0.0,
                        0.0
                    ],
                    [
                        0.0,
                        5.287727452811627,
                        0.0
                    ],
                    [
                        0.0,
                        0.0,
                        21.2451023148
                    ]
                ],
                "constraints": [
                    {
                        "kwargs": {
                            "a": 0,
                            "cell": [
                                [
                                    5.1885229586324675,
                                    0.0,
                                    0.0
                                ],
                                [
                                    0.0,
                                    5.287727452811627,
                                    0.0
                                ],
                                [
                                    0.0,
                                    0.0,
                                    21.2451023148
                                ]
                            ],
                            "mask": [
                                false,
                                false,
                                true
                            ]
                        },
                        "name": "FixScaled"
                    }
                ],
                "numbers": [
                    25,
                    25,
                    52,
                    52,
                    52,
                    52
                ],
                "pbc": [
                    false,
                    false,
                    false
                ],
                "positions": [
                    [
                        2.8651448803843182,
                        0.2948442986507049,
                        10.622551157400002
                    ],
                    [
                        0.27088340111557385,
                        2.9387080250565183,
                        10.622551157400002
                    ],
                    [
                        0.8126502033467212,
                        0.8845328959521154,
                        9.984557734600001
                    ],
                    [
                        3.406911682615465,
                        2.349019427755108,
                        11.260544580200001
                    ],
                    [
                        4.9176395575168925,
                        4.992883154160922,
                        11.260544580200001
                    ],
                    [
                        2.3233780781531705,
                        3.528396622357929,
                        9.984557734600001
                    ]
                ]
            },
            "name": "MnTe2_proto_PdS2",
            "prototype": "PdS2",
            "volume": 472.32759772763865
        },
        "135": {
            "N_TM": 2,
            "anion": "Te",
            "cation": "Fe",
            "energy": -29.29027168353163,
            "formula": "FeTe2",
            "geometry": {
                "cell": [
                    [
                        6.6237845400581685,
                        0.0,
                        -0.00236367868809233
                    ],
                    [
                        0.0,
                        3.3485446039391396,
                        0.0
                    ],
                    [
                        -0.004716734077567336,
                        0.0,
                        18.3201629261193
                    ]
                ],
                "constraints": [
                    {
                        "kwargs": {
                            "a": 0,
                            "cell": [
                                [
                                    10.384048562150042,
                                    0.0,
                                    -0.00236367868809233
                                ],
                                [
                                    0.0,
                                    5.249483821453551,
                                    0.0
                                ],
                                [
                                    -0.007394382383666283,
                                    0.0,
                                    18.3201629261193
                                ]
                            ],
                            "mask": [
                                false,
                                false,
                                true
                            ]
                        },
                        "name": "FixScaled"
                    }
                ],
                "numbers": [
                    26,
                    26,
                    52,
                    52,
                    52,
                    52
                ],
                "pbc": [
                    false,
                    false,
                    false
                ],
                "positions": [
                    [
                        2.9697121681316276,
                        0.837136150963521,
                        9.123274046293993
                    ],
                    [
                        6.191123548470158,
                        2.5114084529756187,
                        9.191960073102576
                    ],
                    [
                        3.7616285898662674,
                        2.5114084529756187,
                        10.789847660280842
                    ],
                    [
                        0.4275129279465604,
                        0.837136150963521,
                        10.801156831676023
                    ],
                    [
                        2.1071218750664524,
                        2.5114084529756187,
                        7.518099934064191
                    ],
                    [
                        5.398939588852943,
                        0.837136150963521,
                        7.525338792446995
                    ]
                ]
            },
            "name": "FeTe2_proto_CrI2",
            "prototype": "CrI2",
            "volume": 406.34187215528954
        },
        "136": {
            "N_TM": 2,
            "anion": "Te",
            "cation": "Fe",
            "energy": -29.10176288148781,
            "formula": "FeTe2",
            "geometry": {
                "cell": [
                    [
                        3.917247232449725,
                        0.0,
                        0.0
                    ],
                    [
                        -3.755495199486504e-05,
                        5.833392634605606,
                        0.0
                    ],
                    [
                        0.0,
                        0.0,
                        22.6937055919
                    ]
                ],
                "constraints": [
                    {
                        "kwargs": {
                            "a": 0,
                            "cell": [
                                [
                                    6.061601675555741,
                                    0.0,
                                    0.0
                                ],
                                [
                                    -5.811304378537485e-05,
                                    9.02667114681628,
                                    0.0
                                ],
                                [
                                    0.0,
                                    0.0,
                                    22.6937055919
                                ]
                            ],
                            "mask": [
                                false,
                                false,
                                true
                            ]
                        },
                        "name": "FixScaled"
                    }
                ],
                "numbers": [
                    52,
                    52,
                    52,
                    52,
                    26,
                    26
                ],
                "pbc": [
                    false,
                    false,
                    false
                ],
                "positions": [
                    [
                        3.0086758043251662,
                        0.1876075515244434,
                        10.065865192614101
                    ],
                    [
                        3.5670959571988003,
                        3.104045319039582,
                        10.065735547355901
                    ],
                    [
                        1.0500817239970437,
                        5.6457850830811624,
                        12.6278682418372
                    ],
                    [
                        1.6085089261453898,
                        2.729307144576798,
                        12.627970044544101
                    ],
                    [
                        0.3501219023794372,
                        1.4584286847068537,
                        11.346882784693504
                    ],
                    [
                        2.308729847892333,
                        4.3749593871945835,
                        11.346836763850103
                    ]
                ]
            },
            "name": "FeTe2_proto_PdCl2",
            "prototype": "PdCl2",
            "volume": 518.5702616693725
        },
        "137": {
            "N_TM": 1,
            "anion": "Te",
            "cation": "Fe",
            "energy": -14.594561265220232,
            "formula": "FeTe2",
            "geometry": {
                "cell": [
                    [
                        3.585007290257212,
                        0.0,
                        0.0
                    ],
                    [
                        -1.792503645128606,
                        3.104707386124505,
                        0.0
                    ],
                    [
                        0.0,
                        0.0,
                        23.1547020881
                    ]
                ],
                "constraints": [
                    {
                        "kwargs": {
                            "a": 0,
                            "cell": [
                                [
                                    4.940969043507494,
                                    0.0,
                                    0.0
                                ],
                                [
                                    -2.470484521753747,
                                    4.279004711002871,
                                    0.0
                                ],
                                [
                                    0.0,
                                    0.0,
                                    23.1547020881
                                ]
                            ],
                            "mask": [
                                false,
                                false,
                                true
                            ]
                        },
                        "name": "FixScaled"
                    }
                ],
                "numbers": [
                    26,
                    52,
                    52
                ],
                "pbc": [
                    false,
                    false,
                    false
                ],
                "positions": [
                    [
                        1.142286032342736e-16,
                        2.069804924045521,
                        11.577351043999998
                    ],
                    [
                        1.7925036451286065,
                        1.0349024620789842,
                        10.018825993599998
                    ],
                    [
                        1.7925036451286065,
                        1.0349024620789842,
                        13.135876094499999
                    ]
                ]
            },
            "name": "FeTe2_proto_MoS2",
            "prototype": "MoS2",
            "volume": 257.7210640144245
        },
        "138": {
            "N_TM": 2,
            "anion": "Te",
            "cation": "Fe",
            "energy": -29.421359460988228,
            "formula": "FeTe2",
            "geometry": {
                "cell": [
                    [
                        3.482277329133343,
                        0.0,
                        0.0
                    ],
                    [
                        0.0,
                        6.295150622131348,
                        0.0
                    ],
                    [
                        0.0,
                        0.0,
                        24.220856573
                    ]
                ],
                "constraints": [
                    {
                        "kwargs": {
                            "a": 0,
                            "cell": [
                                [
                                    3.4753150421899686,
                                    0.0,
                                    0.0
                                ],
                                [
                                    0.0,
                                    6.282564420390217,
                                    0.0
                                ],
                                [
                                    0.0,
                                    0.0,
                                    24.220856573
                                ]
                            ],
                            "mask": [
                                false,
                                false,
                                true
                            ]
                        },
                        "name": "FixScaled"
                    }
                ],
                "numbers": [
                    52,
                    52,
                    52,
                    52,
                    26,
                    26
                ],
                "pbc": [
                    false,
                    false,
                    false
                ],
                "positions": [
                    [
                        0.8705693322833358,
                        1.401582122049891,
                        10.001951794049997
                    ],
                    [
                        2.6117079968500074,
                        4.60507175384114,
                        10.626046026349998
                    ],
                    [
                        2.6117079968500074,
                        2.413895931664514,
                        14.218904778949998
                    ],
                    [
                        0.8705693322833358,
                        5.505225207512016,
                        13.59490794615
                    ],
                    [
                        0.8705693322833358,
                        3.025208665667558,
                        12.214558425549997
                    ],
                    [
                        2.6117079968500074,
                        0.7899254146193321,
                        12.006333147649999
                    ]
                ]
            },
            "name": "FeTe2_proto_WTe2",
            "prototype": "WTe2",
            "volume": 530.9565456741569
        },
        "139": {
            "N_TM": 2,
            "anion": "Te",
            "cation": "Fe",
            "energy": -29.143935104713734,
            "formula": "FeTe2",
            "geometry": {
                "cell": [
                    [
                        6.0220465331003386,
                        0.0,
                        0.0
                    ],
                    [
                        0.5779426139996633,
                        3.7606534361180266,
                        0.0
                    ],
                    [
                        0.0,
                        0.0,
                        17.912429
                    ]
                ],
                "constraints": [
                    {
                        "kwargs": {
                            "a": 0,
                            "cell": [
                                [
                                    8.91939608150991,
                                    0.0,
                                    0.0
                                ],
                                [
                                    0.856004525755846,
                                    5.569993080866986,
                                    0.0
                                ],
                                [
                                    0.0,
                                    0.0,
                                    17.912429
                                ]
                            ],
                            "mask": [
                                false,
                                false,
                                true
                            ]
                        },
                        "name": "FixScaled"
                    }
                ],
                "numbers": [
                    52,
                    52,
                    52,
                    52,
                    26,
                    26
                ],
                "pbc": [
                    false,
                    false,
                    false
                ],
                "positions": [
                    [
                        3.1072732414227353,
                        3.065214649004367,
                        7.433151647078919
                    ],
                    [
                        5.82941591298979,
                        1.184741432280842,
                        7.433110624552221
                    ],
                    [
                        0.7705737292285109,
                        2.5759152255555438,
                        10.479318375447775
                    ],
                    [
                        3.492715267364198,
                        0.6954387871136597,
                        10.479278153424806
                    ],
                    [
                        4.949972570419579,
                        2.8204055042039653,
                        8.956075576271894
                    ],
                    [
                        1.6500137449632148,
                        0.9402491525735559,
                        8.956355965015508
                    ]
                ]
            },
            "name": "FeTe2_proto_NbTe2",
            "prototype": "NbTe2",
            "volume": 405.65973422018965
        },
        "14": {
            "N_TM": 1,
            "anion": "Te",
            "cation": "Mo",
            "energy": -18.03468549783081,
            "formula": "MoTe2",
            "geometry": {
                "cell": [
                    [
                        3.5495300471072886,
                        0.0,
                        0.0
                    ],
                    [
                        -1.7747650235536443,
                        3.0739831923003416,
                        0.0
                    ],
                    [
                        0.0,
                        0.0,
                        23.1547020881
                    ]
                ],
                "constraints": [
                    {
                        "kwargs": {
                            "a": 0,
                            "cell": [
                                [
                                    4.830272703501704,
                                    0.0,
                                    0.0
                                ],
                                [
                                    -2.415136351750852,
                                    4.183138868451609,
                                    0.0
                                ],
                                [
                                    0.0,
                                    0.0,
                                    23.1547020881
                                ]
                            ],
                            "mask": [
                                false,
                                false,
                                true
                            ]
                        },
                        "name": "FixScaled"
                    }
                ],
                "numbers": [
                    42,
                    52,
                    52
                ],
                "pbc": [
                    false,
                    false,
                    false
                ],
                "positions": [
                    [
                        -6.404732911738698e-17,
                        2.049322128163116,
                        11.577351043999998
                    ],
                    [
                        1.7747650235536443,
                        1.0246610641372254,
                        10.018825993599998
                    ],
                    [
                        1.7747650235536443,
                        1.0246610641372254,
                        13.135876094499999
                    ]
                ]
            },
            "name": "MoTe2_proto_MoS2",
            "prototype": "MoS2",
            "volume": 252.6454859828644
        },
        "140": {
            "N_TM": 2,
            "anion": "Te",
            "cation": "Ti",
            "energy": -32.138983501684706,
            "formula": "Te2Ti",
            "geometry": {
                "cell": [
                    [
                        3.655833788479868,
                        0.0,
                        0.0
                    ],
                    [
                        0.0,
                        6.608900490325247,
                        0.0
                    ],
                    [
                        0.0,
                        0.0,
                        24.220856573
                    ]
                ],
                "constraints": [
                    {
                        "kwargs": {
                            "a": 0,
                            "cell": [
                                [
                                    3.504698307997966,
                                    0.0,
                                    0.0
                                ],
                                [
                                    0.0,
                                    6.335682557330074,
                                    0.0
                                ],
                                [
                                    0.0,
                                    0.0,
                                    24.220856573
                                ]
                            ],
                            "mask": [
                                false,
                                false,
                                true
                            ]
                        },
                        "name": "FixScaled"
                    }
                ],
                "numbers": [
                    52,
                    52,
                    52,
                    52,
                    22,
                    22
                ],
                "pbc": [
                    false,
                    false,
                    false
                ],
                "positions": [
                    [
                        0.9139584471199669,
                        1.4714368773134265,
                        10.001951794049997
                    ],
                    [
                        2.741875341359901,
                        4.834588209048994,
                        10.626046026349998
                    ],
                    [
                        2.741875341359901,
                        2.5342043366343567,
                        14.218904778949998
                    ],
                    [
                        0.9139584471199669,
                        5.77960524810425,
                        13.59490794615
                    ],
                    [
                        0.9139584471199669,
                        3.1759848546876204,
                        12.214558425549997
                    ],
                    [
                        2.741875341359901,
                        0.8292952422209973,
                        12.006333147649999
                    ]
                ]
            },
            "name": "Te2Ti_proto_WTe2",
            "prototype": "WTe2",
            "volume": 585.2011260873508
        },
        "141": {
            "N_TM": 2,
            "anion": "Te",
            "cation": "Fe",
            "energy": -28.605504274877184,
            "formula": "FeTe2",
            "geometry": {
                "cell": [
                    [
                        3.6988752546366555,
                        0.0,
                        0.0
                    ],
                    [
                        0.0,
                        5.03766505349674,
                        0.0
                    ],
                    [
                        0.0,
                        0.0,
                        20.0072570000001
                    ]
                ],
                "constraints": [
                    {
                        "kwargs": {
                            "a": 0,
                            "cell": [
                                [
                                    5.275075810374381,
                                    0.0,
                                    0.0
                                ],
                                [
                                    0.0,
                                    7.184363687625744,
                                    0.0
                                ],
                                [
                                    0.0,
                                    0.0,
                                    20.0072570000001
                                ]
                            ],
                            "mask": [
                                false,
                                false,
                                true
                            ]
                        },
                        "name": "FixScaled"
                    }
                ],
                "numbers": [
                    26,
                    26,
                    52,
                    52,
                    52,
                    52
                ],
                "pbc": [
                    false,
                    false,
                    false
                ],
                "positions": [
                    [
                        2.7741567739442767,
                        3.778231674995515,
                        10.938831339628422
                    ],
                    [
                        0.9247184806923786,
                        1.2594335648297865,
                        9.06842707077326
                    ],
                    [
                        0.9247184806923786,
                        3.778255063073341,
                        9.51581199359726
                    ],
                    [
                        2.7741567739442767,
                        1.2594577811025307,
                        7.97596418326706
                    ],
                    [
                        2.7741567739442767,
                        1.2594099904233989,
                        10.49144784688309
                    ],
                    [
                        0.9247184806923786,
                        3.778207645577883,
                        12.03129281673304
                    ]
                ]
            },
            "name": "FeTe2_proto_FeO2",
            "prototype": "FeO2",
            "volume": 372.80911687230736
        },
        "142": {
            "N_TM": 1,
            "anion": "Te",
            "cation": "Fe",
            "energy": -14.652982341205814,
            "formula": "FeTe2",
            "geometry": {
                "cell": [
                    [
                        3.627532328189879,
                        0.0,
                        0.0
                    ],
                    [
                        -1.8137661640525273,
                        3.141535149267195,
                        0.0
                    ],
                    [
                        0.0,
                        0.0,
                        23.4828509546
                    ]
                ],
                "constraints": [
                    {
                        "kwargs": {
                            "a": 0,
                            "cell": [
                                [
                                    4.963669991542804,
                                    0.0,
                                    0.0
                                ],
                                [
                                    -2.4818349957133683,
                                    4.298664308686016,
                                    0.0
                                ],
                                [
                                    0.0,
                                    0.0,
                                    23.4828509546
                                ]
                            ],
                            "mask": [
                                false,
                                false,
                                true
                            ]
                        },
                        "name": "FixScaled"
                    }
                ],
                "numbers": [
                    26,
                    52,
                    52
                ],
                "pbc": [
                    false,
                    false,
                    false
                ],
                "positions": [
                    [
                        0.3022943606672591,
                        0.5235891915303952,
                        11.741425477299998
                    ],
                    [
                        0.302294360752083,
                        2.6179459577367994,
                        13.495542559699999
                    ],
                    [
                        2.11606052480461,
                        1.5707675746760095,
                        9.987308394899998
                    ]
                ]
            },
            "name": "FeTe2_proto_CdI2",
            "prototype": "CdI2",
            "volume": 267.6110465118758
        },
        "143": {
            "N_TM": 2,
            "anion": "Te",
            "cation": "Fe",
            "energy": -27.659210898751763,
            "formula": "FeTe2",
            "geometry": {
                "cell": [
                    [
                        6.345980175052875,
                        0.0,
                        0.0
                    ],
                    [
                        0.0,
                        6.467315236756644,
                        0.0
                    ],
                    [
                        0.0,
                        0.0,
                        21.2451023148
                    ]
                ],
                "constraints": [
                    {
                        "kwargs": {
                            "a": 0,
                            "cell": [
                                [
                                    5.594009607974598,
                                    0.0,
                                    0.0
                                ],
                                [
                                    0.0,
                                    5.700967001825803,
                                    0.0
                                ],
                                [
                                    0.0,
                                    0.0,
                                    21.2451023148
                                ]
                            ],
                            "mask": [
                                false,
                                false,
                                true
                            ]
                        },
                        "name": "FixScaled"
                    }
                ],
                "numbers": [
                    26,
                    26,
                    52,
                    52,
                    52,
                    52
                ],
                "pbc": [
                    false,
                    false,
                    false
                ],
                "positions": [
                    [
                        3.5043022367902124,
                        0.3606182508745995,
                        10.622551157400002
                    ],
                    [
                        0.3313121493218578,
                        3.5942758692529213,
                        10.622551157400002
                    ],
                    [
                        0.9939364479655731,
                        1.0818547526237992,
                        9.984557734600001
                    ],
                    [
                        4.166926535433927,
                        2.873039367503722,
                        11.260544580200001
                    ],
                    [
                        6.014668025731017,
                        6.106696985882045,
                        11.260544580200001
                    ],
                    [
                        2.8416779381464963,
                        4.3155123710021215,
                        9.984557734600001
                    ]
                ]
            },
            "name": "FeTe2_proto_PdS2",
            "prototype": "PdS2",
            "volume": 871.9298952901396
        },
        "144": {
            "N_TM": 2,
            "anion": "Te",
            "cation": "Co",
            "energy": -27.25065624789449,
            "formula": "CoTe2",
            "geometry": {
                "cell": [
                    [
                        6.710128526110489,
                        0.0,
                        -0.00236367868809233
                    ],
                    [
                        0.0,
                        3.3921943764867772,
                        0.0
                    ],
                    [
                        -0.004778218810191565,
                        0.0,
                        18.3201629261193
                    ]
                ],
                "constraints": [
                    {
                        "kwargs": {
                            "a": 0,
                            "cell": [
                                [
                                    6.663593860988399,
                                    0.0,
                                    -0.00236367868809233
                                ],
                                [
                                    0.0,
                                    3.3686695470107693,
                                    0.0
                                ],
                                [
                                    -0.004745081917008802,
                                    0.0,
                                    18.3201629261193
                                ]
                            ],
                            "mask": [
                                false,
                                false,
                                true
                            ]
                        },
                        "name": "FixScaled"
                    }
                ],
                "numbers": [
                    27,
                    27,
                    52,
                    52,
                    52,
                    52
                ],
                "pbc": [
                    false,
                    false,
                    false
                ],
                "positions": [
                    [
                        3.0084236908983857,
                        0.8480485941001531,
                        9.123274046293993
                    ],
                    [
                        6.2718276055065,
                        2.5441457823866243,
                        9.191960073102576
                    ],
                    [
                        3.8106630964286703,
                        2.5441457823866243,
                        10.789847660280842
                    ],
                    [
                        0.4330857496566518,
                        0.8480485941001531,
                        10.801156831676023
                    ],
                    [
                        2.134589148600334,
                        2.5441457823866243,
                        7.518099934064191
                    ],
                    [
                        5.469317174618006,
                        0.8480485941001531,
                        7.525338792446995
                    ]
                ]
            },
            "name": "CoTe2_proto_CrI2",
            "prototype": "CrI2",
            "volume": 417.00461403463794
        },
        "145": {
            "N_TM": 2,
            "anion": "Te",
            "cation": "Co",
            "energy": -27.137673993163048,
            "formula": "CoTe2",
            "geometry": {
                "cell": [
                    [
                        4.006782961393788,
                        0.0,
                        0.0
                    ],
                    [
                        -3.841333794877296e-05,
                        5.966725312060768,
                        0.0
                    ],
                    [
                        0.0,
                        0.0,
                        22.6937055919
                    ]
                ],
                "constraints": [
                    {
                        "kwargs": {
                            "a": 0,
                            "cell": [
                                [
                                    5.700014987226416,
                                    0.0,
                                    0.0
                                ],
                                [
                                    -5.464648425609595e-05,
                                    8.488212122070825,
                                    0.0
                                ],
                                [
                                    0.0,
                                    0.0,
                                    22.6937055919
                                ]
                            ],
                            "mask": [
                                false,
                                false,
                                true
                            ]
                        },
                        "name": "FixScaled"
                    }
                ],
                "numbers": [
                    52,
                    52,
                    52,
                    52,
                    27,
                    27
                ],
                "pbc": [
                    false,
                    false,
                    false
                ],
                "positions": [
                    [
                        3.0774444996133,
                        0.1918956594442101,
                        10.065865192614101
                    ],
                    [
                        3.648628349153924,
                        3.174993856066644,
                        10.065735547355901
                    ],
                    [
                        1.0740832299091727,
                        5.774829652616557,
                        12.6278682418372
                    ],
                    [
                        1.645274289848358,
                        2.7916903668247084,
                        12.627970044544101
                    ],
                    [
                        0.3581245679985844,
                        1.491763694638432,
                        11.346882784693504
                    ],
                    [
                        2.361500019801213,
                        4.474956950429358,
                        11.346836763850103
                    ]
                ]
            },
            "name": "CoTe2_proto_PdCl2",
            "prototype": "PdCl2",
            "volume": 542.5468915017361
        },
        "146": {
            "N_TM": 1,
            "anion": "Te",
            "cation": "Co",
            "energy": -13.458749130833805,
            "formula": "CoTe2",
            "geometry": {
                "cell": [
                    [
                        3.620070712124034,
                        0.0,
                        0.0
                    ],
                    [
                        -1.810035356062017,
                        3.135073200204875,
                        0.0
                    ],
                    [
                        0.0,
                        0.0,
                        23.1547020881
                    ]
                ],
                "constraints": [
                    {
                        "kwargs": {
                            "a": 0,
                            "cell": [
                                [
                                    3.548690991203434,
                                    0.0,
                                    0.0
                                ],
                                [
                                    -1.774345495601717,
                                    3.073256548572406,
                                    0.0
                                ],
                                [
                                    0.0,
                                    0.0,
                                    23.1547020881
                                ]
                            ],
                            "mask": [
                                false,
                                false,
                                true
                            ]
                        },
                        "name": "FixScaled"
                    }
                ],
                "numbers": [
                    27,
                    52,
                    52
                ],
                "pbc": [
                    false,
                    false,
                    false
                ],
                "positions": [
                    [
                        3.110142530047144e-16,
                        2.0900488000987343,
                        11.577351043999998
                    ],
                    [
                        1.8100353560620175,
                        1.0450244001061406,
                        10.018825993599998
                    ],
                    [
                        1.8100353560620175,
                        1.0450244001061406,
                        13.135876094499999
                    ]
                ]
            },
            "name": "CoTe2_proto_MoS2",
            "prototype": "MoS2",
            "volume": 262.7870363422738
        },
        "147": {
            "N_TM": 2,
            "anion": "Te",
            "cation": "Ti",
            "energy": -31.894759204396166,
            "formula": "Te2Ti",
            "geometry": {
                "cell": [
                    [
                        6.193890222466952,
                        0.0,
                        0.0
                    ],
                    [
                        0.5944346471458696,
                        3.8679665492498585,
                        0.0
                    ],
                    [
                        0.0,
                        0.0,
                        17.912429
                    ]
                ],
                "constraints": [
                    {
                        "kwargs": {
                            "a": 0,
                            "cell": [
                                [
                                    8.505525138139074,
                                    0.0,
                                    0.0
                                ],
                                [
                                    0.8162848634192112,
                                    5.311538554363079,
                                    0.0
                                ],
                                [
                                    0.0,
                                    0.0,
                                    17.912429
                                ]
                            ],
                            "mask": [
                                false,
                                false,
                                true
                            ]
                        },
                        "name": "FixScaled"
                    }
                ],
                "numbers": [
                    52,
                    52,
                    52,
                    52,
                    22,
                    22
                ],
                "pbc": [
                    false,
                    false,
                    false
                ],
                "positions": [
                    [
                        3.195941652525388,
                        3.1526828861045404,
                        7.433151647078919
                    ],
                    [
                        5.995762740739205,
                        1.2185489323640089,
                        7.433110624552221
                    ],
                    [
                        0.7925626381204928,
                        2.6494209305383984,
                        10.479318375447775
                    ],
                    [
                        3.592382560559616,
                        0.715283663145318,
                        10.479278153424806
                    ],
                    [
                        5.091223811852035,
                        2.9008879257010953,
                        8.956075576271894
                    ],
                    [
                        1.6970981452383693,
                        0.9670798790407071,
                        8.956355965015508
                    ]
                ]
            },
            "name": "Te2Ti_proto_NbTe2",
            "prototype": "NbTe2",
            "volume": 429.1416784064843
        },
        "148": {
            "N_TM": 2,
            "anion": "Te",
            "cation": "Co",
            "energy": -27.397338544151516,
            "formula": "CoTe2",
            "geometry": {
                "cell": [
                    [
                        3.553099679741777,
                        0.0,
                        0.0
                    ],
                    [
                        0.0,
                        6.423181023605561,
                        0.0
                    ],
                    [
                        0.0,
                        0.0,
                        24.220856573
                    ]
                ],
                "constraints": [
                    {
                        "kwargs": {
                            "a": 0,
                            "cell": [
                                [
                                    3.4542499692918684,
                                    0.0,
                                    0.0
                                ],
                                [
                                    0.0,
                                    6.244483649036857,
                                    0.0
                                ],
                                [
                                    0.0,
                                    0.0,
                                    24.220856573
                                ]
                            ],
                            "mask": [
                                false,
                                false,
                                true
                            ]
                        },
                        "name": "FixScaled"
                    }
                ],
                "numbers": [
                    52,
                    52,
                    52,
                    52,
                    27,
                    27
                ],
                "pbc": [
                    false,
                    false,
                    false
                ],
                "positions": [
                    [
                        0.888274919935444,
                        1.4300874164513093,
                        10.001951794049997
                    ],
                    [
                        2.6648247598063324,
                        4.698729431131508,
                        10.626046026349998
                    ],
                    [
                        2.6648247598063324,
                        2.462989604524615,
                        14.218904778949998
                    ],
                    [
                        0.888274919935444,
                        5.617190152567624,
                        13.59490794615
                    ],
                    [
                        0.888274919935444,
                        3.086735180799224,
                        12.214558425549997
                    ],
                    [
                        2.6648247598063324,
                        0.8059908710379358,
                        12.006333147649999
                    ]
                ]
            },
            "name": "CoTe2_proto_WTe2",
            "prototype": "WTe2",
            "volume": 552.7732919282591
        },
        "149": {
            "N_TM": 2,
            "anion": "Te",
            "cation": "Co",
            "energy": -27.30439320975796,
            "formula": "CoTe2",
            "geometry": {
                "cell": [
                    [
                        6.140293827576542,
                        0.0,
                        0.0
                    ],
                    [
                        0.5892909405348922,
                        3.8344966207960853,
                        0.0
                    ],
                    [
                        0.0,
                        0.0,
                        17.912429
                    ]
                ],
                "constraints": [
                    {
                        "kwargs": {
                            "a": 0,
                            "cell": [
                                [
                                    6.165382685902389,
                                    0.0,
                                    0.0
                                ],
                                [
                                    0.5916987466326046,
                                    3.8501641352785416,
                                    0.0
                                ],
                                [
                                    0.0,
                                    0.0,
                                    17.912429
                                ]
                            ],
                            "mask": [
                                false,
                                false,
                                true
                            ]
                        },
                        "name": "FixScaled"
                    }
                ],
                "numbers": [
                    52,
                    52,
                    52,
                    52,
                    27,
                    27
                ],
                "pbc": [
                    false,
                    false,
                    false
                ],
                "positions": [
                    [
                        3.168286827414968,
                        3.125402383728992,
                        7.433151647078919
                    ],
                    [
                        5.943880764149399,
                        1.208004698057858,
                        7.433110624552221
                    ],
                    [
                        0.7857045088023447,
                        2.626495207717386,
                        10.479318375447775
                    ],
                    [
                        3.5612972898496538,
                        0.7090942370670936,
                        10.479278153424806
                    ],
                    [
                        5.047168907406732,
                        2.8757862320619765,
                        8.956075576271894
                    ],
                    [
                        1.6824129733846533,
                        0.958711633362147,
                        8.956355965015508
                    ]
                ]
            },
            "name": "CoTe2_proto_NbTe2",
            "prototype": "NbTe2",
            "volume": 421.7469932011235
        },
        "15": {
            "N_TM": 2,
            "anion": "Te",
            "cation": "Mo",
            "energy": -35.9815052341019,
            "formula": "MoTe2",
            "geometry": {
                "cell": [
                    [
                        3.4928376850678835,
                        0.0,
                        0.0
                    ],
                    [
                        0.0,
                        6.3142412989924575,
                        0.0
                    ],
                    [
                        0.0,
                        0.0,
                        24.220856573
                    ]
                ],
                "constraints": [
                    {
                        "kwargs": {
                            "a": 0,
                            "cell": [
                                [
                                    2.6634363712641806,
                                    0.0,
                                    0.0
                                ],
                                [
                                    0.0,
                                    4.814875882887769,
                                    0.0
                                ],
                                [
                                    0.0,
                                    0.0,
                                    24.220856573
                                ]
                            ],
                            "mask": [
                                false,
                                false,
                                true
                            ]
                        },
                        "name": "FixScaled"
                    }
                ],
                "numbers": [
                    52,
                    52,
                    52,
                    52,
                    42,
                    42
                ],
                "pbc": [
                    false,
                    false,
                    false
                ],
                "positions": [
                    [
                        0.8732094212669709,
                        1.4058325606799524,
                        10.001951794049997
                    ],
                    [
                        2.6196282638009127,
                        4.619037096698185,
                        10.626046026349998
                    ],
                    [
                        2.6196282638009127,
                        2.4212163136496163,
                        14.218904778949998
                    ],
                    [
                        0.8732094212669709,
                        5.521920356173712,
                        13.59490794615
                    ],
                    [
                        0.8732094212669709,
                        3.0343829149493224,
                        12.214558425549997
                    ],
                    [
                        2.6196282638009127,
                        0.7923209428187463,
                        12.006333147649999
                    ]
                ]
            },
            "name": "MoTe2_proto_WTe2",
            "prototype": "WTe2",
            "volume": 534.1817868651539
        },
        "150": {
            "N_TM": 2,
            "anion": "Te",
            "cation": "Co",
            "energy": -26.5814145859519,
            "formula": "CoTe2",
            "geometry": {
                "cell": [
                    [
                        3.719984649544085,
                        0.0,
                        0.0
                    ],
                    [
                        0.0,
                        5.066414890597171,
                        0.0
                    ],
                    [
                        0.0,
                        0.0,
                        20.0072570000001
                    ]
                ],
                "constraints": [
                    {
                        "kwargs": {
                            "a": 0,
                            "cell": [
                                [
                                    3.5767363682128255,
                                    0.0,
                                    0.0
                                ],
                                [
                                    0.0,
                                    4.871318594789043,
                                    0.0
                                ],
                                [
                                    0.0,
                                    0.0,
                                    20.0072570000001
                                ]
                            ],
                            "mask": [
                                false,
                                false,
                                true
                            ]
                        },
                        "name": "FixScaled"
                    }
                ],
                "numbers": [
                    27,
                    27,
                    52,
                    52,
                    52,
                    52
                ],
                "pbc": [
                    false,
                    false,
                    false
                ],
                "positions": [
                    [
                        2.789988822025083,
                        3.7997939551452062,
                        10.938831339628422
                    ],
                    [
                        0.9299958275190023,
                        1.2666211228438984,
                        9.06842707077326
                    ],
                    [
                        0.9299958275190023,
                        3.7998174766982484,
                        9.51581199359726
                    ],
                    [
                        2.789988822025083,
                        1.2666454773183466,
                        7.97596418326706
                    ],
                    [
                        2.789988822025083,
                        1.2665974138989229,
                        10.49144784688309
                    ],
                    [
                        0.9299958275190023,
                        3.7997697885922475,
                        12.03129281673304
                    ]
                ]
            },
            "name": "CoTe2_proto_FeO2",
            "prototype": "FeO2",
            "volume": 377.07648499951614
        },
        "151": {
            "N_TM": 1,
            "anion": "Te",
            "cation": "Co",
            "energy": -13.709761594663915,
            "formula": "CoTe2",
            "geometry": {
                "cell": [
                    [
                        3.6277018780999253,
                        0.0,
                        0.0
                    ],
                    [
                        -1.8138509390075486,
                        3.1416819837965044,
                        0.0
                    ],
                    [
                        0.0,
                        0.0,
                        23.4828509546
                    ]
                ],
                "constraints": [
                    {
                        "kwargs": {
                            "a": 0,
                            "cell": [
                                [
                                    4.382692850451654,
                                    0.0,
                                    0.0
                                ],
                                [
                                    -2.1913464251745856,
                                    3.79552334548215,
                                    0.0
                                ],
                                [
                                    0.0,
                                    0.0,
                                    23.4828509546
                                ]
                            ],
                            "mask": [
                                false,
                                false,
                                true
                            ]
                        },
                        "name": "FixScaled"
                    }
                ],
                "numbers": [
                    27,
                    52,
                    52
                ],
                "pbc": [
                    false,
                    false,
                    false
                ],
                "positions": [
                    [
                        0.3023084898264291,
                        0.5236136639519462,
                        11.741425477299998
                    ],
                    [
                        0.3023084899112568,
                        2.6180683198445585,
                        13.495542559699999
                    ],
                    [
                        2.1161594289188064,
                        1.5708409919406663,
                        9.987308394899998
                    ]
                ]
            },
            "name": "CoTe2_proto_CdI2",
            "prototype": "CdI2",
            "volume": 267.63606323681677
        },
        "152": {
            "N_TM": 2,
            "anion": "Te",
            "cation": "Co",
            "energy": -25.643980110474224,
            "formula": "CoTe2",
            "geometry": {
                "cell": [
                    [
                        6.199014216010258,
                        0.0,
                        0.0
                    ],
                    [
                        0.0,
                        6.317539290412317,
                        0.0
                    ],
                    [
                        0.0,
                        0.0,
                        21.2451023148
                    ]
                ],
                "constraints": [
                    {
                        "kwargs": {
                            "a": 0,
                            "cell": [
                                [
                                    6.221544574132526,
                                    0.0,
                                    0.0
                                ],
                                [
                                    0.0,
                                    6.340500428700544,
                                    0.0
                                ],
                                [
                                    0.0,
                                    0.0,
                                    21.2451023148
                                ]
                            ],
                            "mask": [
                                false,
                                false,
                                true
                            ]
                        },
                        "name": "FixScaled"
                    }
                ],
                "numbers": [
                    27,
                    27,
                    52,
                    52,
                    52,
                    52
                ],
                "pbc": [
                    false,
                    false,
                    false
                ],
                "positions": [
                    [
                        3.423146430311385,
                        0.35226672666146003,
                        10.622551157400002
                    ],
                    [
                        0.32363932236299453,
                        3.5110363718676187,
                        10.622551157400002
                    ],
                    [
                        0.9709179670889833,
                        1.056800179984381,
                        9.984557734600001
                    ],
                    [
                        4.070425075037373,
                        2.8065029185446986,
                        11.260544580200001
                    ],
                    [
                        5.875374893647263,
                        5.965272563750857,
                        11.260544580200001
                    ],
                    [
                        2.775867785585396,
                        4.21556982519054,
                        9.984557734600001
                    ]
                ]
            },
            "name": "CoTe2_proto_PdS2",
            "prototype": "PdS2",
            "volume": 832.0116565943445
        },
        "153": {
            "N_TM": 2,
            "anion": "Te",
            "cation": "Ni",
            "energy": -24.244613114182513,
            "formula": "NiTe2",
            "geometry": {
                "cell": [
                    [
                        6.936703998278247,
                        0.0,
                        -0.00236367868809233
                    ],
                    [
                        0.0,
                        3.5067358550212897,
                        0.0
                    ],
                    [
                        -0.004939561052568486,
                        0.0,
                        18.3201629261193
                    ]
                ],
                "constraints": [
                    {
                        "kwargs": {
                            "a": 0,
                            "cell": [
                                [
                                    6.505720971378645,
                                    0.0,
                                    -0.00236367868809233
                                ],
                                [
                                    0.0,
                                    3.2888595215768226,
                                    0.0
                                ],
                                [
                                    -0.004632662131334461,
                                    0.0,
                                    18.3201629261193
                                ]
                            ],
                            "mask": [
                                false,
                                false,
                                true
                            ]
                        },
                        "name": "FixScaled"
                    }
                ],
                "numbers": [
                    28,
                    28,
                    52,
                    52,
                    52,
                    52
                ],
                "pbc": [
                    false,
                    false,
                    false
                ],
                "positions": [
                    [
                        3.1100066956938366,
                        0.8766839637330539,
                        9.123274046293993
                    ],
                    [
                        6.483603325679796,
                        2.6300518912882356,
                        9.191960073102576
                    ],
                    [
                        3.9393346691095665,
                        2.6300518912882356,
                        10.789847660280842
                    ],
                    [
                        0.4477094052000222,
                        0.8766839637330539,
                        10.801156831676023
                    ],
                    [
                        2.2066660905465767,
                        2.6300518912882356,
                        7.518099934064191
                    ],
                    [
                        5.653995175412219,
                        0.8766839637330539,
                        7.525338792446995
                    ]
                ]
            },
            "name": "NiTe2_proto_CrI2",
            "prototype": "CrI2",
            "volume": 445.6413779017979
        },
        "154": {
            "N_TM": 2,
            "anion": "Te",
            "cation": "Ti",
            "energy": -31.218651521491804,
            "formula": "Te2Ti",
            "geometry": {
                "cell": [
                    [
                        3.8914283533354204,
                        0.0,
                        0.0
                    ],
                    [
                        0.0,
                        5.299911804057286,
                        0.0
                    ],
                    [
                        0.0,
                        0.0,
                        20.0072570000001
                    ]
                ],
                "constraints": [
                    {
                        "kwargs": {
                            "a": 0,
                            "cell": [
                                [
                                    5.923823613196643,
                                    0.0,
                                    0.0
                                ],
                                [
                                    0.0,
                                    8.06792258318832,
                                    0.0
                                ],
                                [
                                    0.0,
                                    0.0,
                                    20.0072570000001
                                ]
                            ],
                            "mask": [
                                false,
                                false,
                                true
                            ]
                        },
                        "name": "FixScaled"
                    }
                ],
                "numbers": [
                    22,
                    22,
                    52,
                    52,
                    52,
                    52
                ],
                "pbc": [
                    false,
                    false,
                    false
                ],
                "positions": [
                    [
                        2.91857161530167,
                        3.974915846950288,
                        10.938831339628422
                    ],
                    [
                        0.9728567380337503,
                        1.3249961531353034,
                        9.06842707077326
                    ],
                    [
                        0.9728567380337503,
                        3.9749404525460212,
                        9.51581199359726
                    ],
                    [
                        2.91857161530167,
                        1.3250216300394653,
                        7.97596418326706
                    ],
                    [
                        2.91857161530167,
                        1.324971351511265,
                        10.49144784688309
                    ],
                    [
                        0.9728567380337503,
                        3.9748905666283925,
                        12.03129281673304
                    ]
                ]
            },
            "name": "Te2Ti_proto_FeO2",
            "prototype": "FeO2",
            "volume": 412.63421130552103
        },
        "155": {
            "N_TM": 2,
            "anion": "Te",
            "cation": "Ni",
            "energy": -24.09490302338316,
            "formula": "NiTe2",
            "geometry": {
                "cell": [
                    [
                        4.031626583467329,
                        0.0,
                        0.0
                    ],
                    [
                        -3.86515156738401e-05,
                        6.003721343564782,
                        0.0
                    ],
                    [
                        0.0,
                        0.0,
                        22.6937055919
                    ]
                ],
                "constraints": [
                    {
                        "kwargs": {
                            "a": 0,
                            "cell": [
                                [
                                    6.118169227393988,
                                    0.0,
                                    0.0
                                ],
                                [
                                    -5.865536127714672e-05,
                                    9.110909062033224,
                                    0.0
                                ],
                                [
                                    0.0,
                                    0.0,
                                    22.6937055919
                                ]
                            ],
                            "mask": [
                                false,
                                false,
                                true
                            ]
                        },
                        "name": "FixScaled"
                    }
                ],
                "numbers": [
                    52,
                    52,
                    52,
                    52,
                    28,
                    28
                ],
                "pbc": [
                    false,
                    false,
                    false
                ],
                "positions": [
                    [
                        3.0965258596064293,
                        0.19308548761476982,
                        10.065865192614101
                    ],
                    [
                        3.671251272498306,
                        3.194680060237408,
                        10.065735547355901
                    ],
                    [
                        1.080742966185507,
                        5.810635855950011,
                        12.6278682418372
                    ],
                    [
                        1.6554756341832377,
                        2.808999939389031,
                        12.627970044544101
                    ],
                    [
                        0.3603450804416921,
                        1.501013213219727,
                        11.346882784693504
                    ],
                    [
                        2.3761422438956754,
                        4.5027034344148955,
                        11.346836763850103
                    ]
                ]
            },
            "name": "NiTe2_proto_PdCl2",
            "prototype": "PdCl2",
            "volume": 549.2957556501539
        },
        "156": {
            "N_TM": 1,
            "anion": "Te",
            "cation": "Ni",
            "energy": -11.958313556375588,
            "formula": "NiTe2",
            "geometry": {
                "cell": [
                    [
                        3.726655327227479,
                        0.0,
                        0.0
                    ],
                    [
                        -1.8633276636137395,
                        3.227378184537323,
                        0.0
                    ],
                    [
                        0.0,
                        0.0,
                        23.1547020881
                    ]
                ],
                "constraints": [
                    {
                        "kwargs": {
                            "a": 0,
                            "cell": [
                                [
                                    2.863528641204128,
                                    0.0,
                                    0.0
                                ],
                                [
                                    -1.431764320602064,
                                    2.479888547754576,
                                    0.0
                                ],
                                [
                                    0.0,
                                    0.0,
                                    23.1547020881
                                ]
                            ],
                            "mask": [
                                false,
                                false,
                                true
                            ]
                        },
                        "name": "FixScaled"
                    }
                ],
                "numbers": [
                    28,
                    52,
                    52
                ],
                "pbc": [
                    false,
                    false,
                    false
                ],
                "positions": [
                    [
                        -7.633977916979264e-18,
                        2.151585456319252,
                        11.577351043999998
                    ],
                    [
                        1.8633276636137397,
                        1.075792728218071,
                        10.018825993599998
                    ],
                    [
                        1.8633276636137397,
                        1.075792728218071,
                        13.135876094499999
                    ]
                ]
            },
            "name": "NiTe2_proto_MoS2",
            "prototype": "MoS2",
            "volume": 278.48915286343436
        },
        "157": {
            "N_TM": 2,
            "anion": "Te",
            "cation": "Ni",
            "energy": -24.3993472021414,
            "formula": "NiTe2",
            "geometry": {
                "cell": [
                    [
                        3.6967386245737144,
                        0.0,
                        0.0
                    ],
                    [
                        0.0,
                        6.682846956975117,
                        0.0
                    ],
                    [
                        0.0,
                        0.0,
                        24.220856573
                    ]
                ],
                "constraints": [
                    {
                        "kwargs": {
                            "a": 0,
                            "cell": [
                                [
                                    3.3617905255325518,
                                    0.0,
                                    0.0
                                ],
                                [
                                    0.0,
                                    6.077338396120358,
                                    0.0
                                ],
                                [
                                    0.0,
                                    0.0,
                                    24.220856573
                                ]
                            ],
                            "mask": [
                                false,
                                false,
                                true
                            ]
                        },
                        "name": "FixScaled"
                    }
                ],
                "numbers": [
                    52,
                    52,
                    52,
                    52,
                    28,
                    28
                ],
                "pbc": [
                    false,
                    false,
                    false
                ],
                "positions": [
                    [
                        0.9241846561434286,
                        1.487900668549946,
                        10.001951794049997
                    ],
                    [
                        2.7725539684302856,
                        4.888682035441092,
                        10.626046026349998
                    ],
                    [
                        2.7725539684302856,
                        2.562559349202213,
                        14.218904778949998
                    ],
                    [
                        0.9241846561434286,
                        5.844272795656827,
                        13.59490794615
                    ],
                    [
                        0.9241846561434286,
                        3.2115206988846166,
                        12.214558425549997
                    ],
                    [
                        2.7725539684302856,
                        0.8385741613182908,
                        12.006333147649999
                    ]
                ]
            },
            "name": "NiTe2_proto_WTe2",
            "prototype": "WTe2",
            "volume": 598.3699271060517
        },
        "158": {
            "N_TM": 2,
            "anion": "Te",
            "cation": "Ni",
            "energy": -24.118177625466807,
            "formula": "NiTe2",
            "geometry": {
                "cell": [
                    [
                        6.153976007210115,
                        0.0,
                        0.0
                    ],
                    [
                        0.5906040347826991,
                        3.8430408815502597,
                        0.0
                    ],
                    [
                        0.0,
                        0.0,
                        17.912429
                    ]
                ],
                "constraints": [
                    {
                        "kwargs": {
                            "a": 0,
                            "cell": [
                                [
                                    7.4455618387598665,
                                    0.0,
                                    0.0
                                ],
                                [
                                    0.7145589872374569,
                                    4.649611649272024,
                                    0.0
                                ],
                                [
                                    0.0,
                                    0.0,
                                    17.912429
                                ]
                            ],
                            "mask": [
                                false,
                                false,
                                true
                            ]
                        },
                        "name": "FixScaled"
                    }
                ],
                "numbers": [
                    52,
                    52,
                    52,
                    52,
                    28,
                    28
                ],
                "pbc": [
                    false,
                    false,
                    false
                ],
                "positions": [
                    [
                        3.1753465986116964,
                        3.132366597175803,
                        7.433151647078919
                    ],
                    [
                        5.957125284138066,
                        1.2106964482804288,
                        7.433110624552221
                    ],
                    [
                        0.7874552638199729,
                        2.632347725568782,
                        10.479318375447775
                    ],
                    [
                        3.569232791084048,
                        0.7106742843744572,
                        10.479278153424806
                    ],
                    [
                        5.058415318990813,
                        2.8821942354767507,
                        8.956075576271894
                    ],
                    [
                        1.6861618292482479,
                        0.9608478934749034,
                        8.956355965015508
                    ]
                ]
            },
            "name": "NiTe2_proto_NbTe2",
            "prototype": "NbTe2",
            "volume": 423.628612316773
        },
        "159": {
            "N_TM": 2,
            "anion": "Te",
            "cation": "Ni",
            "energy": -23.866280012034867,
            "formula": "NiTe2",
            "geometry": {
                "cell": [
                    [
                        3.9028875272817514,
                        0.0,
                        0.0
                    ],
                    [
                        0.0,
                        5.315518569940782,
                        0.0
                    ],
                    [
                        0.0,
                        0.0,
                        20.0072570000001
                    ]
                ],
                "constraints": [
                    {
                        "kwargs": {
                            "a": 0,
                            "cell": [
                                [
                                    6.17696067292185,
                                    0.0,
                                    0.0
                                ],
                                [
                                    0.0,
                                    8.412681363015798,
                                    0.0
                                ],
                                [
                                    0.0,
                                    0.0,
                                    20.0072570000001
                                ]
                            ],
                            "mask": [
                                false,
                                false,
                                true
                            ]
                        },
                        "name": "FixScaled"
                    }
                ],
                "numbers": [
                    28,
                    28,
                    52,
                    52,
                    52,
                    52
                ],
                "pbc": [
                    false,
                    false,
                    false
                ],
                "positions": [
                    [
                        2.9271659967929544,
                        3.9866208683399758,
                        10.938831339628422
                    ],
                    [
                        0.9757215304887968,
                        1.32889789820636,
                        9.06842707077326
                    ],
                    [
                        0.9757215304887968,
                        3.986645546392343,
                        9.51581199359726
                    ],
                    [
                        2.9271659967929544,
                        1.3289234501329172,
                        7.97596418326706
                    ],
                    [
                        2.9271659967929544,
                        1.3288730235484385,
                        10.49144784688309
                    ],
                    [
                        0.9757215304887968,
                        3.986595513574565,
                        12.03129281673304
                    ]
                ]
            },
            "name": "NiTe2_proto_FeO2",
            "prototype": "FeO2",
            "volume": 415.0679753399037
        },
        "16": {
            "N_TM": 2,
            "anion": "Te",
            "cation": "Mo",
            "energy": -34.268929842166266,
            "formula": "MoTe2",
            "geometry": {
                "cell": [
                    [
                        5.929495379052038,
                        0.0,
                        0.0
                    ],
                    [
                        0.5690603751120434,
                        3.702857002036132,
                        0.0
                    ],
                    [
                        0.0,
                        0.0,
                        17.912429
                    ]
                ],
                "constraints": [
                    {
                        "kwargs": {
                            "a": 0,
                            "cell": [
                                [
                                    8.738935276072857,
                                    0.0,
                                    0.0
                                ],
                                [
                                    0.8386854982382886,
                                    5.457298742767593,
                                    0.0
                                ],
                                [
                                    0.0,
                                    0.0,
                                    17.912429
                                ]
                            ],
                            "mask": [
                                false,
                                false,
                                true
                            ]
                        },
                        "name": "FixScaled"
                    }
                ],
                "numbers": [
                    52,
                    52,
                    52,
                    52,
                    42,
                    42
                ],
                "pbc": [
                    false,
                    false,
                    false
                ],
                "positions": [
                    [
                        3.0595184253720165,
                        3.018106219733386,
                        7.433151647078919
                    ],
                    [
                        5.739825245231039,
                        1.1665334715479352,
                        7.433110624552221
                    ],
                    [
                        0.7587309964420068,
                        2.536326702692865,
                        10.479318375447775
                    ],
                    [
                        3.4390367002890523,
                        0.6847507823027463,
                        10.479278153424806
                    ],
                    [
                        4.873897822178817,
                        2.777059478419626,
                        8.956075576271894
                    ],
                    [
                        1.624655143787929,
                        0.9257987255160255,
                        8.956355965015508
                    ]
                ]
            },
            "name": "MoTe2_proto_NbTe2",
            "prototype": "NbTe2",
            "volume": 393.28660738057926
        },
        "160": {
            "N_TM": 1,
            "anion": "Te",
            "cation": "Ni",
            "energy": -12.208332446961686,
            "formula": "NiTe2",
            "geometry": {
                "cell": [
                    [
                        3.76741389441283,
                        0.0,
                        0.0
                    ],
                    [
                        -1.8837069471623675,
                        3.2626761391376355,
                        0.0
                    ],
                    [
                        0.0,
                        0.0,
                        23.4828509546
                    ]
                ],
                "constraints": [
                    {
                        "kwargs": {
                            "a": 0,
                            "cell": [
                                [
                                    4.076365621788229,
                                    0.0,
                                    0.0
                                ],
                                [
                                    -2.038182810846455,
                                    3.5302361835882796,
                                    0.0
                                ],
                                [
                                    0.0,
                                    0.0,
                                    23.4828509546
                                ]
                            ],
                            "mask": [
                                false,
                                false,
                                true
                            ]
                        },
                        "name": "FixScaled"
                    }
                ],
                "numbers": [
                    28,
                    52,
                    52
                ],
                "pbc": [
                    false,
                    false,
                    false
                ],
                "positions": [
                    [
                        0.3139511578519178,
                        0.5437793565082568,
                        11.741425477299998
                    ],
                    [
                        0.3139511579400123,
                        2.7188967826293786,
                        13.495542559699999
                    ],
                    [
                        2.1976581051023802,
                        1.6313380696128652,
                        9.987308394899998
                    ]
                ]
            },
            "name": "NiTe2_proto_CdI2",
            "prototype": "CdI2",
            "volume": 288.6477148415299
        },
        "161": {
            "N_TM": 1,
            "anion": "Te",
            "cation": "Ti",
            "energy": -16.08028245824158,
            "formula": "Te2Ti",
            "geometry": {
                "cell": [
                    [
                        3.7376927318631084,
                        0.0,
                        0.0
                    ],
                    [
                        -1.8688463658878542,
                        3.2369368573395256,
                        0.0
                    ],
                    [
                        0.0,
                        0.0,
                        23.4828509546
                    ]
                ],
                "constraints": [
                    {
                        "kwargs": {
                            "a": 0,
                            "cell": [
                                [
                                    5.397457529723571,
                                    0.0,
                                    0.0
                                ],
                                [
                                    -2.69872876479868,
                                    4.674335336596323,
                                    0.0
                                ],
                                [
                                    0.0,
                                    0.0,
                                    23.4828509546
                                ]
                            ],
                            "mask": [
                                false,
                                false,
                                true
                            ]
                        },
                        "name": "FixScaled"
                    }
                ],
                "numbers": [
                    22,
                    52,
                    52
                ],
                "pbc": [
                    false,
                    false,
                    false
                ],
                "positions": [
                    [
                        0.3114743943062325,
                        0.5394894762086876,
                        11.741425477299998
                    ],
                    [
                        0.311474394393632,
                        2.697447381130838,
                        13.495542559699999
                    ],
                    [
                        2.1803207602814867,
                        1.6184684287134627,
                        9.987308394899998
                    ]
                ]
            },
            "name": "Te2Ti_proto_CdI2",
            "prototype": "CdI2",
            "volume": 284.11139034856
        },
        "162": {
            "N_TM": 2,
            "anion": "Te",
            "cation": "Ni",
            "energy": -23.804567232376456,
            "formula": "NiTe2",
            "geometry": {
                "cell": [
                    [
                        6.0840661429961616,
                        0.0,
                        0.0
                    ],
                    [
                        0.0,
                        6.200393411677567,
                        0.0
                    ],
                    [
                        0.0,
                        0.0,
                        21.2451023148
                    ]
                ],
                "constraints": [
                    {
                        "kwargs": {
                            "a": 0,
                            "cell": [
                                [
                                    7.607662295255228,
                                    0.0,
                                    0.0
                                ],
                                [
                                    0.0,
                                    7.753120703342444,
                                    0.0
                                ],
                                [
                                    0.0,
                                    0.0,
                                    21.2451023148
                                ]
                            ],
                            "mask": [
                                false,
                                false,
                                true
                            ]
                        },
                        "name": "FixScaled"
                    }
                ],
                "numbers": [
                    28,
                    28,
                    52,
                    52,
                    52,
                    52
                ],
                "pbc": [
                    false,
                    false,
                    false
                ],
                "positions": [
                    [
                        3.359671162777215,
                        0.3457346588187798,
                        10.622551157400002
                    ],
                    [
                        0.31763809133482024,
                        3.445931364657563,
                        10.622551157400002
                    ],
                    [
                        0.9529142740044605,
                        1.0372039764563403,
                        9.984557734600001
                    ],
                    [
                        3.9949473454468545,
                        2.754462047020003,
                        11.260544580200001
                    ],
                    [
                        5.76642805166134,
                        5.854658752858787,
                        11.260544580200001
                    ],
                    [
                        2.7243949801075744,
                        4.137400682295124,
                        9.984557734600001
                    ]
                ]
            },
            "name": "NiTe2_proto_PdS2",
            "prototype": "PdS2",
            "volume": 801.4418187862482
        },
        "163": {
            "N_TM": 2,
            "anion": "Te",
            "cation": "Zr",
            "energy": -34.64476526671284,
            "formula": "Te2Zr",
            "geometry": {
                "cell": [
                    [
                        7.313983265386992,
                        0.0,
                        -0.00236367868809233
                    ],
                    [
                        0.0,
                        3.6974631418789636,
                        0.0
                    ],
                    [
                        -0.005208218036377295,
                        0.0,
                        18.3201629261193
                    ]
                ],
                "constraints": [
                    {
                        "kwargs": {
                            "a": 0,
                            "cell": [
                                [
                                    11.50558265478989,
                                    0.0,
                                    -0.00236367868809233
                                ],
                                [
                                    0.0,
                                    5.816456812699122,
                                    0.0
                                ],
                                [
                                    -0.00819301616197174,
                                    0.0,
                                    18.3201629261193
                                ]
                            ],
                            "mask": [
                                false,
                                false,
                                true
                            ]
                        },
                        "name": "FixScaled"
                    }
                ],
                "numbers": [
                    40,
                    40,
                    52,
                    52,
                    52,
                    52
                ],
                "pbc": [
                    false,
                    false,
                    false
                ],
                "positions": [
                    [
                        3.279156344741265,
                        0.9243657854462611,
                        9.123274046293993
                    ],
                    [
                        6.836238973898812,
                        2.773097356432702,
                        9.191960073102576
                    ],
                    [
                        4.153590502604353,
                        2.773097356432702,
                        10.789847660280842
                    ],
                    [
                        0.47205979932286235,
                        0.9243657854462611,
                        10.801156831676023
                    ],
                    [
                        2.3266840941404707,
                        2.773097356432702,
                        7.518099934064191
                    ],
                    [
                        5.961509400690589,
                        0.9243657854462611,
                        7.525338792446995
                    ]
                ]
            },
            "name": "Te2Zr_proto_CrI2",
            "prototype": "CrI2",
            "volume": 495.43548305082
        },
        "164": {
            "N_TM": 2,
            "anion": "Te",
            "cation": "Zr",
            "energy": -34.53400553428561,
            "formula": "Te2Zr",
            "geometry": {
                "cell": [
                    [
                        4.173323169141917,
                        0.0,
                        0.0
                    ],
                    [
                        -4.00099717929137e-05,
                        6.214729679310287,
                        0.0
                    ],
                    [
                        0.0,
                        0.0,
                        22.6937055919
                    ]
                ],
                "constraints": [
                    {
                        "kwargs": {
                            "a": 0,
                            "cell": [
                                [
                                    4.427625519953392,
                                    0.0,
                                    0.0
                                ],
                                [
                                    -4.244798808603743e-05,
                                    6.593425577771321,
                                    0.0
                                ],
                                [
                                    0.0,
                                    0.0,
                                    22.6937055919
                                ]
                            ],
                            "mask": [
                                false,
                                false,
                                true
                            ]
                        },
                        "name": "FixScaled"
                    }
                ],
                "numbers": [
                    52,
                    52,
                    52,
                    52,
                    40,
                    40
                ],
                "pbc": [
                    false,
                    false,
                    false
                ],
                "positions": [
                    [
                        3.2053571545380017,
                        0.19987171986418506,
                        10.065865192614101
                    ],
                    [
                        3.8002820147301684,
                        3.3069611079700114,
                        10.065735547355901
                    ],
                    [
                        1.1187270366667097,
                        6.014857959446101,
                        12.6278682418372
                    ],
                    [
                        1.7136594069545483,
                        2.9077257743172344,
                        12.627970044544101
                    ],
                    [
                        0.37300986139452275,
                        1.553768209984025,
                        11.346882784693504
                    ],
                    [
                        2.459654750837131,
                        4.660956608351732,
                        11.346836763850103
                    ]
                ]
            },
            "name": "Te2Zr_proto_PdCl2",
            "prototype": "PdCl2",
            "volume": 588.5856584432314
        },
        "165": {
            "N_TM": 1,
            "anion": "Te",
            "cation": "Zr",
            "energy": -17.148796401988747,
            "formula": "Te2Zr",
            "geometry": {
                "cell": [
                    [
                        3.927743793254516,
                        0.0,
                        0.0
                    ],
                    [
                        -1.963871896627258,
                        3.401525904525305,
                        0.0
                    ],
                    [
                        0.0,
                        0.0,
                        23.1547020881
                    ]
                ],
                "constraints": [
                    {
                        "kwargs": {
                            "a": 0,
                            "cell": [
                                [
                                    3.9559251002244595,
                                    0.0,
                                    0.0
                                ],
                                [
                                    -1.9779625501122298,
                                    3.425931632273197,
                                    0.0
                                ],
                                [
                                    0.0,
                                    0.0,
                                    23.1547020881
                                ]
                            ],
                            "mask": [
                                false,
                                false,
                                true
                            ]
                        },
                        "name": "FixScaled"
                    }
                ],
                "numbers": [
                    40,
                    52,
                    52
                ],
                "pbc": [
                    false,
                    false,
                    false
                ],
                "positions": [
                    [
                        2.3144410982927395e-16,
                        2.267683936309138,
                        11.577351043999998
                    ],
                    [
                        1.9638718966272584,
                        1.1338419682161678,
                        10.018825993599998
                    ],
                    [
                        1.9638718966272584,
                        1.1338419682161678,
                        13.135876094499999
                    ]
                ]
            },
            "name": "Te2Zr_proto_MoS2",
            "prototype": "MoS2",
            "volume": 309.35428171032623
        },
        "166": {
            "N_TM": 2,
            "anion": "Te",
            "cation": "Zr",
            "energy": -34.857018624293175,
            "formula": "Te2Zr",
            "geometry": {
                "cell": [
                    [
                        3.889798001733972,
                        0.0,
                        0.0
                    ],
                    [
                        0.0,
                        7.031853582056629,
                        0.0
                    ],
                    [
                        0.0,
                        0.0,
                        24.220856573
                    ]
                ],
                "constraints": [
                    {
                        "kwargs": {
                            "a": 0,
                            "cell": [
                                [
                                    3.598680145826896,
                                    0.0,
                                    0.0
                                ],
                                [
                                    0.0,
                                    6.505579946009648,
                                    0.0
                                ],
                                [
                                    0.0,
                                    0.0,
                                    24.220856573
                                ]
                            ],
                            "mask": [
                                false,
                                false,
                                true
                            ]
                        },
                        "name": "FixScaled"
                    }
                ],
                "numbers": [
                    52,
                    52,
                    52,
                    52,
                    40,
                    40
                ],
                "pbc": [
                    false,
                    false,
                    false
                ],
                "positions": [
                    [
                        0.9724495004334929,
                        1.565605154995673,
                        10.001951794049997
                    ],
                    [
                        2.9173485013004785,
                        5.143989755230351,
                        10.626046026349998
                    ],
                    [
                        2.9173485013004785,
                        2.696387071996714,
                        14.218904778949998
                    ],
                    [
                        0.9724495004334929,
                        6.149485519754749,
                        13.59490794615
                    ],
                    [
                        0.9724495004334929,
                        3.379239937064577,
                        12.214558425549997
                    ],
                    [
                        2.9173485013004785,
                        0.8823680623018809,
                        12.006333147649999
                    ]
                ]
            },
            "name": "Te2Zr_proto_WTe2",
            "prototype": "WTe2",
            "volume": 662.5007374943343
        },
        "167": {
            "N_TM": 2,
            "anion": "Te",
            "cation": "Zr",
            "energy": -34.50368070928868,
            "formula": "Te2Zr",
            "geometry": {
                "cell": [
                    [
                        6.542086274154193,
                        0.0,
                        0.0
                    ],
                    [
                        0.6278514158789537,
                        4.085408355955096,
                        0.0
                    ],
                    [
                        0.0,
                        0.0,
                        17.912429
                    ]
                ],
                "constraints": [
                    {
                        "kwargs": {
                            "a": 0,
                            "cell": [
                                [
                                    11.133488249938281,
                                    0.0,
                                    0.0
                                ],
                                [
                                    1.06849345429936,
                                    6.952651496957878,
                                    0.0
                                ],
                                [
                                    0.0,
                                    0.0,
                                    17.912429
                                ]
                            ],
                            "mask": [
                                false,
                                false,
                                true
                            ]
                        },
                        "name": "FixScaled"
                    }
                ],
                "numbers": [
                    52,
                    52,
                    52,
                    52,
                    40,
                    40
                ],
                "pbc": [
                    false,
                    false,
                    false
                ],
                "positions": [
                    [
                        3.3756048730318877,
                        3.3299142695704096,
                        7.433151647078919
                    ],
                    [
                        6.332820847711491,
                        1.2870509418923373,
                        7.433110624552221
                    ],
                    [
                        0.8371173801963805,
                        2.7983609139957704,
                        10.479318375447775
                    ],
                    [
                        3.79433212356604,
                        0.755494086384687,
                        10.479278153424806
                    ],
                    [
                        5.377432311820716,
                        3.0639643907072847,
                        8.956075576271894
                    ],
                    [
                        1.7925023019595037,
                        1.0214452913185554,
                        8.956355965015508
                    ]
                ]
            },
            "name": "Te2Zr_proto_NbTe2",
            "prototype": "NbTe2",
            "volume": 478.74717239402906
        },
        "168": {
            "N_TM": 2,
            "anion": "Te",
            "cation": "Zr",
            "energy": -33.96971911048801,
            "formula": "Te2Zr",
            "geometry": {
                "cell": [
                    [
                        4.011048395334021,
                        0.0,
                        0.0
                    ],
                    [
                        0.0,
                        5.4628277349254,
                        0.0
                    ],
                    [
                        0.0,
                        0.0,
                        20.0072570000001
                    ]
                ],
                "constraints": [
                    {
                        "kwargs": {
                            "a": 0,
                            "cell": [
                                [
                                    4.038884428759527,
                                    0.0,
                                    0.0
                                ],
                                [
                                    0.0,
                                    5.500738884440339,
                                    0.0
                                ],
                                [
                                    0.0,
                                    0.0,
                                    20.0072570000001
                                ]
                            ],
                            "mask": [
                                false,
                                false,
                                true
                            ]
                        },
                        "name": "FixScaled"
                    }
                ],
                "numbers": [
                    40,
                    40,
                    52,
                    52,
                    52,
                    52
                ],
                "pbc": [
                    false,
                    false,
                    false
                ],
                "positions": [
                    [
                        3.008286657568624,
                        4.0971022416054925,
                        10.938831339628422
                    ],
                    [
                        1.0027617377653975,
                        1.3657256953739982,
                        9.06842707077326
                    ],
                    [
                        1.0027617377653975,
                        4.097127603561649,
                        9.51581199359726
                    ],
                    [
                        3.008286657568624,
                        1.365751955422052,
                        7.97596418326706
                    ],
                    [
                        3.008286657568624,
                        1.3657001313637511,
                        10.49144784688309
                    ],
                    [
                        1.0027617377653975,
                        4.09707618418252,
                        12.03129281673304
                    ]
                ]
            },
            "name": "Te2Zr_proto_FeO2",
            "prototype": "FeO2",
            "volume": 438.39234136638765
        },
        "17": {
            "N_TM": 2,
            "anion": "Te",
            "cation": "Mo",
            "energy": -33.59173413546058,
            "formula": "MoTe2",
            "geometry": {
                "cell": [
                    [
                        3.64402176186355,
                        0.0,
                        0.0
                    ],
                    [
                        0.0,
                        4.962957607426771,
                        0.0
                    ],
                    [
                        0.0,
                        0.0,
                        20.0072570000001
                    ]
                ],
                "constraints": [
                    {
                        "kwargs": {
                            "a": 0,
                            "cell": [
                                [
                                    3.745266049737448,
                                    0.0,
                                    0.0
                                ],
                                [
                                    0.0,
                                    5.100846769882075,
                                    0.0
                                ],
                                [
                                    0.0,
                                    0.0,
                                    20.0072570000001
                                ]
                            ],
                            "mask": [
                                false,
                                false,
                                true
                            ]
                        },
                        "name": "FixScaled"
                    }
                ],
                "numbers": [
                    42,
                    42,
                    52,
                    52,
                    52,
                    52
                ],
                "pbc": [
                    false,
                    false,
                    false
                ],
                "positions": [
                    [
                        2.733016649426625,
                        3.7222013442565447,
                        10.938831339628422
                    ],
                    [
                        0.9110051124369253,
                        1.2407564467355774,
                        9.06842707077326
                    ],
                    [
                        0.9110051124369253,
                        3.7222243854944073,
                        9.51581199359726
                    ],
                    [
                        2.733016649426625,
                        1.2407803038864127,
                        7.97596418326706
                    ],
                    [
                        2.733016649426625,
                        1.240733221932364,
                        10.49144784688309
                    ],
                    [
                        0.9110051124369253,
                        3.722177671189802,
                        12.03129281673304
                    ]
                ]
            },
            "name": "MoTe2_proto_FeO2",
            "prototype": "FeO2",
            "volume": 361.8337542493225
        },
        "18": {
            "N_TM": 1,
            "anion": "Te",
            "cation": "Mo",
            "energy": -17.52015802443183,
            "formula": "MoTe2",
            "geometry": {
                "cell": [
                    [
                        3.4972249981637735,
                        0.0,
                        0.0
                    ],
                    [
                        -1.7486124990409981,
                        3.028685691165069,
                        0.0
                    ],
                    [
                        0.0,
                        0.0,
                        23.4828509546
                    ]
                ],
                "constraints": [
                    {
                        "kwargs": {
                            "a": 0,
                            "cell": [
                                [
                                    3.295032444998683,
                                    0.0,
                                    0.0
                                ],
                                [
                                    -1.647516222460817,
                                    2.8535818036677614,
                                    0.0
                                ],
                                [
                                    0.0,
                                    0.0,
                                    23.4828509546
                                ]
                            ],
                            "mask": [
                                false,
                                false,
                                true
                            ]
                        },
                        "name": "FixScaled"
                    }
                ],
                "numbers": [
                    42,
                    52,
                    52
                ],
                "pbc": [
                    false,
                    false,
                    false
                ],
                "positions": [
                    [
                        0.2914354164989642,
                        0.5047809485138821,
                        11.741425477299998
                    ],
                    [
                        0.2914354165807411,
                        2.523904742651187,
                        13.495542559699999
                    ],
                    [
                        2.0400479156217397,
                        1.5143428456234231,
                        9.987308394899998
                    ]
                ]
            },
            "name": "MoTe2_proto_CdI2",
            "prototype": "CdI2",
            "volume": 248.73024719353975
        },
        "19": {
            "N_TM": 2,
            "anion": "Te",
            "cation": "Ti",
            "energy": -30.648980655405936,
            "formula": "Te2Ti",
            "geometry": {
                "cell": [
                    [
                        4.737981316572957,
                        0.0,
                        0.0
                    ],
                    [
                        0.0,
                        4.828571460181921,
                        0.0
                    ],
                    [
                        0.0,
                        0.0,
                        21.2451023148
                    ]
                ],
                "constraints": [
                    {
                        "kwargs": {
                            "a": 0,
                            "cell": [
                                [
                                    7.3172008349428665,
                                    0.0,
                                    0.0
                                ],
                                [
                                    0.0,
                                    7.457105623535948,
                                    0.0
                                ],
                                [
                                    0.0,
                                    0.0,
                                    21.2451023148
                                ]
                            ],
                            "mask": [
                                false,
                                false,
                                true
                            ]
                        },
                        "name": "FixScaled"
                    }
                ],
                "numbers": [
                    22,
                    22,
                    52,
                    52,
                    52,
                    52
                ],
                "pbc": [
                    false,
                    false,
                    false
                ],
                "positions": [
                    [
                        2.6163520949541117,
                        0.2692417070220103,
                        10.622551157400002
                    ],
                    [
                        0.24736143671099833,
                        2.683527437112971,
                        10.622551157400002
                    ],
                    [
                        0.7420843101329947,
                        0.8077251210660314,
                        9.984557734600001
                    ],
                    [
                        3.1110749683761068,
                        2.1450440230689503,
                        11.260544580200001
                    ],
                    [
                        4.490619879861958,
                        4.559329753159911,
                        11.260544580200001
                    ],
                    [
                        2.121629221532115,
                        3.2220108511569925,
                        9.984557734600001
                    ]
                ]
            },
            "name": "Te2Ti_proto_PdS2",
            "prototype": "PdS2",
            "volume": 486.03868130525876
        },
        "2": {
            "N_TM": 1,
            "anion": "Te",
            "cation": "Zr",
            "energy": -17.442126757396178,
            "formula": "Te2Zr",
            "geometry": {
                "cell": [
                    [
                        3.9750859022326437,
                        0.0,
                        0.0
                    ],
                    [
                        -1.9875429510698468,
                        3.4425253735648274,
                        0.0
                    ],
                    [
                        0.0,
                        0.0,
                        23.4828509546
                    ]
                ],
                "constraints": [
                    {
                        "kwargs": {
                            "a": 0,
                            "cell": [
                                [
                                    3.817976336305636,
                                    0.0,
                                    0.0
                                ],
                                [
                                    -1.9089881681081797,
                                    3.3064644982942566,
                                    0.0
                                ],
                                [
                                    0.0,
                                    0.0,
                                    23.4828509546
                                ]
                            ],
                            "mask": [
                                false,
                                false,
                                true
                            ]
                        },
                        "name": "FixScaled"
                    }
                ],
                "numbers": [
                    40,
                    52,
                    52
                ],
                "pbc": [
                    false,
                    false,
                    false
                ],
                "positions": [
                    [
                        0.3312571585026967,
                        0.5737542289119794,
                        11.741425477299998
                    ],
                    [
                        0.3312571585956471,
                        2.8687711446528477,
                        13.495542559699999
                    ],
                    [
                        2.318800109665494,
                        1.7212626868288892,
                        9.987308394899998
                    ]
                ]
            },
            "name": "Te2Zr_proto_CdI2",
            "prototype": "CdI2",
            "volume": 321.34717762617333
        },
        "20": {
            "N_TM": 2,
            "anion": "Te",
            "cation": "Mo",
            "energy": -34.72765025176575,
            "formula": "MoTe2",
            "geometry": {
                "cell": [
                    [
                        4.584338708095743,
                        0.0,
                        0.0
                    ],
                    [
                        0.0,
                        4.6719912069491825,
                        0.0
                    ],
                    [
                        0.0,
                        0.0,
                        21.2451023148
                    ]
                ],
                "constraints": [
                    {
                        "kwargs": {
                            "a": 0,
                            "cell": [
                                [
                                    6.498090033527262,
                                    0.0,
                                    0.0
                                ],
                                [
                                    0.0,
                                    6.622333433825642,
                                    0.0
                                ],
                                [
                                    0.0,
                                    0.0,
                                    21.2451023148
                                ]
                            ],
                            "mask": [
                                false,
                                false,
                                true
                            ]
                        },
                        "name": "FixScaled"
                    }
                ],
                "numbers": [
                    42,
                    42,
                    52,
                    52,
                    52,
                    52
                ],
                "pbc": [
                    false,
                    false,
                    false
                ],
                "positions": [
                    [
                        2.531509387964643,
                        0.26051077386424915,
                        10.622551157400002
                    ],
                    [
                        0.23934003395873105,
                        2.5965063773388404,
                        10.622551157400002
                    ],
                    [
                        0.718020101876193,
                        0.7815323215927481,
                        9.984557734600001
                    ],
                    [
                        3.0101894558821045,
                        2.075484829610342,
                        11.260544580200001
                    ],
                    [
                        4.3449986741370115,
                        4.411480433084934,
                        11.260544580200001
                    ],
                    [
                        2.0528293200471808,
                        3.11752792506734,
                        9.984557734600001
                    ]
                ]
            },
            "name": "MoTe2_proto_PdS2",
            "prototype": "PdS2",
            "volume": 455.02739177208423
        },
        "21": {
            "N_TM": 2,
            "anion": "Te",
            "cation": "Tc",
            "energy": -34.22511538361606,
            "formula": "TcTe2",
            "geometry": {
                "cell": [
                    [
                        6.560672051980482,
                        0.0,
                        -0.00236367868809233
                    ],
                    [
                        0.0,
                        3.316639130547662,
                        0.0
                    ],
                    [
                        -0.004671792274065757,
                        0.0,
                        18.3201629261193
                    ]
                ],
                "constraints": [
                    {
                        "kwargs": {
                            "a": 0,
                            "cell": [
                                [
                                    9.352735460682085,
                                    0.0,
                                    -0.00236367868809233
                                ],
                                [
                                    0.0,
                                    4.728120558502075,
                                    0.0
                                ],
                                [
                                    -0.006659994116518201,
                                    0.0,
                                    18.3201629261193
                                ]
                            ],
                            "mask": [
                                false,
                                false,
                                true
                            ]
                        },
                        "name": "FixScaled"
                    }
                ],
                "numbers": [
                    43,
                    43,
                    52,
                    52,
                    52,
                    52
                ],
                "pbc": [
                    false,
                    false,
                    false
                ],
                "positions": [
                    [
                        2.941416271326428,
                        0.8291597826158541,
                        9.123274046293993
                    ],
                    [
                        6.132133524145353,
                        2.4874793479318082,
                        9.191960073102576
                    ],
                    [
                        3.725787185591283,
                        2.4874793479318082,
                        10.789847660280842
                    ],
                    [
                        0.4234395157748766,
                        0.8291597826158541,
                        10.801156831676023
                    ],
                    [
                        2.0870448777827826,
                        2.4874793479318082,
                        7.518099934064191
                    ],
                    [
                        5.347497621142044,
                        0.8291597826158541,
                        7.525338792446995
                    ]
                ]
            },
            "name": "TcTe2_proto_CrI2",
            "prototype": "CrI2",
            "volume": 398.6353803805313
        },
        "22": {
            "N_TM": 2,
            "anion": "Te",
            "cation": "Tc",
            "energy": -34.11973921647895,
            "formula": "TcTe2",
            "geometry": {
                "cell": [
                    [
                        3.934652770760378,
                        0.0,
                        0.0
                    ],
                    [
                        -3.772182023598256e-05,
                        5.859312198257762,
                        0.0
                    ],
                    [
                        0.0,
                        0.0,
                        22.6937055919
                    ]
                ],
                "constraints": [
                    {
                        "kwargs": {
                            "a": 0,
                            "cell": [
                                [
                                    3.8702193170030075,
                                    0.0,
                                    0.0
                                ],
                                [
                                    -3.710409173452973e-05,
                                    5.763360727169379,
                                    0.0
                                ],
                                [
                                    0.0,
                                    0.0,
                                    22.6937055919
                                ]
                            ],
                            "mask": [
                                false,
                                false,
                                true
                            ]
                        },
                        "name": "FixScaled"
                    }
                ],
                "numbers": [
                    52,
                    52,
                    52,
                    52,
                    43,
                    43
                ],
                "pbc": [
                    false,
                    false,
                    false
                ],
                "positions": [
                    [
                        3.0220442793968227,
                        0.1884411497712879,
                        10.065865192614101
                    ],
                    [
                        3.582945665337332,
                        3.11783755029601,
                        10.065735547355901
                    ],
                    [
                        1.0547475611504764,
                        5.6708710484864735,
                        12.6278682418372
                    ],
                    [
                        1.6156560276878018,
                        2.741434298480424,
                        12.627970044544101
                    ],
                    [
                        0.35167760203882603,
                        1.4649089334220073,
                        11.346882784693504
                    ],
                    [
                        2.318988247077239,
                        4.394398681858083,
                        11.346836763850103
                    ]
                ]
            },
            "name": "TcTe2_proto_PdCl2",
            "prototype": "PdCl2",
            "volume": 523.1888352028107
        },
        "23": {
            "N_TM": 1,
            "anion": "Te",
            "cation": "Tc",
            "energy": -16.82924036723366,
            "formula": "TcTe2",
            "geometry": {
                "cell": [
                    [
                        3.6666568349929882,
                        0.0,
                        0.0
                    ],
                    [
                        -1.8333284174964941,
                        3.1754179660733337,
                        0.0
                    ],
                    [
                        0.0,
                        0.0,
                        23.1547020881
                    ]
                ],
                "constraints": [
                    {
                        "kwargs": {
                            "a": 0,
                            "cell": [
                                [
                                    3.5329899596447385,
                                    0.0,
                                    0.0
                                ],
                                [
                                    -1.7664949798223692,
                                    3.0596590563769133,
                                    0.0
                                ],
                                [
                                    0.0,
                                    0.0,
                                    23.1547020881
                                ]
                            ],
                            "mask": [
                                false,
                                false,
                                true
                            ]
                        },
                        "name": "FixScaled"
                    }
                ],
                "numbers": [
                    43,
                    52,
                    52
                ],
                "pbc": [
                    false,
                    false,
                    false
                ],
                "positions": [
                    [
                        1.0101696817084965e-16,
                        2.1169453106772194,
                        11.577351043999998
                    ],
                    [
                        1.8333284174964943,
                        1.058472655396114,
                        10.018825993599998
                    ],
                    [
                        1.8333284174964943,
                        1.058472655396114,
                        13.135876094499999
                    ]
                ]
            },
            "name": "TcTe2_proto_MoS2",
            "prototype": "MoS2",
            "volume": 269.5940861530714
        },
        "24": {
            "N_TM": 2,
            "anion": "Te",
            "cation": "Tc",
            "energy": -34.31438196854203,
            "formula": "TcTe2",
            "geometry": {
                "cell": [
                    [
                        3.4727330385775375,
                        0.0,
                        0.0
                    ],
                    [
                        0.0,
                        6.277896756068609,
                        0.0
                    ],
                    [
                        0.0,
                        0.0,
                        24.220856573
                    ]
                ],
                "constraints": [
                    {
                        "kwargs": {
                            "a": 0,
                            "cell": [
                                [
                                    1.6934255224015589,
                                    0.0,
                                    0.0
                                ],
                                [
                                    0.0,
                                    3.0613210044164956,
                                    0.0
                                ],
                                [
                                    0.0,
                                    0.0,
                                    24.220856573
                                ]
                            ],
                            "mask": [
                                false,
                                false,
                                true
                            ]
                        },
                        "name": "FixScaled"
                    }
                ],
                "numbers": [
                    52,
                    52,
                    52,
                    52,
                    43,
                    43
                ],
                "pbc": [
                    false,
                    false,
                    false
                ],
                "positions": [
                    [
                        0.8681832596443844,
                        1.397740639667442,
                        10.001951794049997
                    ],
                    [
                        2.604549778933153,
                        4.5924500874157586,
                        10.626046026349998
                    ],
                    [
                        2.604549778933153,
                        2.407279880739869,
                        14.218904778949998
                    ],
                    [
                        0.8681832596443844,
                        5.490136383736824,
                        13.59490794615
                    ],
                    [
                        0.8681832596443844,
                        3.0169171174167877,
                        12.214558425549997
                    ],
                    [
                        2.604549778933153,
                        0.7877603723317845,
                        12.006333147649999
                    ]
                ]
            },
            "name": "TcTe2_proto_WTe2",
            "prototype": "WTe2",
            "volume": 528.0500230884932
        },
        "25": {
            "N_TM": 2,
            "anion": "Te",
            "cation": "Tc",
            "energy": -33.84944556971234,
            "formula": "TcTe2",
            "geometry": {
                "cell": [
                    [
                        6.114455533016161,
                        0.0,
                        0.0
                    ],
                    [
                        0.5868112101944771,
                        3.818361097649954,
                        0.0
                    ],
                    [
                        0.0,
                        0.0,
                        17.912429
                    ]
                ],
                "constraints": [
                    {
                        "kwargs": {
                            "a": 0,
                            "cell": [
                                [
                                    8.03769369326868,
                                    0.0,
                                    0.0
                                ],
                                [
                                    0.7713865507486788,
                                    5.019386721758401,
                                    0.0
                                ],
                                [
                                    0.0,
                                    0.0,
                                    17.912429
                                ]
                            ],
                            "mask": [
                                false,
                                false,
                                true
                            ]
                        },
                        "name": "FixScaled"
                    }
                ],
                "numbers": [
                    52,
                    52,
                    52,
                    52,
                    43,
                    43
                ],
                "pbc": [
                    false,
                    false,
                    false
                ],
                "positions": [
                    [
                        3.1549547083670375,
                        3.1122507219880142,
                        7.433151647078919
                    ],
                    [
                        5.918868973780975,
                        1.20292142645959,
                        7.433110624552221
                    ],
                    [
                        0.7823982721456101,
                        2.6154429423463634,
                        10.479318375447775
                    ],
                    [
                        3.5463113867355447,
                        0.7061103756619403,
                        10.479278153424806
                    ],
                    [
                        5.025930471496729,
                        2.863684952572225,
                        8.956075576271894
                    ],
                    [
                        1.675333396543674,
                        0.9546773844683849,
                        8.956355965015508
                    ]
                ]
            },
            "name": "TcTe2_proto_NbTe2",
            "prototype": "NbTe2",
            "volume": 418.20504695448994
        },
        "26": {
            "N_TM": 2,
            "anion": "Te",
            "cation": "Tc",
            "energy": -32.21293740588002,
            "formula": "TcTe2",
            "geometry": {
                "cell": [
                    [
                        3.886670262915169,
                        0.0,
                        0.0
                    ],
                    [
                        0.0,
                        5.293431546091995,
                        0.0
                    ],
                    [
                        0.0,
                        0.0,
                        20.0072570000001
                    ]
                ],
                "constraints": [
                    {
                        "kwargs": {
                            "a": 0,
                            "cell": [
                                [
                                    6.4816465447990925,
                                    0.0,
                                    0.0
                                ],
                                [
                                    0.0,
                                    8.82764679531204,
                                    0.0
                                ],
                                [
                                    0.0,
                                    0.0,
                                    20.0072570000001
                                ]
                            ],
                            "mask": [
                                false,
                                false,
                                true
                            ]
                        },
                        "name": "FixScaled"
                    }
                ],
                "numbers": [
                    43,
                    43,
                    52,
                    52,
                    52,
                    52
                ],
                "pbc": [
                    false,
                    false,
                    false
                ],
                "positions": [
                    [
                        2.915003047058166,
                        3.9700556754925582,
                        10.938831339628422
                    ],
                    [
                        0.9716672158570032,
                        1.3233760663880558,
                        9.06842707077326
                    ],
                    [
                        0.9716672158570032,
                        3.9700802510027704,
                        9.51581199359726
                    ],
                    [
                        2.915003047058166,
                        1.3234015121413385,
                        7.97596418326706
                    ],
                    [
                        2.915003047058166,
                        1.3233512950892243,
                        10.49144784688309
                    ],
                    [
                        0.9716672158570032,
                        3.9700304260811787,
                        12.03129281673304
                    ]
                ]
            },
            "name": "TcTe2_proto_FeO2",
            "prototype": "FeO2",
            "volume": 411.62576381281684
        },
        "27": {
            "N_TM": 1,
            "anion": "Te",
            "cation": "Tc",
            "energy": -16.50163164129389,
            "formula": "TcTe2",
            "geometry": {
                "cell": [
                    [
                        3.551456697333258,
                        0.0,
                        0.0
                    ],
                    [
                        -1.7757283486251063,
                        3.0756517203363196,
                        0.0
                    ],
                    [
                        0.0,
                        0.0,
                        23.4828509546
                    ]
                ],
                "constraints": [
                    {
                        "kwargs": {
                            "a": 0,
                            "cell": [
                                [
                                    5.08511747996093,
                                    0.0,
                                    0.0
                                ],
                                [
                                    -2.5425587399210112,
                                    4.4038409188821115,
                                    0.0
                                ],
                                [
                                    0.0,
                                    0.0,
                                    23.4828509546
                                ]
                            ],
                            "mask": [
                                false,
                                false,
                                true
                            ]
                        },
                        "name": "FixScaled"
                    }
                ],
                "numbers": [
                    43,
                    52,
                    52
                ],
                "pbc": [
                    false,
                    false,
                    false
                ],
                "positions": [
                    [
                        0.2959547247628603,
                        0.5126086200422124,
                        11.741425477299998
                    ],
                    [
                        0.29595472484590524,
                        2.563043100294107,
                        13.495542559699999
                    ],
                    [
                        2.071683073471012,
                        1.5378258602096824,
                        9.987308394899998
                    ]
                ]
            },
            "name": "TcTe2_proto_CdI2",
            "prototype": "CdI2",
            "volume": 256.504211894283
        },
        "28": {
            "N_TM": 2,
            "anion": "Te",
            "cation": "V",
            "energy": -32.240718519490954,
            "formula": "Te2V",
            "geometry": {
                "cell": [
                    [
                        6.697413242517701,
                        0.0,
                        -0.00236367868809233
                    ],
                    [
                        0.0,
                        3.385766375393944,
                        0.0
                    ],
                    [
                        -0.004769164377477861,
                        0.0,
                        18.3201629261193
                    ]
                ],
                "constraints": [
                    {
                        "kwargs": {
                            "a": 0,
                            "cell": [
                                [
                                    9.633378730377634,
                                    0.0,
                                    -0.00236367868809233
                                ],
                                [
                                    0.0,
                                    4.8699951168739,
                                    0.0
                                ],
                                [
                                    -0.006859837524136243,
                                    0.0,
                                    18.3201629261193
                                ]
                            ],
                            "mask": [
                                false,
                                false,
                                true
                            ]
                        },
                        "name": "FixScaled"
                    }
                ],
                "numbers": [
                    23,
                    23,
                    52,
                    52,
                    52,
                    52
                ],
                "pbc": [
                    false,
                    false,
                    false
                ],
                "positions": [
                    [
                        3.0027229118077643,
                        0.8464415938269858,
                        9.123274046293993
                    ],
                    [
                        6.259942875379682,
                        2.539324781566959,
                        9.191960073102576
                    ],
                    [
                        3.803442122678448,
                        2.539324781566959,
                        10.789847660280842
                    ],
                    [
                        0.4322650786210001,
                        0.8464415938269858,
                        10.801156831676023
                    ],
                    [
                        2.1305442325792887,
                        2.539324781566959,
                        7.518099934064191
                    ],
                    [
                        5.458953152727283,
                        0.8464415938269858,
                        7.525338792446995
                    ]
                ]
            },
            "name": "Te2V_proto_CrI2",
            "prototype": "CrI2",
            "volume": 415.42571487978154
        },
        "29": {
            "N_TM": 2,
            "anion": "Te",
            "cation": "Tc",
            "energy": -32.92959906504416,
            "formula": "TcTe2",
            "geometry": {
                "cell": [
                    [
                        4.517684983251914,
                        0.0,
                        0.0
                    ],
                    [
                        0.0,
                        4.604063063718654,
                        0.0
                    ],
                    [
                        0.0,
                        0.0,
                        21.2451023148
                    ]
                ],
                "constraints": [
                    {
                        "kwargs": {
                            "a": 0,
                            "cell": [
                                [
                                    7.0095505716043505,
                                    0.0,
                                    0.0
                                ],
                                [
                                    0.0,
                                    7.143573091004076,
                                    0.0
                                ],
                                [
                                    0.0,
                                    0.0,
                                    21.2451023148
                                ]
                            ],
                            "mask": [
                                false,
                                false,
                                true
                            ]
                        },
                        "name": "FixScaled"
                    }
                ],
                "numbers": [
                    43,
                    43,
                    52,
                    52,
                    52,
                    52
                ],
                "pbc": [
                    false,
                    false,
                    false
                ],
                "positions": [
                    [
                        2.4947026551010816,
                        0.2567230926858631,
                        10.622551157400002
                    ],
                    [
                        0.23586016351647388,
                        2.55875462454519,
                        10.622551157400002
                    ],
                    [
                        0.7075804905494214,
                        0.77016927805759,
                        9.984557734600001
                    ],
                    [
                        2.9664229821340284,
                        2.0453084391734637,
                        11.260544580200001
                    ],
                    [
                        4.281824819735439,
                        4.347339971032791,
                        11.260544580200001
                    ],
                    [
                        2.022982328068134,
                        3.0722008099169176,
                        9.984557734600001
                    ]
                ]
            },
            "name": "TcTe2_proto_PdS2",
            "prototype": "PdS2",
            "volume": 441.8918940892572
        },
        "3": {
            "N_TM": 2,
            "anion": "Te",
            "cation": "Zr",
            "energy": -33.53277639903781,
            "formula": "Te2Zr",
            "geometry": {
                "cell": [
                    [
                        4.938042967401912,
                        0.0,
                        0.0
                    ],
                    [
                        0.0,
                        5.032458287276525,
                        0.0
                    ],
                    [
                        0.0,
                        0.0,
                        21.2451023148
                    ]
                ],
                "constraints": [
                    {
                        "kwargs": {
                            "a": 0,
                            "cell": [
                                [
                                    5.908652970407116,
                                    0.0,
                                    0.0
                                ],
                                [
                                    0.0,
                                    6.02162634141903,
                                    0.0
                                ],
                                [
                                    0.0,
                                    0.0,
                                    21.2451023148
                                ]
                            ],
                            "mask": [
                                false,
                                false,
                                true
                            ]
                        },
                        "name": "FixScaled"
                    }
                ],
                "numbers": [
                    40,
                    40,
                    52,
                    52,
                    52,
                    52
                ],
                "pbc": [
                    false,
                    false,
                    false
                ],
                "positions": [
                    [
                        2.7268277773793264,
                        0.2806104602482873,
                        10.622551157400002
                    ],
                    [
                        0.25780629372356656,
                        2.79683960388655,
                        10.622551157400002
                    ],
                    [
                        0.7734188811706997,
                        0.8418313807448625,
                        9.984557734600001
                    ],
                    [
                        3.2424403648264586,
                        2.235618683389975,
                        11.260544580200001
                    ],
                    [
                        4.680236673678344,
                        4.7518478270282385,
                        11.260544580200001
                    ],
                    [
                        2.211215189932193,
                        3.3580605243831254,
                        9.984557734600001
                    ]
                ]
            },
            "name": "Te2Zr_proto_PdS2",
            "prototype": "PdS2",
            "volume": 527.9513142495535
        },
        "30": {
            "N_TM": 2,
            "anion": "Te",
            "cation": "Ru",
            "energy": -31.557669283702076,
            "formula": "RuTe2",
            "geometry": {
                "cell": [
                    [
                        6.691935098426823,
                        0.0,
                        -0.00236367868809233
                    ],
                    [
                        0.0,
                        3.3829969903506694,
                        0.0
                    ],
                    [
                        -0.004765263443086198,
                        0.0,
                        18.3201629261193
                    ]
                ],
                "constraints": [
                    {
                        "kwargs": {
                            "a": 0,
                            "cell": [
                                [
                                    6.707687165982464,
                                    0.0,
                                    -0.00236367868809233
                                ],
                                [
                                    0.0,
                                    3.3909601872957595,
                                    0.0
                                ],
                                [
                                    -0.004776480340825324,
                                    0.0,
                                    18.3201629261193
                                ]
                            ],
                            "mask": [
                                false,
                                false,
                                true
                            ]
                        },
                        "name": "FixScaled"
                    }
                ],
                "numbers": [
                    44,
                    44,
                    52,
                    52,
                    52,
                    52
                ],
                "pbc": [
                    false,
                    false,
                    false
                ],
                "positions": [
                    [
                        3.0002668368755154,
                        0.8457492475661846,
                        9.123274046293993
                    ],
                    [
                        6.254822559844382,
                        2.5372477427844853,
                        9.191960073102576
                    ],
                    [
                        3.800331100073919,
                        2.5372477427844853,
                        10.789847660280842
                    ],
                    [
                        0.43191150772722464,
                        0.8457492475661846,
                        10.801156831676023
                    ],
                    [
                        2.128801555537358,
                        2.5372477427844853,
                        7.518099934064191
                    ],
                    [
                        5.45448800612917,
                        0.8457492475661846,
                        7.525338792446995
                    ]
                ]
            },
            "name": "RuTe2_proto_CrI2",
            "prototype": "CrI2",
            "volume": 414.7463985186961
        },
        "31": {
            "N_TM": 2,
            "anion": "Te",
            "cation": "Ru",
            "energy": -32.17556080619838,
            "formula": "RuTe2",
            "geometry": {
                "cell": [
                    [
                        3.9708791447055862,
                        0.0,
                        0.0
                    ],
                    [
                        -3.8069125283055e-05,
                        5.913258924213654,
                        0.0
                    ],
                    [
                        0.0,
                        0.0,
                        22.6937055919
                    ]
                ],
                "constraints": [
                    {
                        "kwargs": {
                            "a": 0,
                            "cell": [
                                [
                                    5.471750432511355,
                                    0.0,
                                    0.0
                                ],
                                [
                                    -5.245809432669841e-05,
                                    8.148290566651497,
                                    0.0
                                ],
                                [
                                    0.0,
                                    0.0,
                                    22.6937055919
                                ]
                            ],
                            "mask": [
                                false,
                                false,
                                true
                            ]
                        },
                        "name": "FixScaled"
                    }
                ],
                "numbers": [
                    52,
                    52,
                    52,
                    52,
                    44,
                    44
                ],
                "pbc": [
                    false,
                    false,
                    false
                ],
                "positions": [
                    [
                        3.0498682609582883,
                        0.19017612867692588,
                        10.065865192614101
                    ],
                    [
                        3.615933869649142,
                        3.1465435011328364,
                        10.065735547355901
                    ],
                    [
                        1.0644586288848352,
                        5.723082795536727,
                        12.6278682418372
                    ],
                    [
                        1.6305313833636057,
                        2.766674702101549,
                        12.627970044544101
                    ],
                    [
                        0.35491550003437156,
                        1.478396359609189,
                        11.346882784693504
                    ],
                    [
                        2.3403391871239587,
                        4.4348579394312875,
                        11.346836763850103
                    ]
                ]
            },
            "name": "RuTe2_proto_PdCl2",
            "prototype": "PdCl2",
            "volume": 532.8671914767666
        },
        "32": {
            "N_TM": 1,
            "anion": "Te",
            "cation": "Ru",
            "energy": -15.590735636924578,
            "formula": "RuTe2",
            "geometry": {
                "cell": [
                    [
                        3.7065356513031222,
                        0.0,
                        0.0
                    ],
                    [
                        -1.8532678256515611,
                        3.209954034070867,
                        0.0
                    ],
                    [
                        0.0,
                        0.0,
                        23.1547020881
                    ]
                ],
                "constraints": [
                    {
                        "kwargs": {
                            "a": 0,
                            "cell": [
                                [
                                    5.249418158499435,
                                    0.0,
                                    0.0
                                ],
                                [
                                    -2.6247090792497176,
                                    4.5461294803615235,
                                    0.0
                                ],
                                [
                                    0.0,
                                    0.0,
                                    23.1547020881
                                ]
                            ],
                            "mask": [
                                false,
                                false,
                                true
                            ]
                        },
                        "name": "FixScaled"
                    }
                ],
                "numbers": [
                    44,
                    52,
                    52
                ],
                "pbc": [
                    false,
                    false,
                    false
                ],
                "positions": [
                    [
                        -5.761482569276787e-17,
                        2.139969356008492,
                        11.577351043999998
                    ],
                    [
                        1.8532678256515618,
                        1.0699846780623754,
                        10.018825993599998
                    ],
                    [
                        1.8532678256515618,
                        1.0699846780623754,
                        13.135876094499999
                    ]
                ]
            },
            "name": "RuTe2_proto_MoS2",
            "prototype": "MoS2",
            "volume": 275.49022443191876
        },
        "33": {
            "N_TM": 2,
            "anion": "Te",
            "cation": "Ru",
            "energy": -31.98391771377536,
            "formula": "RuTe2",
            "geometry": {
                "cell": [
                    [
                        3.6399626579048654,
                        0.0,
                        0.0
                    ],
                    [
                        0.0,
                        6.580209163337222,
                        0.0
                    ],
                    [
                        0.0,
                        0.0,
                        24.220856573
                    ]
                ],
                "constraints": [
                    {
                        "kwargs": {
                            "a": 0,
                            "cell": [
                                [
                                    3.980814246886777,
                                    0.0,
                                    0.0
                                ],
                                [
                                    0.0,
                                    7.196389866258995,
                                    0.0
                                ],
                                [
                                    0.0,
                                    0.0,
                                    24.220856573
                                ]
                            ],
                            "mask": [
                                false,
                                false,
                                true
                            ]
                        },
                        "name": "FixScaled"
                    }
                ],
                "numbers": [
                    52,
                    52,
                    52,
                    52,
                    44,
                    44
                ],
                "pbc": [
                    false,
                    false,
                    false
                ],
                "positions": [
                    [
                        0.9099906644762163,
                        1.4650489045105315,
                        10.001951794049997
                    ],
                    [
                        2.729971993428649,
                        4.813599732771991,
                        10.626046026349998
                    ],
                    [
                        2.729971993428649,
                        2.523202554207266,
                        14.218904778949998
                    ],
                    [
                        0.9099906644762163,
                        5.754514154014119,
                        13.59490794615
                    ],
                    [
                        0.9099906644762163,
                        3.162196900078793,
                        12.214558425549997
                    ],
                    [
                        2.729971993428649,
                        0.8256950093231034,
                        12.006333147649999
                    ]
                ]
            },
            "name": "RuTe2_proto_WTe2",
            "prototype": "WTe2",
            "volume": 580.1310690908042
        },
        "34": {
            "N_TM": 2,
            "anion": "Te",
            "cation": "Ru",
            "energy": -31.790777695967552,
            "formula": "RuTe2",
            "geometry": {
                "cell": [
                    [
                        6.150273404411678,
                        0.0,
                        0.0
                    ],
                    [
                        0.5902486918061596,
                        3.840728676578082,
                        0.0
                    ],
                    [
                        0.0,
                        0.0,
                        17.912429
                    ]
                ],
                "constraints": [
                    {
                        "kwargs": {
                            "a": 0,
                            "cell": [
                                [
                                    8.35233787072133,
                                    0.0,
                                    0.0
                                ],
                                [
                                    0.8015833081794351,
                                    5.2158760216314555,
                                    0.0
                                ],
                                [
                                    0.0,
                                    0.0,
                                    17.912429
                                ]
                            ],
                            "mask": [
                                false,
                                false,
                                true
                            ]
                        },
                        "name": "FixScaled"
                    }
                ],
                "numbers": [
                    52,
                    52,
                    52,
                    52,
                    44,
                    44
                ],
                "pbc": [
                    false,
                    false,
                    false
                ],
                "positions": [
                    [
                        3.1734361187547306,
                        3.130481976677633,
                        7.433151647078919
                    ],
                    [
                        5.953541118596659,
                        1.2099680203417744,
                        7.433110624552221
                    ],
                    [
                        0.7869814832819845,
                        2.630763946554413,
                        10.479318375447775
                    ],
                    [
                        3.567085325558499,
                        0.7102466999004491,
                        10.479278153424806
                    ],
                    [
                        5.055371871519811,
                        2.880460133746518,
                        8.956075576271894
                    ],
                    [
                        1.68514733268533,
                        0.9602697894824466,
                        8.956355965015508
                    ]
                ]
            },
            "name": "RuTe2_proto_NbTe2",
            "prototype": "NbTe2",
            "volume": 423.1190046670202
        },
        "35": {
            "N_TM": 2,
            "anion": "Te",
            "cation": "Ru",
            "energy": -30.61262298445084,
            "formula": "RuTe2",
            "geometry": {
                "cell": [
                    [
                        3.8457686245564453,
                        0.0,
                        0.0
                    ],
                    [
                        0.0,
                        5.237725759871653,
                        0.0
                    ],
                    [
                        0.0,
                        0.0,
                        20.0072570000001
                    ]
                ],
                "constraints": [
                    {
                        "kwargs": {
                            "a": 0,
                            "cell": [
                                [
                                    6.034320621920056,
                                    0.0,
                                    0.0
                                ],
                                [
                                    0.0,
                                    8.218413443528659,
                                    0.0
                                ],
                                [
                                    0.0,
                                    0.0,
                                    20.0072570000001
                                ]
                            ],
                            "mask": [
                                false,
                                false,
                                true
                            ]
                        },
                        "name": "FixScaled"
                    }
                ],
                "numbers": [
                    44,
                    44,
                    52,
                    52,
                    52,
                    52
                ],
                "pbc": [
                    false,
                    false,
                    false
                ],
                "positions": [
                    [
                        2.884326814607223,
                        3.9282765250839513,
                        10.938831339628422
                    ],
                    [
                        0.9614418099492217,
                        1.3094494285159262,
                        9.06842707077326
                    ],
                    [
                        0.9614418099492217,
                        3.9283008419721135,
                        9.51581199359726
                    ],
                    [
                        2.884326814607223,
                        1.309474606489097,
                        7.97596418326706
                    ],
                    [
                        2.884326814607223,
                        1.3094249178995396,
                        10.49144784688309
                    ],
                    [
                        0.9614418099492217,
                        3.9282515413864663,
                        12.03129281673304
                    ]
                ]
            },
            "name": "RuTe2_proto_FeO2",
            "prototype": "FeO2",
            "volume": 403.0078061685683
        },
        "36": {
            "N_TM": 1,
            "anion": "Te",
            "cation": "Ru",
            "energy": -15.511046364485225,
            "formula": "RuTe2",
            "geometry": {
                "cell": [
                    [
                        3.7862060913520517,
                        0.0,
                        0.0
                    ],
                    [
                        -1.893103045631759,
                        3.2789506590799506,
                        0.0
                    ],
                    [
                        0.0,
                        0.0,
                        23.4828509546
                    ]
                ],
                "constraints": [
                    {
                        "kwargs": {
                            "a": 0,
                            "cell": [
                                [
                                    5.060890414244492,
                                    0.0,
                                    0.0
                                ],
                                [
                                    -2.530445207063076,
                                    4.382859664512485,
                                    0.0
                                ],
                                [
                                    0.0,
                                    0.0,
                                    23.4828509546
                                ]
                            ],
                            "mask": [
                                false,
                                false,
                                true
                            ]
                        },
                        "name": "FixScaled"
                    }
                ],
                "numbers": [
                    44,
                    52,
                    52
                ],
                "pbc": [
                    false,
                    false,
                    false
                ],
                "positions": [
                    [
                        0.3155171742634407,
                        0.5464917764985694,
                        11.741425477299998
                    ],
                    [
                        0.3155171743519745,
                        2.732458882581381,
                        13.495542559699999
                    ],
                    [
                        2.2086202199837337,
                        1.6394753295842426,
                        9.987308394899998
                    ]
                ]
            },
            "name": "RuTe2_proto_CdI2",
            "prototype": "CdI2",
            "volume": 291.5344978517172
        },
        "37": {
            "N_TM": 2,
            "anion": "Te",
            "cation": "Ru",
            "energy": -30.33868035953531,
            "formula": "RuTe2",
            "geometry": {
                "cell": [
                    [
                        4.523048622989344,
                        0.0,
                        0.0
                    ],
                    [
                        0.0,
                        4.609529256180888,
                        0.0
                    ],
                    [
                        0.0,
                        0.0,
                        21.2451023148
                    ]
                ],
                "constraints": [
                    {
                        "kwargs": {
                            "a": 0,
                            "cell": [
                                [
                                    5.27727036814368,
                                    0.0,
                                    0.0
                                ],
                                [
                                    0.0,
                                    5.37817171168449,
                                    0.0
                                ],
                                [
                                    0.0,
                                    0.0,
                                    21.2451023148
                                ]
                            ],
                            "mask": [
                                false,
                                false,
                                true
                            ]
                        },
                        "name": "FixScaled"
                    }
                ],
                "numbers": [
                    44,
                    44,
                    52,
                    52,
                    52,
                    52
                ],
                "pbc": [
                    false,
                    false,
                    false
                ],
                "positions": [
                    [
                        2.4976645009012155,
                        0.2570278882142257,
                        10.622551157400002
                    ],
                    [
                        0.2361401894479418,
                        2.5617925163046698,
                        10.622551157400002
                    ],
                    [
                        0.7084205683438252,
                        0.7710836646426777,
                        9.984557734600001
                    ],
                    [
                        2.969944879797098,
                        2.047736739876218,
                        11.260544580200001
                    ],
                    [
                        4.286908433541401,
                        4.352501367966663,
                        11.260544580200001
                    ],
                    [
                        2.025384122005332,
                        3.0758482927331223,
                        9.984557734600001
                    ]
                ]
            },
            "name": "RuTe2_proto_PdS2",
            "prototype": "PdS2",
            "volume": 442.9417928387348
        },
        "38": {
            "N_TM": 2,
            "anion": "Te",
            "cation": "Rh",
            "energy": -28.697739444919062,
            "formula": "RhTe2",
            "geometry": {
                "cell": [
                    [
                        7.011794941079968,
                        0.0,
                        -0.00236367868809233
                    ],
                    [
                        0.0,
                        3.54469683787071,
                        0.0
                    ],
                    [
                        -0.004993032599942585,
                        0.0,
                        18.3201629261193
                    ]
                ],
                "constraints": [
                    {
                        "kwargs": {
                            "a": 0,
                            "cell": [
                                [
                                    8.71964526019243,
                                    0.0,
                                    -0.00236367868809233
                                ],
                                [
                                    0.0,
                                    4.408072289746376,
                                    0.0
                                ],
                                [
                                    -0.0062091765959958216,
                                    0.0,
                                    18.3201629261193
                                ]
                            ],
                            "mask": [
                                false,
                                false,
                                true
                            ]
                        },
                        "name": "FixScaled"
                    }
                ],
                "numbers": [
                    45,
                    45,
                    52,
                    52,
                    52,
                    52
                ],
                "pbc": [
                    false,
                    false,
                    false
                ],
                "positions": [
                    [
                        3.143673021222111,
                        0.8861742094451679,
                        9.123274046293993
                    ],
                    [
                        6.55378938041105,
                        2.6585226284255428,
                        9.191960073102576
                    ],
                    [
                        3.9819786040948797,
                        2.6585226284255428,
                        10.789847660280842
                    ],
                    [
                        0.4525559319288565,
                        0.8861742094451679,
                        10.801156831676023
                    ],
                    [
                        2.2305536079076838,
                        2.6585226284255428,
                        7.518099934064191
                    ],
                    [
                        5.715200587726693,
                        0.8861742094451679,
                        7.525338792446995
                    ]
                ]
            },
            "name": "RhTe2_proto_CrI2",
            "prototype": "CrI2",
            "volume": 455.3418799952462
        },
        "39": {
            "N_TM": 2,
            "anion": "Te",
            "cation": "Rh",
            "energy": -28.719916117962185,
            "formula": "RhTe2",
            "geometry": {
                "cell": [
                    [
                        4.071756918254374,
                        0.0,
                        0.0
                    ],
                    [
                        -3.903624829525364e-05,
                        6.063481676645572,
                        0.0
                    ],
                    [
                        0.0,
                        0.0,
                        22.6937055919
                    ]
                ],
                "constraints": [
                    {
                        "kwargs": {
                            "a": 0,
                            "cell": [
                                [
                                    6.570778997964169,
                                    0.0,
                                    0.0
                                ],
                                [
                                    -6.29945661313525e-05,
                                    9.784915665477422,
                                    0.0
                                ],
                                [
                                    0.0,
                                    0.0,
                                    22.6937055919
                                ]
                            ],
                            "mask": [
                                false,
                                false,
                                true
                            ]
                        },
                        "name": "FixScaled"
                    }
                ],
                "numbers": [
                    52,
                    52,
                    52,
                    52,
                    45,
                    45
                ],
                "pbc": [
                    false,
                    false,
                    false
                ],
                "positions": [
                    [
                        3.1273483122443606,
                        0.19500743775079563,
                        10.065865192614101
                    ],
                    [
                        3.7077944740083066,
                        3.226479528194225,
                        10.065735547355901
                    ],
                    [
                        1.0915005540111304,
                        5.868474238894776,
                        12.6278682418372
                    ],
                    [
                        1.6719540430973965,
                        2.8369603929803264,
                        12.627970044544101
                    ],
                    [
                        0.3639319128076383,
                        1.515954121441063,
                        11.346882784693504
                    ],
                    [
                        2.399794083116153,
                        4.547522812531615,
                        11.346836763850103
                    ]
                ]
            },
            "name": "RhTe2_proto_PdCl2",
            "prototype": "PdCl2",
            "volume": 560.2854298796154
        },
        "4": {
            "N_TM": 2,
            "anion": "Te",
            "cation": "Nb",
            "energy": -35.43211164943937,
            "formula": "NbTe2",
            "geometry": {
                "cell": [
                    [
                        6.699365419935505,
                        0.0,
                        -0.00236367868809233
                    ],
                    [
                        0.0,
                        3.3867532663652287,
                        0.0
                    ],
                    [
                        -0.0047705545044809845,
                        0.0,
                        18.3201629261193
                    ]
                ],
                "constraints": [
                    {
                        "kwargs": {
                            "a": 0,
                            "cell": [
                                [
                                    6.69436426666164,
                                    0.0,
                                    -0.00236367868809233
                                ],
                                [
                                    0.0,
                                    3.384225016131937,
                                    0.0
                                ],
                                [
                                    -0.004766993230721048,
                                    0.0,
                                    18.3201629261193
                                ]
                            ],
                            "mask": [
                                false,
                                false,
                                true
                            ]
                        },
                        "name": "FixScaled"
                    }
                ],
                "numbers": [
                    41,
                    41,
                    52,
                    52,
                    52,
                    52
                ],
                "pbc": [
                    false,
                    false,
                    false
                ],
                "positions": [
                    [
                        3.003598152389179,
                        0.8466883165698004,
                        9.123274046293993
                    ],
                    [
                        6.261767537928573,
                        2.5400649497954277,
                        9.191960073102576
                    ],
                    [
                        3.804550758737319,
                        2.5400649497954277,
                        10.789847660280842
                    ],
                    [
                        0.432391076240444,
                        0.8466883165698004,
                        10.801156831676023
                    ],
                    [
                        2.1311652485130326,
                        2.5400649497954277,
                        7.518099934064191
                    ],
                    [
                        5.460544340949319,
                        0.8466883165698004,
                        7.525338792446995
                    ]
                ]
            },
            "name": "NbTe2_proto_CrI2",
            "prototype": "CrI2",
            "volume": 415.66792866108347
        },
        "40": {
            "N_TM": 2,
            "anion": "Te",
            "cation": "V",
            "energy": -32.06551687448345,
            "formula": "Te2V",
            "geometry": {
                "cell": [
                    [
                        3.905009037013963,
                        0.0,
                        0.0
                    ],
                    [
                        -3.743762346929062e-05,
                        5.815168051146985,
                        0.0
                    ],
                    [
                        0.0,
                        0.0,
                        22.6937055919
                    ]
                ],
                "constraints": [
                    {
                        "kwargs": {
                            "a": 0,
                            "cell": [
                                [
                                    6.15197181644842,
                                    0.0,
                                    0.0
                                ],
                                [
                                    -5.89794293111287e-05,
                                    9.161246393919578,
                                    0.0
                                ],
                                [
                                    0.0,
                                    0.0,
                                    22.6937055919
                                ]
                            ],
                            "mask": [
                                false,
                                false,
                                true
                            ]
                        },
                        "name": "FixScaled"
                    }
                ],
                "numbers": [
                    52,
                    52,
                    52,
                    52,
                    23,
                    23
                ],
                "pbc": [
                    false,
                    false,
                    false
                ],
                "positions": [
                    [
                        2.999276151887822,
                        0.18702143128629214,
                        10.065865192614101
                    ],
                    [
                        3.5559516982659747,
                        3.0943477148288543,
                        10.065735547355901
                    ],
                    [
                        1.0468010770020466,
                        5.628146619860693,
                        12.6278682418372
                    ],
                    [
                        1.6034836506316907,
                        2.720780290830408,
                        12.627970044544101
                    ],
                    [
                        0.34902805764271355,
                        1.4538722872641014,
                        11.346882784693504
                    ],
                    [
                        2.301516954395894,
                        4.361291215433435,
                        11.346836763850103
                    ]
                ]
            },
            "name": "Te2V_proto_PdCl2",
            "prototype": "PdCl2",
            "volume": 515.3351068612493
        },
        "41": {
            "N_TM": 1,
            "anion": "Te",
            "cation": "Rh",
            "energy": -14.103282678712821,
            "formula": "RhTe2",
            "geometry": {
                "cell": [
                    [
                        3.7816306011915137,
                        0.0,
                        0.0
                    ],
                    [
                        -1.8908153005957569,
                        3.2749881683703297,
                        0.0
                    ],
                    [
                        0.0,
                        0.0,
                        23.1547020881
                    ]
                ],
                "constraints": [
                    {
                        "kwargs": {
                            "a": 0,
                            "cell": [
                                [
                                    3.646798095317354,
                                    0.0,
                                    0.0
                                ],
                                [
                                    -1.823399047658677,
                                    3.1582197930270413,
                                    0.0
                                ],
                                [
                                    0.0,
                                    0.0,
                                    23.1547020881
                                ]
                            ],
                            "mask": [
                                false,
                                false,
                                true
                            ]
                        },
                        "name": "FixScaled"
                    }
                ],
                "numbers": [
                    45,
                    52,
                    52
                ],
                "pbc": [
                    false,
                    false,
                    false
                ],
                "positions": [
                    [
                        3.7120952681148694e-17,
                        2.1833254455406816,
                        11.577351043999998
                    ],
                    [
                        1.890815300595757,
                        1.091662722829648,
                        10.018825993599998
                    ],
                    [
                        1.890815300595757,
                        1.091662722829648,
                        13.135876094499999
                    ]
                ]
            },
            "name": "RhTe2_proto_MoS2",
            "prototype": "MoS2",
            "volume": 286.7662496699722
        },
        "42": {
            "N_TM": 2,
            "anion": "Te",
            "cation": "Rh",
            "energy": -28.800615625687573,
            "formula": "RhTe2",
            "geometry": {
                "cell": [
                    [
                        3.724736772208871,
                        0.0,
                        0.0
                    ],
                    [
                        0.0,
                        6.733461121168595,
                        0.0
                    ],
                    [
                        0.0,
                        0.0,
                        24.220856573
                    ]
                ],
                "constraints": [
                    {
                        "kwargs": {
                            "a": 0,
                            "cell": [
                                [
                                    3.9005120133675106,
                                    0.0,
                                    0.0
                                ],
                                [
                                    0.0,
                                    7.051222032821915,
                                    0.0
                                ],
                                [
                                    0.0,
                                    0.0,
                                    24.220856573
                                ]
                            ],
                            "mask": [
                                false,
                                false,
                                true
                            ]
                        },
                        "name": "FixScaled"
                    }
                ],
                "numbers": [
                    52,
                    52,
                    52,
                    52,
                    45,
                    45
                ],
                "pbc": [
                    false,
                    false,
                    false
                ],
                "positions": [
                    [
                        0.9311841930522178,
                        1.4991696455632486,
                        10.001951794049997
                    ],
                    [
                        2.7935525791566533,
                        4.925707655932559,
                        10.626046026349998
                    ],
                    [
                        2.7935525791566533,
                        2.581967514687834,
                        14.218904778949998
                    ],
                    [
                        0.9311841930522178,
                        5.888535814812474,
                        13.59490794615
                    ],
                    [
                        0.9311841930522178,
                        3.235843930736341,
                        12.214558425549997
                    ],
                    [
                        2.7935525791566533,
                        0.8449253063561211,
                        12.006333147649999
                    ]
                ]
            },
            "name": "RhTe2_proto_WTe2",
            "prototype": "WTe2",
            "volume": 607.4680504354063
        },
        "43": {
            "N_TM": 2,
            "anion": "Te",
            "cation": "Rh",
            "energy": -29.027034910289764,
            "formula": "RhTe2",
            "geometry": {
                "cell": [
                    [
                        6.296505217141977,
                        0.0,
                        0.0
                    ],
                    [
                        0.6042827241961,
                        3.9320476602477155,
                        0.0
                    ],
                    [
                        0.0,
                        0.0,
                        17.912429
                    ]
                ],
                "constraints": [
                    {
                        "kwargs": {
                            "a": 0,
                            "cell": [
                                [
                                    8.598883367124238,
                                    0.0,
                                    0.0
                                ],
                                [
                                    0.8252445582009594,
                                    5.3698389913811555,
                                    0.0
                                ],
                                [
                                    0.0,
                                    0.0,
                                    17.912429
                                ]
                            ],
                            "mask": [
                                false,
                                false,
                                true
                            ]
                        },
                        "name": "FixScaled"
                    }
                ],
                "numbers": [
                    52,
                    52,
                    52,
                    52,
                    45,
                    45
                ],
                "pbc": [
                    false,
                    false,
                    false
                ],
                "positions": [
                    [
                        3.2488892385943187,
                        3.2049137984956233,
                        7.433151647078919
                    ],
                    [
                        6.0950953313430825,
                        1.2387367929354203,
                        7.433110624552221
                    ],
                    [
                        0.8056931276786311,
                        2.6933142358625624,
                        10.479318375447775
                    ],
                    [
                        3.651898035339157,
                        0.7271338617520919,
                        10.479278153424806
                    ],
                    [
                        5.175570786948161,
                        2.94894731783706,
                        8.956075576271894
                    ],
                    [
                        1.7252141936153564,
                        0.9831016187024992,
                        8.956355965015508
                    ]
                ]
            },
            "name": "RhTe2_proto_NbTe2",
            "prototype": "NbTe2",
            "volume": 443.4787582150554
        },
        "44": {
            "N_TM": 2,
            "anion": "Te",
            "cation": "Rh",
            "energy": -27.97730124797139,
            "formula": "RhTe2",
            "geometry": {
                "cell": [
                    [
                        3.8482971388885803,
                        0.0,
                        0.0
                    ],
                    [
                        0.0,
                        5.241169457593628,
                        0.0
                    ],
                    [
                        0.0,
                        0.0,
                        20.0072570000001
                    ]
                ],
                "constraints": [
                    {
                        "kwargs": {
                            "a": 0,
                            "cell": [
                                [
                                    5.743627601471304,
                                    0.0,
                                    0.0
                                ],
                                [
                                    0.0,
                                    7.8225055067647995,
                                    0.0
                                ],
                                [
                                    0.0,
                                    0.0,
                                    20.0072570000001
                                ]
                            ],
                            "mask": [
                                false,
                                false,
                                true
                            ]
                        },
                        "name": "FixScaled"
                    }
                ],
                "numbers": [
                    45,
                    45,
                    52,
                    52,
                    52,
                    52
                ],
                "pbc": [
                    false,
                    false,
                    false
                ],
                "positions": [
                    [
                        2.8862232005839377,
                        3.9308592866757026,
                        10.938831339628422
                    ],
                    [
                        0.9620739383046427,
                        1.3103103647735228,
                        9.06842707077326
                    ],
                    [
                        0.9620739383046427,
                        3.9308836195517216,
                        9.51581199359726
                    ],
                    [
                        2.8862232005839377,
                        1.310335559300697,
                        7.97596418326706
                    ],
                    [
                        2.8862232005839377,
                        1.3102858380419067,
                        10.49144784688309
                    ],
                    [
                        0.9620739383046427,
                        3.930834286551946,
                        12.03129281673304
                    ]
                ]
            },
            "name": "RhTe2_proto_FeO2",
            "prototype": "FeO2",
            "volume": 403.5379191851531
        },
        "45": {
            "N_TM": 1,
            "anion": "Te",
            "cation": "Rh",
            "energy": -14.406336755567839,
            "formula": "RhTe2",
            "geometry": {
                "cell": [
                    [
                        3.795762114281495,
                        0.0,
                        0.0
                    ],
                    [
                        -1.897881057096369,
                        3.2872264176960093,
                        0.0
                    ],
                    [
                        0.0,
                        0.0,
                        23.4828509546
                    ]
                ],
                "constraints": [
                    {
                        "kwargs": {
                            "a": 0,
                            "cell": [
                                [
                                    4.7436945452195305,
                                    0.0,
                                    0.0
                                ],
                                [
                                    -2.371847272554304,
                                    4.108159983960911,
                                    0.0
                                ],
                                [
                                    0.0,
                                    0.0,
                                    23.4828509546
                                ]
                            ],
                            "mask": [
                                false,
                                false,
                                true
                            ]
                        },
                        "name": "FixScaled"
                    }
                ],
                "numbers": [
                    45,
                    52,
                    52
                ],
                "pbc": [
                    false,
                    false,
                    false
                ],
                "positions": [
                    [
                        0.31631350950752085,
                        0.5478710696012086,
                        11.741425477299998
                    ],
                    [
                        0.31631350959627785,
                        2.739355348094801,
                        13.495542559699999
                    ],
                    [
                        2.214194566692647,
                        1.6436132088923836,
                        9.987308394899998
                    ]
                ]
            },
            "name": "RhTe2_proto_CdI2",
            "prototype": "CdI2",
            "volume": 293.00796546803105
        },
        "46": {
            "N_TM": 2,
            "anion": "Te",
            "cation": "Rh",
            "energy": -27.10464821591718,
            "formula": "RhTe2",
            "geometry": {
                "cell": [
                    [
                        4.507349232940171,
                        0.0,
                        0.0
                    ],
                    [
                        0.0,
                        4.593529693990015,
                        0.0
                    ],
                    [
                        0.0,
                        0.0,
                        21.2451023148
                    ]
                ],
                "constraints": [
                    {
                        "kwargs": {
                            "a": 0,
                            "cell": [
                                [
                                    6.658574021281611,
                                    0.0,
                                    0.0
                                ],
                                [
                                    0.0,
                                    6.785885873421865,
                                    0.0
                                ],
                                [
                                    0.0,
                                    0.0,
                                    21.2451023148
                                ]
                            ],
                            "mask": [
                                false,
                                false,
                                true
                            ]
                        },
                        "name": "FixScaled"
                    }
                ],
                "numbers": [
                    45,
                    45,
                    52,
                    52,
                    52,
                    52
                ],
                "pbc": [
                    false,
                    false,
                    false
                ],
                "positions": [
                    [
                        2.488995169111962,
                        0.2561357507629322,
                        10.622551157400002
                    ],
                    [
                        0.23532055268313098,
                        2.5529005977579398,
                        10.622551157400002
                    ],
                    [
                        0.7059616580493927,
                        0.7684072522887972,
                        9.984557734600001
                    ],
                    [
                        2.959636274478223,
                        2.0406290962320752,
                        11.260544580200001
                    ],
                    [
                        4.272028680257039,
                        4.337393943227083,
                        11.260544580200001
                    ],
                    [
                        2.0183540637456994,
                        3.0651720992838056,
                        9.984557734600001
                    ]
                ]
            },
            "name": "RhTe2_proto_PdS2",
            "prototype": "PdS2",
            "volume": 439.87224921089046
        },
        "47": {
            "N_TM": 1,
            "anion": "Te",
            "cation": "V",
            "energy": -16.113435512805566,
            "formula": "Te2V",
            "geometry": {
                "cell": [
                    [
                        3.595494104963269,
                        0.0,
                        0.0
                    ],
                    [
                        -1.7977470524816346,
                        3.113789234064758,
                        0.0
                    ],
                    [
                        0.0,
                        0.0,
                        23.1547020881
                    ]
                ],
                "constraints": [
                    {
                        "kwargs": {
                            "a": 0,
                            "cell": [
                                [
                                    3.592535000651667,
                                    0.0,
                                    0.0
                                ],
                                [
                                    -1.7962675003258335,
                                    3.111226574558455,
                                    0.0
                                ],
                                [
                                    0.0,
                                    0.0,
                                    23.1547020881
                                ]
                            ],
                            "mask": [
                                false,
                                false,
                                true
                            ]
                        },
                        "name": "FixScaled"
                    }
                ],
                "numbers": [
                    23,
                    52,
                    52
                ],
                "pbc": [
                    false,
                    false,
                    false
                ],
                "positions": [
                    [
                        6.023662776737929e-17,
                        2.075859489338913,
                        11.577351043999998
                    ],
                    [
                        1.7977470524816341,
                        1.0379297447258449,
                        10.018825993599998
                    ],
                    [
                        1.7977470524816341,
                        1.0379297447258449,
                        13.135876094499999
                    ]
                ]
            },
            "name": "Te2V_proto_MoS2",
            "prototype": "MoS2",
            "volume": 259.23103358284936
        },
        "48": {
            "N_TM": 2,
            "anion": "Te",
            "cation": "Pd",
            "energy": -24.256209154643702,
            "formula": "PdTe2",
            "geometry": {
                "cell": [
                    [
                        7.347496873042873,
                        0.0,
                        -0.00236367868809233
                    ],
                    [
                        0.0,
                        3.714405391343142,
                        0.0
                    ],
                    [
                        -0.00523208275817444,
                        0.0,
                        18.3201629261193
                    ]
                ],
                "constraints": [
                    {
                        "kwargs": {
                            "a": 0,
                            "cell": [
                                [
                                    7.074169221284839,
                                    0.0,
                                    -0.00236367868809233
                                ],
                                [
                                    0.0,
                                    3.576229122494626,
                                    0.0
                                ],
                                [
                                    -0.005037448732627278,
                                    0.0,
                                    18.3201629261193
                                ]
                            ],
                            "mask": [
                                false,
                                false,
                                true
                            ]
                        },
                        "name": "FixScaled"
                    }
                ],
                "numbers": [
                    46,
                    46,
                    52,
                    52,
                    52,
                    52
                ],
                "pbc": [
                    false,
                    false,
                    false
                ],
                "positions": [
                    [
                        3.294181858909452,
                        0.9286013478121982,
                        9.123274046293993
                    ],
                    [
                        6.867563496050419,
                        2.785804043530944,
                        9.191960073102576
                    ],
                    [
                        4.1726227860286595,
                        2.785804043530944,
                        10.789847660280842
                    ],
                    [
                        0.4742228377563094,
                        0.9286013478121982,
                        10.801156831676023
                    ],
                    [
                        2.337345258521201,
                        2.785804043530944,
                        7.518099934064191
                    ],
                    [
                        5.988825799955145,
                        0.9286013478121982,
                        7.525338792446995
                    ]
                ]
            },
            "name": "PdTe2_proto_CrI2",
            "prototype": "CrI2",
            "volume": 499.9861827809585
        },
        "49": {
            "N_TM": 2,
            "anion": "Te",
            "cation": "Pd",
            "energy": -24.155938250215222,
            "formula": "PdTe2",
            "geometry": {
                "cell": [
                    [
                        4.186451681412797,
                        0.0,
                        0.0
                    ],
                    [
                        -4.013583585480201e-05,
                        6.23428008352013,
                        0.0
                    ],
                    [
                        0.0,
                        0.0,
                        22.6937055919
                    ]
                ],
                "constraints": [
                    {
                        "kwargs": {
                            "a": 0,
                            "cell": [
                                [
                                    6.014027516531446,
                                    0.0,
                                    0.0
                                ],
                                [
                                    -5.7656946645640286e-05,
                                    8.955825797421184,
                                    0.0
                                ],
                                [
                                    0.0,
                                    0.0,
                                    22.6937055919
                                ]
                            ],
                            "mask": [
                                false,
                                false,
                                true
                            ]
                        },
                        "name": "FixScaled"
                    }
                ],
                "numbers": [
                    52,
                    52,
                    52,
                    52,
                    46,
                    46
                ],
                "pbc": [
                    false,
                    false,
                    false
                ],
                "positions": [
                    [
                        3.21544062256345,
                        0.20050047978056088,
                        10.065865192614101
                    ],
                    [
                        3.8122370076796956,
                        3.3173642034710564,
                        10.065735547355901
                    ],
                    [
                        1.1222463475452067,
                        6.033779603739569,
                        12.6278682418372
                    ],
                    [
                        1.719050266382513,
                        2.9168729483944165,
                        12.627970044544101
                    ],
                    [
                        0.3741832822737603,
                        1.5586560809166452,
                        11.346882784693504
                    ],
                    [
                        2.4673923753319844,
                        4.675619126337217,
                        11.346836763850103
                    ]
                ]
            },
            "name": "PdTe2_proto_PdCl2",
            "prototype": "PdCl2",
            "volume": 592.2946490918948
        },
        "5": {
            "N_TM": 2,
            "anion": "Te",
            "cation": "Nb",
            "energy": -35.104737023908015,
            "formula": "NbTe2",
            "geometry": {
                "cell": [
                    [
                        3.9450175167047465,
                        0.0,
                        0.0
                    ],
                    [
                        -3.782118785647771e-05,
                        5.87474692296714,
                        0.0
                    ],
                    [
                        0.0,
                        0.0,
                        22.6937055919
                    ]
                ],
                "constraints": [
                    {
                        "kwargs": {
                            "a": 0,
                            "cell": [
                                [
                                    4.267567033399859,
                                    0.0,
                                    0.0
                                ],
                                [
                                    -4.091349500398358e-05,
                                    6.355073505215614,
                                    0.0
                                ],
                                [
                                    0.0,
                                    0.0,
                                    22.6937055919
                                ]
                            ],
                            "mask": [
                                false,
                                false,
                                true
                            ]
                        },
                        "name": "FixScaled"
                    }
                ],
                "numbers": [
                    52,
                    52,
                    52,
                    52,
                    41,
                    41
                ],
                "pbc": [
                    false,
                    false,
                    false
                ],
                "positions": [
                    [
                        3.0300050126593225,
                        0.18893754545259386,
                        10.065865192614101
                    ],
                    [
                        3.592383936950438,
                        3.1260506242284225,
                        10.065735547355901
                    ],
                    [
                        1.057525999590587,
                        5.685809377514546,
                        12.6278682418372
                    ],
                    [
                        1.6199120231303772,
                        2.7486558429679278,
                        12.627970044544101
                    ],
                    [
                        0.3526039986516465,
                        1.4687678276653282,
                        11.346882784693504
                    ],
                    [
                        2.325096975198701,
                        4.4059745002515625,
                        11.346836763850103
                    ]
                ]
            },
            "name": "NbTe2_proto_PdCl2",
            "prototype": "PdCl2",
            "volume": 525.9488559697986
        },
        "50": {
            "N_TM": 1,
            "anion": "Te",
            "cation": "Pd",
            "energy": -11.820609413232877,
            "formula": "PdTe2",
            "geometry": {
                "cell": [
                    [
                        4.034004872700568,
                        0.0,
                        0.0
                    ],
                    [
                        -2.017002436350284,
                        3.4935506987594196,
                        0.0
                    ],
                    [
                        0.0,
                        0.0,
                        23.1547020881
                    ]
                ],
                "constraints": [
                    {
                        "kwargs": {
                            "a": 0,
                            "cell": [
                                [
                                    4.881795104842438,
                                    0.0,
                                    0.0
                                ],
                                [
                                    -2.440897552421219,
                                    4.227758576876796,
                                    0.0
                                ],
                                [
                                    0.0,
                                    0.0,
                                    23.1547020881
                                ]
                            ],
                            "mask": [
                                false,
                                false,
                                true
                            ]
                        },
                        "name": "FixScaled"
                    }
                ],
                "numbers": [
                    46,
                    52,
                    52
                ],
                "pbc": [
                    false,
                    false,
                    false
                ],
                "positions": [
                    [
                        2.4195580506834588e-17,
                        2.3290337991307695,
                        11.577351043999998
                    ],
                    [
                        2.0170024363502845,
                        1.1645168996286501,
                        10.018825993599998
                    ],
                    [
                        2.0170024363502845,
                        1.1645168996286501,
                        13.135876094499999
                    ]
                ]
            },
            "name": "PdTe2_proto_MoS2",
            "prototype": "MoS2",
            "volume": 326.3192290733196
        },
        "51": {
            "N_TM": 2,
            "anion": "Te",
            "cation": "Pd",
            "energy": -24.443416865159715,
            "formula": "PdTe2",
            "geometry": {
                "cell": [
                    [
                        3.940988929795109,
                        0.0,
                        0.0
                    ],
                    [
                        0.0,
                        7.124394919857472,
                        0.0
                    ],
                    [
                        0.0,
                        0.0,
                        24.220856573
                    ]
                ],
                "constraints": [
                    {
                        "kwargs": {
                            "a": 0,
                            "cell": [
                                [
                                    3.4064658023665983,
                                    0.0,
                                    0.0
                                ],
                                [
                                    0.0,
                                    6.158100946076634,
                                    0.0
                                ],
                                [
                                    0.0,
                                    0.0,
                                    24.220856573
                                ]
                            ],
                            "mask": [
                                false,
                                false,
                                true
                            ]
                        },
                        "name": "FixScaled"
                    }
                ],
                "numbers": [
                    52,
                    52,
                    52,
                    52,
                    46,
                    46
                ],
                "pbc": [
                    false,
                    false,
                    false
                ],
                "positions": [
                    [
                        0.9852472324487772,
                        1.5862089963328845,
                        10.001951794049997
                    ],
                    [
                        2.9557416973463315,
                        5.211686229286288,
                        10.626046026349998
                    ],
                    [
                        2.9557416973463315,
                        2.731872348241401,
                        14.218904778949998
                    ],
                    [
                        0.9852472324487772,
                        6.230414624740261,
                        13.59490794615
                    ],
                    [
                        0.9852472324487772,
                        3.4237117652784024,
                        12.214558425549997
                    ],
                    [
                        2.9557416973463315,
                        0.8939802951172109,
                        12.006333147649999
                    ]
                ]
            },
            "name": "PdTe2_proto_WTe2",
            "prototype": "WTe2",
            "volume": 680.0529019263323
        },
        "52": {
            "N_TM": 2,
            "anion": "Te",
            "cation": "Pd",
            "energy": -24.14339687299108,
            "formula": "PdTe2",
            "geometry": {
                "cell": [
                    [
                        6.4974424974327265,
                        0.0,
                        0.0
                    ],
                    [
                        0.6235669021550224,
                        4.057529167143443,
                        0.0
                    ],
                    [
                        0.0,
                        0.0,
                        17.912429
                    ]
                ],
                "constraints": [
                    {
                        "kwargs": {
                            "a": 0,
                            "cell": [
                                [
                                    7.7030167858408,
                                    0.0,
                                    0.0
                                ],
                                [
                                    0.7392672295742189,
                                    4.810387363319362,
                                    0.0
                                ],
                                [
                                    0.0,
                                    0.0,
                                    17.912429
                                ]
                            ],
                            "mask": [
                                false,
                                false,
                                true
                            ]
                        },
                        "name": "FixScaled"
                    }
                ],
                "numbers": [
                    52,
                    52,
                    52,
                    52,
                    46,
                    46
                ],
                "pbc": [
                    false,
                    false,
                    false
                ],
                "positions": [
                    [
                        3.3525694461151105,
                        3.3071906393823403,
                        7.433151647078919
                    ],
                    [
                        6.289605116812432,
                        1.2782679921617603,
                        7.433110624552221
                    ],
                    [
                        0.8314048169795377,
                        2.7792646510308407,
                        10.479318375447775
                    ],
                    [
                        3.7684392647694818,
                        0.7503385277611031,
                        10.479278153424806
                    ],
                    [
                        5.34073623699025,
                        3.0430556260702817,
                        8.956075576271894
                    ],
                    [
                        1.780270107337194,
                        1.014474858094681,
                        8.956355965015508
                    ]
                ]
            },
            "name": "PdTe2_proto_NbTe2",
            "prototype": "NbTe2",
            "volume": 472.23544048618515
        },
        "53": {
            "N_TM": 2,
            "anion": "Te",
            "cation": "Pd",
            "energy": -23.729925807633546,
            "formula": "PdTe2",
            "geometry": {
                "cell": [
                    [
                        4.097968533486141,
                        0.0,
                        0.0
                    ],
                    [
                        0.0,
                        5.5812081917589085,
                        0.0
                    ],
                    [
                        0.0,
                        0.0,
                        20.0072570000001
                    ]
                ],
                "constraints": [
                    {
                        "kwargs": {
                            "a": 0,
                            "cell": [
                                [
                                    6.073626430767732,
                                    0.0,
                                    0.0
                                ],
                                [
                                    0.0,
                                    8.271945797555237,
                                    0.0
                                ],
                                [
                                    0.0,
                                    0.0,
                                    20.0072570000001
                                ]
                            ],
                            "mask": [
                                false,
                                false,
                                true
                            ]
                        },
                        "name": "FixScaled"
                    }
                ],
                "numbers": [
                    46,
                    46,
                    52,
                    52,
                    52,
                    52
                ],
                "pbc": [
                    false,
                    false,
                    false
                ],
                "positions": [
                    [
                        3.0734767690071245,
                        4.185887182041012,
                        10.938831339628422
                    ],
                    [
                        1.0244917644790166,
                        1.3953212161505366,
                        9.06842707077326
                    ],
                    [
                        1.0244917644790166,
                        4.185913093595306,
                        9.51581199359726
                    ],
                    [
                        3.0734767690071245,
                        1.3953480452585416,
                        7.97596418326706
                    ],
                    [
                        3.0734767690071245,
                        1.3952950981636023,
                        10.49144784688309
                    ],
                    [
                        1.0244917644790166,
                        4.18586055994901,
                        12.03129281673304
                    ]
                ]
            },
            "name": "PdTe2_proto_FeO2",
            "prototype": "FeO2",
            "volume": 457.59829028730076
        },
        "54": {
            "N_TM": 1,
            "anion": "Te",
            "cation": "Pd",
            "energy": -12.231960859046406,
            "formula": "PdTe2",
            "geometry": {
                "cell": [
                    [
                        3.9928630370853204,
                        0.0,
                        0.0
                    ],
                    [
                        -1.9964315184959769,
                        3.4579208239537738,
                        0.0
                    ],
                    [
                        0.0,
                        0.0,
                        23.4828509546
                    ]
                ],
                "constraints": [
                    {
                        "kwargs": {
                            "a": 0,
                            "cell": [
                                [
                                    3.095311535111067,
                                    0.0,
                                    0.0
                                ],
                                [
                                    -1.5476557675193443,
                                    2.6806184220378433,
                                    0.0
                                ],
                                [
                                    0.0,
                                    0.0,
                                    23.4828509546
                                ]
                            ],
                            "mask": [
                                false,
                                false,
                                true
                            ]
                        },
                        "name": "FixScaled"
                    }
                ],
                "numbers": [
                    46,
                    52,
                    52
                ],
                "pbc": [
                    false,
                    false,
                    false
                ],
                "positions": [
                    [
                        0.33273858640701226,
                        0.5763201373100678,
                        11.741425477299998
                    ],
                    [
                        0.3327385865003784,
                        2.8816006866437056,
                        13.495542559699999
                    ],
                    [
                        2.3291701049963556,
                        1.7289604120235702,
                        9.987308394899998
                    ]
                ]
            },
            "name": "PdTe2_proto_CdI2",
            "prototype": "CdI2",
            "volume": 324.22782277101356
        },
        "55": {
            "N_TM": 2,
            "anion": "Te",
            "cation": "Pd",
            "energy": -24.4045215640589,
            "formula": "PdTe2",
            "geometry": {
                "cell": [
                    [
                        6.26059442496561,
                        0.0,
                        0.0
                    ],
                    [
                        0.0,
                        6.380296912193935,
                        0.0
                    ],
                    [
                        0.0,
                        0.0,
                        21.2451023148
                    ]
                ],
                "constraints": [
                    {
                        "kwargs": {
                            "a": 0,
                            "cell": [
                                [
                                    7.967359747179951,
                                    0.0,
                                    0.0
                                ],
                                [
                                    0.0,
                                    8.11969556605637,
                                    0.0
                                ],
                                [
                                    0.0,
                                    0.0,
                                    21.2451023148
                                ]
                            ],
                            "mask": [
                                false,
                                false,
                                true
                            ]
                        },
                        "name": "FixScaled"
                    }
                ],
                "numbers": [
                    46,
                    46,
                    52,
                    52,
                    52,
                    52
                ],
                "pbc": [
                    false,
                    false,
                    false
                ],
                "positions": [
                    [
                        3.457151526140802,
                        0.3557660989616243,
                        10.622551157400002
                    ],
                    [
                        0.3268543137152984,
                        3.5459145550585918,
                        10.622551157400002
                    ],
                    [
                        0.9805629411458949,
                        1.0672982968848737,
                        9.984557734600001
                    ],
                    [
                        4.110860153571398,
                        2.834382357135343,
                        11.260544580200001
                    ],
                    [
                        5.9337401112503105,
                        6.024530813232311,
                        11.260544580200001
                    ],
                    [
                        2.803442898710205,
                        4.257446752981842,
                        9.984557734600001
                    ]
                ]
            },
            "name": "PdTe2_proto_PdS2",
            "prototype": "PdS2",
            "volume": 848.6239543119191
        },
        "56": {
            "N_TM": 2,
            "anion": "Te",
            "cation": "Hf",
            "energy": -37.105539635601644,
            "formula": "HfTe2",
            "geometry": {
                "cell": [
                    [
                        7.313781255574766,
                        0.0,
                        -0.00236367868809233
                    ],
                    [
                        0.0,
                        3.6973610191630786,
                        0.0
                    ],
                    [
                        -0.00520807418710811,
                        0.0,
                        18.3201629261193
                    ]
                ],
                "constraints": [
                    {
                        "kwargs": {
                            "a": 0,
                            "cell": [
                                [
                                    11.499933321982983,
                                    0.0,
                                    -0.00236367868809233
                                ],
                                [
                                    0.0,
                                    5.813600886034838,
                                    0.0
                                ],
                                [
                                    -0.008188993325720846,
                                    0.0,
                                    18.3201629261193
                                ]
                            ],
                            "mask": [
                                false,
                                false,
                                true
                            ]
                        },
                        "name": "FixScaled"
                    }
                ],
                "numbers": [
                    72,
                    72,
                    52,
                    52,
                    52,
                    52
                ],
                "pbc": [
                    false,
                    false,
                    false
                ],
                "positions": [
                    [
                        3.279065775521536,
                        0.9243402547672905,
                        9.123274046293993
                    ],
                    [
                        6.8360501592267875,
                        2.7730207643957883,
                        9.191960073102576
                    ],
                    [
                        4.153475781800784,
                        2.7730207643957883,
                        10.789847660280842
                    ],
                    [
                        0.47204676118646527,
                        0.9243402547672905,
                        10.801156831676023
                    ],
                    [
                        2.326619831891035,
                        2.7730207643957883,
                        7.518099934064191
                    ],
                    [
                        5.961344745761678,
                        0.9243402547672905,
                        7.525338792446995
                    ]
                ]
            },
            "name": "HfTe2_proto_CrI2",
            "prototype": "CrI2",
            "volume": 495.4081158985741
        },
        "57": {
            "N_TM": 2,
            "anion": "Te",
            "cation": "Hf",
            "energy": -37.04129551,
            "formula": "HfTe2",
            "geometry": {
                "cell": [
                    [
                        6.189612850620037,
                        0.0,
                        0.0
                    ],
                    [
                        -5.9340296815135625e-05,
                        9.217299769789431,
                        0.0
                    ],
                    [
                        0.0,
                        0.0,
                        22.6937055919
                    ]
                ],
                "constraints": [
                    {
                        "kwargs": {
                            "a": 0,
                            "cell": [
                                [
                                    6.189612850620037,
                                    0.0,
                                    0.0
                                ],
                                [
                                    -5.9340296815135625e-05,
                                    9.217299769789431,
                                    0.0
                                ],
                                [
                                    0.0,
                                    0.0,
                                    22.6937055919
                                ]
                            ],
                            "mask": [
                                false,
                                false,
                                true
                            ]
                        },
                        "name": "FixScaled"
                    }
                ],
                "numbers": [
                    52,
                    52,
                    52,
                    52,
                    72,
                    72
                ],
                "pbc": [
                    false,
                    false,
                    false
                ],
                "positions": [
                    [
                        4.753985979627503,
                        0.29643727926329166,
                        10.065865192614101
                    ],
                    [
                        5.6363414576375845,
                        4.904678631585695,
                        10.065735547355901
                    ],
                    [
                        1.6592262237654827,
                        8.920862490526138,
                        12.6278682418372
                    ],
                    [
                        2.5415928402814485,
                        4.312557664326192,
                        12.627970044544101
                    ],
                    [
                        0.5532249811294268,
                        2.304452181061124,
                        11.346882784693504
                    ],
                    [
                        3.6480066452654856,
                        6.912840379233812,
                        11.346836763850103
                    ]
                ]
            },
            "name": "HfTe2_proto_PdCl2",
            "prototype": "PdCl2",
            "volume": 618.0886395608594
        },
        "58": {
            "N_TM": 1,
            "anion": "Te",
            "cation": "Hf",
            "energy": -18.313098568883877,
            "formula": "HfTe2",
            "geometry": {
                "cell": [
                    [
                        3.900257468384325,
                        0.0,
                        0.0
                    ],
                    [
                        -1.9501287341921625,
                        3.377722048930976,
                        0.0
                    ],
                    [
                        0.0,
                        0.0,
                        23.1547020881
                    ]
                ],
                "constraints": [
                    {
                        "kwargs": {
                            "a": 0,
                            "cell": [
                                [
                                    5.702181666647248,
                                    0.0,
                                    0.0
                                ],
                                [
                                    -2.851090833323624,
                                    4.9382341803252725,
                                    0.0
                                ],
                                [
                                    0.0,
                                    0.0,
                                    23.1547020881
                                ]
                            ],
                            "mask": [
                                false,
                                false,
                                true
                            ]
                        },
                        "name": "FixScaled"
                    }
                ],
                "numbers": [
                    72,
                    52,
                    52
                ],
                "pbc": [
                    false,
                    false,
                    false
                ],
                "positions": [
                    [
                        9.240591659138745e-17,
                        2.2518146992465384,
                        11.577351043999998
                    ],
                    [
                        1.950128734192163,
                        1.125907349684437,
                        10.018825993599998
                    ],
                    [
                        1.950128734192163,
                        1.125907349684437,
                        13.135876094499999
                    ]
                ]
            },
            "name": "HfTe2_proto_MoS2",
            "prototype": "MoS2",
            "volume": 305.03971298006013
        },
        "59": {
            "N_TM": 2,
            "anion": "Te",
            "cation": "Hf",
            "energy": -37.356111060203084,
            "formula": "HfTe2",
            "geometry": {
                "cell": [
                    [
                        3.8801948231330194,
                        0.0,
                        0.0
                    ],
                    [
                        0.0,
                        7.014493260051698,
                        0.0
                    ],
                    [
                        0.0,
                        0.0,
                        24.220856573
                    ]
                ],
                "constraints": [
                    {
                        "kwargs": {
                            "a": 0,
                            "cell": [
                                [
                                    5.430908041658237,
                                    0.0,
                                    0.0
                                ],
                                [
                                    0.0,
                                    9.817823483258204,
                                    0.0
                                ],
                                [
                                    0.0,
                                    0.0,
                                    24.220856573
                                ]
                            ],
                            "mask": [
                                false,
                                false,
                                true
                            ]
                        },
                        "name": "FixScaled"
                    }
                ],
                "numbers": [
                    52,
                    52,
                    52,
                    52,
                    72,
                    72
                ],
                "pbc": [
                    false,
                    false,
                    false
                ],
                "positions": [
                    [
                        0.9700487057832549,
                        1.561739970758524,
                        10.001951794049997
                    ],
                    [
                        2.9101461173497647,
                        5.131290213424086,
                        10.626046026349998
                    ],
                    [
                        2.9101461173497647,
                        2.6897302001956227,
                        14.218904778949998
                    ],
                    [
                        0.9700487057832549,
                        6.134303598296654,
                        13.59490794615
                    ],
                    [
                        0.9700487057832549,
                        3.3708972301588114,
                        12.214558425549997
                    ],
                    [
                        2.9101461173497647,
                        0.8801896617550443,
                        12.006333147649999
                    ]
                ]
            },
            "name": "HfTe2_proto_WTe2",
            "prototype": "WTe2",
            "volume": 659.2335963865561
        },
        "6": {
            "N_TM": 1,
            "anion": "Te",
            "cation": "Nb",
            "energy": -17.775013904787507,
            "formula": "NbTe2",
            "geometry": {
                "cell": [
                    [
                        3.693025516726915,
                        0.0,
                        0.0
                    ],
                    [
                        -1.8465127583634575,
                        3.19825391431929,
                        0.0
                    ],
                    [
                        0.0,
                        0.0,
                        23.1547020881
                    ]
                ],
                "constraints": [
                    {
                        "kwargs": {
                            "a": 0,
                            "cell": [
                                [
                                    3.710426460048007,
                                    0.0,
                                    0.0
                                ],
                                [
                                    -1.8552132300240034,
                                    3.213323573285214,
                                    0.0
                                ],
                                [
                                    0.0,
                                    0.0,
                                    23.1547020881
                                ]
                            ],
                            "mask": [
                                false,
                                false,
                                true
                            ]
                        },
                        "name": "FixScaled"
                    }
                ],
                "numbers": [
                    41,
                    52,
                    52
                ],
                "pbc": [
                    false,
                    false,
                    false
                ],
                "positions": [
                    [
                        2.1675849673482718e-16,
                        2.1321692761742477,
                        11.577351043999998
                    ],
                    [
                        1.8465127583634573,
                        1.0660846381450417,
                        10.018825993599998
                    ],
                    [
                        1.8465127583634573,
                        1.0660846381450417,
                        13.135876094499999
                    ]
                ]
            },
            "name": "NbTe2_proto_MoS2",
            "prototype": "MoS2",
            "volume": 273.48558869151367
        },
        "60": {
            "N_TM": 2,
            "anion": "Te",
            "cation": "Hf",
            "energy": -36.90986787086207,
            "formula": "HfTe2",
            "geometry": {
                "cell": [
                    [
                        6.5386606716377464,
                        0.0,
                        0.0
                    ],
[truncated: 137,441 more chars]
