# Supplementary material for: Design Guidelines for Two-Dimensional Transition Metal Dichalcogenide Alloys
Source: Chem Mater. 2022 Nov 29;34(23):10279–90. doi: 10.1021/acs.chemmater.2c01390 (PMC9753562; doi:10.1021/acs.chemmater.2c01390)
Supplement: Supplementary file 2 — cm2c01390_si_002.zip [file cm2c01390_si_002.zip › dataset/metastability_metric/3-Metastability_metric.ipynb]

# %% [markdown]
# Metastability Metric


# %% [markdown]
### Imports and definitions

# %% [code]
from time import time
import numpy as np

import matplotlib
import matplotlib.pyplot as plt
from matplotlib.patches import Polygon
from matplotlib.lines import Line2D
from matplotlib import rc
rc('text', usetex=True)

sys.path.append("src")
from dbAtoms import dbAtoms # Custom estension of ASE Atoms class compatible with JSON database
from utilities import get_prototype_mx_stoch, digit_to_subscript

calc = 'Se' # Current calchogenide
# Transition metals considered
tm_names = ['Ti', 'V', 'Cr', 'Mn', 'Fe', 'Co', 'Ni', 'Zr', 'Nb', 'Mo', 'Tc', 'Ru', 'Rh', 'Pd', 'Hf', 'Ta', 'W', 'Re', 'Os', 'Ir', 'Pt']
tm_names = np.array(tm_names)
# Prototypes geometry considered
proto_names = ['CrI2', 'CdI2', 'PdCl2', 'MoS2', 'PdS2', 'FeO2', 'WTe2', 'NbTe2']

m_len = len(tm_names)
print("Number of transitions metals", m_len, end=': ')
print(tm_names)
c_stoch = (1,2) # Current stochiometry
proto_names =  np.array([p for p in proto_names if get_prototype_mx_stoch(p) == c_stoch])
p_len = len(proto_names)
print("Number of prototypes", p_len, end=': ')
print(proto_names)

# Output
save_fig = False
save_dat = True
outdir = 'metastability_metric'
if not os.path.exists(outdir):
    os.makedirs(outdir)

# %% [markdown]
# Load lattice energy

# %% [code]
binary_en = np.load(os.path.join('lattice_energy/', "binary_en-%s.npy" % calc))

# %% [code]
tm_gsp = np.argmin(binary_en, axis=0)

# %% [markdown]
## Define Metastability Metric

# %% [code]
from metric_tool import E, S # Hull energy and entropy in solid solution limit
from metric_tool import hull_intercept, lines_inter, get_centroid, stability_fitness

def plot_hull(xx=np.linspace(1e-6, 1-1e-6, 100), free_en=False):
    """Quick shortcut"""
    
    fig = plt.figure(figsize=(4,3))
    fig.set_dpi(150)
    
    cols = ["tab:red", "tab:green", "tab:blue"]
    ls, lw = "-", 0.7
    for i in range(len(lhs)):
        # Highlight 3rd prototype
        if i == len(lhs)-1: 
            ls, lw = "--", 2
        # Plot formation energies
        plt.plot(xx, E(xx, lhs[i], rhs[i]), 
                 ls, color=cols[i], label=labels[i], lw=lw)
        # Plot free energy F = E - kB T S
        if free_en: 
            F = E(xx, lhs[i], rhs[i])-T*S(xx)
            plt.plot(xx, F, ":", lw=0.5, color=cols[i])
            plt.fill_between(xx[F<0], y1=F[F<0], y2=0, color=cols[i], alpha=0.5)
        
    plt.axhline(color="gray", lw=0.4, ls="--")
    plt.xlim([0,1])
    plt.xlabel("Concentration %s$_{1-x}$%s$_{x}$%s$_2$" % (lhs_metal, rhs_metal, calc))
    plt.ylabel("E [eV/site]")
    plt.legend(loc="upper left")
    ax = plt.gca()
    xlabels = ["%.1f"% tic for tic in ax.get_xticks()]
    xlabels[0] = r'%s%s$_2$' % (lhs_metal, calc)
    xlabels[-1] = r'%s%s$_2$' % (rhs_metal, calc)
    ax.set_xticklabels(xlabels)
#---------------------------------

# %% [markdown]
#### Example

# %% [code]
for i, m in enumerate(tm_names):
    print("%3i %3s" % (i,m))
print('-'*10)
for i, p in enumerate(proto_names):
    print("%3i %3s" % (i, p))    

# %% [code]
#T = 0.4 # eV kBTroom = 0.025 eV
T = 0.1 # eV kBTroom = 0.025 eV
max_fit = 0
fit_pind = -1
# Select two metals to test and prototype
m1, m2 = 0,9
ptest_ind = 6

# Test value for fitness. Not really important now.
z = 0.1

p_ind = [np.argmin(binary_en[:, m1]),
         np.argmin(binary_en[:, m2]),
         ptest_ind]
print("Cations", tm_names[m1], tm_names[m2], "Proto", proto_names[p_ind])
lhs = binary_en[p_ind][:, [m1,m2]][:,0]
rhs = binary_en[p_ind][:, [m1,m2]][:,1]
print("%s form en" % tm_names[m1], lhs)
print("%s form en" % tm_names[m2], rhs)
lhs_metal, rhs_metal = tm_names[[m1,m2]]
#labels = ["%s prototype" % digit_to_subscript(i) for i in proto_names[p_ind]]
labels = ["x=0 GS prototype (%s)" % proto_names[p_ind[0]],
          "x=1 GS prototype (%s)" % proto_names[p_ind[1]],
          "Candidate prototype (%s)" % proto_names[p_ind[2]],
         ]
plot_hull(free_en=False)
inter = hull_intercept(lhs, rhs, plot=False)
# If both GS and test prototype are the same
# set manually stable window to 0-1 and price to 0
# It's a degenerate case in intecept hull
if len(set(p_ind)) == 1:
    inter = (0,0), (1,0)
print("Intercepts")
print(inter)
inter = np.array(inter)

# Build stable region polygon
v = [[inter[0,0], 0], inter[0], # move vertically
     inter[1],                  # move free
     [inter[1,0],0],            # move vertically
     [inter[0,0], 0]            # move horizonally to horigin
    ]
v = np.array(v)

# Compute fitness in terms of centroid height and stable window size
c = get_centroid(v)
w = np.abs(np.diff([np.max(v[:,0]), np.min(v[:,0])]))
if np.isnan(c[1]): c[1] = 0 # If degenerate polygon (line) set cost to 0
fit = stability_fitness(w, c[1], z=z)
print("Cy %.4f w %.4f Fitness %.3g" % (c[1], w, fit))

# Plot stable region polygon and centroid
plt_arg = {'closed': True, 'fill': True,
           'color' : 'lightblue', 'alpha': 0.4,
           'ls': "-", 'lw': 0.7,
           }
pol = Polygon(v, **plt_arg)
ax = plt.gca()
ax.add_patch(pol)
plt.plot(*c, 'd', color='lightblue', alpha=1, mec='black', mew=0.5)

# Mark intercepts
ylim = ax.get_ylim()
ax.vlines(inter[0,0], ylim[0], inter[0,1], ls='-', color='lightblue')
ax.vlines(inter[1,0], ylim[0], inter[1,1], ls='-', color='lightblue')
#ax.set_ylim(ylim)
ax.set_ylim([-0.01, 0.55])
# ax.set_ylim([-0.1, 0.55])

ax.set_ylabel("[eV/site]")
# Save fig if you need
fig = plt.gcf()
fig.set_dpi(300)
fig.set_size_inches(3,2)
if save_fig: plt.savefig(os.path.join(outdir, "metric-%s_%s-p_%s.pdf" % (tm_names[m1], tm_names[m2], proto_names[p_ind])), bbox_inches='tight', transparent=True, dpi=300)
plt.show()

# %% [markdown]
## Compute Full Solubility Metric Matrix

Now we simply repeat the procedure above: for all possible pair $N, M$ compute the mixing energies in prototypes $p$ and get the boundaries of stable windows and formation energies at the boundaries.

This yields a matrix of matrix of matrix, shape $m\times m \times P \times 2 \times 2$, where $m$ is the number of metals and $p$ the number of prototype.
The remaning slots are reserved for the boundaries $x_0, x_1$ of the metastability window and the energy at these coordinates.


# %% [code]
t0 = time()

mstable_matrix = np.zeros((m_len, m_len, p_len, 2,2))

for i in range(m_len):
    for j in range(m_len):
        print("On metal pair %s - %s" % (tm_names[i],tm_names[j]))
        for k in range(p_len):
            print("\t on proto", proto_names[ptest_ind])
            ptest_ind = k
            
            # Prototype indices for m1 GS proto, m2 GS proto, test prototype
            p_ind = [np.argmin(binary_en[:, i]),
                     np.argmin(binary_en[:, j]),
                     ptest_ind]
                        
            # Get formation energy in 3 given prototype of two metals
            lhs = binary_en[p_ind, i]
            rhs = binary_en[p_ind, j]
        
            lhs_metal, rhs_metal = tm_names[i], tm_names[j]
            labels = proto_names[p_ind]
            inter = hull_intercept(lhs, rhs, plot=False)

            # If both GS and test prototype are the same
            # manually set stability window to (0,1) and en cost to (0,0)
            # Intercept would return 0,0 0,0
            if len(set(p_ind)) == 1 and sum(lhs) == 0 and sum(rhs) ==0 and sum(tm_gsp[[i,j]]) != -2:
                inter = (0,0), (1,0)
            
            # Transpose so that each element is
            # [[x0  x1]
            #  [en0 en1]]
            mstable_matrix[i,j,k] = np.array(inter).T
        print("-"*80, "\n")
# Set window with on diagonal to 0
mstable_matrix[range(m_len), range(m_len), :, 0] = np.zeros((m_len, p_len, 2))
t1 = time()
print("Overall time %.2fs (%.2fmin)" % (t1-t0, (t1-t0)/60))

# %% [markdown]
### Save Metastability Metric matrix

# %% [code]
print('Computed matrix shape:', mstable_matrix.shape)
np.save(os.path.join(outdir, "mstable_matrix-%s.npy" % calc), mstable_matrix)

# %% [markdown]
### Load Stability Metric matrix

# %% [code]
mstable_matrix = np.load(os.path.join(outdir, "mstable_matrix-%s.npy" % calc))
print('Loaded matrix shape:', mstable_matrix.shape)

# %% [markdown]
### Polot Metastability Metric in each prototypes

We can now compare the metastability window in different prototypes for all metal pairs.
Each entry is the metastability window, which is a 4D quantity as of now.

Let us plot it like this: 
 - the size of the marker for metal pair $i,j$ is proportional to the size of the metastability window $|x_1-x_0|$;
 - the color in upper triangle is the highest formation energy;
 - the color in lower triangle is the lowest formation energy;
 - the symbol itself carries the information about the "GS scenarios": GS for both, GS for one, GS for neither.

# %% [code]
def m_size(r, mult=15):
    """Function to map stability window size to radius of marker"""
#     return np.sqrt(r)
#     return r**2
    return mult*r

# %% [code]
r_mult = 12 # Overall scale to make them visible in set dpi
gs_symbols = ['o', 's', 'P'] # prototype symbols
gs_symbol_label = ['GS for both', 'GS for one', 'GS for neither'] # corresponding meaning


norm = matplotlib.colors.Normalize(vmin=0., vmax=np.max(mstable_matrix[:,:,:,1])) # Energy cost scale
cmap = matplotlib.cm.RdYlBu_r # Energy cost colormab
size_ex = np.linspace(0,1,11, endpoint=True)# Example size scale

for p in range(p_len):
    # Get figure and axes with right proportions
    fig, (ax, ax_r) = plt.subplots(1,2, 
                                   gridspec_kw={'width_ratios': [6.5, 1]}, 
                                   dpi=100, figsize=(10,5)
                                  )

    ax.set_title(r"A$_{1-x}$B$_x$%s$_2$" % calc + " Prototype %s" % digit_to_subscript(proto_names[p]))

    # Element-plotting.
    for i in range(m_len):
        for j in range(m_len):
            # Window width
            w_width = np.abs(np.diff(mstable_matrix[i,j,p,0]))
            # Window energy price
            price = mstable_matrix[i,j,p,1,0]
            
            # Proto P is GS for both metals
            if binary_en[p,i] == 0 and binary_en[p,j] == 0:
                gs_symbol = gs_symbols[0]
            # Proto P is GS for one metals
            elif binary_en[p,i] == 0 or binary_en[p,j] == 0:
                gs_symbol = gs_symbols[1]
            # Proto P is GS for neigher metals
            else:
                gs_symbol = gs_symbols[2]
            
            ax.plot(i,j,
                    markersize=m_size(w_width, mult=r_mult), marker=gs_symbol,
                    color=cmap(norm(price)),
                    alpha=0.8, zorder=2
                   )
    
    # Cosmetic adjustments
    ax.set_aspect('equal') # Enforce a square proportion
    ticks = list(range(m_len))
    tick_labels = np.concatenate([tm_names[:m_len], ['']]) # Ticks are metal names
    # Indent different periods of periodic table
    period = 7. # How many metals per period do we have?
    tick_labels = ["--\n"*int(i/period)+(s)  for i, s in enumerate(tm_names)] #+['']
    ax.set_xticks(ticks)
    ax.set_xticklabels(labels=tick_labels)
    ax.set_yticks(ticks)
    tick_labels = [(s)+" -- "*int(i/period)  for i, s in enumerate(tm_names)]#+['']
    ax.set_yticklabels(labels=tick_labels)
    ax.grid(True, zorder=-1)
    # Plot diagonal to distingush the two triangles
    ax.plot(np.linspace(0, m_len-1), np.linspace(0, m_len-1), '-', color="gray")
    # Colorbar with energy cost, distance from 0 energy line.
    cm_proxy = matplotlib.cm.ScalarMappable(norm=norm, cmap=cmap)
    cm_proxy.set_array(np.linspace(norm.vmin, norm.vmax, 10))    
    plt.colorbar(mappable=cm_proxy, ax=ax, label="E$_\mathrm{cost}$ [eV/site]")
    
    #----------------------------------------------------------------------------
    # Plot showing correspondance between marker size and stability window width
    ax_r.set_title("Marker size example")
    for r in size_ex:
        ax_r.plot(r*0-r_mult/2, r, marker=gs_symbols[0],
                  markersize=m_size(r, mult=r_mult), color='tab:gray')
        ax_r.plot(r*0, r, color='tab:gray', marker=gs_symbols[1],
                  markersize=m_size(r, mult=r_mult))
        ax_r.plot(r*0+r_mult/2, r, color='tab:gray', marker=gs_symbols[2],
                  markersize=m_size(r, mult=r_mult))
    ax_r.set_yticks(size_ex)
    ax_r.set_ylabel("Width of stability windown in conentration $x$")
    ax_r.set_ylim([-0.3,1.1])
    ax_r.set_xticks([])
    ax_r.set_xlim([-r_mult, r_mult])

    #----------------------------
    # Legend with marker meaning
    # Custom legend of line-points, we'll show the points only.
    gs_legend = [Line2D(range(1), range(1),lw=0, color='tab:gray',
                        marker=gs_sym, label=sym_lab)
                 for gs_sym, sym_lab in zip(gs_symbols, gs_symbol_label)]
    ax_r.legend(handles=gs_legend, numpoints=1, frameon=False,
                loc='lower center', bbox_to_anchor=(0.5, 0.))
    
    # Plot current matrix
    plt.tight_layout()
    
    if save_fig: plt.savefig(os.path.join(outdir, "combo-prot_%s%s.pdf" % (proto_names[p], D_label)) , bbox_inches='tight', transparent=True, dpi=300)
    plt.show()
