# Supplementary material for: Design Guidelines for Two-Dimensional Transition Metal Dichalcogenide Alloys
Source: Chem Mater. 2022 Nov 29;34(23):10279–90. doi: 10.1021/acs.chemmater.2c01390 (PMC9753562; doi:10.1021/acs.chemmater.2c01390)
Supplement: Supplementary file 2 — cm2c01390_si_002.zip [file cm2c01390_si_002.zip › dataset/metastability_metric/dataset_Se.json]

{
    "_default": {
        "1": {
            "N_TM": 1,
            "anion": "Se",
            "cation": "Ti",
            "energy": -17.71361546627634,
            "formula": "Se2Ti",
            "geometry": {
                "cell": [
                    [
                        3.4844583197168713,
                        0.0,
                        0.0
                    ],
                    [
                        -1.7422291598584356,
                        3.0176294233119343,
                        0.0
                    ],
                    [
                        0.0,
                        0.0,
                        23.1547020881
                    ]
                ],
                "constraints": [
                    {
                        "kwargs": {
                            "a": 0,
                            "cell": [
                                [
                                    3.4752640513107322,
                                    0.0,
                                    0.0
                                ],
                                [
                                    -1.7376320256553661,
                                    3.0096669533029816,
                                    0.0
                                ],
                                [
                                    0.0,
                                    0.0,
                                    23.1547020881
                                ]
                            ],
                            "mask": [
                                false,
                                false,
                                true
                            ]
                        },
                        "name": "FixScaled"
                    }
                ],
                "numbers": [
                    22,
                    34,
                    34
                ],
                "pbc": [
                    false,
                    false,
                    false
                ],
                "positions": [
                    [
                        -3.8286201679220964e-17,
                        2.011752948838192,
                        11.577351043999998
                    ],
                    [
                        1.7422291598584356,
                        1.0058764744737427,
                        10.018825993599998
                    ],
                    [
                        1.7422291598584356,
                        1.0058764744737427,
                        13.135876094499999
                    ]
                ]
            },
            "name": "Se2Ti_proto_MoS2",
            "prototype": "MoS2",
            "volume": 243.46715297428779
        },
        "10": {
            "N_TM": 2,
            "anion": "Se",
            "cation": "Nb",
            "energy": -39.073863409642534,
            "formula": "NbSe2",
            "geometry": {
                "cell": [
                    [
                        6.48513907015656,
                        0.0,
                        -0.00236367868809233
                    ],
                    [
                        0.0,
                        3.278454682189427,
                        0.0
                    ],
                    [
                        -0.004618005954901149,
                        0.0,
                        18.3201629261193
                    ]
                ],
                "constraints": [
                    {
                        "kwargs": {
                            "a": 0,
                            "cell": [
                                [
                                    6.502710506017961,
                                    0.0,
                                    -0.00236367868809233
                                ],
                                [
                                    0.0,
                                    3.2873376306581346,
                                    0.0
                                ],
                                [
                                    -0.0046305184075357475,
                                    0.0,
                                    18.3201629261193
                                ]
                            ],
                            "mask": [
                                false,
                                false,
                                true
                            ]
                        },
                        "name": "FixScaled"
                    }
                ],
                "numbers": [
                    41,
                    41,
                    34,
                    34,
                    34,
                    34
                ],
                "pbc": [
                    false,
                    false,
                    false
                ],
                "positions": [
                    [
                        2.907551761715462,
                        0.8196136705265379,
                        9.123274046293993
                    ],
                    [
                        6.0615343040728735,
                        2.458841011662889,
                        9.191960073102576
                    ],
                    [
                        3.6828922178899,
                        2.458841011662889,
                        10.789847660280842
                    ],
                    [
                        0.4185644589216843,
                        0.8196136705265379,
                        10.801156831676023
                    ],
                    [
                        2.063016741401283,
                        2.458841011662889,
                        7.518099934064191
                    ],
                    [
                        5.285931909973893,
                        0.8196136705265379,
                        7.525338792446995
                    ]
                ]
            },
            "name": "NbSe2_proto_CrI2",
            "prototype": "CrI2",
            "volume": 389.50924516594665
        },
        "100": {
            "N_TM": 2,
            "anion": "Se",
            "cation": "Os",
            "energy": -35.474237115539644,
            "formula": "OsSe2",
            "geometry": {
                "cell": [
                    [
                        3.585896154231737,
                        0.0,
                        0.0
                    ],
                    [
                        0.0,
                        4.883793720536293,
                        0.0
                    ],
                    [
                        0.0,
                        0.0,
                        20.0072570000001
                    ]
                ],
                "constraints": [
                    {
                        "kwargs": {
                            "a": 0,
                            "cell": [
                                [
                                    3.639292230191925,
                                    0.0,
                                    0.0
                                ],
                                [
                                    0.0,
                                    4.956516244909426,
                                    0.0
                                ],
                                [
                                    0.0,
                                    0.0,
                                    20.0072570000001
                                ]
                            ],
                            "mask": [
                                false,
                                false,
                                true
                            ]
                        },
                        "name": "FixScaled"
                    }
                ],
                "numbers": [
                    76,
                    76,
                    34,
                    34,
                    34,
                    34
                ],
                "pbc": [
                    false,
                    false,
                    false
                ],
                "positions": [
                    [
                        2.6894224384703915,
                        3.6628286980426488,
                        10.938831339628422
                    ],
                    [
                        0.8964737157613456,
                        1.2209652031309528,
                        9.06842707077326
                    ],
                    [
                        0.8964737157613456,
                        3.6628513717508864,
                        9.51581199359726
                    ],
                    [
                        2.6894224384703915,
                        1.2209886797375766,
                        7.97596418326706
                    ],
                    [
                        2.6894224384703915,
                        1.220942348785406,
                        10.49144784688309
                    ],
                    [
                        0.8964737157613456,
                        3.6628054025838015,
                        12.03129281673304
                    ]
                ]
            },
            "name": "OsSe2_proto_FeO2",
            "prototype": "FeO2",
            "volume": 350.3826326342094
        },
        "101": {
            "N_TM": 1,
            "anion": "Se",
            "cation": "Ir",
            "energy": -15.62418218760279,
            "formula": "IrSe2",
            "geometry": {
                "cell": [
                    [
                        3.568390618708224,
                        0.0,
                        0.0
                    ],
                    [
                        -1.784195309354112,
                        3.0903169264366968,
                        0.0
                    ],
                    [
                        0.0,
                        0.0,
                        23.1547020881
                    ]
                ],
                "constraints": [
                    {
                        "kwargs": {
                            "a": 0,
                            "cell": [
                                [
                                    3.6006615365109367,
                                    0.0,
                                    0.0
                                ],
                                [
                                    -1.8003307682554683,
                                    3.1182643610573693,
                                    0.0
                                ],
                                [
                                    0.0,
                                    0.0,
                                    23.1547020881
                                ]
                            ],
                            "mask": [
                                false,
                                false,
                                true
                            ]
                        },
                        "name": "FixScaled"
                    }
                ],
                "numbers": [
                    77,
                    34,
                    34
                ],
                "pbc": [
                    false,
                    false,
                    false
                ],
                "positions": [
                    [
                        2.9738325106087417e-16,
                        2.060211284253822,
                        11.577351043999998
                    ],
                    [
                        1.7841953093541123,
                        1.0301056421828743,
                        10.018825993599998
                    ],
                    [
                        1.7841953093541123,
                        1.0301056421828743,
                        13.135876094499999
                    ]
                ]
            },
            "name": "IrSe2_proto_MoS2",
            "prototype": "MoS2",
            "volume": 255.33750313810623
        },
        "102": {
            "N_TM": 2,
            "anion": "Se",
            "cation": "Ir",
            "energy": -32.86695173742602,
            "formula": "IrSe2",
            "geometry": {
                "cell": [
                    [
                        3.584261897763348,
                        0.0,
                        0.0
                    ],
                    [
                        0.0,
                        6.4795150939922825,
                        0.0
                    ],
                    [
                        0.0,
                        0.0,
                        24.220856573
                    ]
                ],
                "constraints": [
                    {
                        "kwargs": {
                            "a": 0,
                            "cell": [
                                [
                                    3.584261957369264,
                                    0.0,
                                    0.0
                                ],
                                [
                                    0.0,
                                    6.479515201745969,
                                    0.0
                                ],
                                [
                                    0.0,
                                    0.0,
                                    24.220856573
                                ]
                            ],
                            "mask": [
                                false,
                                false,
                                true
                            ]
                        },
                        "name": "FixScaled"
                    }
                ],
                "numbers": [
                    34,
                    34,
                    34,
                    34,
                    77,
                    77
                ],
                "pbc": [
                    false,
                    false,
                    false
                ],
                "positions": [
                    [
                        0.8960654744408368,
                        1.4426299004450598,
                        10.001951794049997
                    ],
                    [
                        2.6881964233225104,
                        4.739939316627298,
                        10.626046026349998
                    ],
                    [
                        2.6881964233225104,
                        2.484591086599172,
                        14.218904778949998
                    ],
                    [
                        0.8960654744408368,
                        5.666455335078816,
                        13.59490794615
                    ],
                    [
                        0.8960654744408368,
                        3.1138071808411447,
                        12.214558425549997
                    ],
                    [
                        2.6881964233225104,
                        0.8130597589134666,
                        12.006333147649999
                    ]
                ]
            },
            "name": "IrSe2_proto_WTe2",
            "prototype": "WTe2",
            "volume": 562.5119323023138
        },
        "103": {
            "N_TM": 2,
            "anion": "Se",
            "cation": "Ir",
            "energy": -30.90411365373695,
            "formula": "IrSe2",
            "geometry": {
                "cell": [
                    [
                        5.906203145841452,
                        0.0,
                        0.0
                    ],
                    [
                        0.0,
                        6.019129676238264,
                        0.0
                    ],
                    [
                        0.0,
                        0.0,
                        21.2451023148
                    ]
                ],
                "constraints": [
                    {
                        "kwargs": {
                            "a": 0,
                            "cell": [
                                [
                                    5.935175142571466,
                                    0.0,
                                    0.0
                                ],
                                [
                                    0.0,
                                    6.048655617183977,
                                    0.0
                                ],
                                [
                                    0.0,
                                    0.0,
                                    21.2451023148
                                ]
                            ],
                            "mask": [
                                false,
                                false,
                                true
                            ]
                        },
                        "name": "FixScaled"
                    }
                ],
                "numbers": [
                    77,
                    77,
                    34,
                    34,
                    34,
                    34
                ],
                "pbc": [
                    false,
                    false,
                    false
                ],
                "positions": [
                    [
                        3.2614537587547914,
                        0.33562737181820074,
                        10.622551157400002
                    ],
                    [
                        0.3083521858881233,
                        3.345192209937333,
                        10.622551157400002
                    ],
                    [
                        0.9250565576643697,
                        1.006882115454603,
                        9.984557734600001
                    ],
                    [
                        3.878158130531037,
                        2.673937466300931,
                        11.260544580200001
                    ],
                    [
                        5.597850959953329,
                        5.683502304420064,
                        11.260544580200001
                    ],
                    [
                        2.644749386978545,
                        4.016446953573736,
                        9.984557734600001
                    ]
                ]
            },
            "name": "IrSe2_proto_PdS2",
            "prototype": "PdS2",
            "volume": 755.2676921655309
        },
        "104": {
            "N_TM": 2,
            "anion": "Se",
            "cation": "Ir",
            "energy": -33.474399273645965,
            "formula": "IrSe2",
            "geometry": {
                "cell": [
                    [
                        5.98940466387977,
                        0.0,
                        0.0
                    ],
                    [
                        0.5748099369073363,
                        3.740269210096038,
                        0.0
                    ],
                    [
                        0.0,
                        0.0,
                        17.912429
                    ]
                ],
                "constraints": [
                    {
                        "kwargs": {
                            "a": 0,
                            "cell": [
                                [
                                    6.039260768392267,
                                    0.0,
                                    0.0
                                ],
                                [
                                    0.5795946836221642,
                                    3.771403398401596,
                                    0.0
                                ],
                                [
                                    0.0,
                                    0.0,
                                    17.912429
                                ]
                            ],
                            "mask": [
                                false,
                                false,
                                true
                            ]
                        },
                        "name": "FixScaled"
                    }
                ],
                "numbers": [
                    34,
                    34,
                    34,
                    34,
                    77,
                    77
                ],
                "pbc": [
                    false,
                    false,
                    false
                ],
                "positions": [
                    [
                        3.0904305939570285,
                        3.048599975710857,
                        7.433151647078919
                    ],
                    [
                        5.797818177765025,
                        1.1783196660789141,
                        7.433110624552221
                    ],
                    [
                        0.7663969154566432,
                        2.561952748272497,
                        10.479318375447775
                    ],
                    [
                        3.473783371976918,
                        0.6916692343851806,
                        10.479278153424806
                    ],
                    [
                        4.923141765243809,
                        2.8051177931058904,
                        8.956075576271894
                    ],
                    [
                        1.6410700191751146,
                        0.9351526310331856,
                        8.956355965015508
                    ]
                ]
            },
            "name": "IrSe2_proto_NbTe2",
            "prototype": "NbTe2",
            "volume": 401.27398101710406
        },
        "105": {
            "N_TM": 1,
            "anion": "Se",
            "cation": "Ir",
            "energy": -16.3972593011401,
            "formula": "IrSe2",
            "geometry": {
                "cell": [
                    [
                        3.719284246484769,
                        0.0,
                        0.0
                    ],
                    [
                        -1.8596421231989,
                        3.220994641356662,
                        0.0
                    ],
                    [
                        0.0,
                        0.0,
                        23.4828509546
                    ]
                ],
                "constraints": [
                    {
                        "kwargs": {
                            "a": 0,
                            "cell": [
                                [
                                    3.612782778213153,
                                    0.0,
                                    0.0
                                ],
                                [
                                    -1.806391389064337,
                                    3.12876166429294,
                                    0.0
                                ],
                                [
                                    0.0,
                                    0.0,
                                    23.4828509546
                                ]
                            ],
                            "mask": [
                                false,
                                false,
                                true
                            ]
                        },
                        "name": "FixScaled"
                    }
                ],
                "numbers": [
                    77,
                    34,
                    34
                ],
                "pbc": [
                    false,
                    false,
                    false
                ],
                "positions": [
                    [
                        0.3099403538581147,
                        0.5368324402116155,
                        11.741425477299998
                    ],
                    [
                        0.30994035394508385,
                        2.6841622011450466,
                        13.495542559699999
                    ],
                    [
                        2.1695824771439836,
                        1.6104973207218158,
                        9.987308394899998
                    ]
                ]
            },
            "name": "IrSe2_proto_CdI2",
            "prototype": "CdI2",
            "volume": 281.31973170687615
        },
        "106": {
            "N_TM": 2,
            "anion": "Se",
            "cation": "Ir",
            "energy": -33.111777916064085,
            "formula": "IrSe2",
            "geometry": {
                "cell": [
                    [
                        3.8367268557098755,
                        0.0,
                        0.0
                    ],
                    [
                        -3.678299691936616e-05,
                        5.7134852239323815,
                        0.0
                    ],
                    [
                        0.0,
                        0.0,
                        22.6937055919
                    ]
                ],
                "constraints": [
                    {
                        "kwargs": {
                            "a": 0,
                            "cell": [
                                [
                                    3.859566820503702,
                                    0.0,
                                    0.0
                                ],
                                [
                                    -3.700196542722318e-05,
                                    5.747497496964134,
                                    0.0
                                ],
                                [
                                    0.0,
                                    0.0,
                                    22.6937055919
                                ]
                            ],
                            "mask": [
                                false,
                                false,
                                true
                            ]
                        },
                        "name": "FixScaled"
                    }
                ],
                "numbers": [
                    34,
                    34,
                    34,
                    34,
                    77,
                    77
                ],
                "pbc": [
                    false,
                    false,
                    false
                ],
                "positions": [
                    [
                        2.9468314287020254,
                        0.18375121317468296,
                        10.065865192614101
                    ],
                    [
                        3.4937730614771483,
                        3.0402405899338505,
                        10.065735547355901
                    ],
                    [
                        1.028496929623216,
                        5.529734010757697,
                        12.6278682418372
                    ],
                    [
                        1.5754454667727624,
                        2.6732052887379334,
                        12.627970044544101
                    ],
                    [
                        0.34292502513080997,
                        1.428450176797523,
                        11.346882784693504
                    ],
                    [
                        2.2612731043907055,
                        4.285030578218658,
                        11.346836763850103
                    ]
                ]
            },
            "name": "IrSe2_proto_PdCl2",
            "prototype": "PdCl2",
            "volume": 497.4705856654881
        },
        "107": {
            "N_TM": 2,
            "anion": "Se",
            "cation": "Ir",
            "energy": -32.702679270329085,
            "formula": "IrSe2",
            "geometry": {
                "cell": [
                    [
                        6.77653678668355,
                        0.0,
                        -0.00236367868809233
                    ],
                    [
                        0.0,
                        3.4257659730950443,
                        0.0
                    ],
                    [
                        -0.004825507501993454,
                        0.0,
                        18.3201629261193
                    ]
                ],
                "constraints": [
                    {
                        "kwargs": {
                            "a": 0,
                            "cell": [
                                [
                                    6.737493966519117,
                                    0.0,
                                    -0.00236367868809233
                                ],
                                [
                                    0.0,
                                    3.406028521794578,
                                    0.0
                                ],
                                [
                                    -0.004797705480469322,
                                    0.0,
                                    18.3201629261193
                                ]
                            ],
                            "mask": [
                                false,
                                false,
                                true
                            ]
                        },
                        "name": "FixScaled"
                    }
                ],
                "numbers": [
                    77,
                    77,
                    34,
                    34,
                    34,
                    34
                ],
                "pbc": [
                    false,
                    false,
                    false
                ],
                "positions": [
                    [
                        3.038197216636671,
                        0.8564414932520069,
                        9.123274046293993
                    ],
                    [
                        6.333898124763339,
                        2.5693244798430377,
                        9.191960073102576
                    ],
                    [
                        3.8483761606239506,
                        2.5693244798430377,
                        10.789847660280842
                    ],
                    [
                        0.4373718778882894,
                        0.8564414932520069,
                        10.801156831676023
                    ],
                    [
                        2.1557145788875616,
                        2.5693244798430377,
                        7.518099934064191
                    ],
                    [
                        5.5234454731558715,
                        0.8564414932520069,
                        7.525338792446995
                    ]
                ]
            },
            "name": "IrSe2_proto_CrI2",
            "prototype": "CrI2",
            "volume": 425.2994130589203
        },
        "108": {
            "N_TM": 2,
            "anion": "Se",
            "cation": "Ir",
            "energy": -32.025158581697895,
            "formula": "IrSe2",
            "geometry": {
                "cell": [
                    [
                        3.6308314017341385,
                        0.0,
                        0.0
                    ],
                    [
                        0.0,
                        4.944993060992371,
                        0.0
                    ],
                    [
                        0.0,
                        0.0,
                        20.0072570000001
                    ]
                ],
                "constraints": [
                    {
                        "kwargs": {
                            "a": 0,
                            "cell": [
                                [
                                    3.7084781096686976,
                                    0.0,
                                    0.0
                                ],
                                [
                                    0.0,
                                    5.05074361491837,
                                    0.0
                                ],
                                [
                                    0.0,
                                    0.0,
                                    20.0072570000001
                                ]
                            ],
                            "mask": [
                                false,
                                false,
                                true
                            ]
                        },
                        "name": "FixScaled"
                    }
                ],
                "numbers": [
                    77,
                    77,
                    34,
                    34,
                    34,
                    34
                ],
                "pbc": [
                    false,
                    false,
                    false
                ],
                "positions": [
                    [
                        2.723123878142191,
                        3.7087279954640784,
                        10.938831339628422
                    ],
                    [
                        0.9077075235919473,
                        1.236265248429187,
                        9.06842707077326
                    ],
                    [
                        0.9077075235919473,
                        3.708750953298975,
                        9.51581199359726
                    ],
                    [
                        2.723123878142191,
                        1.2362890192236744,
                        7.97596418326706
                    ],
                    [
                        2.723123878142191,
                        1.2362421076933963,
                        10.49144784688309
                    ],
                    [
                        0.9077075235919473,
                        3.7087044080873497,
                        12.03129281673304
                    ]
                ]
            },
            "name": "IrSe2_proto_FeO2",
            "prototype": "FeO2",
            "volume": 359.21901708685704
        },
        "109": {
            "N_TM": 1,
            "anion": "Se",
            "cation": "Pt",
            "energy": -12.93494847359907,
            "formula": "PtSe2",
            "geometry": {
                "cell": [
                    [
                        3.649819846735047,
                        0.0,
                        0.0
                    ],
                    [
                        -1.8249099233675234,
                        3.1608367065186926,
                        0.0
                    ],
                    [
                        0.0,
                        0.0,
                        23.1547020881
                    ]
                ],
                "constraints": [
                    {
                        "kwargs": {
                            "a": 0,
                            "cell": [
                                [
                                    3.6661353976831004,
                                    0.0,
                                    0.0
                                ],
                                [
                                    -1.8330676988415502,
                                    3.174966388116489,
                                    0.0
                                ],
                                [
                                    0.0,
                                    0.0,
                                    23.1547020881
                                ]
                            ],
                            "mask": [
                                false,
                                false,
                                true
                            ]
                        },
                        "name": "FixScaled"
                    }
                ],
                "numbers": [
                    78,
                    34,
                    34
                ],
                "pbc": [
                    false,
                    false,
                    false
                ],
                "positions": [
                    [
                        -4.109414967308757e-17,
                        2.1072244709743013,
                        11.577351043999998
                    ],
                    [
                        1.8249099233675237,
                        1.0536122355443909,
                        10.018825993599998
                    ],
                    [
                        1.8249099233675237,
                        1.0536122355443909,
                        13.135876094499999
                    ]
                ]
            },
            "name": "PtSe2_proto_MoS2",
            "prototype": "MoS2",
            "volume": 267.12386275428304
        },
        "11": {
            "N_TM": 2,
            "anion": "Se",
            "cation": "Nb",
            "energy": -37.92569986270748,
            "formula": "NbSe2",
            "geometry": {
                "cell": [
                    [
                        3.7332644733033,
                        0.0,
                        0.0
                    ],
                    [
                        0.0,
                        5.084501281584412,
                        0.0
                    ],
                    [
                        0.0,
                        0.0,
                        20.0072570000001
                    ]
                ],
                "constraints": [
                    {
                        "kwargs": {
                            "a": 0,
                            "cell": [
                                [
                                    3.800588213880173,
                                    0.0,
                                    0.0
                                ],
                                [
                                    0.0,
                                    5.176192520630567,
                                    0.0
                                ],
                                [
                                    0.0,
                                    0.0,
                                    20.0072570000001
                                ]
                            ],
                            "mask": [
                                false,
                                false,
                                true
                            ]
                        },
                        "name": "FixScaled"
                    }
                ],
                "numbers": [
                    41,
                    41,
                    34,
                    34,
                    34,
                    34
                ],
                "pbc": [
                    false,
                    false,
                    false
                ],
                "positions": [
                    [
                        2.7999486910399223,
                        3.813358686938345,
                        10.938831339628422
                    ],
                    [
                        0.9333157822633776,
                        1.2711427827069643,
                        9.06842707077326
                    ],
                    [
                        0.9333157822633776,
                        3.813382292460034,
                        9.51581199359726
                    ],
                    [
                        2.7999486910399223,
                        1.2711672241234728,
                        7.97596418326706
                    ],
                    [
                        2.7999486910399223,
                        1.2711189891243784,
                        10.49144784688309
                    ],
                    [
                        0.9333157822633776,
                        3.8133344341141795,
                        12.03129281673304
                    ]
                ]
            },
            "name": "NbSe2_proto_FeO2",
            "prototype": "FeO2",
            "volume": 379.77351081559436
        },
        "110": {
            "N_TM": 2,
            "anion": "Se",
            "cation": "Pt",
            "energy": -28.55681480300688,
            "formula": "PtSe2",
            "geometry": {
                "cell": [
                    [
                        3.667221417690574,
                        0.0,
                        0.0
                    ],
                    [
                        0.0,
                        6.629486685603443,
                        0.0
                    ],
                    [
                        0.0,
                        0.0,
                        24.220856573
                    ]
                ],
                "constraints": [
                    {
                        "kwargs": {
                            "a": 0,
                            "cell": [
                                [
                                    3.656221852605337,
                                    0.0,
                                    0.0
                                ],
                                [
                                    0.0,
                                    6.609602020355734,
                                    0.0
                                ],
                                [
                                    0.0,
                                    0.0,
                                    24.220856573
                                ]
                            ],
                            "mask": [
                                false,
                                false,
                                true
                            ]
                        },
                        "name": "FixScaled"
                    }
                ],
                "numbers": [
                    34,
                    34,
                    34,
                    34,
                    78,
                    78
                ],
                "pbc": [
                    false,
                    false,
                    false
                ],
                "positions": [
                    [
                        0.9168053544226435,
                        1.4760202852403967,
                        10.001951794049997
                    ],
                    [
                        2.7504160632679304,
                        4.849647563794439,
                        10.626046026349998
                    ],
                    [
                        2.7504160632679304,
                        2.5420981800089355,
                        14.218904778949998
                    ],
                    [
                        0.9168053544226435,
                        5.797608255176689,
                        13.59490794615
                    ],
                    [
                        0.9168053544226435,
                        3.185877792932779,
                        12.214558425549997
                    ],
                    [
                        2.7504160632679304,
                        0.8318784304267559,
                        12.006333147649999
                    ]
                ]
            },
            "name": "PtSe2_proto_WTe2",
            "prototype": "WTe2",
            "volume": 588.852513332989
        },
        "111": {
            "N_TM": 2,
            "anion": "Se",
            "cation": "Pt",
            "energy": -27.95050343830087,
            "formula": "PtSe2",
            "geometry": {
                "cell": [
                    [
                        5.768977907174921,
                        0.0,
                        0.0
                    ],
                    [
                        0.0,
                        5.87928069272198,
                        0.0
                    ],
                    [
                        0.0,
                        0.0,
                        21.2451023148
                    ]
                ],
                "constraints": [
                    {
                        "kwargs": {
                            "a": 0,
                            "cell": [
                                [
                                    5.8706704769473035,
                                    0.0,
                                    0.0
                                ],
                                [
                                    0.0,
                                    5.982917623158559,
                                    0.0
                                ],
                                [
                                    0.0,
                                    0.0,
                                    21.2451023148
                                ]
                            ],
                            "mask": [
                                false,
                                false,
                                true
                            ]
                        },
                        "name": "FixScaled"
                    }
                ],
                "numbers": [
                    78,
                    78,
                    34,
                    34,
                    34,
                    34
                ],
                "pbc": [
                    false,
                    false,
                    false
                ],
                "positions": [
                    [
                        3.1856768578603307,
                        0.32782937620858443,
                        10.622551157400002
                    ],
                    [
                        0.3011879043256719,
                        3.2674697225695746,
                        10.622551157400002
                    ],
                    [
                        0.9035637129770155,
                        0.983488128625754,
                        9.984557734600001
                    ],
                    [
                        3.7880526665116734,
                        2.6118109701524053,
                        11.260544580200001
                    ],
                    [
                        5.467790002849249,
                        5.551451316513395,
                        11.260544580200001
                    ],
                    [
                        2.5833010492089867,
                        3.9231284749867443,
                        9.984557734600001
                    ]
                ]
            },
            "name": "PtSe2_proto_PdS2",
            "prototype": "PdS2",
            "volume": 720.5794921148565
        },
        "112": {
            "N_TM": 2,
            "anion": "Se",
            "cation": "Pt",
            "energy": -27.972789119443558,
            "formula": "PtSe2",
            "geometry": {
                "cell": [
                    [
                        6.206535709596501,
                        0.0,
                        0.0
                    ],
                    [
                        0.5956482488420337,
                        3.8758634152677036,
                        0.0
                    ],
                    [
                        0.0,
                        0.0,
                        17.912429
                    ]
                ],
                "constraints": [
                    {
                        "kwargs": {
                            "a": 0,
                            "cell": [
                                [
                                    6.199930883705523,
                                    0.0,
                                    0.0
                                ],
                                [
                                    0.595014376234198,
                                    3.8717388272152298,
                                    0.0
                                ],
                                [
                                    0.0,
                                    0.0,
                                    17.912429
                                ]
                            ],
                            "mask": [
                                false,
                                false,
                                true
                            ]
                        },
                        "name": "FixScaled"
                    }
                ],
                "numbers": [
                    34,
                    34,
                    34,
                    34,
                    78,
                    78
                ],
                "pbc": [
                    false,
                    false,
                    false
                ],
                "positions": [
                    [
                        3.202466508081788,
                        3.159119424278106,
                        7.433151647078919
                    ],
                    [
                        6.008003729495323,
                        1.2210367299011755,
                        7.433110624552221
                    ],
                    [
                        0.7941807392297696,
                        2.6548300057842518,
                        10.479318375447775
                    ],
                    [
                        3.5997167924885574,
                        0.7167439909895976,
                        10.479278153424806
                    ],
                    [
                        5.1016180879651145,
                        2.906810397622805,
                        8.956075576271894
                    ],
                    [
                        1.7005629520047774,
                        0.9690542757000629,
                        8.956355965015508
                    ]
                ]
            },
            "name": "PtSe2_proto_NbTe2",
            "prototype": "NbTe2",
            "volume": 430.8957440986016
        },
        "113": {
            "N_TM": 1,
            "anion": "Se",
            "cation": "Pt",
            "energy": -14.296678517892545,
            "formula": "PtSe2",
            "geometry": {
                "cell": [
                    [
                        3.747798881007794,
                        0.0,
                        0.0
                    ],
                    [
                        -1.8738994404600788,
                        3.2456890392332727,
                        0.0
                    ],
                    [
                        0.0,
                        0.0,
                        23.4828509546
                    ]
                ],
                "constraints": [
                    {
                        "kwargs": {
                            "a": 0,
                            "cell": [
                                [
                                    3.7510266805346726,
                                    0.0,
                                    0.0
                                ],
                                [
                                    -1.8755133402234805,
                                    3.248484395621878,
                                    0.0
                                ],
                                [
                                    0.0,
                                    0.0,
                                    23.4828509546
                                ]
                            ],
                            "mask": [
                                false,
                                false,
                                true
                            ]
                        },
                        "name": "FixScaled"
                    }
                ],
                "numbers": [
                    78,
                    34,
                    34
                ],
                "pbc": [
                    false,
                    false,
                    false
                ],
                "positions": [
                    [
                        0.31231657340158053,
                        0.5409481731909395,
                        11.741425477299998
                    ],
                    [
                        0.3123165734892161,
                        2.7047408660423335,
                        13.495542559699999
                    ],
                    [
                        2.186216013949296,
                        1.6228445196604546,
                        9.987308394899998
                    ]
                ]
            },
            "name": "PtSe2_proto_CdI2",
            "prototype": "CdI2",
            "volume": 285.6498548671708
        },
        "114": {
            "N_TM": 2,
            "anion": "Se",
            "cation": "Pt",
            "energy": -28.19575956242436,
            "formula": "PtSe2",
            "geometry": {
                "cell": [
                    [
                        4.012575746632089,
                        0.0,
                        0.0
                    ],
                    [
                        -3.846887382859664e-05,
                        5.975351673568673,
                        0.0
                    ],
                    [
                        0.0,
                        0.0,
                        22.6937055919
                    ]
                ],
                "constraints": [
                    {
                        "kwargs": {
                            "a": 0,
                            "cell": [
                                [
                                    4.067064319882404,
                                    0.0,
                                    0.0
                                ],
                                [
                                    -3.8991259991954676e-05,
                                    6.056493665127318,
                                    0.0
                                ],
                                [
                                    0.0,
                                    0.0,
                                    22.6937055919
                                ]
                            ],
                            "mask": [
                                false,
                                false,
                                true
                            ]
                        },
                        "name": "FixScaled"
                    }
                ],
                "numbers": [
                    34,
                    34,
                    34,
                    34,
                    78,
                    78
                ],
                "pbc": [
                    false,
                    false,
                    false
                ],
                "positions": [
                    [
                        3.0818936986941625,
                        0.19217309157717885,
                        10.065865192614101
                    ],
                    [
                        3.6539033342591,
                        3.1795840866127776,
                        10.065735547355901
                    ],
                    [
                        1.0756360800482678,
                        5.783178581991494,
                        12.6278682418372
                    ],
                    [
                        1.6476529364361616,
                        2.795726438382031,
                        12.627970044544101
                    ],
                    [
                        0.35864232469540663,
                        1.4939204040965175,
                        11.346882784693504
                    ],
                    [
                        2.364914145943497,
                        4.481426595731898,
                        11.346836763850103
                    ]
                ]
            },
            "name": "PtSe2_proto_PdCl2",
            "prototype": "PdCl2",
            "volume": 544.1167941090699
        },
        "115": {
            "N_TM": 2,
            "anion": "Se",
            "cation": "Pt",
            "energy": -28.243384379386967,
            "formula": "PtSe2",
            "geometry": {
                "cell": [
                    [
                        6.913047594830733,
                        0.0,
                        -0.00236367868809233
                    ],
                    [
                        0.0,
                        3.4947767519384945,
                        0.0
                    ],
                    [
                        -0.004922715552293112,
                        0.0,
                        18.3201629261193
                    ]
                ],
                "constraints": [
                    {
                        "kwargs": {
                            "a": 0,
                            "cell": [
                                [
                                    6.895414823332774,
                                    0.0,
                                    -0.00236367868809233
                                ],
                                [
                                    0.0,
                                    3.485862796254262,
                                    0.0
                                ],
                                [
                                    -0.004910159423134108,
                                    0.0,
                                    18.3201629261193
                                ]
                            ],
                            "mask": [
                                false,
                                false,
                                true
                            ]
                        },
                        "name": "FixScaled"
                    }
                ],
                "numbers": [
                    78,
                    78,
                    34,
                    34,
                    34,
                    34
                ],
                "pbc": [
                    false,
                    false,
                    false
                ],
                "positions": [
                    [
                        3.0994005673170077,
                        0.8736941879624309,
                        9.123274046293993
                    ],
                    [
                        6.4614921420248494,
                        2.6210825639760635,
                        9.191960073102576
                    ],
                    [
                        3.925900264200496,
                        2.6210825639760635,
                        10.789847660280842
                    ],
                    [
                        0.44618257137241657,
                        0.8736941879624309,
                        10.801156831676023
                    ],
                    [
                        2.1991406457063656,
                        2.6210825639760635,
                        7.518099934064191
                    ],
                    [
                        5.634713223783167,
                        0.8736941879624309,
                        7.525338792446995
                    ]
                ]
            },
            "name": "PtSe2_proto_CrI2",
            "prototype": "CrI2",
            "volume": 442.60699847528053
        },
        "116": {
            "N_TM": 1,
            "anion": "Se",
            "cation": "Cr",
            "energy": -17.925849926240893,
            "formula": "CrSe2",
            "geometry": {
                "cell": [
                    [
                        3.2088859912849514,
                        0.0,
                        0.0
                    ],
                    [
                        -1.6044429956424757,
                        2.7789767863091446,
                        0.0
                    ],
                    [
                        0.0,
                        0.0,
                        23.1547020881
                    ]
                ],
                "constraints": [
                    {
                        "kwargs": {
                            "a": 0,
                            "cell": [
                                [
                                    3.188227555021597,
                                    0.0,
                                    0.0
                                ],
                                [
                                    -1.5941137775107985,
                                    2.761086055702564,
                                    0.0
                                ],
                                [
                                    0.0,
                                    0.0,
                                    23.1547020881
                                ]
                            ],
                            "mask": [
                                false,
                                false,
                                true
                            ]
                        },
                        "name": "FixScaled"
                    }
                ],
                "numbers": [
                    24,
                    34,
                    34
                ],
                "pbc": [
                    false,
                    false,
                    false
                ],
                "positions": [
                    [
                        -5.088006098191976e-17,
                        1.852651190839213,
                        11.577351043999998
                    ],
                    [
                        1.6044429956424757,
                        0.9263255954699314,
                        10.018825993599998
                    ],
                    [
                        1.6044429956424757,
                        0.9263255954699314,
                        13.135876094499999
                    ]
                ]
            },
            "name": "CrSe2_proto_MoS2",
            "prototype": "MoS2",
            "volume": 206.48019607786284
        },
        "117": {
            "N_TM": 2,
            "anion": "Se",
            "cation": "Pt",
            "energy": -27.198222895959667,
            "formula": "PtSe2",
            "geometry": {
                "cell": [
                    [
                        3.740411498170805,
                        0.0,
                        0.0
                    ],
                    [
                        0.0,
                        5.094235137130465,
                        0.0
                    ],
                    [
                        0.0,
                        0.0,
                        20.0072570000001
                    ]
                ],
                "constraints": [
                    {
                        "kwargs": {
                            "a": 0,
                            "cell": [
                                [
                                    3.6963371021169857,
                                    0.0,
                                    0.0
                                ],
                                [
                                    0.0,
                                    5.034208229092413,
                                    0.0
                                ],
                                [
                                    0.0,
                                    0.0,
                                    20.0072570000001
                                ]
                            ],
                            "mask": [
                                false,
                                false,
                                true
                            ]
                        },
                        "name": "FixScaled"
                    }
                ],
                "numbers": [
                    78,
                    78,
                    34,
                    34,
                    34,
                    34
                ],
                "pbc": [
                    false,
                    false,
                    false
                ],
                "positions": [
                    [
                        2.8053089603339143,
                        3.820659045527767,
                        10.938831339628422
                    ],
                    [
                        0.9351025378368903,
                        1.2735762800236217,
                        9.06842707077326
                    ],
                    [
                        0.9351025378368903,
                        3.820682696240267,
                        9.51581199359726
                    ],
                    [
                        2.8053089603339143,
                        1.273600768231193,
                        7.97596418326706
                    ],
                    [
                        2.8053089603339143,
                        1.2735524408901975,
                        10.49144784688309
                    ],
                    [
                        0.9351025378368903,
                        3.8206347462735835,
                        12.03129281673304
                    ]
                ]
            },
            "name": "PtSe2_proto_FeO2",
            "prototype": "FeO2",
            "volume": 381.2289923916115
        },
        "118": {
            "N_TM": 2,
            "anion": "Se",
            "cation": "Cr",
            "energy": -35.525836757291934,
            "formula": "CrSe2",
            "geometry": {
                "cell": [
                    [
                        3.1512208394426664,
                        0.0,
                        0.0
                    ],
                    [
                        0.0,
                        5.696677189357527,
                        0.0
                    ],
                    [
                        0.0,
                        0.0,
                        24.220856573
                    ]
                ],
                "constraints": [
                    {
                        "kwargs": {
                            "a": 0,
                            "cell": [
                                [
                                    3.1512208575389544,
                                    0.0,
                                    0.0
                                ],
                                [
                                    0.0,
                                    5.696677222071424,
                                    0.0
                                ],
                                [
                                    0.0,
                                    0.0,
                                    24.220856573
                                ]
                            ],
                            "mask": [
                                false,
                                false,
                                true
                            ]
                        },
                        "name": "FixScaled"
                    }
                ],
                "numbers": [
                    34,
                    34,
                    34,
                    34,
                    24,
                    24
                ],
                "pbc": [
                    false,
                    false,
                    false
                ],
                "positions": [
                    [
                        0.7878052098606666,
                        1.2683351651067671,
                        10.001951794049997
                    ],
                    [
                        2.3634156295819997,
                        4.167272364101048,
                        10.626046026349998
                    ],
                    [
                        2.3634156295819997,
                        2.184409352026026,
                        14.218904778949998
                    ],
                    [
                        0.7878052098606666,
                        4.981849163649035,
                        13.59490794615
                    ],
                    [
                        0.7878052098606666,
                        2.737605219193359,
                        12.214558425549997
                    ],
                    [
                        2.3634156295819997,
                        0.7148280257084919,
                        12.006333147649999
                    ]
                ]
            },
            "name": "CrSe2_proto_WTe2",
            "prototype": "WTe2",
            "volume": 434.8004130845999
        },
        "119": {
            "N_TM": 2,
            "anion": "Se",
            "cation": "Cr",
            "energy": -33.85153577669525,
            "formula": "CrSe2",
            "geometry": {
                "cell": [
                    [
                        4.114288415592027,
                        0.0,
                        0.0
                    ],
                    [
                        0.0,
                        4.192953558722388,
                        0.0
                    ],
                    [
                        0.0,
                        0.0,
                        21.2451023148
                    ]
                ],
                "constraints": [
                    {
                        "kwargs": {
                            "a": 0,
                            "cell": [
                                [
                                    4.07466732720891,
                                    0.0,
                                    0.0
                                ],
                                [
                                    0.0,
                                    4.15257491562414,
                                    0.0
                                ],
                                [
                                    0.0,
                                    0.0,
                                    21.2451023148
                                ]
                            ],
                            "mask": [
                                false,
                                false,
                                true
                            ]
                        },
                        "name": "FixScaled"
                    }
                ],
                "numbers": [
                    24,
                    24,
                    34,
                    34,
                    34,
                    34
                ],
                "pbc": [
                    false,
                    false,
                    false
                ],
                "positions": [
                    [
                        2.271943765950871,
                        0.23379957880376803,
                        10.622551157400002
                    ],
                    [
                        0.2147995581925148,
                        2.3302763581649617,
                        10.622551157400002
                    ],
                    [
                        0.6443986745775443,
                        0.7013987364113046,
                        9.984557734600001
                    ],
                    [
                        2.7015428823359002,
                        1.8626772005574255,
                        11.260544580200001
                    ],
                    [
                        3.899488857399511,
                        3.9591539799186197,
                        11.260544580200001
                    ],
                    [
                        1.8423446495658413,
                        2.7978755157724993,
                        9.984557734600001
                    ]
                ]
            },
            "name": "CrSe2_proto_PdS2",
            "prototype": "PdS2",
            "volume": 366.49969032596454
        },
        "12": {
            "N_TM": 1,
            "anion": "Se",
            "cation": "Mo",
            "energy": -19.97785239892613,
            "formula": "MoSe2",
            "geometry": {
                "cell": [
                    [
                        3.317976743885486,
                        0.0,
                        0.0
                    ],
                    [
                        -1.658988371942743,
                        2.873452149379456,
                        0.0
                    ],
                    [
                        0.0,
                        0.0,
                        23.1547020881
                    ]
                ],
                "constraints": [
                    {
                        "kwargs": {
                            "a": 0,
                            "cell": [
                                [
                                    3.3409209756781966,
                                    0.0,
                                    0.0
                                ],
                                [
                                    -1.6704604878390983,
                                    2.893322436982322,
                                    0.0
                                ],
                                [
                                    0.0,
                                    0.0,
                                    23.1547020881
                                ]
                            ],
                            "mask": [
                                false,
                                false,
                                true
                            ]
                        },
                        "name": "FixScaled"
                    }
                ],
                "numbers": [
                    42,
                    34,
                    34
                ],
                "pbc": [
                    false,
                    false,
                    false
                ],
                "positions": [
                    [
                        1.036065220729914e-16,
                        1.9156347662182798,
                        11.577351043999998
                    ],
                    [
                        1.6589883719427434,
                        0.9578173831611756,
                        10.018825993599998
                    ],
                    [
                        1.6589883719427434,
                        0.9578173831611756,
                        13.135876094499999
                    ]
                ]
            },
            "name": "MoSe2_proto_MoS2",
            "prototype": "MoS2",
            "volume": 220.7580273869027
        },
        "120": {
            "N_TM": 2,
            "anion": "Se",
            "cation": "Ti",
            "energy": -34.11577377903794,
            "formula": "Se2Ti",
            "geometry": {
                "cell": [
                    [
                        4.538287540392095,
                        0.0,
                        0.0
                    ],
                    [
                        0.0,
                        4.625059541494088,
                        0.0
                    ],
                    [
                        0.0,
                        0.0,
                        21.2451023148
                    ]
                ],
                "constraints": [
                    {
                        "kwargs": {
                            "a": 0,
                            "cell": [
                                [
                                    4.507200686858539,
                                    0.0,
                                    0.0
                                ],
                                [
                                    0.0,
                                    4.593378307709157,
                                    0.0
                                ],
                                [
                                    0.0,
                                    0.0,
                                    21.2451023148
                                ]
                            ],
                            "mask": [
                                false,
                                false,
                                true
                            ]
                        },
                        "name": "FixScaled"
                    }
                ],
                "numbers": [
                    22,
                    22,
                    34,
                    34,
                    34,
                    34
                ],
                "pbc": [
                    false,
                    false,
                    false
                ],
                "positions": [
                    [
                        2.5060795559230784,
                        0.2578938587321617,
                        10.622551157400002
                    ],
                    [
                        0.23693578576856877,
                        2.570423629479206,
                        10.622551157400002
                    ],
                    [
                        0.7108073573057061,
                        0.7736815761964858,
                        9.984557734600001
                    ],
                    [
                        2.979951127460215,
                        2.0546359120148816,
                        11.260544580200001
                    ],
                    [
                        4.301351754623525,
                        4.367165682761926,
                        11.260544580200001
                    ],
                    [
                        2.032207984385941,
                        3.0862113469435304,
                        9.984557734600001
                    ]
                ]
            },
            "name": "Se2Ti_proto_PdS2",
            "prototype": "PdS2",
            "volume": 445.9315127499621
        },
        "121": {
            "N_TM": 2,
            "anion": "Se",
            "cation": "Cr",
            "energy": -35.4074260536528,
            "formula": "CrSe2",
            "geometry": {
                "cell": [
                    [
                        5.682733282652977,
                        0.0,
                        0.0
                    ],
                    [
                        0.5453783377440113,
                        3.548758769711604,
                        0.0
                    ],
                    [
                        0.0,
                        0.0,
                        17.912429
                    ]
                ],
                "constraints": [
                    {
                        "kwargs": {
                            "a": 0,
                            "cell": [
                                [
                                    5.646421356609725,
                                    0.0,
                                    0.0
                                ],
                                [
                                    0.5418934411492328,
                                    3.526082663059815,
                                    0.0
                                ],
                                [
                                    0.0,
                                    0.0,
                                    17.912429
                                ]
                            ],
                            "mask": [
                                false,
                                false,
                                true
                            ]
                        },
                        "name": "FixScaled"
                    }
                ],
                "numbers": [
                    34,
                    34,
                    34,
                    34,
                    24,
                    24
                ],
                "pbc": [
                    false,
                    false,
                    false
                ],
                "positions": [
                    [
                        2.9321933947659464,
                        2.8925046009906596,
                        7.433151647078919
                    ],
                    [
                        5.50095646805292,
                        1.1179869719628621,
                        7.433110624552221
                    ],
                    [
                        0.7271556195648415,
                        2.430774837938825,
                        10.479318375447775
                    ],
                    [
                        3.2959176232838345,
                        0.656254168720945,
                        10.479278153424806
                    ],
                    [
                        4.6710655122853675,
                        2.661489269672914,
                        8.956075576271894
                    ],
                    [
                        1.5570434359480083,
                        0.8872706519199153,
                        8.956355965015508
                    ]
                ]
            },
            "name": "CrSe2_proto_NbTe2",
            "prototype": "NbTe2",
            "volume": 361.2336786397066
        },
        "122": {
            "N_TM": 1,
            "anion": "Se",
            "cation": "Cr",
            "energy": -17.82220043508047,
            "formula": "CrSe2",
            "geometry": {
                "cell": [
                    [
                        3.4549690906407893,
                        0.0,
                        0.0
                    ],
                    [
                        -1.7274845452800003,
                        2.992091001790135,
                        0.0
                    ],
                    [
                        0.0,
                        0.0,
                        23.4828509546
                    ]
                ],
                "constraints": [
                    {
                        "kwargs": {
                            "a": 0,
                            "cell": [
                                [
                                    3.4471192933663577,
                                    0.0,
                                    0.0
                                ],
                                [
                                    -1.7235596466428762,
                                    2.985292877935908,
                                    0.0
                                ],
                                [
                                    0.0,
                                    0.0,
                                    23.4828509546
                                ]
                            ],
                            "mask": [
                                false,
                                false,
                                true
                            ]
                        },
                        "name": "FixScaled"
                    }
                ],
                "numbers": [
                    24,
                    34,
                    34
                ],
                "pbc": [
                    false,
                    false,
                    false
                ],
                "positions": [
                    [
                        0.28791409087222625,
                        0.4986818336182244,
                        11.741425477299998
                    ],
                    [
                        0.2879140909530149,
                        2.4934091681719104,
                        13.495542559699999
                    ],
                    [
                        2.0153986362330154,
                        1.496045500935462,
                        9.987308394899998
                    ]
                ]
            },
            "name": "CrSe2_proto_CdI2",
            "prototype": "CdI2",
            "volume": 242.75589563607758
        },
        "123": {
            "N_TM": 2,
            "anion": "Se",
            "cation": "Cr",
            "energy": -35.506326789749025,
            "formula": "CrSe2",
            "geometry": {
                "cell": [
                    [
                        3.7141679021127203,
                        0.0,
                        0.0
                    ],
                    [
                        -3.560801475823163e-05,
                        5.530975809847859,
                        0.0
                    ],
                    [
                        0.0,
                        0.0,
                        22.6937055919
                    ]
                ],
                "constraints": [
                    {
                        "kwargs": {
                            "a": 0,
                            "cell": [
                                [
                                    3.759256340947318,
                                    0.0,
                                    0.0
                                ],
                                [
                                    -3.60402811063778e-05,
                                    5.598119533844857,
                                    0.0
                                ],
                                [
                                    0.0,
                                    0.0,
                                    22.6937055919
                                ]
                            ],
                            "mask": [
                                false,
                                false,
                                true
                            ]
                        },
                        "name": "FixScaled"
                    }
                ],
                "numbers": [
                    34,
                    34,
                    34,
                    34,
                    24,
                    24
                ],
                "pbc": [
                    false,
                    false,
                    false
                ],
                "positions": [
                    [
                        2.8526989585233244,
                        0.17788153382146502,
                        10.065865192614101
                    ],
                    [
                        3.3821692943537927,
                        2.9431242927881804,
                        10.065735547355901
                    ],
                    [
                        0.9956430121531942,
                        5.353094276026393,
                        12.6278682418372
                    ],
                    [
                        1.5251200318073574,
                        2.5878134286292247,
                        12.627970044544101
                    ],
                    [
                        0.33197075764633616,
                        1.3828203038568847,
                        11.346882784693504
                    ],
                    [
                        2.1890398503973776,
                        4.148151179828144,
                        11.346836763850103
                    ]
                ]
            },
            "name": "CrSe2_proto_PdCl2",
            "prototype": "PdCl2",
            "volume": 466.19617716626516
        },
        "124": {
            "N_TM": 2,
            "anion": "Se",
            "cation": "Cr",
            "energy": -35.48398189802047,
            "formula": "CrSe2",
            "geometry": {
                "cell": [
                    [
                        6.381599189033425,
                        0.0,
                        -0.00236367868809233
                    ],
                    [
                        0.0,
                        3.2261118096019183,
                        0.0
                    ],
                    [
                        -0.004544276188673507,
                        0.0,
                        18.3201629261193
                    ]
                ],
                "constraints": [
                    {
                        "kwargs": {
                            "a": 0,
                            "cell": [
                                [
                                    6.432933656167291,
                                    0.0,
                                    -0.00236367868809233
                                ],
                                [
                                    0.0,
                                    3.2520630995144506,
                                    0.0
                                ],
                                [
                                    -0.00458083097529432,
                                    0.0,
                                    18.3201629261193
                                ]
                            ],
                            "mask": [
                                false,
                                false,
                                true
                            ]
                        },
                        "name": "FixScaled"
                    }
                ],
                "numbers": [
                    24,
                    24,
                    34,
                    34,
                    34,
                    34
                ],
                "pbc": [
                    false,
                    false,
                    false
                ],
                "positions": [
                    [
                        2.861130619391352,
                        0.806527952379993,
                        9.123274046293993
                    ],
                    [
                        5.9647575758519364,
                        2.419583857221925,
                        9.191960073102576
                    ],
                    [
                        3.6240922109348555,
                        2.419583857221925,
                        10.789847660280842
                    ],
                    [
                        0.4118817781263634,
                        0.806527952379993,
                        10.801156831676023
                    ],
                    [
                        2.0300792043879756,
                        2.419583857221925,
                        7.518099934064191
                    ],
                    [
                        5.2015382284101035,
                        0.806527952379993,
                        7.525338792446995
                    ]
                ]
            },
            "name": "CrSe2_proto_CrI2",
            "prototype": "CrI2",
            "volume": 377.17094557476605
        },
        "125": {
            "N_TM": 2,
            "anion": "Se",
            "cation": "Cr",
            "energy": -35.02308756038625,
            "formula": "CrSe2",
            "geometry": {
                "cell": [
                    [
                        3.5808424996948296,
                        0.0,
                        0.0
                    ],
                    [
                        0.0,
                        4.8769109204685925,
                        0.0
                    ],
                    [
                        0.0,
                        0.0,
                        20.0072570000001
                    ]
                ],
                "constraints": [
                    {
                        "kwargs": {
                            "a": 0,
                            "cell": [
                                [
                                    3.5082631302216956,
                                    0.0,
                                    0.0
                                ],
                                [
                                    0.0,
                                    4.778061803364331,
                                    0.0
                                ],
                                [
                                    0.0,
                                    0.0,
                                    20.0072570000001
                                ]
                            ],
                            "mask": [
                                false,
                                false,
                                true
                            ]
                        },
                        "name": "FixScaled"
                    }
                ],
                "numbers": [
                    24,
                    24,
                    34,
                    34,
                    34,
                    34
                ],
                "pbc": [
                    false,
                    false,
                    false
                ],
                "positions": [
                    [
                        2.685632197112789,
                        3.657666621375722,
                        10.938831339628422
                    ],
                    [
                        0.8952103025820404,
                        1.2192444794756043,
                        9.06842707077326
                    ],
                    [
                        0.8952103025820404,
                        3.6576892631295803,
                        9.51581199359726
                    ],
                    [
                        2.685632197112789,
                        1.219267922996312,
                        7.97596418326706
                    ],
                    [
                        2.685632197112789,
                        1.2192216573390122,
                        10.49144784688309
                    ],
                    [
                        0.8952103025820404,
                        3.6576433587474972,
                        12.03129281673304
                    ]
                ]
            },
            "name": "CrSe2_proto_FeO2",
            "prototype": "FeO2",
            "volume": 349.3957300806578
        },
        "126": {
            "N_TM": 1,
            "anion": "Se",
            "cation": "Mn",
            "energy": -17.01270117242558,
            "formula": "MnSe2",
            "geometry": {
                "cell": [
                    [
                        3.346398235411981,
                        0.0,
                        0.0
                    ],
                    [
                        -1.6731991177059904,
                        2.8980658830549184,
                        0.0
                    ],
                    [
                        0.0,
                        0.0,
                        23.1547020881
                    ]
                ],
                "constraints": [
                    {
                        "kwargs": {
                            "a": 0,
                            "cell": [
                                [
                                    3.3367150794905944,
                                    0.0,
                                    0.0
                                ],
                                [
                                    -1.6683575397452972,
                                    2.889680024038167,
                                    0.0
                                ],
                                [
                                    0.0,
                                    0.0,
                                    23.1547020881
                                ]
                            ],
                            "mask": [
                                false,
                                false,
                                true
                            ]
                        },
                        "name": "FixScaled"
                    }
                ],
                "numbers": [
                    25,
                    34,
                    34
                ],
                "pbc": [
                    false,
                    false,
                    false
                ],
                "positions": [
                    [
                        -2.6909689764904525e-16,
                        1.9320439220016243,
                        11.577351043999998
                    ],
                    [
                        1.6731991177059902,
                        0.9660219610532939,
                        10.018825993599998
                    ],
                    [
                        1.6731991177059902,
                        0.9660219610532939,
                        13.135876094499999
                    ]
                ]
            },
            "name": "MnSe2_proto_MoS2",
            "prototype": "MoS2",
            "volume": 224.55621243690004
        },
        "127": {
            "N_TM": 2,
            "anion": "Se",
            "cation": "Mn",
            "energy": -34.79851069398513,
            "formula": "MnSe2",
            "geometry": {
                "cell": [
                    [
                        3.3887503417796467,
                        0.0,
                        0.0
                    ],
                    [
                        0.0,
                        6.126075497729288,
                        0.0
                    ],
                    [
                        0.0,
                        0.0,
                        24.220856573
                    ]
                ],
                "constraints": [
                    {
                        "kwargs": {
                            "a": 0,
                            "cell": [
                                [
                                    3.396580296766276,
                                    0.0,
                                    0.0
                                ],
                                [
                                    0.0,
                                    6.140230242267572,
                                    0.0
                                ],
                                [
                                    0.0,
                                    0.0,
                                    24.220856573
                                ]
                            ],
                            "mask": [
                                false,
                                false,
                                true
                            ]
                        },
                        "name": "FixScaled"
                    }
                ],
                "numbers": [
                    34,
                    34,
                    34,
                    34,
                    25,
                    25
                ],
                "pbc": [
                    false,
                    false,
                    false
                ],
                "positions": [
                    [
                        0.8471875854449117,
                        1.3639384363194524,
                        10.001951794049997
                    ],
                    [
                        2.5415627563347356,
                        4.481388759359034,
                        10.626046026349998
                    ],
                    [
                        2.5415627563347356,
                        2.349063526621659,
                        14.218904778949998
                    ],
                    [
                        0.8471875854449117,
                        5.3573658960049775,
                        13.59490794615
                    ],
                    [
                        0.8471875854449117,
                        2.943957626225907,
                        12.214558425549997
                    ],
                    [
                        2.5415627563347356,
                        0.7687096017243112,
                        12.006333147649999
                    ]
                ]
            },
            "name": "MnSe2_proto_WTe2",
            "prototype": "WTe2",
            "volume": 502.8186956099718
        },
        "128": {
            "N_TM": 2,
            "anion": "Se",
            "cation": "Mn",
            "energy": -32.7383738410287,
            "formula": "MnSe2",
            "geometry": {
                "cell": [
                    [
                        5.977963012829258,
                        0.0,
                        0.0
                    ],
                    [
                        0.0,
                        6.092261590986798,
                        0.0
                    ],
                    [
                        0.0,
                        0.0,
                        21.2451023148
                    ]
                ],
                "constraints": [
                    {
                        "kwargs": {
                            "a": 0,
                            "cell": [
                                [
                                    6.038656915273479,
                                    0.0,
                                    0.0
                                ],
                                [
                                    0.0,
                                    6.154115960087858,
                                    0.0
                                ],
                                [
                                    0.0,
                                    0.0,
                                    21.2451023148
                                ]
                            ],
                            "mask": [
                                false,
                                false,
                                true
                            ]
                        },
                        "name": "FixScaled"
                    }
                ],
                "numbers": [
                    25,
                    25,
                    34,
                    34,
                    34,
                    34
                ],
                "pbc": [
                    false,
                    false,
                    false
                ],
                "positions": [
                    [
                        3.301080145138049,
                        0.339705215902534,
                        10.622551157400002
                    ],
                    [
                        0.31209863877813454,
                        3.385836011395933,
                        10.622551157400002
                    ],
                    [
                        0.9362959163344031,
                        1.019115647707603,
                        9.984557734600001
                    ],
                    [
                        3.9252774226943163,
                        2.7064255795908645,
                        11.260544580200001
                    ],
                    [
                        5.6658643740511225,
                        5.752556375084263,
                        11.260544580200001
                    ],
                    [
                        2.6768828675817797,
                        4.065246443201003,
                        9.984557734600001
                    ]
                ]
            },
            "name": "MnSe2_proto_PdS2",
            "prototype": "PdS2",
            "volume": 773.7320618398351
        },
        "129": {
            "N_TM": 2,
            "anion": "Se",
            "cation": "Mn",
            "energy": -34.48513449325424,
            "formula": "MnSe2",
            "geometry": {
                "cell": [
                    [
                        5.746550611483886,
                        0.0,
                        0.0
                    ],
                    [
                        0.5515029589405239,
                        3.5886114768656747,
                        0.0
                    ],
                    [
                        0.0,
                        0.0,
                        17.912429
                    ]
                ],
                "constraints": [
                    {
                        "kwargs": {
                            "a": 0,
                            "cell": [
                                [
                                    5.721893454247829,
                                    0.0,
                                    0.0
                                ],
                                [
                                    0.5491365836844578,
                                    3.5732135514967815,
                                    0.0
                                ],
                                [
                                    0.0,
                                    0.0,
                                    17.912429
                                ]
                            ],
                            "mask": [
                                false,
                                false,
                                true
                            ]
                        },
                        "name": "FixScaled"
                    }
                ],
                "numbers": [
                    34,
                    34,
                    34,
                    34,
                    25,
                    25
                ],
                "pbc": [
                    false,
                    false,
                    false
                ],
                "positions": [
                    [
                        2.9651220473635984,
                        2.9249875467994704,
                        7.433151647078919
                    ],
                    [
                        5.562732435768646,
                        1.1305420117068916,
                        7.433110624552221
                    ],
                    [
                        0.7353216071234461,
                        2.4580725394903262,
                        10.479318375447775
                    ],
                    [
                        3.3329309139492187,
                        0.6636239300662053,
                        10.479278153424806
                    ],
                    [
                        4.723521770385355,
                        2.6913779037957113,
                        8.956075576271894
                    ],
                    [
                        1.5745290978669353,
                        0.8972347378868628,
                        8.956355965015508
                    ]
                ]
            },
            "name": "MnSe2_proto_NbTe2",
            "prototype": "NbTe2",
            "volume": 369.39257338071224
        },
        "13": {
            "N_TM": 2,
            "anion": "Se",
            "cation": "Mo",
            "energy": -39.29481230827479,
            "formula": "MoSe2",
            "geometry": {
                "cell": [
                    [
                        3.2931194917177624,
                        0.0,
                        0.0
                    ],
                    [
                        0.0,
                        5.953197076982757,
                        0.0
                    ],
                    [
                        0.0,
                        0.0,
                        24.220856573
                    ]
                ],
                "constraints": [
                    {
                        "kwargs": {
                            "a": 0,
                            "cell": [
                                [
                                    3.3497098188024026,
                                    0.0,
                                    0.0
                                ],
                                [
                                    0.0,
                                    6.05549927726218,
                                    0.0
                                ],
                                [
                                    0.0,
                                    0.0,
                                    24.220856573
                                ]
                            ],
                            "mask": [
                                false,
                                false,
                                true
                            ]
                        },
                        "name": "FixScaled"
                    }
                ],
                "numbers": [
                    34,
                    34,
                    34,
                    34,
                    42,
                    42
                ],
                "pbc": [
                    false,
                    false,
                    false
                ],
                "positions": [
                    [
                        0.8232798729294405,
                        1.3254479666943553,
                        10.001951794049997
                    ],
                    [
                        2.469839618788322,
                        4.3549235514528615,
                        10.626046026349998
                    ],
                    [
                        2.469839618788322,
                        2.2827727352551213,
                        14.218904778949998
                    ],
                    [
                        0.8232798729294405,
                        5.206180531768777,
                        13.59490794615
                    ],
                    [
                        0.8232798729294405,
                        2.8608788679972026,
                        12.214558425549997
                    ],
                    [
                        2.469839618788322,
                        0.7470165452139806,
                        12.006333147649999
                    ]
                ]
            },
            "name": "MoSe2_proto_WTe2",
            "prototype": "WTe2",
            "volume": 474.83994638897184
        },
        "130": {
            "N_TM": 1,
            "anion": "Se",
            "cation": "Mn",
            "energy": -17.40946538694426,
            "formula": "MnSe2",
            "geometry": {
                "cell": [
                    [
                        3.4870231942324006,
                        0.0,
                        0.0
                    ],
                    [
                        -1.7435115970754311,
                        3.0198506697960568,
                        0.0
                    ],
                    [
                        0.0,
                        0.0,
                        23.4828509546
                    ]
                ],
                "constraints": [
                    {
                        "kwargs": {
                            "a": 0,
                            "cell": [
                                [
                                    3.48755805899647,
                                    0.0,
                                    0.0
                                ],
                                [
                                    -1.7437790294574596,
                                    3.0203138762693307,
                                    0.0
                                ],
                                [
                                    0.0,
                                    0.0,
                                    23.4828509546
                                ]
                            ],
                            "mask": [
                                false,
                                false,
                                true
                            ]
                        },
                        "name": "FixScaled"
                    }
                ],
                "numbers": [
                    25,
                    34,
                    34
                ],
                "pbc": [
                    false,
                    false,
                    false
                ],
                "positions": [
                    [
                        0.2905852661713928,
                        0.5033084449524198,
                        11.741425477299998
                    ],
                    [
                        0.2905852662529304,
                        2.516542224843637,
                        13.495542559699999
                    ],
                    [
                        2.0340968633283616,
                        1.5099253349387975,
                        9.987308394899998
                    ]
                ]
            },
            "name": "MnSe2_proto_CdI2",
            "prototype": "CdI2",
            "volume": 247.28121481460886
        },
        "131": {
            "N_TM": 2,
            "anion": "Se",
            "cation": "Mn",
            "energy": -34.470225495080456,
            "formula": "MnSe2",
            "geometry": {
                "cell": [
                    [
                        3.665524181909382,
                        0.0,
                        0.0
                    ],
                    [
                        -3.514166365280355e-05,
                        5.458537716892333,
                        0.0
                    ],
                    [
                        0.0,
                        0.0,
                        22.6937055919
                    ]
                ],
                "constraints": [
                    {
                        "kwargs": {
                            "a": 0,
                            "cell": [
                                [
                                    3.7646652161284515,
                                    0.0,
                                    0.0
                                ],
                                [
                                    -3.60921364108097e-05,
                                    5.606174193347007,
                                    0.0
                                ],
                                [
                                    0.0,
                                    0.0,
                                    22.6937055919
                                ]
                            ],
                            "mask": [
                                false,
                                false,
                                true
                            ]
                        },
                        "name": "FixScaled"
                    }
                ],
                "numbers": [
                    34,
                    34,
                    34,
                    34,
                    25,
                    25
                ],
                "pbc": [
                    false,
                    false,
                    false
                ],
                "positions": [
                    [
                        2.8153377261773582,
                        0.1755518546608568,
                        10.065865192614101
                    ],
                    [
                        3.337873694054925,
                        2.9045787777777794,
                        10.065735547355901
                    ],
                    [
                        0.9826032731370773,
                        5.282985862231476,
                        12.6278682418372
                    ],
                    [
                        1.5051458373016258,
                        2.553921349520718,
                        12.627970044544101
                    ],
                    [
                        0.327623002489265,
                        1.3647097806589303,
                        11.346882784693504
                    ],
                    [
                        2.1603704297349138,
                        4.0938236667294685,
                        11.346836763850103
                    ]
                ]
            },
            "name": "MnSe2_proto_PdCl2",
            "prototype": "PdCl2",
            "volume": 454.06478433271377
        },
        "132": {
            "N_TM": 2,
            "anion": "Se",
            "cation": "Mn",
            "energy": -34.62688854248121,
            "formula": "MnSe2",
            "geometry": {
                "cell": [
                    [
                        6.425830011160106,
                        0.0,
                        -0.00236367868809233
                    ],
                    [
                        0.0,
                        3.2484719693964257,
                        0.0
                    ],
                    [
                        -0.004575772537134428,
                        0.0,
                        18.3201629261193
                    ]
                ],
                "constraints": [
                    {
                        "kwargs": {
                            "a": 0,
                            "cell": [
                                [
                                    6.408250334311589,
                                    0.0,
                                    -0.00236367868809233
                                ],
                                [
                                    0.0,
                                    3.239584854833128,
                                    0.0
                                ],
                                [
                                    -0.004563254216171153,
                                    0.0,
                                    18.3201629261193
                                ]
                            ],
                            "mask": [
                                false,
                                false,
                                true
                            ]
                        },
                        "name": "FixScaled"
                    }
                ],
                "numbers": [
                    25,
                    25,
                    34,
                    34,
                    34,
                    34
                ],
                "pbc": [
                    false,
                    false,
                    false
                ],
                "positions": [
                    [
                        2.8809610969501707,
                        0.812117992328478,
                        9.123274046293993
                    ],
                    [
                        6.0060992714914345,
                        2.4363539770679483,
                        9.191960073102576
                    ],
                    [
                        3.6492107702809222,
                        2.4363539770679483,
                        10.789847660280842
                    ],
                    [
                        0.4147365280293086,
                        0.812117992328478,
                        10.801156831676023
                    ],
                    [
                        2.044149670039699,
                        2.4363539770679483,
                        7.518099934064191
                    ],
                    [
                        5.237590055757911,
                        0.812117992328478,
                        7.525338792446995
                    ]
                ]
            },
            "name": "MnSe2_proto_CrI2",
            "prototype": "CrI2",
            "volume": 382.4174030657365
        },
        "133": {
            "N_TM": 2,
            "anion": "Se",
            "cation": "Mn",
            "energy": -33.81572682056227,
            "formula": "MnSe2",
            "geometry": {
                "cell": [
                    [
                        3.586895460976004,
                        0.0,
                        0.0
                    ],
                    [
                        0.0,
                        4.88515472146678,
                        0.0
                    ],
                    [
                        0.0,
                        0.0,
                        20.0072570000001
                    ]
                ],
                "constraints": [
                    {
                        "kwargs": {
                            "a": 0,
                            "cell": [
                                [
                                    3.494378860111649,
                                    0.0,
                                    0.0
                                ],
                                [
                                    0.0,
                                    4.759152189627287,
                                    0.0
                                ],
                                [
                                    0.0,
                                    0.0,
                                    20.0072570000001
                                ]
                            ],
                            "mask": [
                                false,
                                false,
                                true
                            ]
                        },
                        "name": "FixScaled"
                    }
                ],
                "numbers": [
                    25,
                    25,
                    34,
                    34,
                    34,
                    34
                ],
                "pbc": [
                    false,
                    false,
                    false
                ],
                "positions": [
                    [
                        2.6901719186185478,
                        3.663849444116605,
                        10.938831339628422
                    ],
                    [
                        0.8967235423574562,
                        1.2213054580378229,
                        9.06842707077326
                    ],
                    [
                        0.8967235423574562,
                        3.6638721241434835,
                        9.51581199359726
                    ],
                    [
                        2.6901719186185478,
                        1.2213289411868367,
                        7.97596418326706
                    ],
                    [
                        2.6901719186185478,
                        1.221282597323296,
                        10.49144784688309
                    ],
                    [
                        0.8967235423574562,
                        3.6638261421658496,
                        12.03129281673304
                    ]
                ]
            },
            "name": "MnSe2_proto_FeO2",
            "prototype": "FeO2",
            "volume": 350.57794699957077
        },
        "134": {
            "N_TM": 2,
            "anion": "Se",
            "cation": "Ti",
            "energy": -35.67830554802631,
            "formula": "Se2Ti",
            "geometry": {
                "cell": [
                    [
                        5.8284941011197064,
                        0.0,
                        0.0
                    ],
                    [
                        0.559367168281995,
                        3.6397836264285575,
                        0.0
                    ],
                    [
                        0.0,
                        0.0,
                        17.912429
                    ]
                ],
                "constraints": [
                    {
                        "kwargs": {
                            "a": 0,
                            "cell": [
                                [
                                    5.834423014058388,
                                    0.0,
                                    0.0
                                ],
                                [
                                    0.5599361727596461,
                                    3.6434861197076684,
                                    0.0
                                ],
                                [
                                    0.0,
                                    0.0,
                                    17.912429
                                ]
                            ],
                            "mask": [
                                false,
                                false,
                                true
                            ]
                        },
                        "name": "FixScaled"
                    }
                ],
                "numbers": [
                    34,
                    34,
                    34,
                    34,
                    22,
                    22
                ],
                "pbc": [
                    false,
                    false,
                    false
                ],
                "positions": [
                    [
                        3.0074034896033184,
                        2.966696687278818,
                        7.433151647078919
                    ],
                    [
                        5.642054752496583,
                        1.14666308396092,
                        7.433110624552221
                    ],
                    [
                        0.7458069961099979,
                        2.4931236606379055,
                        10.479318375447775
                    ],
                    [
                        3.3804571620011052,
                        0.6730869391497397,
                        10.479278153424806
                    ],
                    [
                        4.790877282135767,
                        2.729755865163532,
                        8.956075576271894
                    ],
                    [
                        1.596981246561931,
                        0.9100289426917423,
                        8.956355965015508
                    ]
                ]
            },
            "name": "Se2Ti_proto_NbTe2",
            "prototype": "NbTe2",
            "volume": 380.00246187921266
        },
        "135": {
            "N_TM": 1,
            "anion": "Se",
            "cation": "Fe",
            "energy": -15.873916503156478,
            "formula": "FeSe2",
            "geometry": {
                "cell": [
                    [
                        3.2924892483074695,
                        0.0,
                        0.0
                    ],
                    [
                        -1.6462446241537347,
                        2.851379330729984,
                        0.0
                    ],
                    [
                        0.0,
                        0.0,
                        23.1547020881
                    ]
                ],
                "constraints": [
                    {
                        "kwargs": {
                            "a": 0,
                            "cell": [
                                [
                                    3.2698290511696366,
                                    0.0,
                                    0.0
                                ],
                                [
                                    -1.6349145255848183,
                                    2.831755024353798,
                                    0.0
                                ],
                                [
                                    0.0,
                                    0.0,
                                    23.1547020881
                                ]
                            ],
                            "mask": [
                                false,
                                false,
                                true
                            ]
                        },
                        "name": "FixScaled"
                    }
                ],
                "numbers": [
                    26,
                    34,
                    34
                ],
                "pbc": [
                    false,
                    false,
                    false
                ],
                "positions": [
                    [
                        5.347588299664576e-17,
                        1.9009195537855652,
                        11.577351043999998
                    ],
                    [
                        1.6462446241537352,
                        0.9504597769444187,
                        10.018825993599998
                    ],
                    [
                        1.6462446241537352,
                        0.9504597769444187,
                        13.135876094499999
                    ]
                ]
            },
            "name": "FeSe2_proto_MoS2",
            "prototype": "MoS2",
            "volume": 217.37948736328335
        },
        "136": {
            "N_TM": 2,
            "anion": "Se",
            "cation": "Fe",
            "energy": -32.08131922327009,
            "formula": "FeSe2",
            "geometry": {
                "cell": [
                    [
                        3.2439615649483056,
                        0.0,
                        0.0
                    ],
                    [
                        0.0,
                        5.864330934502815,
                        0.0
                    ],
                    [
                        0.0,
                        0.0,
                        24.220856573
                    ]
                ],
                "constraints": [
                    {
                        "kwargs": {
                            "a": 0,
                            "cell": [
                                [
                                    3.248266008875134,
                                    0.0,
                                    0.0
                                ],
                                [
                                    0.0,
                                    5.8721123718504975,
                                    0.0
                                ],
                                [
                                    0.0,
                                    0.0,
                                    24.220856573
                                ]
                            ],
                            "mask": [
                                false,
                                false,
                                true
                            ]
                        },
                        "name": "FixScaled"
                    }
                ],
                "numbers": [
                    34,
                    34,
                    34,
                    34,
                    26,
                    26
                ],
                "pbc": [
                    false,
                    false,
                    false
                ],
                "positions": [
                    [
                        0.8109903912370764,
                        1.3056623882337632,
                        10.001951794049997
                    ],
                    [
                        2.432971173711229,
                        4.28991558148174,
                        10.626046026349998
                    ],
                    [
                        2.432971173711229,
                        2.248696724580984,
                        14.218904778949998
                    ],
                    [
                        0.8109903912370764,
                        5.1284654528070455,
                        13.59490794615
                    ],
                    [
                        0.8109903912370764,
                        2.8181731981170195,
                        12.214558425549997
                    ],
                    [
                        2.432971173711229,
                        0.7358654816957702,
                        12.006333147649999
                    ]
                ]
            },
            "name": "FeSe2_proto_WTe2",
            "prototype": "WTe2",
            "volume": 460.7694410072713
        },
        "137": {
            "N_TM": 2,
            "anion": "Se",
            "cation": "Fe",
            "energy": -30.30784458500478,
            "formula": "FeSe2",
            "geometry": {
                "cell": [
                    [
                        5.820291330531147,
                        0.0,
                        0.0
                    ],
                    [
                        0.0,
                        5.931575228092018,
                        0.0
                    ],
                    [
                        0.0,
                        0.0,
                        21.2451023148
                    ]
                ],
                "constraints": [
                    {
                        "kwargs": {
                            "a": 0,
                            "cell": [
                                [
                                    5.887827211042357,
                                    0.0,
                                    0.0
                                ],
                                [
                                    0.0,
                                    6.000402393795271,
                                    0.0
                                ],
                                [
                                    0.0,
                                    0.0,
                                    21.2451023148
                                ]
                            ],
                            "mask": [
                                false,
                                false,
                                true
                            ]
                        },
                        "name": "FixScaled"
                    }
                ],
                "numbers": [
                    26,
                    26,
                    34,
                    34,
                    34,
                    34
                ],
                "pbc": [
                    false,
                    false,
                    false
                ],
                "positions": [
                    [
                        3.214012550579869,
                        0.33074532559176306,
                        10.622551157400002
                    ],
                    [
                        0.3038668853675678,
                        3.296532939637772,
                        10.622551157400002
                    ],
                    [
                        0.9116006561027031,
                        0.99223597677529,
                        9.984557734600001
                    ],
                    [
                        3.8217463213150036,
                        2.6350422884542453,
                        11.260544580200001
                    ],
                    [
                        5.516424445163579,
                        5.600829902500254,
                        11.260544580200001
                    ],
                    [
                        2.606278779844734,
                        3.9580235908212997,
                        9.984557734600001
                    ]
                ]
            },
            "name": "FeSe2_proto_PdS2",
            "prototype": "PdS2",
            "volume": 733.4552021599106
        },
        "138": {
            "N_TM": 2,
            "anion": "Se",
            "cation": "Fe",
            "energy": -31.790389806853806,
            "formula": "FeSe2",
            "geometry": {
                "cell": [
                    [
                        5.5817263827645895,
                        0.0,
                        0.0
                    ],
                    [
                        0.5356845913684842,
                        3.4856818832994803,
                        0.0
                    ],
                    [
                        0.0,
                        0.0,
                        17.912429
                    ]
                ],
                "constraints": [
                    {
                        "kwargs": {
                            "a": 0,
                            "cell": [
                                [
                                    5.672386328413617,
                                    0.0,
                                    0.0
                                ],
                                [
                                    0.5443853288479223,
                                    3.5422972937333417,
                                    0.0
                                ],
                                [
                                    0.0,
                                    0.0,
                                    17.912429
                                ]
                            ],
                            "mask": [
                                false,
                                false,
                                true
                            ]
                        },
                        "name": "FixScaled"
                    }
                ],
                "numbers": [
                    34,
                    34,
                    34,
                    34,
                    26,
                    26
                ],
                "pbc": [
                    false,
                    false,
                    false
                ],
                "positions": [
                    [
                        2.880075558163865,
                        2.841092206967027,
                        7.433151647078919
                    ],
                    [
                        5.403180533195108,
                        1.0981154783458227,
                        7.433110624552221
                    ],
                    [
                        0.7142308998541929,
                        2.387569391106332,
                        10.479318375447775
                    ],
                    [
                        3.2373348243283315,
                        0.6445896763324533,
                        10.479278153424806
                    ],
                    [
                        4.5880403511341745,
                        2.614183023392362,
                        8.956075576271894
                    ],
                    [
                        1.529367998331262,
                        0.8714999913144011,
                        8.956355965015508
                    ]
                ]
            },
            "name": "FeSe2_proto_NbTe2",
            "prototype": "NbTe2",
            "volume": 348.50641343280176
        },
        "139": {
            "N_TM": 1,
            "anion": "Se",
            "cation": "Fe",
            "energy": -16.00440605390616,
            "formula": "FeSe2",
            "geometry": {
                "cell": [
                    [
                        3.369030388695826,
                        0.0,
                        0.0
                    ],
                    [
                        -1.6845151943085235,
                        2.9176659027374092,
                        0.0
                    ],
                    [
                        0.0,
                        0.0,
                        23.4828509546
                    ]
                ],
                "constraints": [
                    {
                        "kwargs": {
                            "a": 0,
                            "cell": [
                                [
                                    3.032605687483157,
                                    0.0,
                                    0.0
                                ],
                                [
                                    -1.5163028437061221,
                                    2.6263135650261424,
                                    0.0
                                ],
                                [
                                    0.0,
                                    0.0,
                                    23.4828509546
                                ]
                            ],
                            "mask": [
                                false,
                                false,
                                true
                            ]
                        },
                        "name": "FixScaled"
                    }
                ],
                "numbers": [
                    26,
                    34,
                    34
                ],
                "pbc": [
                    false,
                    false,
                    false
                ],
                "positions": [
                    [
                        0.28075253237717357,
                        0.486277650443105,
                        11.741425477299998
                    ],
                    [
                        0.2807525324559524,
                        2.4313882522943038,
                        13.495542559699999
                    ],
                    [
                        1.9652677267644765,
                        1.4588329514080944,
                        9.987308394899998
                    ]
                ]
            },
            "name": "FeSe2_proto_CdI2",
            "prototype": "CdI2",
            "volume": 230.82949956515975
        },
        "14": {
            "N_TM": 2,
            "anion": "Se",
            "cation": "Mo",
            "energy": -37.86913182,
            "formula": "MoSe2",
            "geometry": {
                "cell": [
                    [
                        4.240665653514346,
                        0.0,
                        0.0
                    ],
                    [
                        0.0,
                        4.321747127855688,
                        0.0
                    ],
                    [
                        0.0,
                        0.0,
                        21.2451023148
                    ]
                ],
                "constraints": [
                    {
                        "kwargs": {
                            "a": 0,
                            "cell": [
                                [
                                    4.240665653514346,
                                    0.0,
                                    0.0
                                ],
                                [
                                    0.0,
                                    4.321747127855688,
                                    0.0
                                ],
                                [
                                    0.0,
                                    0.0,
                                    21.2451023148
                                ]
                            ],
                            "mask": [
                                false,
                                false,
                                true
                            ]
                        },
                        "name": "FixScaled"
                    }
                ],
                "numbers": [
                    42,
                    42,
                    34,
                    34,
                    34,
                    34
                ],
                "pbc": [
                    false,
                    false,
                    false
                ],
                "positions": [
                    [
                        2.34173031197122,
                        0.2409811232197226,
                        10.622551157400002
                    ],
                    [
                        0.2213974852528612,
                        2.4018546871475666,
                        10.622551157400002
                    ],
                    [
                        0.6641924557585834,
                        0.7229433696591684,
                        9.984557734600001
                    ],
                    [
                        2.7845252824769418,
                        1.9198924407081213,
                        11.260544580200001
                    ],
                    [
                        4.019268168261484,
                        4.080766004635965,
                        11.260544580200001
                    ],
                    [
                        1.8989353414654981,
                        2.883816933587013,
                        9.984557734600001
                    ]
                ]
            },
            "name": "MoSe2_proto_PdS2",
            "prototype": "PdS2",
            "volume": 389.36080215932753
        },
        "140": {
            "N_TM": 2,
            "anion": "Se",
            "cation": "Fe",
            "energy": -31.79200385840688,
            "formula": "FeSe2",
            "geometry": {
                "cell": [
                    [
                        3.633970771368347,
                        0.0,
                        0.0
                    ],
                    [
                        -3.4839158667076165e-05,
                        5.411549762922511,
                        0.0
                    ],
                    [
                        0.0,
                        0.0,
                        22.6937055919
                    ]
                ],
                "constraints": [
                    {
                        "kwargs": {
                            "a": 0,
                            "cell": [
                                [
                                    3.658712216063439,
                                    0.0,
                                    0.0
                                ],
                                [
                                    -3.507635680971847e-05,
                                    5.44839363635952,
                                    0.0
                                ],
                                [
                                    0.0,
                                    0.0,
                                    22.6937055919
                                ]
                            ],
                            "mask": [
                                false,
                                false,
                                true
                            ]
                        },
                        "name": "FixScaled"
                    }
                ],
                "numbers": [
                    34,
                    34,
                    34,
                    34,
                    26,
                    26
                ],
                "pbc": [
                    false,
                    false,
                    false
                ],
                "positions": [
                    [
                        2.7911028547982077,
                        0.1740406765956043,
                        10.065865192614101
                    ],
                    [
                        3.3091407506133206,
                        2.879575705345105,
                        10.065735547355901
                    ],
                    [
                        0.9741448691169163,
                        5.237509086326906,
                        12.6278682418372
                    ],
                    [
                        1.4921893044371315,
                        2.531936791560725,
                        12.627970044544101
                    ],
                    [
                        0.3248027719881951,
                        1.3529621435294252,
                        11.346882784693504
                    ],
                    [
                        2.1417736201908486,
                        4.058583386641715,
                        11.346836763850103
                    ]
                ]
            },
            "name": "FeSe2_proto_PdCl2",
            "prototype": "PdCl2",
            "volume": 446.2811080851609
        },
        "141": {
            "N_TM": 1,
            "anion": "Se",
            "cation": "Ti",
            "energy": -18.05641092479815,
            "formula": "Se2Ti",
            "geometry": {
                "cell": [
                    [
                        3.5232972564606575,
                        0.0,
                        0.0
                    ],
                    [
                        -1.7616486281891355,
                        3.051264929184239,
                        0.0
                    ],
                    [
                        0.0,
                        0.0,
                        23.4828509546
                    ]
                ],
                "constraints": [
                    {
                        "kwargs": {
                            "a": 0,
                            "cell": [
                                [
                                    3.5363030434701157,
                                    0.0,
                                    0.0
                                ],
                                [
                                    -1.7681515216937125,
                                    3.062528271130659,
                                    0.0
                                ],
                                [
                                    0.0,
                                    0.0,
                                    23.4828509546
                                ]
                            ],
                            "mask": [
                                false,
                                false,
                                true
                            ]
                        },
                        "name": "FixScaled"
                    }
                ],
                "numbers": [
                    22,
                    34,
                    34
                ],
                "pbc": [
                    false,
                    false,
                    false
                ],
                "positions": [
                    [
                        0.2936081046902615,
                        0.5085441548503088,
                        11.741425477299998
                    ],
                    [
                        0.29360810477264754,
                        2.5427207743339304,
                        13.495542559699999
                    ],
                    [
                        2.0552567329617832,
                        1.5256324646333128,
                        9.987308394899998
                    ]
                ]
            },
            "name": "Se2Ti_proto_CdI2",
            "prototype": "CdI2",
            "volume": 252.45270277106576
        },
        "142": {
            "N_TM": 2,
            "anion": "Se",
            "cation": "Fe",
            "energy": -31.945657405402322,
            "formula": "FeSe2",
            "geometry": {
                "cell": [
                    [
                        6.134411726712957,
                        0.0,
                        -0.00236367868809233
                    ],
                    [
                        0.0,
                        3.1011502807193163,
                        0.0
                    ],
                    [
                        -0.004368256343821473,
                        0.0,
                        18.3201629261193
                    ]
                ],
                "constraints": [
                    {
                        "kwargs": {
                            "a": 0,
                            "cell": [
                                [
                                    6.14526198506851,
                                    0.0,
                                    -0.00236367868809233
                                ],
                                [
                                    0.0,
                                    3.1066354491827686,
                                    0.0
                                ],
                                [
                                    -0.004375982709772319,
                                    0.0,
                                    18.3201629261193
                                ]
                            ],
                            "mask": [
                                false,
                                false,
                                true
                            ]
                        },
                        "name": "FixScaled"
                    }
                ],
                "numbers": [
                    26,
                    26,
                    34,
                    34,
                    34,
                    34
                ],
                "pbc": [
                    false,
                    false,
                    false
                ],
                "positions": [
                    [
                        2.75030642059333,
                        0.7752875701601359,
                        9.123274046293993
                    ],
                    [
                        5.733716226363026,
                        2.3258627105591807,
                        9.191960073102576
                    ],
                    [
                        3.483715147082927,
                        2.3258627105591807,
                        10.789847660280842
                    ],
                    [
                        0.39592778156605635,
                        0.7752875701601359,
                        10.801156831676023
                    ],
                    [
                        1.951445289599883,
                        2.3258627105591807,
                        7.518099934064191
                    ],
                    [
                        5.000059727997053,
                        0.7752875701601359,
                        7.525338792446995
                    ]
                ]
            },
            "name": "FeSe2_proto_CrI2",
            "prototype": "CrI2",
            "volume": 348.517849560737
        },
        "143": {
            "N_TM": 2,
            "anion": "Se",
            "cation": "Fe",
            "energy": -31.14832784767133,
            "formula": "FeSe2",
            "geometry": {
                "cell": [
                    [
                        3.419348161730098,
                        0.0,
                        0.0
                    ],
                    [
                        0.0,
                        4.656964497111194,
                        0.0
                    ],
                    [
                        0.0,
                        0.0,
                        20.0072570000001
                    ]
                ],
                "constraints": [
                    {
                        "kwargs": {
                            "a": 0,
                            "cell": [
                                [
                                    3.41446478685916,
                                    0.0,
                                    0.0
                                ],
                                [
                                    0.0,
                                    4.65031360860134,
                                    0.0
                                ],
                                [
                                    0.0,
                                    0.0,
                                    20.0072570000001
                                ]
                            ],
                            "mask": [
                                false,
                                false,
                                true
                            ]
                        },
                        "name": "FixScaled"
                    }
                ],
                "numbers": [
                    26,
                    26,
                    34,
                    34,
                    34,
                    34
                ],
                "pbc": [
                    false,
                    false,
                    false
                ],
                "positions": [
                    [
                        2.5645114291017808,
                        3.492707551110804,
                        10.938831339628422
                    ],
                    [
                        0.8548367326283174,
                        1.1642571182479473,
                        9.06842707077326
                    ],
                    [
                        0.8548367326283174,
                        3.4927291717320506,
                        9.51581199359726
                    ],
                    [
                        2.5645114291017808,
                        1.1642795044767311,
                        7.97596418326706
                    ],
                    [
                        2.5645114291017808,
                        1.1642353253791435,
                        10.49144784688309
                    ],
                    [
                        0.8548367326283174,
                        3.492685337616335,
                        12.03129281673304
                    ]
                ]
            },
            "name": "FeSe2_proto_FeO2",
            "prototype": "FeO2",
            "volume": 318.59121874196757
        },
        "144": {
            "N_TM": 1,
            "anion": "Se",
            "cation": "Co",
            "energy": -14.446417383549562,
            "formula": "CoSe2",
            "geometry": {
                "cell": [
                    [
                        3.3724172443988327,
                        0.0,
                        0.0
                    ],
                    [
                        -1.6862086221994164,
                        2.9205990058188958,
                        0.0
                    ],
                    [
                        0.0,
                        0.0,
                        23.1547020881
                    ]
                ],
                "constraints": [
                    {
                        "kwargs": {
                            "a": 0,
                            "cell": [
                                [
                                    3.3721458523007524,
                                    0.0,
                                    0.0
                                ],
                                [
                                    -1.6860729261503762,
                                    2.920363973367571,
                                    0.0
                                ],
                                [
                                    0.0,
                                    0.0,
                                    23.1547020881
                                ]
                            ],
                            "mask": [
                                false,
                                false,
                                true
                            ]
                        },
                        "name": "FixScaled"
                    }
                ],
                "numbers": [
                    27,
                    34,
                    34
                ],
                "pbc": [
                    false,
                    false,
                    false
                ],
                "positions": [
                    [
                        -4.514188101094873e-17,
                        1.947066003844004,
                        11.577351043999998
                    ],
                    [
                        1.6862086221994166,
                        0.9735330019748917,
                        10.018825993599998
                    ],
                    [
                        1.6862086221994166,
                        0.9735330019748917,
                        13.135876094499999
                    ]
                ]
            },
            "name": "CoSe2_proto_MoS2",
            "prototype": "MoS2",
            "volume": 228.061739260644
        },
        "145": {
            "N_TM": 2,
            "anion": "Se",
            "cation": "Co",
            "energy": -29.536478757382355,
            "formula": "CoSe2",
            "geometry": {
                "cell": [
                    [
                        3.2927017086004446,
                        0.0,
                        0.0
                    ],
                    [
                        0.0,
                        5.952441821900431,
                        0.0
                    ],
                    [
                        0.0,
                        0.0,
                        24.220856573
                    ]
                ],
                "constraints": [
                    {
                        "kwargs": {
                            "a": 0,
                            "cell": [
                                [
                                    3.3068593077950914,
                                    0.0,
                                    0.0
                                ],
                                [
                                    0.0,
                                    5.97803548115107,
                                    0.0
                                ],
                                [
                                    0.0,
                                    0.0,
                                    24.220856573
                                ]
                            ],
                            "mask": [
                                false,
                                false,
                                true
                            ]
                        },
                        "name": "FixScaled"
                    }
                ],
                "numbers": [
                    34,
                    34,
                    34,
                    34,
                    27,
                    27
                ],
                "pbc": [
                    false,
                    false,
                    false
                ],
                "positions": [
                    [
                        0.8231754271501112,
                        1.3252798131290928,
                        10.001951794049997
                    ],
                    [
                        2.4695262814503334,
                        4.354371062075667,
                        10.626046026349998
                    ],
                    [
                        2.4695262814503334,
                        2.282483130243259,
                        14.218904778949998
                    ],
                    [
                        0.8231754271501112,
                        5.20552004728367,
                        13.59490794615
                    ],
                    [
                        0.8231754271501112,
                        2.8605159212852027,
                        12.214558425549997
                    ],
                    [
                        2.4695262814503334,
                        0.7469217746167605,
                        12.006333147649999
                    ]
                ]
            },
            "name": "CoSe2_proto_WTe2",
            "prototype": "WTe2",
            "volume": 474.7194724555261
        },
        "146": {
            "N_TM": 2,
            "anion": "Se",
            "cation": "Co",
            "energy": -28.11236190444489,
            "formula": "CoSe2",
            "geometry": {
                "cell": [
                    [
                        5.676122635650107,
                        0.0,
                        0.0
                    ],
                    [
                        0.0,
                        5.78465002956511,
                        0.0
                    ],
                    [
                        0.0,
                        0.0,
                        21.2451023148
                    ]
                ],
                "constraints": [
                    {
                        "kwargs": {
                            "a": 0,
                            "cell": [
                                [
                                    5.7758526494872555,
                                    0.0,
                                    0.0
                                ],
                                [
                                    0.0,
                                    5.886286880021481,
                                    0.0
                                ],
                                [
                                    0.0,
                                    0.0,
                                    21.2451023148
                                ]
                            ],
                            "mask": [
                                false,
                                false,
                                true
                            ]
                        },
                        "name": "FixScaled"
                    }
                ],
                "numbers": [
                    27,
                    27,
                    34,
                    34,
                    34,
                    34
                ],
                "pbc": [
                    false,
                    false,
                    false
                ],
                "positions": [
                    [
                        3.1344014162853093,
                        0.3225527594089605,
                        10.622551157400002
                    ],
                    [
                        0.2963400985122076,
                        3.2148777741915158,
                        10.622551157400002
                    ],
                    [
                        0.8890202955366227,
                        0.9676582782268823,
                        9.984557734600001
                    ],
                    [
                        3.727081613309723,
                        2.569772255373594,
                        11.260544580200001
                    ],
                    [
                        5.379782537137899,
                        5.46209727015615,
                        11.260544580200001
                    ],
                    [
                        2.5417212192608942,
                        3.859983293009438,
                        9.984557734600001
                    ]
                ]
            },
            "name": "CoSe2_proto_PdS2",
            "prototype": "PdS2",
            "volume": 697.5698256861987
        },
        "147": {
            "N_TM": 2,
            "anion": "Se",
            "cation": "Ti",
            "energy": -35.76179521155331,
            "formula": "Se2Ti",
            "geometry": {
                "cell": [
                    [
                        3.8021372386198484,
                        0.0,
                        0.0
                    ],
                    [
                        -3.645138358677485e-05,
                        5.661975884441289,
                        0.0
                    ],
                    [
                        0.0,
                        0.0,
                        22.6937055919
                    ]
                ],
                "constraints": [
                    {
                        "kwargs": {
                            "a": 0,
                            "cell": [
                                [
                                    3.796946805562662,
                                    0.0,
                                    0.0
                                ],
                                [
                                    -3.6401622503869374e-05,
                                    5.654246519361805,
                                    0.0
                                ],
                                [
                                    0.0,
                                    0.0,
                                    22.6937055919
                                ]
                            ],
                            "mask": [
                                false,
                                false,
                                true
                            ]
                        },
                        "name": "FixScaled"
                    }
                ],
                "numbers": [
                    34,
                    34,
                    34,
                    34,
                    22,
                    22
                ],
                "pbc": [
                    false,
                    false,
                    false
                ],
                "positions": [
                    [
                        2.9202645724776977,
                        0.18209462297617002,
                        10.065865192614101
                    ],
                    [
                        3.462275309111457,
                        3.0128316130058033,
                        10.065735547355901
                    ],
                    [
                        1.0192246211394906,
                        5.47988126146512,
                        12.6278682418372
                    ],
                    [
                        1.5612421999019948,
                        2.6491052808880466,
                        12.627970044544101
                    ],
                    [
                        0.33983341977135884,
                        1.4155721308730194,
                        11.346882784693504
                    ],
                    [
                        2.240886828859924,
                        4.246399324941125,
                        11.346836763850103
                    ]
                ]
            },
            "name": "Se2Ti_proto_PdCl2",
            "prototype": "PdCl2",
            "volume": 488.54122878622627
        },
        "148": {
            "N_TM": 2,
            "anion": "Se",
            "cation": "Co",
            "energy": -29.625133180255133,
            "formula": "CoSe2",
            "geometry": {
                "cell": [
                    [
                        5.595020897978437,
                        0.0,
                        0.0
                    ],
                    [
                        0.5369604810236566,
                        3.4939840550023513,
                        0.0
                    ],
                    [
                        0.0,
                        0.0,
                        17.912429
                    ]
                ],
                "constraints": [
                    {
                        "kwargs": {
                            "a": 0,
                            "cell": [
                                [
                                    5.578951293120902,
                                    0.0,
                                    0.0
                                ],
                                [
                                    0.535418262878005,
                                    3.4839488926381317,
                                    0.0
                                ],
                                [
                                    0.0,
                                    0.0,
                                    17.912429
                                ]
                            ],
                            "mask": [
                                false,
                                false,
                                true
                            ]
                        },
                        "name": "FixScaled"
                    }
                ],
                "numbers": [
                    34,
                    34,
                    34,
                    34,
                    27,
                    27
                ],
                "pbc": [
                    false,
                    false,
                    false
                ],
                "positions": [
                    [
                        2.8869353011357295,
                        2.8478590996771564,
                        7.433151647078919
                    ],
                    [
                        5.416049789205852,
                        1.1007309617880978,
                        7.433110624552221
                    ],
                    [
                        0.7159320498055111,
                        2.393256086479325,
                        10.479318375447775
                    ],
                    [
                        3.2450454848163206,
                        0.6461249553251951,
                        10.479278153424806
                    ],
                    [
                        4.598968112200758,
                        2.620409465462971,
                        8.956075576271894
                    ],
                    [
                        1.5330106358822835,
                        0.8735757236414412,
                        8.956355965015508
                    ]
                ]
            },
            "name": "CoSe2_proto_NbTe2",
            "prototype": "NbTe2",
            "volume": 350.1685305581362
        },
        "149": {
            "N_TM": 1,
            "anion": "Se",
            "cation": "Co",
            "energy": -14.767275911831488,
            "formula": "CoSe2",
            "geometry": {
                "cell": [
                    [
                        3.384912988418926,
                        0.0,
                        0.0
                    ],
                    [
                        -1.6924564941698879,
                        2.931420637575777,
                        0.0
                    ],
                    [
                        0.0,
                        0.0,
                        23.4828509546
                    ]
                ],
                "constraints": [
                    {
                        "kwargs": {
                            "a": 0,
                            "cell": [
                                [
                                    2.8738763452834717,
                                    0.0,
                                    0.0
                                ],
                                [
                                    -1.4369381726081354,
                                    2.488849922354983,
                                    0.0
                                ],
                                [
                                    0.0,
                                    0.0,
                                    23.4828509546
                                ]
                            ],
                            "mask": [
                                false,
                                false,
                                true
                            ]
                        },
                        "name": "FixScaled"
                    }
                ],
                "numbers": [
                    27,
                    34,
                    34
                ],
                "pbc": [
                    false,
                    false,
                    false
                ],
                "positions": [
                    [
                        0.2820760823540318,
                        0.48857010624943775,
                        11.741425477299998
                    ],
                    [
                        0.28207608243318244,
                        2.44285053132634,
                        13.495542559699999
                    ],
                    [
                        1.9745325766030706,
                        1.465710318827464,
                        9.987308394899998
                    ]
                ]
            },
            "name": "CoSe2_proto_CdI2",
            "prototype": "CdI2",
            "volume": 233.01102589737212
        },
        "15": {
            "N_TM": 2,
            "anion": "Se",
            "cation": "Mo",
            "energy": -38.318315248188874,
            "formula": "MoSe2",
            "geometry": {
                "cell": [
                    [
                        5.428488020240334,
                        0.0,
                        0.0
                    ],
                    [
                        0.5209781324735708,
                        3.3899874426463863,
                        0.0
                    ],
                    [
                        0.0,
                        0.0,
                        17.912429
                    ]
                ],
                "constraints": [
                    {
                        "kwargs": {
                            "a": 0,
                            "cell": [
                                [
                                    5.452270434332586,
                                    0.0,
                                    0.0
                                ],
                                [
                                    0.5232605576411862,
                                    3.4048391075718594,
                                    0.0
                                ],
                                [
                                    0.0,
                                    0.0,
                                    17.912429
                                ]
                            ],
                            "mask": [
                                false,
                                false,
                                true
                            ]
                        },
                        "name": "FixScaled"
                    }
                ],
                "numbers": [
                    34,
                    34,
                    34,
                    34,
                    42,
                    42
                ],
                "pbc": [
                    false,
                    false,
                    false
                ],
                "positions": [
                    [
                        2.801007178201361,
                        2.7630940594905793,
                        7.433151647078919
                    ],
                    [
                        5.2548438931393715,
                        1.0679682790341811,
                        7.433110624552221
                    ],
                    [
                        0.6946227058918666,
                        2.3220220677843035,
                        10.479318375447775
                    ],
                    [
                        3.148458399114325,
                        0.6268933831558069,
                        10.479278153424806
                    ],
                    [
                        4.462082225925108,
                        2.5424143449633516,
                        8.956075576271894
                    ],
                    [
                        1.4873813741776776,
                        0.8475741980291384,
                        8.956355965015508
                    ]
                ]
            },
            "name": "MoSe2_proto_NbTe2",
            "prototype": "NbTe2",
            "volume": 329.6335861087852
        },
        "150": {
            "N_TM": 2,
            "anion": "Se",
            "cation": "Co",
            "energy": -29.38067363256578,
            "formula": "CoSe2",
            "geometry": {
                "cell": [
                    [
                        3.587203389622983,
                        0.0,
                        0.0
                    ],
                    [
                        -3.439079616347327e-05,
                        5.341905830838453,
                        0.0
                    ],
                    [
                        0.0,
                        0.0,
                        22.6937055919
                    ]
                ],
                "constraints": [
                    {
                        "kwargs": {
                            "a": 0,
                            "cell": [
                                [
                                    3.6263362091858093,
                                    0.0,
                                    0.0
                                ],
                                [
                                    -3.476596552933089e-05,
                                    5.40018070803235,
                                    0.0
                                ],
                                [
                                    0.0,
                                    0.0,
                                    22.6937055919
                                ]
                            ],
                            "mask": [
                                false,
                                false,
                                true
                            ]
                        },
                        "name": "FixScaled"
                    }
                ],
                "numbers": [
                    34,
                    34,
                    34,
                    34,
                    27,
                    27
                ],
                "pbc": [
                    false,
                    false,
                    false
                ],
                "positions": [
                    [
                        2.7551827605229944,
                        0.1718008603522548,
                        10.065865192614101
                    ],
                    [
                        3.266553768364479,
                        2.8425170098438635,
                        10.065735547355901
                    ],
                    [
                        0.9616081130900859,
                        5.1701049704861965,
                        12.6278682418372
                    ],
                    [
                        1.4729855762765214,
                        2.4993520345728575,
                        12.627970044544101
                    ],
                    [
                        0.32062272316963936,
                        1.3355501991208465,
                        11.346882784693504
                    ],
                    [
                        2.114210067589709,
                        4.006351453439623,
                        11.346836763850103
                    ]
                ]
            },
            "name": "CoSe2_proto_PdCl2",
            "prototype": "PdCl2",
            "volume": 434.86819475563897
        },
        "151": {
            "N_TM": 2,
            "anion": "Se",
            "cation": "Co",
            "energy": -29.37851433032875,
            "formula": "CoSe2",
            "geometry": {
                "cell": [
                    [
                        6.21713845213058,
                        0.0,
                        -0.00236367868809233
                    ],
                    [
                        0.0,
                        3.142971407044223,
                        0.0
                    ],
                    [
                        -0.004427165259493936,
                        0.0,
                        18.3201629261193
                    ]
                ],
                "constraints": [
                    {
                        "kwargs": {
                            "a": 0,
                            "cell": [
                                [
                                    6.211467875475101,
                                    0.0,
                                    -0.00236367868809233
                                ],
                                [
                                    0.0,
                                    3.1401047409040284,
                                    0.0
                                ],
                                [
                                    -0.0044231272957001855,
                                    0.0,
                                    18.3201629261193
                                ]
                            ],
                            "mask": [
                                false,
                                false,
                                true
                            ]
                        },
                        "name": "FixScaled"
                    }
                ],
                "numbers": [
                    27,
                    27,
                    34,
                    34,
                    34,
                    34
                ],
                "pbc": [
                    false,
                    false,
                    false
                ],
                "positions": [
                    [
                        2.787396178210996,
                        0.7857428517410973,
                        9.123274046293993
                    ],
                    [
                        5.811039299709306,
                        2.3572285553031254,
                        9.191960073102576
                    ],
                    [
                        3.5306954215159205,
                        2.3572285553031254,
                        10.789847660280842
                    ],
                    [
                        0.40126713769831496,
                        0.7857428517410973,
                        10.801156831676023
                    ],
                    [
                        1.9777618600930649,
                        2.3572285553031254,
                        7.518099934064191
                    ],
                    [
                        5.067488943155289,
                        0.7857428517410973,
                        7.525338792446995
                    ]
                ]
            },
            "name": "CoSe2_proto_CrI2",
            "prototype": "CrI2",
            "volume": 357.981234014706
        },
        "152": {
            "N_TM": 2,
            "anion": "Se",
            "cation": "Co",
            "energy": -28.6342671011715,
            "formula": "CoSe2",
            "geometry": {
                "cell": [
                    [
                        3.4287038290852063,
                        0.0,
                        0.0
                    ],
                    [
                        0.0,
                        4.669706402485778,
                        0.0
                    ],
                    [
                        0.0,
                        0.0,
                        20.0072570000001
                    ]
                ],
                "constraints": [
                    {
                        "kwargs": {
                            "a": 0,
                            "cell": [
                                [
                                    3.521100750104768,
                                    0.0,
                                    0.0
                                ],
                                [
                                    0.0,
                                    4.795545936946279,
                                    0.0
                                ],
                                [
                                    0.0,
                                    0.0,
                                    20.0072570000001
                                ]
                            ],
                            "mask": [
                                false,
                                false,
                                true
                            ]
                        },
                        "name": "FixScaled"
                    }
                ],
                "numbers": [
                    27,
                    27,
                    34,
                    34,
                    34,
                    34
                ],
                "pbc": [
                    false,
                    false,
                    false
                ],
                "positions": [
                    [
                        2.571528180460294,
                        3.5022639368519775,
                        10.938831339628422
                    ],
                    [
                        0.8571756486249122,
                        1.1674426383526426,
                        9.06842707077326
                    ],
                    [
                        0.8571756486249122,
                        3.502285616629336,
                        9.51581199359726
                    ],
                    [
                        2.571528180460294,
                        1.1674650858323137,
                        7.97596418326706
                    ],
                    [
                        2.571528180460294,
                        1.1674207858564418,
                        10.49144784688309
                    ],
                    [
                        0.8571756486249122,
                        3.502241662579239,
                        12.03129281673304
                    ]
                ]
            },
            "name": "CoSe2_proto_FeO2",
            "prototype": "FeO2",
            "volume": 320.336996577033
        },
        "153": {
            "N_TM": 1,
            "anion": "Se",
            "cation": "Ni",
            "energy": -12.720149236512786,
            "formula": "NiSe2",
            "geometry": {
                "cell": [
                    [
                        3.55367621780486,
                        0.0,
                        0.0
                    ],
                    [
                        -1.77683810890243,
                        3.0775738814528757,
                        0.0
                    ],
                    [
                        0.0,
                        0.0,
                        23.1547020881
                    ]
                ],
                "constraints": [
                    {
                        "kwargs": {
                            "a": 0,
                            "cell": [
                                [
                                    3.532004281588595,
                                    0.0,
                                    0.0
                                ],
                                [
                                    -1.7660021407942974,
                                    3.0588054341403375,
                                    0.0
                                ],
                                [
                                    0.0,
                                    0.0,
                                    23.1547020881
                                ]
                            ],
                            "mask": [
                                false,
                                false,
                                true
                            ]
                        },
                        "name": "FixScaled"
                    }
                ],
                "numbers": [
                    28,
                    34,
                    34
                ],
                "pbc": [
                    false,
                    false,
                    false
                ],
                "positions": [
                    [
                        -2.258834882187897e-16,
                        2.0517159209314286,
                        11.577351043999998
                    ],
                    [
                        1.7768381089024303,
                        1.0258579605214466,
                        10.018825993599998
                    ],
                    [
                        1.7768381089024303,
                        1.0258579605214466,
                        13.135876094499999
                    ]
                ]
            },
            "name": "NiSe2_proto_MoS2",
            "prototype": "MoS2",
            "volume": 253.23605605310505
        },
        "154": {
            "N_TM": 2,
            "anion": "Se",
            "cation": "Ti",
            "energy": -35.84271882980579,
            "formula": "Se2Ti",
            "geometry": {
                "cell": [
                    [
                        6.524784278526308,
                        0.0,
                        -0.00236367868809233
                    ],
                    [
                        0.0,
                        3.2984966608733224,
                        0.0
                    ],
                    [
                        -0.004646236931346559,
                        0.0,
                        18.3201629261193
                    ]
                ],
                "constraints": [
                    {
                        "kwargs": {
                            "a": 0,
                            "cell": [
                                [
                                    6.529812533468431,
                                    0.0,
                                    -0.00236367868809233
                                ],
                                [
                                    0.0,
                                    3.3010386119062782,
                                    0.0
                                ],
                                [
                                    -0.0046498175039471285,
                                    0.0,
                                    18.3201629261193
                                ]
                            ],
                            "mask": [
                                false,
                                false,
                                true
                            ]
                        },
                        "name": "FixScaled"
                    }
                ],
                "numbers": [
                    22,
                    22,
                    34,
                    34,
                    34,
                    34
                ],
                "pbc": [
                    false,
                    false,
                    false
                ],
                "positions": [
                    [
                        2.9253263220127868,
                        0.8246241651973845,
                        9.123274046293993
                    ],
                    [
                        6.098589915051397,
                        2.4738724956759386,
                        9.191960073102576
                    ],
                    [
                        3.7054066200950087,
                        2.4738724956759386,
                        10.789847660280842
                    ],
                    [
                        0.42112324370804055,
                        0.8246241651973845,
                        10.801156831676023
                    ],
                    [
                        2.0756284568476806,
                        2.4738724956759386,
                        7.518099934064191
                    ],
                    [
                        5.318246077755364,
                        0.8246241651973845,
                        7.525338792446995
                    ]
                ]
            },
            "name": "Se2Ti_proto_CrI2",
            "prototype": "CrI2",
            "volume": 394.28612839904054
        },
        "155": {
            "N_TM": 2,
            "anion": "Se",
            "cation": "Ni",
            "energy": -26.353043330773588,
            "formula": "NiSe2",
            "geometry": {
                "cell": [
                    [
                        3.463646767054147,
                        0.0,
                        0.0
                    ],
                    [
                        0.0,
                        6.261470882300662,
                        0.0
                    ],
                    [
                        0.0,
                        0.0,
                        24.220856573
                    ]
                ],
                "constraints": [
                    {
                        "kwargs": {
                            "a": 0,
                            "cell": [
                                [
                                    3.501865130763074,
                                    0.0,
                                    0.0
                                ],
                                [
                                    0.0,
                                    6.330560829292039,
                                    0.0
                                ],
                                [
                                    0.0,
                                    0.0,
                                    24.220856573
                                ]
                            ],
                            "mask": [
                                false,
                                false,
                                true
                            ]
                        },
                        "name": "FixScaled"
                    }
                ],
                "numbers": [
                    34,
                    34,
                    34,
                    34,
                    28,
                    28
                ],
                "pbc": [
                    false,
                    false,
                    false
                ],
                "positions": [
                    [
                        0.8659116917635368,
                        1.394083505407419,
                        10.001951794049997
                    ],
                    [
                        2.5977350752906103,
                        4.5804341195920495,
                        10.626046026349998
                    ],
                    [
                        2.5977350752906103,
                        2.400981326147214,
                        14.218904778949998
                    ],
                    [
                        0.8659116917635368,
                        5.475771654479228,
                        13.59490794615
                    ],
                    [
                        0.8659116917635368,
                        3.0090234706008956,
                        12.214558425549997
                    ],
                    [
                        2.5977350752906103,
                        0.7856992278214349,
                        12.006333147649999
                    ]
                ]
            },
            "name": "NiSe2_proto_WTe2",
            "prototype": "WTe2",
            "volume": 525.2903931738542
        },
        "156": {
            "N_TM": 2,
            "anion": "Se",
            "cation": "Ni",
            "energy": -26.068773166623956,
            "formula": "NiSe2",
            "geometry": {
                "cell": [
                    [
                        5.466810853701947,
                        0.0,
                        0.0
                    ],
                    [
                        0.0,
                        5.57133620895981,
                        0.0
                    ],
                    [
                        0.0,
                        0.0,
                        21.2451023148
                    ]
                ],
                "constraints": [
                    {
                        "kwargs": {
                            "a": 0,
                            "cell": [
                                [
                                    5.49350488906815,
                                    0.0,
                                    0.0
                                ],
                                [
                                    0.0,
                                    5.598540633948883,
                                    0.0
                                ],
                                [
                                    0.0,
                                    0.0,
                                    21.2451023148
                                ]
                            ],
                            "mask": [
                                false,
                                false,
                                true
                            ]
                        },
                        "name": "FixScaled"
                    }
                ],
                "numbers": [
                    28,
                    28,
                    34,
                    34,
                    34,
                    34
                ],
                "pbc": [
                    false,
                    false,
                    false
                ],
                "positions": [
                    [
                        3.0188177356821195,
                        0.3106583559265288,
                        10.622551157400002
                    ],
                    [
                        0.2854123088811826,
                        3.096326460406434,
                        10.622551157400002
                    ],
                    [
                        0.8562369266435473,
                        0.9319750677795873,
                        9.984557734600001
                    ],
                    [
                        3.589642353444484,
                        2.4750097485533753,
                        11.260544580200001
                    ],
                    [
                        5.181398544820763,
                        5.260677853033281,
                        11.260544580200001
                    ],
                    [
                        2.4479931179197547,
                        3.7176431722594923,
                        9.984557734600001
                    ]
                ]
            },
            "name": "NiSe2_proto_PdS2",
            "prototype": "PdS2",
            "volume": 647.0714557469651
        },
        "157": {
            "N_TM": 2,
            "anion": "Se",
            "cation": "Ni",
            "energy": -26.004295688597246,
            "formula": "NiSe2",
            "geometry": {
                "cell": [
                    [
                        5.7543892872997295,
                        0.0,
                        0.0
                    ],
                    [
                        0.5522552455205767,
                        3.5935065807110926,
                        0.0
                    ],
                    [
                        0.0,
                        0.0,
                        17.912429
                    ]
                ],
                "constraints": [
                    {
                        "kwargs": {
                            "a": 0,
                            "cell": [
                                [
                                    5.7654129366343145,
                                    0.0,
                                    0.0
                                ],
                                [
                                    0.5533131976099913,
                                    3.6003906398960894,
                                    0.0
                                ],
                                [
                                    0.0,
                                    0.0,
                                    17.912429
                                ]
                            ],
                            "mask": [
                                false,
                                false,
                                true
                            ]
                        },
                        "name": "FixScaled"
                    }
                ],
                "numbers": [
                    34,
                    34,
                    34,
                    34,
                    28,
                    28
                ],
                "pbc": [
                    false,
                    false,
                    false
                ],
                "positions": [
                    [
                        2.9691666703131023,
                        2.9289774236307853,
                        7.433151647078919
                    ],
                    [
                        5.570320371412531,
                        1.1320841459235906,
                        7.433110624552221
                    ],
                    [
                        0.7363246345199346,
                        2.4614255133126366,
                        10.479318375447775
                    ],
                    [
                        3.3374772525647427,
                        0.6645291570803082,
                        10.479278153424806
                    ],
                    [
                        4.729964967073318,
                        2.6950491215943697,
                        8.956075576271894
                    ],
                    [
                        1.5766768598889254,
                        0.8984586255225087,
                        8.956355965015508
                    ]
                ]
            },
            "name": "NiSe2_proto_NbTe2",
            "prototype": "NbTe2",
            "volume": 370.40101259495015
        },
        "158": {
            "N_TM": 1,
            "anion": "Se",
            "cation": "Ni",
            "energy": -13.193306555046188,
            "formula": "NiSe2",
            "geometry": {
                "cell": [
                    [
                        3.54155261091861,
                        0.0,
                        0.0
                    ],
                    [
                        -1.7707763054178982,
                        3.0670745298999433,
                        0.0
                    ],
                    [
                        0.0,
                        0.0,
                        23.4828509546
                    ]
                ],
                "constraints": [
                    {
                        "kwargs": {
                            "a": 0,
                            "cell": [
                                [
                                    3.062816071543721,
                                    0.0,
                                    0.0
                                ],
                                [
                                    -1.5314080357360509,
                                    2.6524765250807207,
                                    0.0
                                ],
                                [
                                    0.0,
                                    0.0,
                                    23.4828509546
                                ]
                            ],
                            "mask": [
                                false,
                                false,
                                true
                            ]
                        },
                        "name": "FixScaled"
                    }
                ],
                "numbers": [
                    28,
                    34,
                    34
                ],
                "pbc": [
                    false,
                    false,
                    false
                ],
                "positions": [
                    [
                        0.2951293842283478,
                        0.511179088302855,
                        11.741425477299998
                    ],
                    [
                        0.29512938431116126,
                        2.5558954415970887,
                        13.495542559699999
                    ],
                    [
                        2.0659056897290595,
                        1.5335372649913785,
                        9.987308394899998
                    ]
                ]
            },
            "name": "NiSe2_proto_CdI2",
            "prototype": "CdI2",
            "volume": 255.07556005678722
        },
        "159": {
            "N_TM": 2,
            "anion": "Se",
            "cation": "Ni",
            "energy": -26.01375768737924,
            "formula": "NiSe2",
            "geometry": {
                "cell": [
                    [
                        3.7350091585953162,
                        0.0,
                        0.0
                    ],
                    [
                        -3.5807821495021915e-05,
                        5.562011694193988,
                        0.0
                    ],
                    [
                        0.0,
                        0.0,
                        22.6937055919
                    ]
                ],
                "constraints": [
                    {
                        "kwargs": {
                            "a": 0,
                            "cell": [
                                [
                                    3.7350094429158487,
                                    0.0,
                                    0.0
                                ],
                                [
                                    -3.5807824220824835e-05,
                                    5.562012117591644,
                                    0.0
                                ],
                                [
                                    0.0,
                                    0.0,
                                    22.6937055919
                                ]
                            ],
                            "mask": [
                                false,
                                false,
                                true
                            ]
                        },
                        "name": "FixScaled"
                    }
                ],
                "numbers": [
                    34,
                    34,
                    34,
                    34,
                    28,
                    28
                ],
                "pbc": [
                    false,
                    false,
                    false
                ],
                "positions": [
                    [
                        2.86870626681663,
                        0.1788796778923838,
                        10.065865192614101
                    ],
                    [
                        3.401147611863643,
                        2.9596390034482094,
                        10.065735547355901
                    ],
                    [
                        1.0012298493474918,
                        5.383132016301603,
                        12.6278682418372
                    ],
                    [
                        1.5336779157230418,
                        2.6023343885902674,
                        12.627970044544101
                    ],
                    [
                        0.3338335403441494,
                        1.390579703372892,
                        11.346882784693504
                    ],
                    [
                        2.201323177962296,
                        4.171427640382931,
                        11.346836763850103
                    ]
                ]
            },
            "name": "NiSe2_proto_PdCl2",
            "prototype": "PdCl2",
            "volume": 471.4427757592112
        },
        "16": {
            "N_TM": 1,
            "anion": "Se",
            "cation": "Mo",
            "energy": -19.272435905227294,
            "formula": "MoSe2",
            "geometry": {
                "cell": [
                    [
                        3.281216971074434,
                        0.0,
                        0.0
                    ],
                    [
                        -1.6406084854988543,
                        2.8416172522840193,
                        0.0
                    ],
                    [
                        0.0,
                        0.0,
                        23.4828509546
                    ]
                ],
                "constraints": [
                    {
                        "kwargs": {
                            "a": 0,
                            "cell": [
                                [
                                    3.296723188072296,
                                    0.0,
                                    0.0
                                ],
                                [
                                    -1.648361593997604,
                                    2.855046030120785,
                                    0.0
                                ],
                                [
                                    0.0,
                                    0.0,
                                    23.4828509546
                                ]
                            ],
                            "mask": [
                                false,
                                false,
                                true
                            ]
                        },
                        "name": "FixScaled"
                    }
                ],
                "numbers": [
                    42,
                    34,
                    34
                ],
                "pbc": [
                    false,
                    false,
                    false
                ],
                "positions": [
                    [
                        0.27343474757575953,
                        0.4736028753678822,
                        11.741425477299998
                    ],
                    [
                        0.2734347476524847,
                        2.3680143769161366,
                        13.495542559699999
                    ],
                    [
                        1.9140432331513397,
                        1.4208086261803727,
                        9.987308394899998
                    ]
                ]
            },
            "name": "MoSe2_proto_CdI2",
            "prototype": "CdI2",
            "volume": 218.95322764649976
        },
        "160": {
            "N_TM": 2,
            "anion": "Se",
            "cation": "Ni",
            "energy": -26.15141037619819,
            "formula": "NiSe2",
            "geometry": {
                "cell": [
                    [
                        6.473764837868423,
                        0.0,
                        -0.00236367868809233
                    ],
                    [
                        0.0,
                        3.272704627379815,
                        0.0
                    ],
                    [
                        -0.004609906472088087,
                        0.0,
                        18.3201629261193
                    ]
                ],
                "constraints": [
                    {
                        "kwargs": {
                            "a": 0,
                            "cell": [
                                [
                                    6.486536156363282,
                                    0.0,
                                    -0.00236367868809233
                                ],
                                [
                                    0.0,
                                    3.279160955989618,
                                    0.0
                                ],
                                [
                                    -0.004619000806723501,
                                    0.0,
                                    18.3201629261193
                                ]
                            ],
                            "mask": [
                                false,
                                false,
                                true
                            ]
                        },
                        "name": "FixScaled"
                    }
                ],
                "numbers": [
                    28,
                    28,
                    34,
                    34,
                    34,
                    34
                ],
                "pbc": [
                    false,
                    false,
                    false
                ],
                "positions": [
                    [
                        2.9024522304995894,
                        0.8181761568241712,
                        9.123274046293993
                    ],
                    [
                        6.05090302871375,
                        2.4545284705556436,
                        9.191960073102576
                    ],
                    [
                        3.676432823399622,
                        2.4545284705556436,
                        10.789847660280842
                    ],
                    [
                        0.41783034214611,
                        0.8181761568241712,
                        10.801156831676023
                    ],
                    [
                        2.0593984332390116,
                        2.4545284705556436,
                        7.518099934064191
                    ],
                    [
                        5.276660957299955,
                        0.8181761568241712,
                        7.525338792446995
                    ]
                ]
            },
            "name": "NiSe2_proto_CrI2",
            "prototype": "CrI2",
            "volume": 388.144129201159
        },
        "161": {
            "N_TM": 2,
            "anion": "Se",
            "cation": "Ni",
            "energy": -25.5314626857069,
            "formula": "NiSe2",
            "geometry": {
                "cell": [
                    [
                        3.606409473752033,
                        0.0,
                        0.0
                    ],
                    [
                        0.0,
                        4.911731735679968,
                        0.0
                    ],
                    [
                        0.0,
                        0.0,
                        20.0072570000001
                    ]
                ],
                "constraints": [
                    {
                        "kwargs": {
                            "a": 0,
                            "cell": [
                                [
                                    3.691372022323225,
                                    0.0,
                                    0.0
                                ],
                                [
                                    0.0,
                                    5.027446062962724,
                                    0.0
                                ],
                                [
                                    0.0,
                                    0.0,
                                    20.0072570000001
                                ]
                            ],
                            "mask": [
                                false,
                                false,
                                true
                            ]
                        },
                        "name": "FixScaled"
                    }
                ],
                "numbers": [
                    28,
                    28,
                    34,
                    34,
                    34,
                    34
                ],
                "pbc": [
                    false,
                    false,
                    false
                ],
                "positions": [
                    [
                        2.70480742995719,
                        3.6837821144828844,
                        10.938831339628422
                    ],
                    [
                        0.9016020437948435,
                        1.2279498028677385,
                        9.06842707077326
                    ],
                    [
                        0.9016020437948435,
                        3.6838049178973384,
                        9.51581199359726
                    ],
                    [
                        2.70480742995719,
                        1.2279734137736034,
                        7.97596418326706
                    ],
                    [
                        2.70480742995719,
                        1.2279268177826297,
                        10.49144784688309
                    ],
                    [
                        0.9016020437948435,
                        3.683758685761062,
                        12.03129281673304
                    ]
                ]
            },
            "name": "NiSe2_proto_FeO2",
            "prototype": "FeO2",
            "volume": 354.4028657177224
        },
        "162": {
            "N_TM": 1,
            "anion": "Se",
            "cation": "Zr",
            "energy": -19.165138939756492,
            "formula": "Se2Zr",
            "geometry": {
                "cell": [
                    [
                        3.7054931991316553,
                        0.0,
                        0.0
                    ],
                    [
                        -1.8527465995658277,
                        3.2090512440081445,
                        0.0
                    ],
                    [
                        0.0,
                        0.0,
                        23.1547020881
                    ]
                ],
                "constraints": [
                    {
                        "kwargs": {
                            "a": 0,
                            "cell": [
                                [
                                    3.7323661525365255,
                                    0.0,
                                    0.0
                                ],
                                [
                                    -1.8661830762682627,
                                    3.2323239043315475,
                                    0.0
                                ],
                                [
                                    0.0,
                                    0.0,
                                    23.1547020881
                                ]
                            ],
                            "mask": [
                                false,
                                false,
                                true
                            ]
                        },
                        "name": "FixScaled"
                    }
                ],
                "numbers": [
                    40,
                    34,
                    34
                ],
                "pbc": [
                    false,
                    false,
                    false
                ],
                "positions": [
                    [
                        -7.531247620877374e-17,
                        2.1393674959666873,
                        11.577351043999998
                    ],
                    [
                        1.8527465995658279,
                        1.0696837480414574,
                        10.018825993599998
                    ],
                    [
                        1.8527465995658279,
                        1.0696837480414574,
                        13.135876094499999
                    ]
                ]
            },
            "name": "Se2Zr_proto_MoS2",
            "prototype": "MoS2",
            "volume": 275.3352846041813
        },
        "163": {
            "N_TM": 2,
            "anion": "Se",
            "cation": "Zr",
            "energy": -39.152691391719586,
            "formula": "Se2Zr",
            "geometry": {
                "cell": [
                    [
                        3.721529862995835,
                        0.0,
                        0.0
                    ],
                    [
                        0.0,
                        6.727663772301903,
                        0.0
                    ],
                    [
                        0.0,
                        0.0,
                        24.220856573
                    ]
                ],
                "constraints": [
                    {
                        "kwargs": {
                            "a": 0,
                            "cell": [
                                [
                                    3.7026400602240437,
                                    0.0,
                                    0.0
                                ],
                                [
                                    0.0,
                                    6.693515385361,
                                    0.0
                                ],
                                [
                                    0.0,
                                    0.0,
                                    24.220856573
                                ]
                            ],
                            "mask": [
                                false,
                                false,
                                true
                            ]
                        },
                        "name": "FixScaled"
                    }
                ],
                "numbers": [
                    34,
                    34,
                    34,
                    34,
                    40,
                    40
                ],
                "pbc": [
                    false,
                    false,
                    false
                ],
                "positions": [
                    [
                        0.9303824657489587,
                        1.4978788963795397,
                        10.001951794049997
                    ],
                    [
                        2.7911473972468763,
                        4.92146673953267,
                        10.626046026349998
                    ],
                    [
                        2.7911473972468763,
                        2.5797445024544894,
                        14.218904778949998
                    ],
                    [
                        0.9303824657489587,
                        5.883465926412115,
                        13.59490794615
                    ],
                    [
                        0.9303824657489587,
                        3.233057946558654,
                        12.214558425549997
                    ],
                    [
                        2.7911473972468763,
                        0.8441978458897876,
                        12.006333147649999
                    ]
                ]
            },
            "name": "Se2Zr_proto_WTe2",
            "prototype": "WTe2",
            "volume": 606.4224698346192
        },
        "164": {
            "N_TM": 2,
            "anion": "Se",
            "cation": "Zr",
            "energy": -37.14432924244034,
            "formula": "Se2Zr",
            "geometry": {
                "cell": [
                    [
                        4.660108063955788,
                        0.0,
                        0.0
                    ],
                    [
                        0.0,
                        4.7492092719471275,
                        0.0
                    ],
                    [
                        0.0,
                        0.0,
                        21.2451023148
                    ]
                ],
                "constraints": [
                    {
                        "kwargs": {
                            "a": 0,
                            "cell": [
                                [
                                    4.694815011931901,
                                    0.0,
                                    0.0
                                ],
                                [
                                    0.0,
                                    4.784579816335152,
                                    0.0
                                ],
                                [
                                    0.0,
                                    0.0,
                                    21.2451023148
                                ]
                            ],
                            "mask": [
                                false,
                                false,
                                true
                            ]
                        },
                        "name": "FixScaled"
                    }
                ],
                "numbers": [
                    40,
                    40,
                    34,
                    34,
                    34,
                    34
                ],
                "pbc": [
                    false,
                    false,
                    false
                ],
                "positions": [
                    [
                        2.5733498469475298,
                        0.2648164621624192,
                        10.622551157400002
                    ],
                    [
                        0.24329581501228842,
                        2.639421098135983,
                        10.622551157400002
                    ],
                    [
                        0.7298874450368649,
                        0.7944493864872584,
                        9.984557734600001
                    ],
                    [
                        3.059941476972105,
                        2.1097881738111437,
                        11.260544580200001
                    ],
                    [
                        4.416812248943499,
                        4.484392809784709,
                        11.260544580200001
                    ],
                    [
                        2.0867582169229535,
                        3.1690540224608226,
                        9.984557734600001
                    ]
                ]
            },
            "name": "Se2Zr_proto_PdS2",
            "prototype": "PdS2",
            "volume": 470.19295931577716
        },
        "165": {
            "N_TM": 2,
            "anion": "Se",
            "cation": "Zr",
            "energy": -38.53203055632846,
            "formula": "Se2Zr",
            "geometry": {
                "cell": [
                    [
                        6.342445603058613,
                        0.0,
                        0.0
                    ],
                    [
                        0.6086916749703718,
                        3.9607365568220576,
                        0.0
                    ],
                    [
                        0.0,
                        0.0,
                        17.912429
                    ]
                ],
                "constraints": [
                    {
                        "kwargs": {
                            "a": 0,
                            "cell": [
                                [
                                    6.378392809554968,
                                    0.0,
                                    0.0
                                ],
                                [
                                    0.6121415690179013,
                                    3.983184903058891,
                                    0.0
                                ],
                                [
                                    0.0,
                                    0.0,
                                    17.912429
                                ]
                            ],
                            "mask": [
                                false,
                                false,
                                true
                            ]
                        },
                        "name": "FixScaled"
                    }
                ],
                "numbers": [
                    34,
                    34,
                    34,
                    34,
                    40,
                    40
                ],
                "pbc": [
                    false,
                    false,
                    false
                ],
                "positions": [
                    [
                        3.272593693728428,
                        3.2282974012490384,
                        7.433151647078919
                    ],
                    [
                        6.139566196063129,
                        1.2477748298073128,
                        7.433110624552221
                    ],
                    [
                        0.8115716034266013,
                        2.712965120142535,
                        10.479318375447775
                    ],
                    [
                        3.6785429120264563,
                        0.7324391555730202,
                        10.479278153424806
                    ],
                    [
                        5.2133326423094415,
                        2.9704633450866598,
                        8.956075576271894
                    ],
                    [
                        1.7378016533426623,
                        0.9902744973392879,
                        8.956355965015508
                    ]
                ]
            },
            "name": "Se2Zr_proto_NbTe2",
            "prototype": "NbTe2",
            "volume": 449.9737611367521
        },
        "166": {
            "N_TM": 1,
            "anion": "Se",
            "cation": "Zr",
            "energy": -19.594841053826553,
            "formula": "Se2Zr",
            "geometry": {
                "cell": [
                    [
                        3.8000320386689674,
                        0.0,
                        0.0
                    ],
                    [
                        -1.9000160192900553,
                        3.2909242806878054,
                        0.0
                    ],
                    [
                        0.0,
                        0.0,
                        23.4828509546
                    ]
                ],
                "constraints": [
                    {
                        "kwargs": {
                            "a": 0,
                            "cell": [
                                [
                                    3.7910801154317193,
                                    0.0,
                                    0.0
                                ],
                                [
                                    -1.8955400576715358,
                                    3.2831716877516066,
                                    0.0
                                ],
                                [
                                    0.0,
                                    0.0,
                                    23.4828509546
                                ]
                            ],
                            "mask": [
                                false,
                                false,
                                true
                            ]
                        },
                        "name": "FixScaled"
                    }
                ],
                "numbers": [
                    40,
                    34,
                    34
                ],
                "pbc": [
                    false,
                    false,
                    false
                ],
                "positions": [
                    [
                        0.3166693365397921,
                        0.5484873800998247,
                        11.741425477299998
                    ],
                    [
                        0.316669336628649,
                        2.7424369005879807,
                        13.495542559699999
                    ],
                    [
                        2.2166853559187043,
                        1.6454621403883316,
                        9.987308394899998
                    ]
                ]
            },
            "name": "Se2Zr_proto_CdI2",
            "prototype": "CdI2",
            "volume": 293.6675566252598
        },
        "167": {
            "N_TM": 2,
            "anion": "Se",
            "cation": "Zr",
            "energy": -38.77467779986565,
            "formula": "Se2Zr",
            "geometry": {
                "cell": [
                    [
                        4.122724668723039,
                        0.0,
                        0.0
                    ],
                    [
                        -3.952488005846762e-05,
                        6.139380613461055,
                        0.0
                    ],
                    [
                        0.0,
                        0.0,
                        22.6937055919
                    ]
                ],
                "constraints": [
                    {
                        "kwargs": {
                            "a": 0,
                            "cell": [
                                [
                                    4.154650982799414,
                                    0.0,
                                    0.0
                                ],
                                [
                                    -3.9830960099211284e-05,
                                    6.1869238790074474,
                                    0.0
                                ],
                                [
                                    0.0,
                                    0.0,
                                    22.6937055919
                                ]
                            ],
                            "mask": [
                                false,
                                false,
                                true
                            ]
                        },
                        "name": "FixScaled"
                    }
                ],
                "numbers": [
                    34,
                    34,
                    34,
                    34,
                    40,
                    40
                ],
                "pbc": [
                    false,
                    false,
                    false
                ],
                "positions": [
                    [
                        3.166494536247195,
                        0.19744842099865548,
                        10.065865192614101
                    ],
                    [
                        3.754206366303039,
                        3.266866615829054,
                        10.065735547355901
                    ],
                    [
                        1.1051632870745522,
                        5.941932192462399,
                        12.6278682418372
                    ],
                    [
                        1.692882536171634,
                        2.8724717194916587,
                        12.627970044544101
                    ],
                    [
                        0.36848738880779114,
                        1.5349299033786246,
                        11.346882784693504
                    ],
                    [
                        2.429833230457218,
                        4.604445908043672,
                        11.346836763850103
                    ]
                ]
            },
            "name": "Se2Zr_proto_PdCl2",
            "prototype": "PdCl2",
            "volume": 574.3998354498062
        },
        "168": {
            "N_TM": 2,
            "anion": "Se",
            "cation": "Zr",
            "energy": -38.819748399638705,
            "formula": "Se2Zr",
            "geometry": {
                "cell": [
                    [
                        7.048333465892605,
                        0.0,
                        -0.00236367868809233
                    ],
                    [
                        0.0,
                        3.5631682841198025,
                        0.0
                    ],
                    [
                        -0.0050190513365252045,
                        0.0,
                        18.3201629261193
                    ]
                ],
                "constraints": [
                    {
                        "kwargs": {
                            "a": 0,
                            "cell": [
                                [
                                    7.019068073834213,
                                    0.0,
                                    -0.00236367868809233
                                ],
                                [
                                    0.0,
                                    3.5483736497130454,
                                    0.0
                                ],
                                [
                                    -0.004998211728717857,
                                    0.0,
                                    18.3201629261193
                                ]
                            ],
                            "mask": [
                                false,
                                false,
                                true
                            ]
                        },
                        "name": "FixScaled"
                    }
                ],
                "numbers": [
                    40,
                    40,
                    34,
                    34,
                    34,
                    34
                ],
                "pbc": [
                    false,
                    false,
                    false
                ],
                "positions": [
                    [
                        3.1600547288524607,
                        0.8907920710073238,
                        9.123274046293993
                    ],
                    [
                        6.587941234238091,
                        2.672376213112479,
                        9.191960073102576
                    ],
                    [
                        4.0027287294553195,
                        2.672376213112479,
                        10.789847660280842
                    ],
                    [
                        0.4549142048513875,
                        0.8907920710073238,
                        10.801156831676023
                    ],
                    [
                        2.242177042282663,
                        2.672376213112479,
                        7.518099934064191
                    ],
                    [
                        5.744982548014837,
                        0.8907920710073238,
                        7.525338792446995
                    ]
                ]
            },
            "name": "Se2Zr_proto_CrI2",
            "prototype": "CrI2",
            "volume": 460.0998256720078
        },
        "17": {
            "N_TM": 2,
            "anion": "Se",
            "cation": "Mo",
            "energy": -38.47206257442883,
            "formula": "MoSe2",
            "geometry": {
                "cell": [
                    [
                        3.6532141207097437,
                        0.0,
                        0.0
                    ],
                    [
                        -3.5023646144596094e-05,
                        5.440206114092627,
                        0.0
                    ],
                    [
                        0.0,
                        0.0,
                        22.6937055919
                    ]
                ],
                "constraints": [
                    {
                        "kwargs": {
                            "a": 0,
                            "cell": [
                                [
                                    3.681693324796927,
                                    0.0,
                                    0.0
                                ],
                                [
                                    -3.529667847543452e-05,
                                    5.482616094750833,
                                    0.0
                                ],
                                [
                                    0.0,
                                    0.0,
                                    22.6937055919
                                ]
                            ],
                            "mask": [
                                false,
                                false,
                                true
                            ]
                        },
                        "name": "FixScaled"
                    }
                ],
                "numbers": [
                    34,
                    34,
                    34,
                    34,
                    42,
                    42
                ],
                "pbc": [
                    false,
                    false,
                    false
                ],
                "positions": [
                    [
                        2.8058828766150667,
                        0.17496229257714424,
                        10.065865192614101
                    ],
                    [
                        3.326663993228705,
                        2.8948242267942987,
                        10.065735547355901
                    ],
                    [
                        0.9793033613572067,
                        5.265243821515482,
                        12.6278682418372
                    ],
                    [
                        1.5000910521052797,
                        2.5453444239429723,
                        12.627970044544101
                    ],
                    [
                        0.32652273442093344,
                        1.360126626903577,
                        11.346882784693504
                    ],
                    [
                        2.153115180312423,
                        4.080075232023543,
                        11.346836763850103
                    ]
                ]
            },
            "name": "MoSe2_proto_PdCl2",
            "prototype": "PdCl2",
            "volume": 451.0201013961831
        },
        "18": {
            "N_TM": 2,
            "anion": "Se",
            "cation": "Mo",
            "energy": -39.17500269348019,
            "formula": "MoSe2",
            "geometry": {
                "cell": [
                    [
                        6.19856878178483,
                        0.0,
                        -0.00236367868809233
                    ],
                    [
                        0.0,
                        3.133583817659764,
                        0.0
                    ],
                    [
                        -0.004413941973561356,
                        0.0,
                        18.3201629261193
                    ]
                ],
                "constraints": [
                    {
                        "kwargs": {
                            "a": 0,
                            "cell": [
                                [
                                    6.212664908869791,
                                    0.0,
                                    -0.00236367868809233
                                ],
                                [
                                    0.0,
                                    3.1407098813173806,
                                    0.0
                                ],
                                [
                                    -0.00442397969181461,
                                    0.0,
                                    18.3201629261193
                                ]
                            ],
                            "mask": [
                                false,
                                false,
                                true
                            ]
                        },
                        "name": "FixScaled"
                    }
                ],
                "numbers": [
                    42,
                    42,
                    34,
                    34,
                    34,
                    34
                ],
                "pbc": [
                    false,
                    false,
                    false
                ],
                "positions": [
                    [
                        2.779070639291295,
                        0.783395954395042,
                        9.123274046293993
                    ],
                    [
                        5.793682587293673,
                        2.350187863264722,
                        9.191960073102576
                    ],
                    [
                        3.5201497580127477,
                        2.350187863264722,
                        10.789847660280842
                    ],
                    [
                        0.4000686122794243,
                        0.783395954395042,
                        10.801156831676023
                    ],
                    [
                        1.9718545787855783,
                        2.350187863264722,
                        7.518099934064191
                    ],
                    [
                        5.052353105361153,
                        0.783395954395042,
                        7.525338792446995
                    ]
                ]
            },
            "name": "MoSe2_proto_CrI2",
            "prototype": "CrI2",
            "volume": 355.8459539758728
        },
        "19": {
            "N_TM": 2,
            "anion": "Se",
            "cation": "Mo",
            "energy": -36.89972969329352,
            "formula": "MoSe2",
            "geometry": {
                "cell": [
                    [
                        3.5018635459120317,
                        0.0,
                        0.0
                    ],
                    [
                        0.0,
                        4.769345920828609,
                        0.0
                    ],
                    [
                        0.0,
                        0.0,
                        20.0072570000001
                    ]
                ],
                "constraints": [
                    {
                        "kwargs": {
                            "a": 0,
                            "cell": [
                                [
                                    3.4266917191817345,
                                    0.0,
                                    0.0
                                ],
                                [
                                    0.0,
                                    4.66696601924852,
                                    0.0
                                ],
                                [
                                    0.0,
                                    0.0,
                                    20.0072570000001
                                ]
                            ],
                            "mask": [
                                false,
                                false,
                                true
                            ]
                        },
                        "name": "FixScaled"
                    }
                ],
                "numbers": [
                    42,
                    42,
                    34,
                    34,
                    34,
                    34
                ],
                "pbc": [
                    false,
                    false,
                    false
                ],
                "positions": [
                    [
                        2.6263979746661326,
                        3.576993237090562,
                        10.938831339628422
                    ],
                    [
                        0.8754655712458991,
                        1.1923528601422655,
                        9.06842707077326
                    ],
                    [
                        0.8754655712458991,
                        3.577015379458582,
                        9.51581199359726
                    ],
                    [
                        2.6263979746661326,
                        1.19237578659339,
                        7.97596418326706
                    ],
                    [
                        2.6263979746661326,
                        1.1923305413700274,
                        10.49144784688309
                    ],
                    [
                        0.8754655712458991,
                        3.5769704875421606,
                        12.03129281673304
                    ]
                ]
            },
            "name": "MoSe2_proto_FeO2",
            "prototype": "FeO2",
            "volume": 334.15317586105164
        },
        "2": {
            "N_TM": 2,
            "anion": "Se",
            "cation": "Ti",
            "energy": -35.31125936834968,
            "formula": "Se2Ti",
            "geometry": {
                "cell": [
                    [
                        3.5479721610563884,
                        0.0,
                        0.0
                    ],
                    [
                        0.0,
                        4.832143323603057,
                        0.0
                    ],
                    [
                        0.0,
                        0.0,
                        20.0072570000001
                    ]
                ],
                "constraints": [
                    {
                        "kwargs": {
                            "a": 0,
                            "cell": [
                                [
                                    3.600550536482451,
                                    0.0,
                                    0.0
                                ],
                                [
                                    0.0,
                                    4.90375218473496,
                                    0.0
                                ],
                                [
                                    0.0,
                                    0.0,
                                    20.0072570000001
                                ]
                            ],
                            "mask": [
                                false,
                                false,
                                true
                            ]
                        },
                        "name": "FixScaled"
                    }
                ],
                "numbers": [
                    22,
                    22,
                    34,
                    34,
                    34,
                    34
                ],
                "pbc": [
                    false,
                    false,
                    false
                ],
                "positions": [
                    [
                        2.6609794401750233,
                        3.6240910758214597,
                        10.938831339628422
                    ],
                    [
                        0.8869927208813648,
                        1.2080524265085082,
                        9.06842707077326
                    ],
                    [
                        0.8869927208813648,
                        3.62411350973537,
                        9.51581199359726
                    ],
                    [
                        2.6609794401750233,
                        1.2080756548294507,
                        7.97596418326706
                    ],
                    [
                        2.6609794401750233,
                        1.2080298138676866,
                        10.49144784688309
                    ],
                    [
                        0.8869927208813648,
                        3.624068026732497,
                        12.03129281673304
                    ]
                ]
            },
            "name": "Se2Ti_proto_FeO2",
            "prototype": "FeO2",
            "volume": 343.01061606516464
        },
        "20": {
            "N_TM": 1,
            "anion": "Se",
            "cation": "Tc",
            "energy": -18.298518108265103,
            "formula": "Se2Tc",
            "geometry": {
                "cell": [
                    [
                        3.4254016237586264,
                        0.0,
                        0.0
                    ],
                    [
                        -1.7127008118793132,
                        2.9664848243483672,
                        0.0
                    ],
                    [
                        0.0,
                        0.0,
                        23.1547020881
                    ]
                ],
                "constraints": [
                    {
                        "kwargs": {
                            "a": 0,
                            "cell": [
                                [
                                    3.4082629540333174,
                                    0.0,
                                    0.0
                                ],
                                [
                                    -1.7041314770166587,
                                    2.9516423009791333,
                                    0.0
                                ],
                                [
                                    0.0,
                                    0.0,
                                    23.1547020881
                                ]
                            ],
                            "mask": [
                                false,
                                false,
                                true
                            ]
                        },
                        "name": "FixScaled"
                    }
                ],
                "numbers": [
                    43,
                    34,
                    34
                ],
                "pbc": [
                    false,
                    false,
                    false
                ],
                "positions": [
                    [
                        -2.7838585040340974e-17,
                        1.9776565495297642,
                        11.577351043999998
                    ],
                    [
                        1.7127008118793141,
                        0.9888282748186028,
                        10.018825993599998
                    ],
                    [
                        1.7127008118793141,
                        0.9888282748186028,
                        13.135876094499999
                    ]
                ]
            },
            "name": "Se2Tc_proto_MoS2",
            "prototype": "MoS2",
            "volume": 235.28423458333984
        },
        "21": {
            "N_TM": 2,
            "anion": "Se",
            "cation": "Tc",
            "energy": -37.24305591924003,
            "formula": "Se2Tc",
            "geometry": {
                "cell": [
                    [
                        3.2748160793508165,
                        0.0,
                        0.0
                    ],
                    [
                        0.0,
                        5.920108748036371,
                        0.0
                    ],
                    [
                        0.0,
                        0.0,
                        24.220856573
                    ]
                ],
                "constraints": [
                    {
                        "kwargs": {
                            "a": 0,
                            "cell": [
                                [
                                    3.274816097448239,
                                    0.0,
                                    0.0
                                ],
                                [
                                    0.0,
                                    5.920108780752319,
                                    0.0
                                ],
                                [
                                    0.0,
                                    0.0,
                                    24.220856573
                                ]
                            ],
                            "mask": [
                                false,
                                false,
                                true
                            ]
                        },
                        "name": "FixScaled"
                    }
                ],
                "numbers": [
                    34,
                    34,
                    34,
                    34,
                    43,
                    43
                ],
                "pbc": [
                    false,
                    false,
                    false
                ],
                "positions": [
                    [
                        0.818704019837704,
                        1.3180810245696157,
                        10.001951794049997
                    ],
                    [
                        2.4561120595131123,
                        4.3307185501496175,
                        10.626046026349998
                    ],
                    [
                        2.4561120595131123,
                        2.270084908160332,
                        14.218904778949998
                    ],
                    [
                        0.818704019837704,
                        5.177244178451083,
                        13.59490794615
                    ],
                    [
                        0.818704019837704,
                        2.844977882386285,
                        12.214558425549997
                    ],
                    [
                        2.4561120595131123,
                        0.7428645695852886,
                        12.006333147649999
                    ]
                ]
            },
            "name": "Se2Tc_proto_WTe2",
            "prototype": "WTe2",
            "volume": 469.57622108983486
        },
        "22": {
            "N_TM": 2,
            "anion": "Se",
            "cation": "Tc",
            "energy": -35.68900731060424,
            "formula": "Se2Tc",
            "geometry": {
                "cell": [
                    [
                        4.214063522503949,
                        0.0,
                        0.0
                    ],
                    [
                        0.0,
                        4.294636364432558,
                        0.0
                    ],
                    [
                        0.0,
                        0.0,
                        21.2451023148
                    ]
                ],
                "constraints": [
                    {
                        "kwargs": {
                            "a": 0,
                            "cell": [
                                [
                                    4.196961405139223,
                                    0.0,
                                    0.0
                                ],
                                [
                                    0.0,
                                    4.277207254797375,
                                    0.0
                                ],
                                [
                                    0.0,
                                    0.0,
                                    21.2451023148
                                ]
                            ],
                            "mask": [
                                false,
                                false,
                                true
                            ]
                        },
                        "name": "FixScaled"
                    }
                ],
                "numbers": [
                    43,
                    43,
                    34,
                    34,
                    34,
                    34
                ],
                "pbc": [
                    false,
                    false,
                    false
                ],
                "positions": [
                    [
                        2.327040397311608,
                        0.2394694238935541,
                        10.622551157400002
                    ],
                    [
                        0.22000863609820362,
                        2.386787606109833,
                        10.622551157400002
                    ],
                    [
                        0.6600259082946106,
                        0.718408271680663,
                        9.984557734600001
                    ],
                    [
                        2.7670576695080147,
                        1.9078487583227248,
                        11.260544580200001
                    ],
                    [
                        3.994054886405745,
                        4.055166940539005,
                        11.260544580200001
                    ],
                    [
                        1.8870231251152003,
                        2.865726453896943,
                        9.984557734600001
                    ]
                ]
            },
            "name": "Se2Tc_proto_PdS2",
            "prototype": "PdS2",
            "volume": 384.4911093004683
        },
        "23": {
            "N_TM": 2,
            "anion": "Se",
            "cation": "Tc",
            "energy": -36.64802252666547,
            "formula": "Se2Tc",
            "geometry": {
                "cell": [
                    [
                        5.683336131616986,
                        0.0,
                        0.0
                    ],
                    [
                        0.5454361938406376,
                        3.5491352374149843,
                        0.0
                    ],
                    [
                        0.0,
                        0.0,
                        17.912429
                    ]
                ],
                "constraints": [
                    {
                        "kwargs": {
                            "a": 0,
                            "cell": [
                                [
                                    5.693748619799887,
                                    0.0,
                                    0.0
                                ],
                                [
                                    0.5464354921033775,
                                    3.5556376380936126,
                                    0.0
                                ],
                                [
                                    0.0,
                                    0.0,
                                    17.912429
                                ]
                            ],
                            "mask": [
                                false,
                                false,
                                true
                            ]
                        },
                        "name": "FixScaled"
                    }
                ],
                "numbers": [
                    34,
                    34,
                    34,
                    34,
                    43,
                    43
                ],
                "pbc": [
                    false,
                    false,
                    false
                ],
                "positions": [
                    [
                        2.932504454543414,
                        2.8928114504089533,
                        7.433151647078919
                    ],
                    [
                        5.501540033344986,
                        1.1181055728639255,
                        7.433110624552221
                    ],
                    [
                        0.7272327593829756,
                        2.431032705063658,
                        10.479318375447775
                    ],
                    [
                        3.2962672685031014,
                        0.6563237870060313,
                        10.479278153424806
                    ],
                    [
                        4.671561039149789,
                        2.6617716119841117,
                        8.956075576271894
                    ],
                    [
                        1.5572086138607468,
                        0.8873647774342939,
                        8.956355965015508
                    ]
                ]
            },
            "name": "Se2Tc_proto_NbTe2",
            "prototype": "NbTe2",
            "volume": 361.3103251719507
        },
        "24": {
            "N_TM": 1,
            "anion": "Se",
            "cation": "Tc",
            "energy": -18.00252029417861,
            "formula": "Se2Tc",
            "geometry": {
                "cell": [
                    [
                        3.1692330091419305,
                        0.0,
                        0.0
                    ],
                    [
                        -1.5846165045339116,
                        2.7446362964338733,
                        0.0
                    ],
                    [
                        0.0,
                        0.0,
                        23.4828509546
                    ]
                ],
                "constraints": [
                    {
                        "kwargs": {
                            "a": 0,
                            "cell": [
                                [
                                    3.1787736525703867,
                                    0.0,
                                    0.0
                                ],
                                [
                                    -1.5893868262480282,
                                    2.75289873601138,
                                    0.0
                                ],
                                [
                                    0.0,
                                    0.0,
                                    23.4828509546
                                ]
                            ],
                            "mask": [
                                false,
                                false,
                                true
                            ]
                        },
                        "name": "FixScaled"
                    }
                ],
                "numbers": [
                    43,
                    34,
                    34
                ],
                "pbc": [
                    false,
                    false,
                    false
                ],
                "positions": [
                    [
                        0.2641027507485211,
                        0.45743938272662765,
                        11.741425477299998
                    ],
                    [
                        0.26410275082262813,
                        2.2871969137072456,
                        13.495542559699999
                    ],
                    [
                        1.8487192553565404,
                        1.3723181482539903,
                        9.987308394899998
                    ]
                ]
            },
            "name": "Se2Tc_proto_CdI2",
            "prototype": "CdI2",
            "volume": 204.26304167712522
        },
        "25": {
            "N_TM": 2,
            "anion": "Se",
            "cation": "Tc",
            "energy": -36.87121491795814,
            "formula": "Se2Tc",
            "geometry": {
                "cell": [
                    [
                        3.6838930597292614,
                        0.0,
                        0.0
                    ],
                    [
                        -3.531776750425581e-05,
                        5.485891843456728,
                        0.0
                    ],
                    [
                        0.0,
                        0.0,
                        22.6937055919
                    ]
                ],
                "constraints": [
                    {
                        "kwargs": {
                            "a": 0,
                            "cell": [
                                [
                                    3.6838931032279247,
                                    0.0,
                                    0.0
                                ],
                                [
                                    -3.531776792128086e-05,
                                    5.485891908233028,
                                    0.0
                                ],
                                [
                                    0.0,
                                    0.0,
                                    22.6937055919
                                ]
                            ],
                            "mask": [
                                false,
                                false,
                                true
                            ]
                        },
                        "name": "FixScaled"
                    }
                ],
                "numbers": [
                    34,
                    34,
                    34,
                    34,
                    43,
                    43
                ],
                "pbc": [
                    false,
                    false,
                    false
                ],
                "positions": [
                    [
                        2.8294461025370286,
                        0.17643158983904317,
                        10.065865192614101
                    ],
                    [
                        3.354600631600962,
                        2.9191343638384395,
                        10.065735547355901
                    ],
                    [
                        0.987527349087455,
                        5.309460253617685,
                        12.6278682418372
                    ],
                    [
                        1.512688507494049,
                        2.5667197016533976,
                        12.627970044544101
                    ],
                    [
                        0.32926480502692357,
                        1.3715486899053184,
                        11.346882784693504
                    ],
                    [
                        2.171196597698921,
                        4.114338862651901,
                        11.346836763850103
                    ]
                ]
            },
            "name": "Se2Tc_proto_PdCl2",
            "prototype": "PdCl2",
            "volume": 458.62705631392174
        },
        "26": {
            "N_TM": 2,
            "anion": "Se",
            "cation": "Tc",
            "energy": -37.17411532684166,
            "formula": "Se2Tc",
            "geometry": {
                "cell": [
                    [
                        6.160288013331604,
                        0.0,
                        -0.00236367868809233
                    ],
                    [
                        0.0,
                        3.1142316089845754,
                        0.0
                    ],
                    [
                        -0.004386682601825027,
                        0.0,
                        18.3201629261193
                    ]
                ],
                "constraints": [
                    {
                        "kwargs": {
                            "a": 0,
                            "cell": [
                                [
                                    6.192981682510827,
                                    0.0,
                                    -0.00236367868809233
                                ],
                                [
                                    0.0,
                                    3.1307593521276362,
                                    0.0
                                ],
                                [
                                    -0.00440996345321833,
                                    0.0,
                                    18.3201629261193
                                ]
                            ],
                            "mask": [
                                false,
                                false,
                                true
                            ]
                        },
                        "name": "FixScaled"
                    }
                ],
                "numbers": [
                    43,
                    43,
                    34,
                    34,
                    34,
                    34
                ],
                "pbc": [
                    false,
                    false,
                    false
                ],
                "positions": [
                    [
                        2.761907812935235,
                        0.7785579022263679,
                        9.123274046293993
                    ],
                    [
                        5.757902291966884,
                        2.335673706758208,
                        9.191960073102576
                    ],
                    [
                        3.4984102173944107,
                        2.335673706758208,
                        10.789847660280842
                    ],
                    [
                        0.397597891303144,
                        0.7785579022263679,
                        10.801156831676023
                    ],
                    [
                        1.9596769114544128,
                        2.335673706758208,
                        7.518099934064191
                    ],
                    [
                        5.021151070475516,
                        0.7785579022263679,
                        7.525338792446995
                    ]
                ]
            },
            "name": "Se2Tc_proto_CrI2",
            "prototype": "CrI2",
            "volume": 351.46429947263795
        },
        "27": {
            "N_TM": 1,
            "anion": "Se",
            "cation": "V",
            "energy": -18.0380397321427,
            "formula": "Se2V",
            "geometry": {
                "cell": [
                    [
                        3.334632759608414,
                        0.0,
                        0.0
                    ],
                    [
                        -1.667316379804207,
                        2.887876682121388,
                        0.0
                    ],
                    [
                        0.0,
                        0.0,
                        23.1547020881
                    ]
                ],
                "constraints": [
                    {
                        "kwargs": {
                            "a": 0,
                            "cell": [
                                [
                                    3.34572298771865,
                                    0.0,
                                    0.0
                                ],
                                [
                                    -1.672861493859325,
                                    2.8974811013986455,
                                    0.0
                                ],
                                [
                                    0.0,
                                    0.0,
                                    23.1547020881
                                ]
                            ],
                            "mask": [
                                false,
                                false,
                                true
                            ]
                        },
                        "name": "FixScaled"
                    }
                ],
                "numbers": [
                    23,
                    34,
                    34
                ],
                "pbc": [
                    false,
                    false,
                    false
                ],
                "positions": [
                    [
                        1.3399038867452764e-16,
                        1.925251121379394,
                        11.577351043999998
                    ],
                    [
                        1.6673163798042074,
                        0.9626255607419939,
                        10.018825993599998
                    ],
                    [
                        1.6673163798042074,
                        0.9626255607419939,
                        13.135876094499999
                    ]
                ]
            },
            "name": "Se2V_proto_MoS2",
            "prototype": "MoS2",
            "volume": 222.97997074335777
        },
        "28": {
            "N_TM": 2,
            "anion": "Se",
            "cation": "Tc",
            "energy": -35.1036618632797,
            "formula": "Se2Tc",
            "geometry": {
                "cell": [
                    [
                        3.4696045578761727,
                        0.0,
                        0.0
                    ],
                    [
                        0.0,
                        4.725410949924764,
                        0.0
                    ],
                    [
                        0.0,
                        0.0,
                        20.0072570000001
                    ]
                ],
                "constraints": [
                    {
                        "kwargs": {
                            "a": 0,
                            "cell": [
                                [
                                    3.4345172813403146,
                                    0.0,
                                    0.0
                                ],
                                [
                                    0.0,
                                    4.6776240053378935,
                                    0.0
                                ],
                                [
                                    0.0,
                                    0.0,
                                    20.0072570000001
                                ]
                            ],
                            "mask": [
                                false,
                                false,
                                true
                            ]
                        },
                        "name": "FixScaled"
                    }
                ],
                "numbers": [
                    43,
                    43,
                    34,
                    34,
                    34,
                    34
                ],
                "pbc": [
                    false,
                    false,
                    false
                ],
                "positions": [
                    [
                        2.6022037307353365,
                        3.5440421581787764,
                        10.938831339628422
                    ],
                    [
                        0.8674008271408362,
                        1.1813689665251788,
                        9.06842707077326
                    ],
                    [
                        0.8674008271408362,
                        3.5440640965724337,
                        9.51581199359726
                    ],
                    [
                        2.6022037307353365,
                        1.181391681779007,
                        7.97596418326706
                    ],
                    [
                        2.6022037307353365,
                        1.1813468533523301,
                        10.49144784688309
                    ],
                    [
                        0.8674008271408362,
                        3.5440196181980523,
                        12.03129281673304
                    ]
                ]
            },
            "name": "Se2Tc_proto_FeO2",
            "prototype": "FeO2",
            "volume": 328.0251281395222
        },
        "29": {
            "N_TM": 1,
            "anion": "Se",
            "cation": "Ru",
            "energy": -16.576202066655114,
            "formula": "RuSe2",
            "geometry": {
                "cell": [
                    [
                        3.4756795633776916,
                        0.0,
                        0.0
                    ],
                    [
                        -1.7378397816888458,
                        3.0100267973085484,
                        0.0
                    ],
                    [
                        0.0,
                        0.0,
                        23.1547020881
                    ]
                ],
                "constraints": [
                    {
                        "kwargs": {
                            "a": 0,
                            "cell": [
                                [
                                    3.494565703695901,
                                    0.0,
                                    0.0
                                ],
                                [
                                    -1.7472828518479504,
                                    3.0263826746036044,
                                    0.0
                                ],
                                [
                                    0.0,
                                    0.0,
                                    23.1547020881
                                ]
                            ],
                            "mask": [
                                false,
                                false,
                                true
                            ]
                        },
                        "name": "FixScaled"
                    }
                ],
                "numbers": [
                    44,
                    34,
                    34
                ],
                "pbc": [
                    false,
                    false,
                    false
                ],
                "positions": [
                    [
                        -6.444988960688217e-17,
                        2.006684531502693,
                        11.577351043999998
                    ],
                    [
                        1.7378397816888458,
                        1.0033422658058557,
                        10.018825993599998
                    ],
                    [
                        1.7378397816888458,
                        1.0033422658058557,
                        13.135876094499999
                    ]
                ]
            },
            "name": "RuSe2_proto_MoS2",
            "prototype": "MoS2",
            "volume": 242.24191438206313
        },
        "3": {
            "N_TM": 2,
            "anion": "Se",
            "cation": "Zr",
            "energy": -38.47200494828146,
            "formula": "Se2Zr",
            "geometry": {
                "cell": [
                    [
                        3.8686737532986193,
                        0.0,
                        0.0
                    ],
                    [
                        0.0,
                        5.268921287881322,
                        0.0
                    ],
                    [
                        0.0,
                        0.0,
                        20.0072570000001
                    ]
                ],
                "constraints": [
                    {
                        "kwargs": {
                            "a": 0,
                            "cell": [
                                [
                                    3.941566344580967,
                                    0.0,
                                    0.0
                                ],
                                [
                                    0.0,
                                    5.368196995895968,
                                    0.0
                                ],
                                [
                                    0.0,
                                    0.0,
                                    20.0072570000001
                                ]
                            ],
                            "mask": [
                                false,
                                false,
                                true
                            ]
                        },
                        "name": "FixScaled"
                    }
                ],
                "numbers": [
                    40,
                    40,
                    34,
                    34,
                    34,
                    34
                ],
                "pbc": [
                    false,
                    false,
                    false
                ],
                "positions": [
                    [
                        2.9015056632257368,
                        3.951673065106502,
                        10.938831339628422
                    ],
                    [
                        0.9671680900728824,
                        1.3172484176568762,
                        9.06842707077326
                    ],
                    [
                        0.9671680900728824,
                        3.951697526824348,
                        9.51581199359726
                    ],
                    [
                        2.9015056632257368,
                        1.317273745588293,
                        7.97596418326706
                    ],
                    [
                        2.9015056632257368,
                        1.3172237610569744,
                        10.49144784688309
                    ],
                    [
                        0.9671680900728824,
                        3.951647932607864,
                        12.03129281673304
                    ]
                ]
            },
            "name": "Se2Zr_proto_FeO2",
            "prototype": "FeO2",
            "volume": 407.8226746754571
        },
        "30": {
            "N_TM": 2,
            "anion": "Se",
            "cation": "Ru",
            "energy": -34.27972847611532,
            "formula": "RuSe2",
            "geometry": {
                "cell": [
                    [
                        3.385957522921037,
                        0.0,
                        0.0
                    ],
                    [
                        0.0,
                        6.12102672828517,
                        0.0
                    ],
                    [
                        0.0,
                        0.0,
                        24.220856573
                    ]
                ],
                "constraints": [
                    {
                        "kwargs": {
                            "a": 0,
                            "cell": [
                                [
                                    3.386509573514408,
                                    0.0,
                                    0.0
                                ],
                                [
                                    0.0,
                                    6.122024707856537,
                                    0.0
                                ],
                                [
                                    0.0,
                                    0.0,
                                    24.220856573
                                ]
                            ],
                            "mask": [
                                false,
                                false,
                                true
                            ]
                        },
                        "name": "FixScaled"
                    }
                ],
                "numbers": [
                    34,
                    34,
                    34,
                    34,
                    44,
                    44
                ],
                "pbc": [
                    false,
                    false,
                    false
                ],
                "positions": [
                    [
                        0.8464893807302593,
                        1.3628143544005304,
                        10.001951794049997
                    ],
                    [
                        2.539468142190778,
                        4.477695448911937,
                        10.626046026349998
                    ],
                    [
                        2.539468142190778,
                        2.347127559596783,
                        14.218904778949998
                    ],
                    [
                        0.8464893807302593,
                        5.352950654102272,
                        13.59490794615
                    ],
                    [
                        0.8464893807302593,
                        2.9415313806934154,
                        12.214558425549997
                    ],
                    [
                        2.539468142190778,
                        0.7680760741828984,
                        12.006333147649999
                    ]
                ]
            },
            "name": "RuSe2_proto_WTe2",
            "prototype": "WTe2",
            "volume": 501.99024693198544
        },
        "31": {
            "N_TM": 2,
            "anion": "Se",
            "cation": "Ru",
            "energy": -32.23001119117713,
            "formula": "RuSe2",
            "geometry": {
                "cell": [
                    [
                        4.235708560617475,
                        0.0,
                        0.0
                    ],
                    [
                        0.0,
                        4.316695255404528,
                        0.0
                    ],
                    [
                        0.0,
                        0.0,
                        21.2451023148
                    ]
                ],
                "constraints": [
                    {
                        "kwargs": {
                            "a": 0,
                            "cell": [
                                [
                                    4.288002809069878,
                                    0.0,
                                    0.0
                                ],
                                [
                                    0.0,
                                    4.369989369234335,
                                    0.0
                                ],
                                [
                                    0.0,
                                    0.0,
                                    21.2451023148
                                ]
                            ],
                            "mask": [
                                false,
                                false,
                                true
                            ]
                        },
                        "name": "FixScaled"
                    }
                ],
                "numbers": [
                    44,
                    44,
                    34,
                    34,
                    34,
                    34
                ],
                "pbc": [
                    false,
                    false,
                    false
                ],
                "positions": [
                    [
                        2.338992964666738,
                        0.24069943022343487,
                        10.622551157400002
                    ],
                    [
                        0.22113868439676862,
                        2.399047057925699,
                        10.622551157400002
                    ],
                    [
                        0.6634160531903056,
                        0.7220982906703053,
                        9.984557734600001
                    ],
                    [
                        2.781270333460274,
                        1.9176481974788286,
                        11.260544580200001
                    ],
                    [
                        4.0145698762207065,
                        4.075995825181093,
                        11.260544580200001
                    ],
                    [
                        1.8967155958732005,
                        2.88044591837257,
                        9.984557734600001
                    ]
                ]
            },
            "name": "RuSe2_proto_PdS2",
            "prototype": "PdS2",
            "volume": 388.45103918197543
        },
        "32": {
            "N_TM": 2,
            "anion": "Se",
            "cation": "Ru",
            "energy": -33.99516380867966,
            "formula": "RuSe2",
            "geometry": {
                "cell": [
                    [
                        5.783553990027183,
                        0.0,
                        0.0
                    ],
                    [
                        0.5550542150134528,
                        3.6117193824426157,
                        0.0
                    ],
                    [
                        0.0,
                        0.0,
                        17.912429
                    ]
                ],
                "constraints": [
                    {
                        "kwargs": {
                            "a": 0,
                            "cell": [
                                [
                                    5.8276386125224455,
                                    0.0,
                                    0.0
                                ],
                                [
                                    0.5592850660741441,
                                    3.639249390082962,
                                    0.0
                                ],
                                [
                                    0.0,
                                    0.0,
                                    17.912429
                                ]
                            ],
                            "mask": [
                                false,
                                false,
                                true
                            ]
                        },
                        "name": "FixScaled"
                    }
                ],
                "numbers": [
                    34,
                    34,
                    34,
                    34,
                    44,
                    44
                ],
                "pbc": [
                    false,
                    false,
                    false
                ],
                "positions": [
                    [
                        2.984215159208191,
                        2.9438222232421265,
                        7.433151647078919
                    ],
                    [
                        5.59855216624217,
                        1.1378218351778082,
                        7.433110624552221
                    ],
                    [
                        0.7400565143084763,
                        2.473900641392687,
                        10.479318375447775
                    ],
                    [
                        3.354392432798641,
                        0.6678971592004892,
                        10.479278153424806
                    ],
                    [
                        4.7539376278177725,
                        2.7087083133074965,
                        8.956075576271894
                    ],
                    [
                        1.5846678576508257,
                        0.9030122414525454,
                        8.956355965015508
                    ]
                ]
            },
            "name": "RuSe2_proto_NbTe2",
            "prototype": "NbTe2",
            "volume": 374.1650994956102
        },
        "33": {
            "N_TM": 1,
            "anion": "Se",
            "cation": "Ru",
            "energy": -16.56633986763333,
            "formula": "RuSe2",
            "geometry": {
                "cell": [
                    [
                        3.473747155252922,
                        0.0,
                        0.0
                    ],
                    [
                        -1.736873577585847,
                        3.0083532827781756,
                        0.0
                    ],
                    [
                        0.0,
                        0.0,
                        23.4828509546
                    ]
                ],
                "constraints": [
                    {
                        "kwargs": {
                            "a": 0,
                            "cell": [
                                [
                                    3.464373540820492,
                                    0.0,
                                    0.0
                                ],
                                [
                                    -1.7321867703697418,
                                    3.000235494554397,
                                    0.0
                                ],
                                [
                                    0.0,
                                    0.0,
                                    23.4828509546
                                ]
                            ],
                            "mask": [
                                false,
                                false,
                                true
                            ]
                        },
                        "name": "FixScaled"
                    }
                ],
                "numbers": [
                    44,
                    34,
                    34
                ],
                "pbc": [
                    false,
                    false,
                    false
                ],
                "positions": [
                    [
                        0.28947892958982513,
                        0.5013922137828246,
                        11.741425477299998
                    ],
                    [
                        0.28947892967105276,
                        2.5069610689953508,
                        13.495542559699999
                    ],
                    [
                        2.0263525072569,
                        1.5041766414297018,
                        9.987308394899998
                    ]
                ]
            },
            "name": "RuSe2_proto_CdI2",
            "prototype": "CdI2",
            "volume": 245.4018665039237
        },
        "34": {
            "N_TM": 2,
            "anion": "Se",
            "cation": "V",
            "energy": -35.94960081,
            "formula": "Se2V",
            "geometry": {
                "cell": [
                    [
                        3.2674919350832448,
                        0.0,
                        0.0
                    ],
                    [
                        0.0,
                        5.906868392089748,
                        0.0
                    ],
                    [
                        0.0,
                        0.0,
                        24.220856573
                    ]
                ],
                "constraints": [
                    {
                        "kwargs": {
                            "a": 0,
                            "cell": [
                                [
                                    3.2674919350832448,
                                    0.0,
                                    0.0
                                ],
                                [
                                    0.0,
                                    5.906868392089748,
                                    0.0
                                ],
                                [
                                    0.0,
                                    0.0,
                                    24.220856573
                                ]
                            ],
                            "mask": [
                                false,
                                false,
                                true
                            ]
                        },
                        "name": "FixScaled"
                    }
                ],
                "numbers": [
                    34,
                    34,
                    34,
                    34,
                    23,
                    23
                ],
                "pbc": [
                    false,
                    false,
                    false
                ],
                "positions": [
                    [
                        0.8168729837708112,
                        1.3151331290706385,
                        10.001951794049997
                    ],
                    [
                        2.4506189513124337,
                        4.321032874168133,
                        10.626046026349998
                    ],
                    [
                        2.4506189513124337,
                        2.2650078507121774,
                        14.218904778949998
                    ],
                    [
                        0.8168729837708112,
                        5.165665243221555,
                        13.59490794615
                    ],
                    [
                        0.8168729837708112,
                        2.8386150736227536,
                        12.214558425549997
                    ],
                    [
                        2.4506189513124337,
                        0.7412031488681933,
                        12.006333147649999
                    ]
                ]
            },
            "name": "Se2V_proto_WTe2",
            "prototype": "WTe2",
            "volume": 467.47813675890865
        },
        "35": {
            "N_TM": 2,
            "anion": "Se",
            "cation": "Ru",
            "energy": -34.41685375964103,
            "formula": "RuSe2",
            "geometry": {
                "cell": [
                    [
                        3.738631781270653,
                        0.0,
                        0.0
                    ],
                    [
                        -3.5842551858615195e-05,
                        5.567406344870413,
                        0.0
                    ],
                    [
                        0.0,
                        0.0,
                        22.6937055919
                    ]
                ],
                "constraints": [
                    {
                        "kwargs": {
                            "a": 0,
                            "cell": [
                                [
                                    3.755489206852472,
                                    0.0,
                                    0.0
                                ],
                                [
                                    -3.600416530063589e-05,
                                    5.592509683105692,
                                    0.0
                                ],
                                [
                                    0.0,
                                    0.0,
                                    22.6937055919
                                ]
                            ],
                            "mask": [
                                false,
                                false,
                                true
                            ]
                        },
                        "name": "FixScaled"
                    }
                ],
                "numbers": [
                    34,
                    34,
                    34,
                    34,
                    44,
                    44
                ],
                "pbc": [
                    false,
                    false,
                    false
                ],
                "positions": [
                    [
                        2.8714886536675794,
                        0.17905317507800608,
                        10.065865192614101
                    ],
                    [
                        3.404446418891344,
                        2.9625095868683404,
                        10.065735547355901
                    ],
                    [
                        1.0022009521752113,
                        5.388353169792406,
                        12.6278682418372
                    ],
                    [
                        1.5351654452465977,
                        2.6048584186969186,
                        12.627970044544101
                    ],
                    [
                        0.33415732882810956,
                        1.3919284405115167,
                        11.346882784693504
                    ],
                    [
                        2.2034582632918402,
                        4.1754735497011986,
                        11.346836763850103
                    ]
                ]
            },
            "name": "RuSe2_proto_PdCl2",
            "prototype": "PdCl2",
            "volume": 472.35773336810763
        },
        "36": {
            "N_TM": 2,
            "anion": "Se",
            "cation": "Ru",
            "energy": -33.76556592854164,
            "formula": "RuSe2",
            "geometry": {
                "cell": [
                    [
                        6.363369594042199,
                        0.0,
                        -0.00236367868809233
                    ],
                    [
                        0.0,
                        3.2168961396822966,
                        0.0
                    ],
                    [
                        -0.004531295067171838,
                        0.0,
                        18.3201629261193
                    ]
                ],
                "constraints": [
                    {
                        "kwargs": {
                            "a": 0,
                            "cell": [
                                [
                                    6.368748148210006,
                                    0.0,
                                    -0.00236367868809233
                                ],
                                [
                                    0.0,
                                    3.2196151786888776,
                                    0.0
                                ],
                                [
                                    -0.004535125084524896,
                                    0.0,
                                    18.3201629261193
                                ]
                            ],
                            "mask": [
                                false,
                                false,
                                true
                            ]
                        },
                        "name": "FixScaled"
                    }
                ],
                "numbers": [
                    44,
                    44,
                    34,
                    34,
                    34,
                    34
                ],
                "pbc": [
                    false,
                    false,
                    false
                ],
                "positions": [
                    [
                        2.852957550092652,
                        0.8042240349001462,
                        9.123274046293993
                    ],
                    [
                        5.947718725305592,
                        2.41267210478215,
                        9.191960073102576
                    ],
                    [
                        3.6137396752679756,
                        2.41267210478215,
                        10.789847660280842
                    ],
                    [
                        0.4107052018831527,
                        0.8042240349001462,
                        10.801156831676023
                    ],
                    [
                        2.024280105980213,
                        2.41267210478215,
                        7.518099934064191
                    ],
                    [
                        5.186679580534154,
                        0.8042240349001462,
                        7.525338792446995
                    ]
                ]
            },
            "name": "RuSe2_proto_CrI2",
            "prototype": "CrI2",
            "volume": 375.0191798821537
        },
        "37": {
            "N_TM": 2,
            "anion": "Se",
            "cation": "Ru",
            "energy": -32.780508655634684,
            "formula": "RuSe2",
            "geometry": {
                "cell": [
                    [
                        3.530702876113388,
                        0.0,
                        0.0
                    ],
                    [
                        0.0,
                        4.808623505478026,
                        0.0
                    ],
                    [
                        0.0,
                        0.0,
                        20.0072570000001
                    ]
                ],
                "constraints": [
                    {
                        "kwargs": {
                            "a": 0,
                            "cell": [
                                [
                                    3.5802724027006345,
                                    0.0,
                                    0.0
                                ],
                                [
                                    0.0,
                                    4.876134479656981,
                                    0.0
                                ],
                                [
                                    0.0,
                                    0.0,
                                    20.0072570000001
                                ]
                            ],
                            "mask": [
                                false,
                                false,
                                true
                            ]
                        },
                        "name": "FixScaled"
                    }
                ],
                "numbers": [
                    44,
                    44,
                    34,
                    34,
                    34,
                    34
                ],
                "pbc": [
                    false,
                    false,
                    false
                ],
                "positions": [
                    [
                        2.6480274749132193,
                        3.6064512921346816,
                        10.938831339628422
                    ],
                    [
                        0.882675401200168,
                        1.2021723912003262,
                        9.06842707077326
                    ],
                    [
                        0.882675401200168,
                        3.606473616854485,
                        9.51581199359726
                    ],
                    [
                        2.6480274749132193,
                        1.2021955064604908,
                        7.97596418326706
                    ],
                    [
                        2.6480274749132193,
                        1.2021498886235413,
                        10.49144784688309
                    ],
                    [
                        0.882675401200168,
                        3.6064283552341094,
                        12.03129281673304
                    ]
                ]
            },
            "name": "RuSe2_proto_FeO2",
            "prototype": "FeO2",
            "volume": 339.6796248645985
        },
        "38": {
            "N_TM": 1,
            "anion": "Se",
            "cation": "Rh",
            "energy": -14.631078641884525,
            "formula": "RhSe2",
            "geometry": {
                "cell": [
                    [
                        3.557279541235515,
                        0.0,
                        0.0
                    ],
                    [
                        -1.7786397706177575,
                        3.080694451081884,
                        0.0
                    ],
                    [
                        0.0,
                        0.0,
                        23.1547020881
                    ]
                ],
                "constraints": [
                    {
                        "kwargs": {
                            "a": 0,
                            "cell": [
                                [
                                    3.5450187208668775,
                                    0.0,
                                    0.0
                                ],
                                [
                                    -1.7725093604334388,
                                    3.0700762691713743,
                                    0.0
                                ],
                                [
                                    0.0,
                                    0.0,
                                    23.1547020881
                                ]
                            ],
                            "mask": [
                                false,
                                false,
                                true
                            ]
                        },
                        "name": "FixScaled"
                    }
                ],
                "numbers": [
                    45,
                    34,
                    34
                ],
                "pbc": [
                    false,
                    false,
                    false
                ],
                "positions": [
                    [
                        1.1030176799010657e-16,
                        2.0537963006840636,
                        11.577351043999998
                    ],
                    [
                        1.7786397706177577,
                        1.0268981503978205,
                        10.018825993599998
                    ],
                    [
                        1.7786397706177577,
                        1.0268981503978205,
                        13.135876094499999
                    ]
                ]
            },
            "name": "RhSe2_proto_MoS2",
            "prototype": "MoS2",
            "volume": 253.74986427764205
        },
        "39": {
            "N_TM": 2,
            "anion": "Se",
            "cation": "Rh",
            "energy": -30.302835825237306,
            "formula": "RhSe2",
            "geometry": {
                "cell": [
                    [
                        3.4818993221472203,
                        0.0,
                        0.0
                    ],
                    [
                        0.0,
                        6.294467273078717,
                        0.0
                    ],
                    [
                        0.0,
                        0.0,
                        24.220856573
                    ]
                ],
                "constraints": [
                    {
                        "kwargs": {
                            "a": 0,
                            "cell": [
                                [
                                    3.508044892758538,
                                    0.0,
                                    0.0
                                ],
                                [
                                    0.0,
                                    6.341732407226083,
                                    0.0
                                ],
                                [
                                    0.0,
                                    0.0,
                                    24.220856573
                                ]
                            ],
                            "mask": [
                                false,
                                false,
                                true
                            ]
                        },
                        "name": "FixScaled"
                    }
                ],
                "numbers": [
                    34,
                    34,
                    34,
                    34,
                    45,
                    45
                ],
                "pbc": [
                    false,
                    false,
                    false
                ],
                "positions": [
                    [
                        0.870474830536805,
                        1.4014299779833261,
                        10.001951794049997
                    ],
                    [
                        2.611424491610415,
                        4.604571865655904,
                        10.626046026349998
                    ],
                    [
                        2.611424491610415,
                        2.413633899253049,
                        14.218904778949998
                    ],
                    [
                        0.870474830536805,
                        5.50462760617475,
                        13.59490794615
                    ],
                    [
                        0.870474830536805,
                        3.0248802742437797,
                        12.214558425549997
                    ],
                    [
                        2.611424491610415,
                        0.7898396669039666,
                        12.006333147649999
                    ]
                ]
            },
            "name": "RhSe2_proto_WTe2",
            "prototype": "WTe2",
            "volume": 530.8412795013754
        },
        "4": {
            "N_TM": 1,
            "anion": "Se",
            "cation": "Nb",
            "energy": -19.806714409394033,
            "formula": "NbSe2",
            "geometry": {
                "cell": [
                    [
                        3.475688859249461,
                        0.0,
                        0.0
                    ],
                    [
                        -1.7378444296247304,
                        3.010034847769651,
                        0.0
                    ],
                    [
                        0.0,
                        0.0,
                        23.1547020881
                    ]
                ],
                "constraints": [
                    {
                        "kwargs": {
                            "a": 0,
                            "cell": [
                                [
                                    3.481426625766347,
                                    0.0,
                                    0.0
                                ],
                                [
                                    -1.7407133128831735,
                                    3.0150038993342734,
                                    0.0
                                ],
                                [
                                    0.0,
                                    0.0,
                                    23.1547020881
                                ]
                            ],
                            "mask": [
                                false,
                                false,
                                true
                            ]
                        },
                        "name": "FixScaled"
                    }
                ],
                "numbers": [
                    41,
                    34,
                    34
                ],
                "pbc": [
                    false,
                    false,
                    false
                ],
                "positions": [
                    [
                        -8.23510449859961e-17,
                        2.006689898476761,
                        11.577351043999998
                    ],
                    [
                        1.7378444296247308,
                        1.0033449492928899,
                        10.018825993599998
                    ],
                    [
                        1.7378444296247308,
                        1.0033449492928899,
                        13.135876094499999
                    ]
                ]
            },
            "name": "NbSe2_proto_MoS2",
            "prototype": "MoS2",
            "volume": 242.2432101590435
        },
        "40": {
            "N_TM": 2,
            "anion": "Se",
            "cation": "Rh",
            "energy": -28.87678935694256,
            "formula": "RhSe2",
            "geometry": {
                "cell": [
                    [
                        5.941425593541811,
                        0.0,
                        0.0
                    ],
                    [
                        0.0,
                        6.0550255766988235,
                        0.0
                    ],
                    [
                        0.0,
                        0.0,
                        21.2451023148
                    ]
                ],
                "constraints": [
                    {
                        "kwargs": {
                            "a": 0,
                            "cell": [
                                [
                                    5.981223459438999,
                                    0.0,
                                    0.0
                                ],
                                [
                                    0.0,
                                    6.095584377295004,
                                    0.0
                                ],
                                [
                                    0.0,
                                    0.0,
                                    21.2451023148
                                ]
                            ],
                            "mask": [
                                false,
                                false,
                                true
                            ]
                        },
                        "name": "FixScaled"
                    }
                ],
                "numbers": [
                    45,
                    45,
                    34,
                    34,
                    34,
                    34
                ],
                "pbc": [
                    false,
                    false,
                    false
                ],
                "positions": [
                    [
                        3.2809038829053234,
                        0.33762893140881495,
                        10.622551157400002
                    ],
                    [
                        0.3101910861887983,
                        3.3651417197582267,
                        10.622551157400002
                    ],
                    [
                        0.9305732585663948,
                        1.0128867942264455,
                        9.984557734600001
                    ],
                    [
                        3.901286055282919,
                        2.6898838569405963,
                        11.260544580200001
                    ],
                    [
                        5.631234507353011,
                        5.717396645290008,
                        11.260544580200001
                    ],
                    [
                        2.6605217105277266,
                        4.040399582575858,
                        9.984557734600001
                    ]
                ]
            },
            "name": "RhSe2_proto_PdS2",
            "prototype": "PdS2",
            "volume": 764.3028369374473
        },
        "41": {
            "N_TM": 2,
            "anion": "Se",
            "cation": "V",
            "energy": -34.3352766664084,
            "formula": "Se2V",
            "geometry": {
                "cell": [
                    [
                        4.166515015576179,
                        0.0,
                        0.0
                    ],
                    [
                        0.0,
                        4.246178730646073,
                        0.0
                    ],
                    [
                        0.0,
                        0.0,
                        21.2451023148
                    ]
                ],
                "constraints": [
                    {
                        "kwargs": {
                            "a": 0,
                            "cell": [
                                [
                                    4.16651531173524,
                                    0.0,
                                    0.0
                                ],
                                [
                                    0.0,
                                    4.246179032467692,
                                    0.0
                                ],
                                [
                                    0.0,
                                    0.0,
                                    21.2451023148
                                ]
                            ],
                            "mask": [
                                false,
                                false,
                                true
                            ]
                        },
                        "name": "FixScaled"
                    }
                ],
                "numbers": [
                    23,
                    23,
                    34,
                    34,
                    34,
                    34
                ],
                "pbc": [
                    false,
                    false,
                    false
                ],
                "positions": [
                    [
                        2.300783722284786,
                        0.23676742058957298,
                        10.622551157400002
                    ],
                    [
                        0.21752621453483129,
                        2.3598567859126094,
                        10.622551157400002
                    ],
                    [
                        0.6525786436044936,
                        0.7103022617687196,
                        9.984557734600001
                    ],
                    [
                        2.735836151354447,
                        1.8863219447334632,
                        11.260544580200001
                    ],
                    [
                        3.948988801041348,
                        4.0094113100565005,
                        11.260544580200001
                    ],
                    [
                        1.865731293215123,
                        2.833391627091757,
                        9.984557734600001
                    ]
                ]
            },
            "name": "Se2V_proto_PdS2",
            "prototype": "PdS2",
            "volume": 375.86340939365954
        },
        "42": {
            "N_TM": 2,
            "anion": "Se",
            "cation": "Rh",
            "energy": -30.71826116718366,
            "formula": "RhSe2",
            "geometry": {
                "cell": [
                    [
                        5.918851985762434,
                        0.0,
                        0.0
                    ],
                    [
                        0.5680389166251637,
                        3.6962104055134226,
                        0.0
                    ],
                    [
                        0.0,
                        0.0,
                        17.912429
                    ]
                ],
                "constraints": [
                    {
                        "kwargs": {
                            "a": 0,
                            "cell": [
                                [
                                    5.89295047831306,
                                    0.0,
                                    0.0
                                ],
                                [
                                    0.5655531196723268,
                                    3.6800354071213097,
                                    0.0
                                ],
                                [
                                    0.0,
                                    0.0,
                                    17.912429
                                ]
                            ],
                            "mask": [
                                false,
                                false,
                                true
                            ]
                        },
                        "name": "FixScaled"
                    }
                ],
                "numbers": [
                    34,
                    34,
                    34,
                    34,
                    45,
                    45
                ],
                "pbc": [
                    false,
                    false,
                    false
                ],
                "positions": [
                    [
                        3.054026616070155,
                        3.012688744985046,
                        7.433151647078919
                    ],
                    [
                        5.729522308202971,
                        1.1644395539833763,
                        7.433110624552221
                    ],
                    [
                        0.7573690808185163,
                        2.5317740180406356,
                        10.479318375447775
                    ],
                    [
                        3.4328636589425883,
                        0.6835216605283778,
                        10.479278153424806
                    ],
                    [
                        4.865149217439523,
                        2.7720746805021075,
                        8.956075576271894
                    ],
                    [
                        1.621738901755529,
                        0.924136924753436,
                        8.956355965015508
                    ]
                ]
            },
            "name": "RhSe2_proto_NbTe2",
            "prototype": "NbTe2",
            "volume": 391.8759823814409
        },
        "43": {
            "N_TM": 1,
            "anion": "Se",
            "cation": "Rh",
            "energy": -15.114005511449376,
            "formula": "RhSe2",
            "geometry": {
                "cell": [
                    [
                        3.5847468694502083,
                        0.0,
                        0.0
                    ],
                    [
                        -1.7923734346831928,
                        3.1044818550860054,
                        0.0
                    ],
                    [
                        0.0,
                        0.0,
                        23.4828509546
                    ]
                ],
                "constraints": [
                    {
                        "kwargs": {
                            "a": 0,
                            "cell": [
                                [
                                    3.5862600526876967,
                                    0.0,
                                    0.0
                                ],
                                [
                                    -1.7931300263019192,
                                    3.105792310210253,
                                    0.0
                                ],
                                [
                                    0.0,
                                    0.0,
                                    23.4828509546
                                ]
                            ],
                            "mask": [
                                false,
                                false,
                                true
                            ]
                        },
                        "name": "FixScaled"
                    }
                ],
                "numbers": [
                    45,
                    34,
                    34
                ],
                "pbc": [
                    false,
                    false,
                    false
                ],
                "positions": [
                    [
                        0.2987289057724663,
                        0.5174136425003637,
                        11.741425477299998
                    ],
                    [
                        0.2987289058562894,
                        2.5870682125856415,
                        13.495542559699999
                    ],
                    [
                        2.091102340539482,
                        1.5522409275849145,
                        9.987308394899998
                    ]
                ]
            },
            "name": "RhSe2_proto_CdI2",
            "prototype": "CdI2",
            "volume": 261.33551988408794
        },
        "44": {
            "N_TM": 2,
            "anion": "Se",
            "cation": "Rh",
            "energy": -30.437728327928095,
            "formula": "RhSe2",
            "geometry": {
                "cell": [
                    [
                        3.8271500456485867,
                        0.0,
                        0.0
                    ],
                    [
                        -3.6691183301084345e-05,
                        5.699223858754364,
                        0.0
                    ],
                    [
                        0.0,
                        0.0,
                        22.6937055919
                    ]
                ],
                "constraints": [
                    {
                        "kwargs": {
                            "a": 0,
                            "cell": [
                                [
                                    3.8271502376637305,
                                    0.0,
                                    0.0
                                ],
                                [
                                    -3.6691185141948374e-05,
                                    5.699224144694888,
                                    0.0
                                ],
                                [
                                    0.0,
                                    0.0,
                                    22.6937055919
                                ]
                            ],
                            "mask": [
                                false,
                                false,
                                true
                            ]
                        },
                        "name": "FixScaled"
                    }
                ],
                "numbers": [
                    34,
                    34,
                    34,
                    34,
                    45,
                    45
                ],
                "pbc": [
                    false,
                    false,
                    false
                ],
                "positions": [
                    [
                        2.9394758764470312,
                        0.1832925538712492,
                        10.065865192614101
                    ],
                    [
                        3.4850522944626237,
                        3.0326518801389146,
                        10.065735547355901
                    ],
                    [
                        1.0259297101900782,
                        5.5159313048831144,
                        12.6278682418372
                    ],
                    [
                        1.5715130153461654,
                        2.666532731564107,
                        12.627970044544101
                    ],
                    [
                        0.342069053894272,
                        1.42488463863448,
                        11.346882784693504
                    ],
                    [
                        2.2556287664349766,
                        4.274334762358493,
                        11.346836763850103
                    ]
                ]
            },
            "name": "RhSe2_proto_PdCl2",
            "prototype": "PdCl2",
            "volume": 494.9902238468446
        },
        "45": {
            "N_TM": 2,
            "anion": "Se",
            "cation": "Rh",
            "energy": -30.167573405463372,
            "formula": "RhSe2",
            "geometry": {
                "cell": [
                    [
                        6.6495637474277185,
                        0.0,
                        -0.00236367868809233
                    ],
                    [
                        0.0,
                        3.361576855397364,
                        0.0
                    ],
                    [
                        -0.004735091206359385,
                        0.0,
                        18.3201629261193
                    ]
                ],
                "constraints": [
                    {
                        "kwargs": {
                            "a": 0,
                            "cell": [
                                [
                                    6.629497561434776,
                                    0.0,
                                    -0.00236367868809233
                                ],
                                [
                                    0.0,
                                    3.3514327273053413,
                                    0.0
                                ],
                                [
                                    -0.0047208022658439845,
                                    0.0,
                                    18.3201629261193
                                ]
                            ],
                            "mask": [
                                false,
                                false,
                                true
                            ]
                        },
                        "name": "FixScaled"
                    }
                ],
                "numbers": [
                    45,
                    45,
                    34,
                    34,
                    34,
                    34
                ],
                "pbc": [
                    false,
                    false,
                    false
                ],
                "positions": [
                    [
                        2.981270035895465,
                        0.8403942138279943,
                        9.123274046293993
                    ],
                    [
                        6.215218875973839,
                        2.5211826415693697,
                        9.191960073102576
                    ],
                    [
                        3.7762685291455336,
                        2.5211826415693697,
                        10.789847660280842
                    ],
                    [
                        0.42917677198557574,
                        0.8403942138279943,
                        10.801156831676023
                    ],
                    [
                        2.1153226146046644,
                        2.5211826415693697,
                        7.518099934064191
                    ],
                    [
                        5.41995180360646,
                        0.8403942138279943,
                        7.525338792446995
                    ]
                ]
            },
            "name": "RhSe2_proto_CrI2",
            "prototype": "CrI2",
            "volume": 409.5109231897338
        },
        "46": {
            "N_TM": 2,
            "anion": "Se",
            "cation": "Rh",
            "energy": -29.520536245852888,
            "formula": "RhSe2",
            "geometry": {
                "cell": [
                    [
                        3.6356558493810485,
                        0.0,
                        0.0
                    ],
                    [
                        0.0,
                        4.951563693857807,
                        0.0
                    ],
                    [
                        0.0,
                        0.0,
                        20.0072570000001
                    ]
                ],
                "constraints": [
                    {
                        "kwargs": {
                            "a": 0,
                            "cell": [
                                [
                                    3.565661847789015,
                                    0.0,
                                    0.0
                                ],
                                [
                                    0.0,
                                    4.856235705888334,
                                    0.0
                                ],
                                [
                                    0.0,
                                    0.0,
                                    20.0072570000001
                                ]
                            ],
                            "mask": [
                                false,
                                false,
                                true
                            ]
                        },
                        "name": "FixScaled"
                    }
                ],
                "numbers": [
                    45,
                    45,
                    34,
                    34,
                    34,
                    34
                ],
                "pbc": [
                    false,
                    false,
                    false
                ],
                "positions": [
                    [
                        2.726742214311663,
                        3.713655947789874,
                        10.938831339628422
                    ],
                    [
                        0.9089136350693858,
                        1.237907929211856,
                        9.06842707077326
                    ],
                    [
                        0.9089136350693858,
                        3.713678936129869,
                        9.51581199359726
                    ],
                    [
                        2.726742214311663,
                        1.2379317315916585,
                        7.97596418326706
                    ],
                    [
                        2.726742214311663,
                        1.2378847577279377,
                        10.49144784688309
                    ],
                    [
                        0.9089136350693858,
                        3.713632329071545,
                        12.03129281673304
                    ]
                ]
            },
            "name": "RhSe2_proto_FeO2",
            "prototype": "FeO2",
            "volume": 360.17427197433847
        },
        "47": {
            "N_TM": 1,
            "anion": "Se",
            "cation": "Pd",
            "energy": -12.269706474399296,
            "formula": "PdSe2",
            "geometry": {
                "cell": [
                    [
                        4.00222628860937,
                        0.0,
                        0.0
                    ],
                    [
                        -2.001113144304685,
                        3.4660296376400597,
                        0.0
                    ],
                    [
                        0.0,
                        0.0,
                        23.1547020881
                    ]
                ],
                "constraints": [
                    {
                        "kwargs": {
                            "a": 0,
                            "cell": [
                                [
                                    4.019409987422174,
                                    0.0,
                                    0.0
                                ],
                                [
                                    -2.009704993711087,
                                    3.480911157342973,
                                    0.0
                                ],
                                [
                                    0.0,
                                    0.0,
                                    23.1547020881
                                ]
                            ],
                            "mask": [
                                false,
                                false,
                                true
                            ]
                        },
                        "name": "FixScaled"
                    }
                ],
                "numbers": [
                    46,
                    34,
                    34
                ],
                "pbc": [
                    false,
                    false,
                    false
                ],
                "positions": [
                    [
                        -3.191050814683534e-17,
                        2.310686425051528,
                        11.577351043999998
                    ],
                    [
                        2.0011131443046857,
                        1.1553432125885312,
                        10.018825993599998
                    ],
                    [
                        2.0011131443046857,
                        1.1553432125885312,
                        13.135876094499999
                    ]
                ]
            },
            "name": "PdSe2_proto_MoS2",
            "prototype": "MoS2",
            "volume": 321.1982052857242
        },
        "48": {
            "N_TM": 2,
            "anion": "Se",
            "cation": "Pd",
            "energy": -26.009536686584553,
            "formula": "PdSe2",
            "geometry": {
                "cell": [
                    [
                        3.6017121409628503,
                        0.0,
                        0.0
                    ],
                    [
                        0.0,
                        6.511061090749822,
                        0.0
                    ],
                    [
                        0.0,
                        0.0,
                        24.220856573
                    ]
                ],
                "constraints": [
                    {
                        "kwargs": {
                            "a": 0,
                            "cell": [
                                [
                                    3.645716257213047,
                                    0.0,
                                    0.0
                                ],
                                [
                                    0.0,
                                    6.590610337867858,
                                    0.0
                                ],
                                [
                                    0.0,
                                    0.0,
                                    24.220856573
                                ]
                            ],
                            "mask": [
                                false,
                                false,
                                true
                            ]
                        },
                        "name": "FixScaled"
                    }
                ],
                "numbers": [
                    34,
                    34,
                    34,
                    34,
                    46,
                    46
                ],
                "pbc": [
                    false,
                    false,
                    false
                ],
                "positions": [
                    [
                        0.9004280352407126,
                        1.4496534504332315,
                        10.001951794049997
                    ],
                    [
                        2.7012841057221384,
                        4.763016060510788,
                        10.626046026349998
                    ],
                    [
                        2.7012841057221384,
                        2.496687501411809,
                        14.218904778949998
                    ],
                    [
                        0.9004280352407126,
                        5.694042890479817,
                        13.59490794615
                    ],
                    [
                        0.9004280352407126,
                        3.1289669805800933,
                        12.214558425549997
                    ],
                    [
                        2.7012841057221384,
                        0.8170182002700044,
                        12.006333147649999
                    ]
                ]
            },
            "name": "PdSe2_proto_WTe2",
            "prototype": "WTe2",
            "volume": 568.0025271241749
        },
        "49": {
            "N_TM": 2,
            "anion": "Se",
            "cation": "Pd",
            "energy": -26.09897894851133,
            "formula": "PdSe2",
            "geometry": {
                "cell": [
                    [
                        5.78095838437285,
                        0.0,
                        0.0
                    ],
                    [
                        0.0,
                        5.891490236494332,
                        0.0
                    ],
                    [
                        0.0,
                        0.0,
                        21.2451023148
                    ]
                ],
                "constraints": [
                    {
                        "kwargs": {
                            "a": 0,
                            "cell": [
                                [
                                    5.678528937238207,
                                    0.0,
                                    0.0
                                ],
                                [
                                    0.0,
                                    5.787102339609527,
                                    0.0
                                ],
                                [
                                    0.0,
                                    0.0,
                                    21.2451023148
                                ]
                            ],
                            "mask": [
                                false,
                                false,
                                true
                            ]
                        },
                        "name": "FixScaled"
                    }
                ],
                "numbers": [
                    46,
                    46,
                    34,
                    34,
                    34,
                    34
                ],
                "pbc": [
                    false,
                    false,
                    false
                ],
                "positions": [
                    [
                        3.192292575509049,
                        0.32851018179142316,
                        10.622551157400002
                    ],
                    [
                        0.30181338337553587,
                        3.2742553000385883,
                        10.622551157400002
                    ],
                    [
                        0.9054401501266073,
                        0.9855305453742704,
                        9.984557734600001
                    ],
                    [
                        3.79591934226012,
                        2.617234936455742,
                        11.260544580200001
                    ],
                    [
                        5.479145000997314,
                        5.562980054702908,
                        11.260544580200001
                    ],
                    [
                        2.5886658087579777,
                        3.9312756636214368,
                        9.984557734600001
                    ]
                ]
            },
            "name": "PdSe2_proto_PdS2",
            "prototype": "PdS2",
            "volume": 723.5754648162603
        },
        "5": {
            "N_TM": 2,
            "anion": "Se",
            "cation": "Nb",
            "energy": -39.384362076119025,
            "formula": "NbSe2",
            "geometry": {
                "cell": [
                    [
                        3.4180065380796045,
                        0.0,
                        0.0
                    ],
                    [
                        0.0,
                        6.1789639224386175,
                        0.0
                    ],
                    [
                        0.0,
                        0.0,
                        24.220856573
                    ]
                ],
                "constraints": [
                    {
                        "kwargs": {
                            "a": 0,
                            "cell": [
                                [
                                    3.433248244438075,
                                    0.0,
                                    0.0
                                ],
                                [
                                    0.0,
                                    6.206517396270855,
                                    0.0
                                ],
                                [
                                    0.0,
                                    0.0,
                                    24.220856573
                                ]
                            ],
                            "mask": [
                                false,
                                false,
                                true
                            ]
                        },
                        "name": "FixScaled"
                    }
                ],
                "numbers": [
                    34,
                    34,
                    34,
                    34,
                    41,
                    41
                ],
                "pbc": [
                    false,
                    false,
                    false
                ],
                "positions": [
                    [
                        0.8545016345199009,
                        1.3757137654554026,
                        10.001951794049997
                    ],
                    [
                        2.563504903559703,
                        4.520078062499429,
                        10.626046026349998
                    ],
                    [
                        2.563504903559703,
                        2.3693437646812794,
                        14.218904778949998
                    ],
                    [
                        0.8545016345199009,
                        5.403617797885098,
                        13.59490794615
                    ],
                    [
                        0.8545016345199009,
                        2.969373780714994,
                        12.214558425549997
                    ],
                    [
                        2.563504903559703,
                        0.7753461245535197,
                        12.006333147649999
                    ]
                ]
            },
            "name": "NbSe2_proto_WTe2",
            "prototype": "WTe2",
            "volume": 511.5381712479439
        },
        "50": {
            "N_TM": 2,
            "anion": "Se",
            "cation": "Pd",
            "energy": -25.5238807133831,
            "formula": "PdSe2",
            "geometry": {
                "cell": [
                    [
                        6.155036444332156,
                        0.0,
                        0.0
                    ],
                    [
                        0.5907058061321774,
                        3.8437031043485845,
                        0.0
                    ],
                    [
                        0.0,
                        0.0,
                        17.912429
                    ]
                ],
                "constraints": [
                    {
                        "kwargs": {
                            "a": 0,
                            "cell": [
                                [
                                    6.201927068157801,
                                    0.0,
                                    0.0
                                ],
                                [
                                    0.5952059523128672,
                                    3.8729854064102462,
                                    0.0
                                ],
                                [
                                    0.0,
                                    0.0,
                                    17.912429
                                ]
                            ],
                            "mask": [
                                false,
                                false,
                                true
                            ]
                        },
                        "name": "FixScaled"
                    }
                ],
                "numbers": [
                    34,
                    34,
                    34,
                    34,
                    46,
                    46
                ],
                "pbc": [
                    false,
                    false,
                    false
                ],
                "positions": [
                    [
                        3.1758937660697053,
                        3.132906358431874,
                        7.433151647078919
                    ],
                    [
                        5.9581518004560605,
                        1.2109050723400243,
                        7.433110624552221
                    ],
                    [
                        0.7875909560606841,
                        2.632801324874831,
                        10.479318375447775
                    ],
                    [
                        3.569847831985156,
                        0.7107967459167102,
                        10.479278153424806
                    ],
                    [
                        5.059286971947645,
                        2.8826908876828448,
                        8.956075576271894
                    ],
                    [
                        1.6864523842642904,
                        0.9610134642820828,
                        8.956355965015508
                    ]
                ]
            },
            "name": "PdSe2_proto_NbTe2",
            "prototype": "NbTe2",
            "volume": 423.7746220545863
        },
        "51": {
            "N_TM": 1,
            "anion": "Se",
            "cation": "Pd",
            "energy": -12.982681694636808,
            "formula": "PdSe2",
            "geometry": {
                "cell": [
                    [
                        3.7323504623565484,
                        0.0,
                        0.0
                    ],
                    [
                        -1.866175231134637,
                        3.2323103162329736,
                        0.0
                    ],
                    [
                        0.0,
                        0.0,
                        23.4828509546
                    ]
                ],
                "constraints": [
                    {
                        "kwargs": {
                            "a": 0,
                            "cell": [
                                [
                                    3.7508077464543765,
                                    0.0,
                                    0.0
                                ],
                                [
                                    -1.8754038731833351,
                                    3.248294793146587,
                                    0.0
                                ],
                                [
                                    0.0,
                                    0.0,
                                    23.4828509546
                                ]
                            ],
                            "mask": [
                                false,
                                false,
                                true
                            ]
                        },
                        "name": "FixScaled"
                    }
                ],
                "numbers": [
                    46,
                    34,
                    34
                ],
                "pbc": [
                    false,
                    false,
                    false
                ],
                "positions": [
                    [
                        0.3110292051807081,
                        0.538718386024283,
                        11.741425477299998
                    ],
                    [
                        0.3110292052679828,
                        2.6935919302086906,
                        13.495542559699999
                    ],
                    [
                        2.1772044364026195,
                        1.6161551581601243,
                        9.987308394899998
                    ]
                ]
            },
            "name": "PdSe2_proto_CdI2",
            "prototype": "CdI2",
            "volume": 283.29981217270455
        },
        "52": {
            "N_TM": 2,
            "anion": "Se",
            "cation": "Pd",
            "energy": -25.68044114258679,
            "formula": "PdSe2",
            "geometry": {
                "cell": [
                    [
                        3.9882322420439924,
                        0.0,
                        0.0
                    ],
                    [
                        -3.823549076851825e-05,
                        5.939100395071788,
                        0.0
                    ],
                    [
                        0.0,
                        0.0,
                        22.6937055919
                    ]
                ],
                "constraints": [
                    {
                        "kwargs": {
                            "a": 0,
                            "cell": [
                                [
                                    4.040321274979282,
                                    0.0,
                                    0.0
                                ],
                                [
                                    -3.8734872353407486e-05,
                                    6.016669096518907,
                                    0.0
                                ],
                                [
                                    0.0,
                                    0.0,
                                    22.6937055919
                                ]
                            ],
                            "mask": [
                                false,
                                false,
                                true
                            ]
                        },
                        "name": "FixScaled"
                    }
                ],
                "numbers": [
                    34,
                    34,
                    34,
                    34,
                    46,
                    46
                ],
                "pbc": [
                    false,
                    false,
                    false
                ],
                "positions": [
                    [
                        3.0631964582851423,
                        0.1910072153839521,
                        10.065865192614101
                    ],
                    [
                        3.6317358243605877,
                        3.160294177913693,
                        10.065735547355901
                    ],
                    [
                        1.0691104083841867,
                        5.748093179687836,
                        12.6278682418372
                    ],
                    [
                        1.6376569514752821,
                        2.7787653182245027,
                        12.627970044544101
                    ],
                    [
                        0.3564665125418202,
                        1.4848570840478188,
                        11.346882784693504
                    ],
                    [
                        2.350566678880588,
                        4.454238665638372,
                        11.346836763850103
                    ]
                ]
            },
            "name": "PdSe2_proto_PdCl2",
            "prototype": "PdCl2",
            "volume": 537.5347226639997
        },
        "53": {
            "N_TM": 2,
            "anion": "Se",
            "cation": "Pd",
            "energy": -25.70947237743201,
            "formula": "PdSe2",
            "geometry": {
                "cell": [
                    [
                        6.89022409000571,
                        0.0,
                        -0.00236367868809233
                    ],
                    [
                        0.0,
                        3.483238706963961,
                        0.0
                    ],
                    [
                        -0.00490646315121837,
                        0.0,
                        18.3201629261193
                    ]
                ],
                "constraints": [
                    {
                        "kwargs": {
                            "a": 0,
                            "cell": [
                                [
                                    6.912366929060532,
                                    0.0,
                                    -0.00236367868809233
                                ],
                                [
                                    0.0,
                                    3.494432652628182,
                                    0.0
                                ],
                                [
                                    -0.004922230856661133,
                                    0.0,
                                    18.3201629261193
                                ]
                            ],
                            "mask": [
                                false,
                                false,
                                true
                            ]
                        },
                        "name": "FixScaled"
                    }
                ],
                "numbers": [
                    46,
                    46,
                    34,
                    34,
                    34,
                    34
                ],
                "pbc": [
                    false,
                    false,
                    false
                ],
                "positions": [
                    [
                        3.0891678612879425,
                        0.8708096767188709,
                        9.123274046293993
                    ],
                    [
                        6.440159452634627,
                        2.61242903024509,
                        9.191960073102576
                    ],
                    [
                        3.9129388600739663,
                        2.61242903024509,
                        10.789847660280842
                    ],
                    [
                        0.4447094945664397,
                        0.8708096767188709,
                        10.801156831676023
                    ],
                    [
                        2.191880157990974,
                        2.61242903024509,
                        7.518099934064191
                    ],
                    [
                        5.616110154342882,
                        0.8708096767188709,
                        7.525338792446995
                    ]
                ]
            },
            "name": "PdSe2_proto_CrI2",
            "prototype": "CrI2",
            "volume": 439.68927885812445
        },
        "54": {
            "N_TM": 2,
            "anion": "Se",
            "cation": "Pd",
            "energy": -24.861496561842994,
            "formula": "PdSe2",
            "geometry": {
                "cell": [
                    [
                        3.7660019772692968,
                        0.0,
                        0.0
                    ],
                    [
                        0.0,
                        5.129087964917807,
                        0.0
                    ],
                    [
                        0.0,
                        0.0,
                        20.0072570000001
                    ]
                ],
                "constraints": [
                    {
                        "kwargs": {
                            "a": 0,
                            "cell": [
                                [
                                    3.8624262324489798,
                                    0.0,
                                    0.0
                                ],
                                [
                                    0.0,
                                    5.260412507430895,
                                    0.0
                                ],
                                [
                                    0.0,
                                    0.0,
                                    20.0072570000001
                                ]
                            ],
                            "mask": [
                                false,
                                false,
                                true
                            ]
                        },
                        "name": "FixScaled"
                    }
                ],
                "numbers": [
                    46,
                    46,
                    34,
                    34,
                    34,
                    34
                ],
                "pbc": [
                    false,
                    false,
                    false
                ],
                "positions": [
                    [
                        2.8245018219613978,
                        3.8467985479581435,
                        10.938831339628422
                    ],
                    [
                        0.9415001553078998,
                        1.2822896066696923,
                        9.06842707077326
                    ],
                    [
                        0.9415001553078998,
                        3.846822360479863,
                        9.51581199359726
                    ],
                    [
                        2.8245018219613978,
                        1.2823142624163066,
                        7.97596418326706
                    ],
                    [
                        2.8245018219613978,
                        1.2822656044379444,
                        10.49144784688309
                    ],
                    [
                        0.9415001553078998,
                        3.846774082457664,
                        12.03129281673304
                    ]
                ]
            },
            "name": "PdSe2_proto_FeO2",
            "prototype": "FeO2",
            "volume": 386.46328568923883
        },
        "55": {
            "N_TM": 2,
            "anion": "Se",
            "cation": "V",
            "energy": -35.54974792658826,
            "formula": "Se2V",
            "geometry": {
                "cell": [
                    [
                        5.624092079005532,
                        0.0,
                        0.0
                    ],
                    [
                        0.5397504751332184,
                        3.5121384542120944,
                        0.0
                    ],
                    [
                        0.0,
                        0.0,
                        17.912429
                    ]
                ],
                "constraints": [
                    {
                        "kwargs": {
                            "a": 0,
                            "cell": [
                                [
                                    5.5761590087810395,
                                    0.0,
                                    0.0
                                ],
                                [
                                    0.5351502841930945,
                                    3.4822051642163063,
                                    0.0
                                ],
                                [
                                    0.0,
                                    0.0,
                                    17.912429
                                ]
                            ],
                            "mask": [
                                false,
                                false,
                                true
                            ]
                        },
                        "name": "FixScaled"
                    }
                ],
                "numbers": [
                    34,
                    34,
                    34,
                    34,
                    23,
                    23
                ],
                "pbc": [
                    false,
                    false,
                    false
                ],
                "positions": [
                    [
                        2.901935534429433,
                        2.8626562968522893,
                        7.433151647078919
                    ],
                    [
                        5.444191053866839,
                        1.1064502521421038,
                        7.433110624552221
                    ],
                    [
                        0.7196519626713442,
                        2.4056912108877744,
                        10.479318375447775
                    ],
                    [
                        3.2619064235778428,
                        0.6494821573598059,
                        10.479278153424806
                    ],
                    [
                        4.622863900432028,
                        2.634024856598169,
                        8.956075576271894
                    ],
                    [
                        1.5409760091176716,
                        0.878114737608669,
                        8.956355965015508
                    ]
                ]
            },
            "name": "Se2V_proto_NbTe2",
            "prototype": "NbTe2",
            "volume": 353.81686702848356
        },
        "56": {
            "N_TM": 1,
            "anion": "Se",
            "cation": "Hf",
            "energy": -20.494208254958988,
            "formula": "HfSe2",
            "geometry": {
                "cell": [
                    [
                        3.6640111365303465,
                        0.0,
                        0.0
                    ],
                    [
                        -1.8320055682651732,
                        3.173126723993926,
                        0.0
                    ],
                    [
                        0.0,
                        0.0,
                        23.1547020881
                    ]
                ],
                "constraints": [
                    {
                        "kwargs": {
                            "a": 0,
                            "cell": [
                                [
                                    3.638789219325323,
                                    0.0,
                                    0.0
                                ],
                                [
                                    -1.8193946096626614,
                                    3.151283902962162,
                                    0.0
                                ],
                                [
                                    0.0,
                                    0.0,
                                    23.1547020881
                                ]
                            ],
                            "mask": [
                                false,
                                false,
                                true
                            ]
                        },
                        "name": "FixScaled"
                    }
                ],
                "numbers": [
                    72,
                    34,
                    34
                ],
                "pbc": [
                    false,
                    false,
                    false
                ],
                "positions": [
                    [
                        -2.892315373175691e-16,
                        2.1154178159576422,
                        11.577351043999998
                    ],
                    [
                        1.8320055682651732,
                        1.057708908036284,
                        10.018825993599998
                    ],
                    [
                        1.8320055682651732,
                        1.057708908036284,
                        13.135876094499999
                    ]
                ]
            },
            "name": "HfSe2_proto_MoS2",
            "prototype": "MoS2",
            "volume": 269.2051720216758
        },
        "57": {
            "N_TM": 2,
            "anion": "Se",
            "cation": "Hf",
            "energy": -41.98375835896604,
            "formula": "HfSe2",
            "geometry": {
                "cell": [
                    [
                        3.6806374408936935,
                        0.0,
                        0.0
                    ],
                    [
                        0.0,
                        6.653739747272908,
                        0.0
                    ],
                    [
                        0.0,
                        0.0,
                        24.220856573
                    ]
                ],
                "constraints": [
                    {
                        "kwargs": {
                            "a": 0,
                            "cell": [
                                [
                                    3.6679705027562144,
                                    0.0,
                                    0.0
                                ],
                                [
                                    0.0,
                                    6.630840857850883,
                                    0.0
                                ],
                                [
                                    0.0,
                                    0.0,
                                    24.220856573
                                ]
                            ],
                            "mask": [
                                false,
                                false,
                                true
                            ]
                        },
                        "name": "FixScaled"
                    }
                ],
                "numbers": [
                    34,
                    34,
                    34,
                    34,
                    72,
                    72
                ],
                "pbc": [
                    false,
                    false,
                    false
                ],
                "positions": [
                    [
                        0.9201593602234234,
                        1.4814201016516817,
                        10.001951794049997
                    ],
                    [
                        2.76047808067027,
                        4.867389329788976,
                        10.626046026349998
                    ],
                    [
                        2.76047808067027,
                        2.551398095198972,
                        14.218904778949998
                    ],
                    [
                        0.9201593602234234,
                        5.818818004470482,
                        13.59490794615
                    ],
                    [
                        0.9201593602234234,
                        3.1975328869464947,
                        12.214558425549997
                    ],
                    [
                        2.76047808067027,
                        0.8349217428024263,
                        12.006333147649999
                    ]
                ]
            },
            "name": "HfSe2_proto_WTe2",
            "prototype": "WTe2",
            "volume": 593.1688655343596
        },
        "58": {
            "N_TM": 2,
            "anion": "Se",
            "cation": "Hf",
            "energy": -39.54360116180325,
            "formula": "HfSe2",
            "geometry": {
                "cell": [
                    [
                        4.622854199205589,
                        0.0,
                        0.0
                    ],
                    [
                        0.0,
                        4.7112431137681,
                        0.0
                    ],
                    [
                        0.0,
                        0.0,
                        21.2451023148
                    ]
                ],
                "constraints": [
                    {
                        "kwargs": {
                            "a": 0,
                            "cell": [
                                [
                                    4.656701060923389,
                                    0.0,
                                    0.0
                                ],
                                [
                                    0.0,
                                    4.745737127059293,
                                    0.0
                                ],
                                [
                                    0.0,
                                    0.0,
                                    21.2451023148
                                ]
                            ],
                            "mask": [
                                false,
                                false,
                                true
                            ]
                        },
                        "name": "FixScaled"
                    }
                ],
                "numbers": [
                    72,
                    72,
                    34,
                    34,
                    34,
                    34
                ],
                "pbc": [
                    false,
                    false,
                    false
                ],
                "positions": [
                    [
                        2.5527779576613936,
                        0.26269946476029243,
                        10.622551157400002
                    ],
                    [
                        0.2413508581009108,
                        2.618321021644343,
                        10.622551157400002
                    ],
                    [
                        0.7240525743027322,
                        0.7880983942808778,
                        9.984557734600001
                    ],
                    [
                        3.0354796738632146,
                        2.0929220921237577,
                        11.260544580200001
                    ],
                    [
                        4.381503341104677,
                        4.448543649007808,
                        11.260544580200001
                    ],
                    [
                        2.070076241459572,
                        3.1437199511649285,
                        9.984557734600001
                    ]
                ]
            },
            "name": "HfSe2_proto_PdS2",
            "prototype": "PdS2",
            "volume": 462.70536915805064
        },
        "59": {
            "N_TM": 2,
            "anion": "Se",
            "cation": "Hf",
            "energy": -41.29992740607561,
            "formula": "HfSe2",
            "geometry": {
                "cell": [
                    [
                        6.284832929292549,
                        0.0,
                        0.0
                    ],
                    [
                        0.6031625215350982,
                        3.924758538656403,
                        0.0
                    ],
                    [
                        0.0,
                        0.0,
                        17.912429
                    ]
                ],
                "constraints": [
                    {
                        "kwargs": {
                            "a": 0,
                            "cell": [
                                [
                                    6.32698719854483,
                                    0.0,
                                    0.0
                                ],
                                [
                                    0.607208114412702,
                                    3.9510830774389056,
                                    0.0
                                ],
                                [
                                    0.0,
                                    0.0,
                                    17.912429
                                ]
                            ],
                            "mask": [
                                false,
                                false,
                                true
                            ]
                        },
                        "name": "FixScaled"
                    }
                ],
                "numbers": [
                    34,
                    34,
                    34,
                    34,
                    72,
                    72
                ],
                "pbc": [
                    false,
                    false,
                    false
                ],
                "positions": [
                    [
                        3.2428665372582595,
                        3.1989726176185243,
                        7.433151647078919
                    ],
                    [
                        6.0837964115893985,
                        1.236440456806379,
                        7.433110624552221
                    ],
                    [
                        0.8041995559622178,
                        2.6883214441557652,
                        10.479318375447775
                    ],
                    [
                        3.645128247402002,
                        0.7257859210378793,
                        10.479278153424806
                    ],
                    [
                        5.165976456454177,
                        2.9434806405677576,
                        8.956075576271894
                    ],
                    [
                        1.722016039087512,
                        0.9812791720145343,
                        8.956355965015508
                    ]
                ]
            },
            "name": "HfSe2_proto_NbTe2",
            "prototype": "NbTe2",
            "volume": 441.8360648167505
        },
        "6": {
            "N_TM": 2,
            "anion": "Se",
            "cation": "Nb",
            "energy": -38.289692957327084,
            "formula": "NbSe2",
            "geometry": {
                "cell": [
                    [
                        4.401006357891402,
                        0.0,
                        0.0
                    ],
                    [
                        0.0,
                        4.4851535444982344,
                        0.0
                    ],
                    [
                        0.0,
                        0.0,
                        21.2451023148
                    ]
                ],
                "constraints": [
                    {
                        "kwargs": {
                            "a": 0,
                            "cell": [
                                [
                                    4.40704707239293,
                                    0.0,
                                    0.0
                                ],
                                [
                                    0.0,
                                    4.491309757385601,
                                    0.0
                                ],
                                [
                                    0.0,
                                    0.0,
                                    21.2451023148
                                ]
                            ],
                            "mask": [
                                false,
                                false,
                                true
                            ]
                        },
                        "name": "FixScaled"
                    }
                ],
                "numbers": [
                    41,
                    41,
                    34,
                    34,
                    34,
                    34
                ],
                "pbc": [
                    false,
                    false,
                    false
                ],
                "positions": [
                    [
                        2.430271762385119,
                        0.2500926840442841,
                        10.622551157400002
                    ],
                    [
                        0.2297685834797006,
                        2.492669456293402,
                        10.622551157400002
                    ],
                    [
                        0.6893057504391016,
                        0.7502780521328527,
                        9.984557734600001
                    ],
                    [
                        2.8898089293445204,
                        1.9924840882048334,
                        11.260544580200001
                    ],
                    [
                        4.171237774411701,
                        4.235060860453951,
                        11.260544580200001
                    ],
                    [
                        1.970734595425719,
                        2.9928548243819706,
                        9.984557734600001
                    ]
                ]
            },
            "name": "NbSe2_proto_PdS2",
[truncated: 137,606 more chars]
