# Supplementary material for: Design Guidelines for Two-Dimensional Transition Metal Dichalcogenide Alloys
Source: Chem Mater. 2022 Nov 29;34(23):10279–90. doi: 10.1021/acs.chemmater.2c01390 (PMC9753562; doi:10.1021/acs.chemmater.2c01390)
Supplement: Supplementary file 2 — cm2c01390_si_002.zip [file cm2c01390_si_002.zip › dataset/metastability_metric/2-Lattice_mismatch.ipynb]

# %% [markdown]
# Lattice mismatches

Compute the lattice parameter of the compounds in DB and lattice mismatch between these compounds.
The lattice parameter is defined in terms of the unit cell. This is somewhat arbitrary, but as long as it is consistent, comparisong within the same prototype is fine.

The resulting lattice parameter matrix (columns TM, rows prototypes) is in the SI.
The resulting prototype mismatch matrices (columns TM, rows TM, color mismatch) are in the SI.

# %% [markdown]
### Imports and definitions

# %% [code]
from time import time
import numpy as np

import matplotlib
import matplotlib.pyplot as plt
from matplotlib import rc
rc('text', usetex=True)

sys.path.append("src")
from dbAtoms import dbAtoms # Custom estension of ASE Atoms class compatible with JSON database
from utilities import get_prototype_mx_stoch, digit_to_subscript

calc = 'Se'
# Transition metals considered
tm_names = ['Ti', 'V', 'Cr', 'Mn', 'Fe', 'Co', 'Ni', 'Zr', 'Nb', 'Mo', 'Tc', 'Ru', 'Rh', 'Pd', 'Hf', 'Ta', 'W', 'Re', 'Os', 'Ir', 'Pt']
# Prototypes geometry considered
proto_names = ['CrI2', 'CdI2', 'PdCl2', 'MoS2', 'PdS2', 'FeO2', 'WTe2', 'NbTe2']
m_len = len(tm_names)
print("Number of transitions metals", m_len, end=': ')
print(tm_names)
c_stoch = (1,2) # Current stochiometry
proto_names =  np.array([p for p in proto_names if get_prototype_mx_stoch(p) == c_stoch])
p_len = len(proto_names)
print("Number of prototypes", p_len, end=': ')
print(proto_names)

# Output
save_fig = False
save_dat = True
outdir = 'lattice_mismatch'
if not os.path.exists(outdir):
    os.makedirs(outdir)

# %% [markdown]
## Load data


# %% [code]
from tinydb import TinyDB, Query
import json

# Path to JSON database file
full_db = TinyDB('./dataset_%s.json' % calc, )
combo_table = full_db.table('_default')

db_q = Query() # Get a Query object from TinyDB to explore the database
print("DB state", full_db)
print("Combinatory table", combo_table)

# %% [markdown]
Load energy of prototypes, to mark the ground state in figure below.

# %% [code]
tm_proto_en = np.load(os.path.join('lattice_energy', "tm_proto_en-%s.npy" % calc))

# %% [markdown]
## Compute lattice parameters

# %% [code]
t0 = time()
# Create the matrix with unreasonable values
tm_proto_lat = 1e30*np.ones((len(proto_names), len(tm_names)))

for ip, p in enumerate(proto_names):
    print("On prototpe i=%i %s "% (ip, proto_names[ip]))
    for j, c in enumerate(tm_names):
        ms, xs = get_prototype_mx_stoch(p)
        print("On i=%i"%ip, p, "j=%i"%j, c, "(%.2f)" % (ms/xs), end=' ')
        
        # Look for element in database 
        elem = combo_table.search((db_q.cation == c) & (db_q.prototype == p))
        
        elem = elem[0]
        
        geom_orig = dbAtoms.from_dict(elem['geometry'])
        # Get a copy you can manipulate
        geom = geom_orig.copy()
        tm_dists = [np.linalg.norm(v) for v in geom.cell]
        tm_dists = np.array(tm_dists)
        # Take minimum distance between TM as lattice param
        tm_proto_lat[ip,j] = min(tm_dists)
        print("l=", tm_proto_lat[ip,j])
    print('-'*80, '\n')

t1 = time()
print("Overall time %.2fs (%.2fmin)" % (t1-t0, (t1-t0)/60))

# %% [markdown]
#### Save Load mismatch

# %% [code]
print("Computed matrix shape:", tm_proto_lat.shape)
np.save(os.path.join(outdir, "tm_proto_lat-%s.npy" % calc), tm_proto_lat)

# %% [code]
tm_proto_lat = np.load(os.path.join(outdir, "tm_proto_lat-%s.npy" % calc))
print("Loaded matrix shape:", tm_proto_lat.shape)

# %% [markdown]
## Plot lattice parameter

# %% [code]
fig, ax = plt.subplots(1,1, dpi=200)
# norm = matplotlib.colors.Normalize(vmin=2.825, vmax=5.0)
norm = matplotlib.colors.Normalize(vmin=2.7, vmax=7.0)
# norm = matplotlib.colors.Normalize(vmin=np.min(tm_proto_lat), vmax=np.max(tm_proto_lat))

img = ax.imshow(tm_proto_lat, cmap='viridis', norm=norm, alpha=0.8)

# Mark ground state
tm_gsp = np.argmin(tm_proto_en, axis=0)
ax.scatter(range(len(tm_names)), tm_gsp,
           marker="s", c='gray', alpha=0.5, edgecolors='darkgray', s=50)

# Set lables: TM and prototypes
ax.set_xticks(ticks=range(len(tm_names)))
ax.set_xticklabels(labels=tm_names)
ax.set_yticks(ticks=range(len(proto_names)))
ax.set_yticklabels(labels=[digit_to_subscript(n) for n in proto_names])

# Print the table
print("%10s"% "TM\Proto" , "%12s "*len(proto_names) % tuple(proto_names))
for i in range(len(tm_names)):
    print("%10s" % (tm_names[i]), end=" ")
    for j in range(len(proto_names)):
        v = tm_proto_lat[j,i] 
        print("%12.8g" % (tm_proto_lat[j,i] ), end=" ")
        # Annotate plot
        ax.annotate("%-4.2f" % v, (i-0.35, j+0.08),
                    fontsize=6, color='white',horizontalalignment='left')
    print()
plt.title("Lattice spacing %s" % calc)    
plt.colorbar(img, label=r"$l_{\mathrm{TM}}$ [$\AA$]")
plt.xticks(rotation=20)
plt.tight_layout()

# Save fig if needed be
if save_fig: plt.savefig(os.path.join(outdir, "lat_matr.pdf"), bbox_inches='tight', transparent=True, dpi=300)
plt.show()

# %% [markdown]
# Lattice mismatch

# %% [code]
t0 = time()

mismatch_matrix = np.zeros((m_len, m_len, p_len))

for i in range(m_len):
    for j in range(m_len):
        print("On metal pair %s - %s" % (tm_names[i],tm_names[j]))
        for k in range(p_len):
            print("\t on proto", proto_names[k])
                                    
            lhs = tm_proto_lat[k, i]
            rhs = tm_proto_lat[k, j]
        
            lhs_metal, rhs_metal = tm_names[i], tm_names[j]
            labels = proto_names[k]

            delta = abs(1-lhs/rhs)
            mismatch_matrix[i,j,k] = delta
            
    print("-"*80, '\n')
# Set 0 on diagonal
mismatch_matrix[range(m_len), range(m_len)] = np.zeros((m_len, p_len))
t1 = time()
print("Overall time %.2fs (%.2fmin)" % (t1-t0, (t1-t0)/60))

# %% [markdown]
### Save Mismatch matrix

# %% [code]
print('Computed matrix shape:', mismatch_matrix.shape)
np.save(os.path.join(outdir, "mismatch_matrix-%s.npy" % calc), mismatch_matrix)

# %% [markdown]
### Load Mismatch matrix

# %% [code]
mismatch_matrix = np.load(os.path.join(outdir, "mismatch_matrix-%s.npy" % calc))
print('Loaded matrix shape:', mismatch_matrix.shape)

# %% [markdown]
## Plot mismatch in each prototype

# %% [code]
# Plot set up
r_mult = 12 # Overall scale to make them visible in set dpi

cmap = matplotlib.cm.Greens

for p in range(p_len):
    
    vmin = np.min(mismatch_matrix[:,:,p])
    vmax = np.max(mismatch_matrix[:,:,p])
    norm = matplotlib.colors.Normalize(vmin=0,vmax=vmax,)

    # Get figure and axes with right proportions
    fig, (ax) = plt.subplots(1,1, dpi=150,figsize=(6,5))

    ax.set_title(r"A$_{1-x}$B$_x$%s$_2$" % calc + " Prototype %s" % digit_to_subscript(proto_names[p]))

    # Element-plotting.
    for i in range(m_len):
        for j in range(m_len):
            # Mismatch
            price = mismatch_matrix[i,j,p]

            gs_symbol = 'o'
            # Above threshold in main text
            mec, mew = 'red', 0.7
            # Below threshold in main text
            if np.abs(price) <= 0.15: mec, mew = 'tab:blue', 0.7
        
            ax.plot(i,j,
                    mfc=cmap(norm(price)),
                    mec=mec, mew=mew,
                    marker=gs_symbol,
                    alpha=1, zorder=5
                   )
    
    # Cosmetic adjustments
    ax.set_aspect('equal') # Enforce a square proportion
    ticks = list(range(m_len))
    tick_labels = np.concatenate([tm_names[:m_len], ['']]) # Ticks are metal names
    # Indent different periods of periodic table
    period = 7. # How many metals per period do we have?
    tick_labels = ["--\n"*int(i/period)+(s)  for i, s in enumerate(tm_names)] #+['']
    ax.set_xticks(ticks)
    ax.set_xticklabels(labels=tick_labels)
    ax.set_yticks(ticks)
    tick_labels = [(s)+" -- "*int(i/period)  for i, s in enumerate(tm_names)]#+['']
    ax.set_yticklabels(labels=tick_labels)
    ax.grid(True, zorder=-1)
    # Plot diagonal to distingush the two triangles
    ax.plot(np.linspace(0, m_len-1), np.linspace(0, m_len-1), '-', color="gray", lw=3)
    
    #----------------------------------------------------------------------------    
    # Colorbar with mismatch#
    cm_proxy = matplotlib.cm.ScalarMappable(norm=norm, cmap=cmap)
    cm_proxy.set_array(np.linspace(norm.vmin, norm.vmax, 10))    
    cbar = plt.colorbar(mappable=cm_proxy, ax=ax)
#     cbar.set_ticks([norm.vmin, norm.vmax])
#     cbar.set_ticklabels(['Matched', '{:.2f} mismatch'.format(norm.vmax)])
        
    # Plot current matrix
    plt.tight_layout()
    
    if save_fig: plt.savefig(os.path.join(outdir, "mismatch-prot_%s.pdf" % proto_names[p]) , bbox_inches='tight', transparent=True, dpi=300)
    plt.show()
