# Supplementary material for: Design Guidelines for Two-Dimensional Transition Metal Dichalcogenide Alloys
Source: Chem Mater. 2022 Nov 29;34(23):10279–90. doi: 10.1021/acs.chemmater.2c01390 (PMC9753562; doi:10.1021/acs.chemmater.2c01390)
Supplement: Supplementary file 2 — cm2c01390_si_002.zip [file cm2c01390_si_002.zip › dataset/metastability_metric/README]

DATASET for Design Guidelines for Two-dimensional Transition Metal 
Dichalcogenide Alloys

This dataset contains the raw data and the analysis scripts to
re-create metastability metric figures in main text and part of the SI.

Structure

- JSON databases (one for each chalcogenide environment)
    Created with TinyDB, but can be read as a JSON file.
    Its entries are the TM-prototypes combinations. Each entry contains 
    the following fields:
    + name: compound name in the form "[reducted formula]proto[prototype]"
    + formula_reduced: stochiometric formula with elements listed in 
      alphabetical order, e.g. MoS2 and S2Zr.
    + prototype: the geometry class of the material as defined in the 
      main text and Mounet database
    + anion: element oxidising (S, Se, or Te)
    + cation: element reducing (one the the TM)
    + MP_id: ID number of the lowest-energy configuration listed in the MP 
      database for this compound
    + MP_geom: the relative geometry, in dbAtoms dictionary format
    + geometry: geometry of the minimum-energy point in the EoS, in dbAtoms 
      dictionary format (see Analysis section below)
    + volume: volume of the minimum-energy geometry
    + energy: absolute energy from DFT calculation
    + N_TM: number of TM in the geometry

- Raw data: numpy text data
    The data is created with the notebooks in this folder, apart from
    energy offset. The files are organised in the following folders:
    + data: energy offset for the formation energies for the 2D and 3D
      analysis as explained in the main text and SI.
    + lattice_energy: created by 1-Lattice_energy notebook. Contains the
      formation energy with respect to the given offset, see notebook
      and Lattice energy section of the paper for details.
    + lattice_mismatch: created by the 2-Lattice_mismatch notebook.
      Contains the lattice parameters of the pristine compounds and the
      mismatch between these in each prototype. See notebook and SI for
      details.
    + metastability_metric: created by the 3-Metastability_metric
      notebook. Contains the metastability windows (width and price) for
      all the compounds combinations in each prototype. See notebook and
      main text for details.
    + optimal_proto: created by 4-Optimal_prototype_matrix notebook.
      Contains the ranked prototypes according to the goal function. The
      data is relative to the weight adopted in the main text (0.08eV) 
      and the information is divided as explained in the notebook. Use
      to notebook to created data for different weights and
      energy/mismatch thresholds.

- Analysis scripts: Jupyter notebook and python scripts in src/ folder
    The Notebooks contains the analysis and plotting scripts to
    re-create figures in the main text and in the SI.
    The python modules in the src folder contain the functions used to
    compute the metastability metric and useful snippets used in the
    analysis. The dbAtoms class is an extension of the ASE Atoms class
    that yields a python dictionary that can be serialised by the JSON
    module and handles by TinyDB functions.

Requirements:
    Basic:
        - Python 3.7.11
        - IPython 6.5.0
        - Jupyter notebook 6.1.1
        - ASE 3.19.2
        - NumPy 1.19.1
        - json 2.0.9
    
    For Database
        - TinyDB 4.1.1
    
    For plotting:
        - Matplotlib 3.3.0
        - Seaborn 0.10.1

Created by
Andrea Silva
