# Supplementary material for: Design Guidelines for Two-Dimensional Transition Metal Dichalcogenide Alloys
Source: Chem Mater. 2022 Nov 29;34(23):10279–90. doi: 10.1021/acs.chemmater.2c01390 (PMC9753562; doi:10.1021/acs.chemmater.2c01390)
Supplement: Supplementary file 2 — cm2c01390_si_002.zip [file cm2c01390_si_002.zip › dataset/metastability_metric/Load_and_search_the_database.ipynb]

# %% [markdown]
# Load the database and search for a compound

The JSON databases contains all the pristine compounds used as starting point for the metastability metric.
There is a database for each chalcogenide: S, Se, and Te.
To get familiar with it, load it (using either TinyDB or pure JSON) and search for a specific TMD, prototype pair.

A custom Atom class is used to create a ASE Atoms object from the python dictionary stored in the JSON database. Use it to create an Atoms and visualize it.

# %% [code]
calc = 'Te' # select a chalcogen
# Searcg for a TMD in given prototype
cat, proto = 'Mo', 'MoS2'

# %% [markdown]
# Using TinyDB

See https://tinydb.readthedocs.io/en/latest/

# %% [code]
from tinydb import TinyDB, Query

# Path to JSON database file
full_db = TinyDB('./dataset_%s.json' % calc )
combo_table = full_db.table('_default')

db_q = Query() # Get a Query object from TinyDB to explore the database
print("DB state", full_db)
print("Combinatory table", combo_table)


# %% [code]
entry = combo_table.search((db_q.cation == 'Mo') & (db_q.prototype == 'MoS2'))[0] # there should be only one!
print(entry)

# %% [markdown]
# Using pure JSON 

# %% [code]
import json
with open('./dataset_%s.json' % calc) as inj:
    db_dict = json.load(inj)['_default']

# %% [code]

for key, val in db_dict.items():
    if val['cation'] == cat and val['prototype'] == proto:
        print('Found!')
        entry = val
        print(entry)

# %% [markdown]
# Visualize

# %% [code]
sys.path.append("src")
from dbAtoms import dbAtoms # Custom estension of ASE Atoms class compatible with JSON database

ase_geom = dbAtoms.from_dict(entry['geometry'])
print(ase_geom)
from ase.visualize import view
view(ase_geom)
