# Supplementary material for: Design Guidelines for Two-Dimensional Transition Metal Dichalcogenide Alloys
Source: Chem Mater. 2022 Nov 29;34(23):10279–90. doi: 10.1021/acs.chemmater.2c01390 (PMC9753562; doi:10.1021/acs.chemmater.2c01390)
Supplement: Supplementary file 2 — cm2c01390_si_002.zip [file cm2c01390_si_002.zip › dataset/metastability_metric/1-Lattice_Energy.ipynb]

# %% [markdown]
# Lattice Energy

Compute the lattice energy of the compounds in DB. 
The lattice energy defined in CALPHAD is the formation energy per lattice site of a compound in different lattices, here termed prototypes.

Compute the energy per lattice site $E/N_\mathrm{TM}$ for each Transition Metal (TM) in each prototypes, where $E$ is the enregy from Denisity Funcitonal Theory (DFT) calculations and $N_\mathrm{TM}$ the number of transition metals in the geometry.
For 2D materials, the prototype with the lowest normalised energy is the ground-state (GS) for the given $MX_2$ compound. For 3D compounds the bulk structure from the Materials Project (MP)

The resulting matrix (columns TM, rows prototypes) is Figure 2 in the main text.

# %% [markdown]
### Imports and definitions.

# %% [code]
from time import time
import numpy as np

import matplotlib
import matplotlib.pyplot as plt
from matplotlib import rc
rc('text', usetex=True)

sys.path.append("src")
from dbAtoms import dbAtoms # Custom estension of ASE Atoms class compatible with JSON database
from utilities import get_prototype_mx_stoch, digit_to_subscript

# Select a chalcogenide S, Se, or Te
calc = 'Se'
# Transition metals considered
tm_names = ['Ti', 'V', 'Cr', 'Mn', 'Fe', 'Co', 'Ni', 'Zr', 'Nb', 'Mo', 'Tc', 'Ru', 'Rh', 'Pd', 'Hf', 'Ta', 'W', 'Re', 'Os', 'Ir', 'Pt']
# Prototypes geometry considered
proto_names = ['CrI2', 'CdI2', 'PdCl2', 'MoS2', 'PdS2', 'FeO2', 'WTe2', 'NbTe2']

m_len = len(tm_names)
print("Number of transitions metals", m_len, end=': ')
print(tm_names)
c_stoch = (1,2) # Current stochiometry
proto_names =  np.array([p for p in proto_names if get_prototype_mx_stoch(p) == c_stoch])
p_len = len(proto_names)
print("Number of prototypes", p_len, end=': ')
print(proto_names)

# Output
save_fig = False
save_dat = True
outdir = 'lattice_energy'
if not os.path.exists(outdir):
    os.makedirs(outdir)

# %% [markdown]
## Load data
Load the DB with the results of the calculations.

Its entries are the TM-prototypes combinations.
Each entry contains the following fields:

- name: compound name in the form [reducted formula]_proto_[prototype]
- formula_reduced: stochiometric formula with elements listed in alphabetical order, e.g. MoS2 and S2Zr.
- prototype: the geometry class of the material as defined in the main text and Mounet database
- anion: element oxidising (S, Se, Te)
- cation: element reducing (one the the TM)
- MP_id: ID number of the lowest-energy configuration listed in the MP database for this compound
- MP_geom: the relative geometry, in dbAtoms dictionary format
- geometry: geometry of the minimum-energy point in the EoS, in dbAtoms dictionary format
- volume: volume of the minimum-energy geometry
- energy: absolute energy from DFT calculation
- N_TM: number of TM in the geometry

# %% [code]
from tinydb import TinyDB, Query
import json

# Path to JSON database file
full_db = TinyDB('./dataset_%s.json' % calc )
combo_table = full_db.table('_default')

db_q = Query() # Get a Query object from TinyDB to explore the database
print("DB state", full_db)
print("Combinatory table", combo_table)

# %% [markdown]
## Compute Lattice Energy

# %% [code]
t0 = time()

# Create the matrix with unreasonable values
tm_proto_en = 1e30*np.ones((len(proto_names), len(tm_names)))

for i, p in enumerate(proto_names):
    print("On prototpe i=%i %s "% (i, proto_names[i]))
    for j, c in enumerate(tm_names):
        ms, xs = get_prototype_mx_stoch(p)
        print("On i=%i"%i, p, "j=%i"%j, c, "(%.2f)" % (ms/xs),
              end=" ")
        # Look for element in database
        elem = combo_table.search((db_q.cation == c) & (db_q.prototype == p))
        elem = elem[0] # From list of results (always one) to result itself
            
        en = elem['energy']
        geom = dbAtoms.from_dict(elem['geometry'])
        N = elem['N_TM'] # normalise by num of sites
        print("raw en: %.5f norm: %.5f" % (en, en/N))
        tm_proto_en[i,j] = en/N
    print('-'*50, '\n')
t1 = time()
print("Done in %.2fs (%.2fmin)" % (t1-t0, (t1-t0)/60))

# %% [markdown]
#### Save Lattice Energy

# %% [code]
if save_dat:
    print("Computed matrix shape:", tm_proto_en.shape)
    np.save(os.path.join(outdir, "tm_proto_en-%s.npy" % calc), tm_proto_en)

# %% [markdown]
#### Load Lattice Energy
<b>IF</b> you already computed it, you can load it.

# %% [code]
tm_proto_en = np.load(os.path.join(outdir,  "tm_proto_en-%s.npy" % calc))
print("Loaded matrix shape:", tm_proto_en.shape)

# %% [markdown]
## Compute

# %% [code]
binary_en = tm_proto_en.copy() # Copy before normalising, just in case

# %% [code]
# Normalisation 
tm_binary_minen = np.min(binary_en, axis=0)

# %% [code]
# Shift energies to the GS (2D or 3D depending on the label)
binary_en =  (binary_en - tm_binary_minen)
# Keep track of ground state proto of each TM
tm_gsp = np.argmin(binary_en, axis=0)
tm_gspen = np.min(binary_en, axis=0)

# %% [code]
if save_dat:
    print("Computed matrix shape:", binary_en.shape)
    np.save(os.path.join(outdir, "binary_en-%s.npy" % calc), binary_en)

# %% [markdown]
## Plot Lattice energy

Each row $i$ is a prototype and each column $j$ a metal.
The entries are the formation of the metal $j$ in prototype $i$ compared with the GS.
Mark the lowest energy for each TM with a square.

# %% [code]
fig, ax = plt.subplots(1, 1, dpi=200)
# Plot formation energies
norm = matplotlib.colors.Normalize(vmin=0, vmax=np.max(binary_en.flatten())) # Normalise with energy range
norm = matplotlib.colors.Normalize(vmin=0, vmax=1.8) # Normalise with fix energy range
img = ax.imshow(binary_en, cmap='RdBu_r', norm=norm, alpha=0.3)

# Mark ground state prototype
for i, (x, y) in enumerate(zip(range(len(tm_names)), tm_gsp)):
    ax.scatter(x,y,
               marker="s", alpha=0.3, s=80,
               fc='tab:green' if tm_gspen[i]<=0 else 'tab:orange',
               ec='darkgreen' if tm_gspen[i]<=0 else 'tab:red'
              )

# Set lables: TM on x and prototypes names on y
ax.set_xticks(ticks=range(len(tm_names)))
ax.set_xticklabels(labels=tm_names)
ax.set_yticks(ticks=range(len(proto_names)))
ax.set_yticklabels(labels=[digit_to_subscript(n) for n in proto_names])

# Print the table, so you can look up exact values
print("%8s"% "TM\Proto" , "%12s "*len(proto_names) % tuple(proto_names))
for i in range(len(tm_names)):
    print("%8s" % (tm_names[i]), end=" ")
    for j in range(len(proto_names)):
        v = binary_en[j,i] 
        print("%12.8g" % (binary_en[j,i] ),
             end=" ")
        # Annotate plot with energy
        if v != 0:
            ax.annotate("%-4.2f" % v, (i-0.35, j+0.08),
                       fontsize=5, color='black',horizontalalignment='left')
    print()
for j in range(1,3):
    ax.vlines(j*7-0.5, *ax.get_ylim(),lw=0.5,ls='--', zorder=40,color='black')

plt.title("Lattice stability %s" % calc)
plt.colorbar(img, label=r"$E_\mathrm{F}$ [eV/site]")
plt.xticks(rotation=20)

# Save figure if you like
if save_fig: plt.savefig(os.path.join(outdir, "lattice_energy.pdf"), 
                         bbox_inches='tight', transparent=True, dpi=300)
plt.show()
