# Supplementary material for: Design Guidelines for Two-Dimensional Transition Metal Dichalcogenide Alloys
Source: Chem Mater. 2022 Nov 29;34(23):10279–90. doi: 10.1021/acs.chemmater.2c01390 (PMC9753562; doi:10.1021/acs.chemmater.2c01390)
Supplement: Supplementary file 2 — cm2c01390_si_002.zip [file cm2c01390_si_002.zip › dataset/metastability_metric/src/dbAtoms.py]

import numpy as np
from ase import Atoms

class dbAtoms(Atoms):
    """Change Atoms so that todict member returns a serializable JSON that can be used as TinyDB document."""

    def to_dict(self):
        """Serializable JSON support with FixAtoms and FixScaled constraints."""
        d = dict(self.arrays)
        d['cell'] = np.asarray(self.cell)
        d['pbc'] = self.pbc
        if self._celldisp.any():
            d['celldisp'] = self._celldisp
        # Now that all the arrays are loaded, convert them to list
        for k, v in d.items():
            d[k] = v.tolist()
        # Works with FixAtoms and FixScaled, only two compatible with VASP
        if self.constraints:
            d['constraints'] = [c.todict() for c in self.constraints]
        # This should be a dictionary. Don't nest it with non-serializable obj
        if self.info:
            d['info'] = self.info
        # Calculator...  trouble.
        return d
    @classmethod
    def from_dict(cls, db_dict):
        """Create Atoms object from serialized json dictionary from TinyDB."""
        return dbAtoms().fromdict(db_dict)
