# Supplementary material for: Design Guidelines for Two-Dimensional Transition Metal Dichalcogenide Alloys
Source: Chem Mater. 2022 Nov 29;34(23):10279–90. doi: 10.1021/acs.chemmater.2c01390 (PMC9753562; doi:10.1021/acs.chemmater.2c01390)
Supplement: Supplementary file 2 — cm2c01390_si_002.zip [file cm2c01390_si_002.zip › dataset/metastability_metric/src/metric_tool.py]

import numpy as np

def S(x):
    """Compute entropy S at concentration x of a solid solution model."""
    import numpy as np
    return -(x*np.log(x)+(1-x)*np.log(1-x))
#---------------------------------

def E(x, y0, y1, x0=0, x1=1):
    """Line connecting two points.

    Designed for formation energy at concentration 0 and 1."""
    return (x-x0)*(y1-y0)/(x1-x0)+y0
#---------------------------------

def lines_inter(ax1, ax2, ay1, ay2, bx1, bx2, by1, by2):
    """Get intercept point (xi, yi) between two lines.

    Elegant solution, except for the arg passing.
    See https://www.topcoder.com/community/competitive-programming/tutorials/geometry-concepts-line-intersection-and-its-applications/

    If lines are parelle return (xmin, ymin). Arbitrary.
    """
    import numpy as np
    A1 = ay2-ay1
    B1 = ax1 - ax2
    C1 = A1*ax1 + B1*ay1

    A2 = by2-by1
    B2 = bx1 - bx2
    C2 = A2*bx1 + B2*by1

    det = A1*B2-A2*B1
    if det == 0:
        #print("Lines are parallel")
        xs = [ax1, ax2, bx1, bx2]
        ys = [ay1, ay2, by1, by2]
        # Return the minimum point.
        # Arbitrary, but handy for our purposes
        return xs[np.argmin(ys)], np.min(ys)
    else:
        return ((B2*C1-B1*C2)/det,
                (A1*C2-A2*C1)/det)
#---------------------------------

def hull_intercept(lhs, rhs, plot=True):
    """Hull intercept of 3 lines.

    Given 3 lines, return the interval in which the thrid lies below each of the first two.
    First line must start at 0, otherwise a solution is not found.

    Input is 3d array with formation energy on left-hand side, x=0, for the 3metals
    [y00, y01, y02]
    And equivalent for the righthand side, formation energies at x=1
    [y10, y11, y12]
    This adds up to a 2x3 matrix for the formation energies while the concentration are fixed at 0 and 1.

    Returns (x02, y02), (x12, y12)"""

    ys = np.vstack([lhs, rhs]) # Formation energies
    xs = [0,1] # Concentrations
    int0 = lines_inter(*xs, *ys[:,0], *xs, *ys[:,2])
    int1 = lines_inter(*xs, *ys[:,1], *xs, *ys[:,2])
    int0 = np.array(int0)
    int1 = np.array(int1)

    plot_opt = {'mec': 'black',
                'mfc': 'black'}
    if any([(int0[1] - E(int0[0], *ys[:,1]))>1e-6,
            (int1[1] - E(int1[0], *ys[:,0]))>1e-6,
            any(np.array([int0[0], int1[0]])<0),
            any(np.array([int0[0], int1[0]])>1)]
          ):
        #print("No stable window")
        # Plot hollow points if no stable window is fine.
        plot_opt = {'mec': 'black',
                    'mfc': 'none'}
        return (0,0), (0,0)
    if plot:
        plt.plot(*int0, 'o', **plot_opt)
        plt.plot(*int1, 'o', **plot_opt)

    return np.array([int0, int1 ])
#---------------------------------

def get_centroid(ver):
    """Get centroid from list of polygon vertex.

    Clock/anticlock is irrelevant to centroid, but will yield negative area.
    First and last vertex must be the same!

    Return (Cx, Cy)"""

    ver = np.asarray(ver)
    n = len(ver)
    A, Cx, Cy = 0, 0, 0
    for i in range(n-1):
        A += ver[i,0]*ver[i+1,1]-ver[i+1,0]*ver[i,1]
        Cx += (ver[i,0]+ver[i+1,0])*(ver[i,0]*ver[i+1,1]-ver[i+1,0]*ver[i,1])
        Cy += (ver[i,1]+ver[i+1,1])*(ver[i,0]*ver[i+1,1]-ver[i+1,0]*ver[i,1])
    A /= 2
    Cx /= 6*A
    Cy /= 6*A
    return np.array([Cx, Cy])
#---------------------------------

def stability_fitness(w, p, z=1):
    """Fit function from stability window and price
    Max value is 1, for w=1 p=0.
    At w=0 goes to 0."""
    return z**2*np.sqrt(w)/(z**2+p**2)
#---------------------------------
