# Supplementary material for: Design Guidelines for Two-Dimensional Transition Metal Dichalcogenide Alloys
Source: Chem Mater. 2022 Nov 29;34(23):10279–90. doi: 10.1021/acs.chemmater.2c01390 (PMC9753562; doi:10.1021/acs.chemmater.2c01390)
Supplement: Supplementary file 2 — cm2c01390_si_002.zip [file cm2c01390_si_002.zip › dataset/metastability_metric/src/utilities.py]

import numpy as np
import matplotlib.cm

# Set them as global, as they are fixed and they are handy in multiple occasions
# Define possible cations in crystal strcture
global cations
cations = ["B",
           "Al", "Si",
           "Ca", "Sc", "Ti", "V", "Cr", "Mn", "Fe", "Co", "Ni", "Cu", "Zn", "Ga", "Ge",
           "Sr", "Y", "Zr", "Nb", "Mo", "Tc", "Ru", "Rh", "Pd", "Ag", "Cd", "In", "Sn",
           "La", "Ce", "Pr", "Nd", "Pm", "Sm", "Eu", "Gd", "Tb", "Dy", "Ho", "Er", "Tm", "Yb", "Lu",
           "Hf", "Ta", "W", "Re", "Os", "Ir", "Pt", "Au", "Hg", "Tl", "Pb", "Bi"]
# Define possible anyons in crystal strcture
global anions
anions = ["H",
          "N", "O", "F",
          "P", "S", "Cl",
          "As", "Se", "Br",
          "Te", "I"]

def get_prototype_mx_stoch(proto_name):
    """Get stochiometry from geometry formula.

    Needs ASE 3.19. And this formula module is a testing API."""

    import ase.formula
    # Quite ugly but it works in this testing release.
    formula = ase.formula.Formula(proto_name)
    # Count cations
    cat_stoch = [formula.__getitem__(c) for c in cations if formula.__getitem__(c)]
    if len(cat_stoch)>1: raise RuntimeError("There should be only 1 cation in binary")
    cat_stoch = cat_stoch[0]
    # Count anions
    ani_stoch = [formula.__getitem__(a) for a in anions if formula.__getitem__(a)]
    if len(ani_stoch)>1: raise RuntimeError("There should be only 1 anion in binary")
    ani_stoch = ani_stoch[0]
    return cat_stoch, ani_stoch
#---------------------------------

def get_n_tm(geom):
    """Get number of cation in the given geometry.

    Used for normalized formation energies."""

    return len([s for s in geom.symbols if s in cations])
#---------------------------------

def digit_to_subscript(string):
    """Convert numbers appearing in string into Latex subscript.

    Useful for formatting checmial formulas."""
    import re
    return "".join(["$_"+c+"$" if re.match(r'\d', c) else c for c in string])
#---------------------------------

def plot_lat_en(ax, c_bina, cx_names, cy_names, c_gsp=None, norm=None, cmap='viridis'):

    # Get normalisation
    c_binary_minen = np.min(c_bina, axis=0)
    if c_gsp is None: c_gsp = np.argmin(c_bina, axis=0)
    c_gspen = np.min(c_bina, axis=0)

    # Plot
    gs_color = 'tab:green'
    for i, (x, y) in enumerate(zip(range(len(cx_names)), c_gsp)):
        ax.scatter(x,y, marker="s", alpha=1, s=80, fc=gs_color, ec=gs_color)

    ax.imshow(c_bina, cmap=cmap, norm=norm)
    # Set lables: TM on x and prototypes names on y
    ax.set_xticks(ticks=range(len(cx_names)))
    ax.set_xticklabels(labels=cx_names)
    ax.set_yticks(ticks=range(len(cy_names)))
    ax.set_yticklabels(labels=[digit_to_subscript(n) for n in cy_names])

    return ax
#---------------------------------

def plot_mismatch(ax, matrix, xy_names, s_names, thold=0.15, cmap=matplotlib.cm.Greens, norm=None):
    xy_len = matrix.shape[0]
    # Element-plotting.
    for i in range(xy_len):
        for j in range(xy_len):
            # Mismatch
            price = matrix[i,j]

            gs_symbol = 'o'
            # Above threshold in main text
            mec, mew = 'red', 0.7
            # Below threshold in main text
            if np.abs(price) <= thold: mec, mew = 'tab:blue', 0.7

            ax.plot(i,j,
                    mfc=cmap(norm(price)), mec=mec, mew=mew, marker=gs_symbol,
                    alpha=1, zorder=5)

    # Cosmetic adjustments
    ax.set_aspect('equal') # Enforce a square proportion
    ticks = list(range(xy_len))
    tick_labels = np.concatenate([xy_names[:xy_len], ['']]) # Ticks are metal names
    # Indent different periods of periodic table
    #period = 7. # How many metals per period do we have?
    #tick_labels = ["--\n"*int(i/period)+(s)  for i, s in enumerate(tm_names)] #+['']
    tick_labels = xy_names
    ax.set_xticks(ticks)
    ax.set_xticklabels(labels=tick_labels)
    ax.set_yticks(ticks)
    #tick_labels = [(s)+" -- "*int(i/period)  for i, s in enumerate(tm_names)]#+['']
    ax.set_yticklabels(labels=tick_labels)
    ax.grid(True, zorder=-1)
    # Plot diagonal to distingush the two triangles
    ax.plot(np.linspace(0, xy_len-1), np.linspace(0, xy_len-1), '-', color="gray", lw=3)

    #----------------------------------------------------------------------------
    # Colorbar with mismatch
    #cm_proxy = matplotlib.cm.ScalarMappable(norm=norm, cmap=cmap)
    #cm_proxy.set_array(np.linspace(norm.vmin, norm.vmax, 10))
    #cbar = plt.colorbar(mappable=cm_proxy, ax=ax)
    #cbar.set_ticks([norm.vmin, norm.vmax])
    #cbar.set_ticklabels(['Matched', '{:.2f} mismatch'.format(norm.vmax)])

    return ax
#---------------------------------

def plot_mstab_metric(ax, matrix, binary_en, xy_names, s_names, thold=0.12, cmap=matplotlib.cm.RdYlBu_r, norm=None, gs_symbols=['o', 's', 'P']):
    xy_len = matrix.shape[0]


    def m_size(r, mult=12):
        """Function to map stability window size to radius of marker"""
        #return np.sqrt(r)
        #return r**2
        return mult*r

    # Element-plotting.
    for i in range(xy_len):
        for j in range(xy_len):
            # Window width
            w_width = np.abs(np.diff(matrix[i,j,0]))
            # Window energy price
            price = matrix[i,j,1,0]

            # Proto P is GS for both metals
            if binary_en[i] == 0 and binary_en[j] == 0:
                gs_symbol = gs_symbols[0]
            # Proto P is GS for one metals
            elif binary_en[i] == 0 or binary_en[j] == 0:
                gs_symbol = gs_symbols[1]
            # Proto P is GS for neigher metals
            else:
                gs_symbol = gs_symbols[2]

            ax.plot(i,j,
                    markersize=m_size(w_width), marker=gs_symbol,
                    color=cmap(norm(price)),
                    alpha=1, zorder=2
                   )

    # Cosmetic adjustments
    ax.set_aspect('equal') # Enforce a square proportion
    ticks = list(range(xy_len))
    tick_labels = np.concatenate([xy_names[:xy_len], ['']]) # Ticks are metal names
    # Indent different periods of periodic table
    #period = 7. # How many metals per period do we have?
    #tick_labels = ["--\n"*int(i/period)+(s)  for i, s in enumerate(tm_names)] #+['']
    tick_labels = xy_names
    ax.set_xticks(ticks)
    ax.set_xticklabels(labels=tick_labels)
    ax.set_yticks(ticks)
    #tick_labels = [(s)+" -- "*int(i/period)  for i, s in enumerate(tm_names)]#+['']
    ax.set_yticklabels(labels=tick_labels)
    ax.grid(True, zorder=-1)
    # Plot diagonal to distingush the two triangles
    ax.plot(np.linspace(0, xy_len-1), np.linspace(0, xy_len-1), '-', color="gray", lw=3)

    #----------------------------------------------------------------------------
    # Colorbar with mismatch
    #cm_proxy = matplotlib.cm.ScalarMappable(norm=norm, cmap=cmap)
    #cm_proxy.set_array(np.linspace(norm.vmin, norm.vmax, 10))
    #cbar = plt.colorbar(mappable=cm_proxy, ax=ax)
    #cbar.set_ticks([norm.vmin, norm.vmax])
    #cbar.set_ticklabels(['Matched', '{:.2f} mismatch'.format(norm.vmax)])

    return ax

#def plot_weight_spread():
#    ax0.set_title("$\zeta$=%.3f [eV/site]" % p_weight)
#    x = np.linspace(0,1, 300)
#    p_max = 1
#    y = np.linspace(1e-10, p_max,300)
#    xx, yy = np.meshgrid(x, y)
#    z = p_weight
#    ctrf = ax0.contour(xx, yy, stability_fitness(xx, yy, z),
#                       levels=25, cmap="viridis", linewidths=0.4, zorder=0)
#    ax0.scatter(w_vec, c_vec, c=f_vec, label="$[m_1, m_2]_P$",
#                marker='.', alpha=0.5, zorder=1)
#    ax0.set_yscale('log')
#    ax0.set_ylim([1e-3, 0.6])
#    ax0.set_xlim([0, 1])
#    ax0.set_xlabel("Window width $w$")
#    ax0.set_ylabel("Penalty $\epsilon$ [eV/site]")
#
#    fit_im = ax1.imshow(w_optimal[pi][0])
#    ax1.set_xticks([])
#    ax1.set_yticks([])
#    ax1.set_xlabel("Transition metals")
#    ax1.set_ylabel("Transition metals")
#    plt.colorbar(mappable=fit_im, ax=ax1, label="Score $f_\zeta(w,\epsilon)$")
#
#    return ax0, ax1
