# Supplementary material for: Design Guidelines for Two-Dimensional Transition Metal Dichalcogenide Alloys
Source: Chem Mater. 2022 Nov 29;34(23):10279–90. doi: 10.1021/acs.chemmater.2c01390 (PMC9753562; doi:10.1021/acs.chemmater.2c01390)
Supplement: Supplementary file 2 — cm2c01390_si_002.zip [file cm2c01390_si_002.zip › dataset/configurational_sampling/W-SeTe2/p-WTe2/prim.json]

{
  "basis" : [
    {
      "coordinate" : [ 0.250000000000, 0.480433333333, 0.504300000000 ],
      "occupants" : [ "W" ]
    },
    {
      "coordinate" : [ 0.750000000000, 0.125633333333, 0.495700000000 ],
      "occupants" : [ "W" ]
    },
    {
      "coordinate" : [ 0.250000000000, 0.222383333333, 0.415100000000 ],
      "occupants" : [ "Te", "Se" ]
    },
    {
      "coordinate" : [ 0.750000000000, 0.728883333333, 0.440900000000 ],
      "occupants" : [ "Te", "Se" ]
    },
    {
      "coordinate" : [ 0.750000000000, 0.383683333333, 0.584900000000 ],
      "occupants" : [ "Te", "Se" ]
    },
    {
      "coordinate" : [ 0.250000000000, 0.877183333333, 0.559100000000 ],
      "occupants" : [ "Te", "Se" ]
    }
  ],
  "coordinate_mode" : "Fractional",
  "lattice_vectors" : [
    [ 3.581200000000, 0.000000000000, 0.000000000000 ],
    [ 0.000000000000, 6.474000000000, 0.000000000000 ],
    [ 0.000000000000, 0.000000000000, 24.220900000000 ]
  ],
  "title" : "W_TeSe_pWTe2"
}
