# Supplementary material for: Design Guidelines for Two-Dimensional Transition Metal Dichalcogenide Alloys
Source: Chem Mater. 2022 Nov 29;34(23):10279–90. doi: 10.1021/acs.chemmater.2c01390 (PMC9753562; doi:10.1021/acs.chemmater.2c01390)
Supplement: Supplementary file 2 — cm2c01390_si_002.zip [file cm2c01390_si_002.zip › dataset/configurational_sampling/MoTi-Te2/source/struct_sim.py]

ce_set = ['p-CdI2', 'p-WTe2', 'p-MoS2']    # CASM project folder to consider (relative to ../data)
composition = 'Mo_{x}Ti_{1-x}Te_{2}'      # Compositional axis (used for plotting)

import pandas as pd
import numpy as np
import os
import re
from pathlib import Path
from pymatgen.core.structure import Structure
from pymatgen.io.cif import CifParser
from pymatgen.analysis.local_env import CrystalNN,LocalStructOrderParams
from itertools import combinations, product
import logging
import math

logging.basicConfig(level=logging.INFO)

cnn = CrystalNN(search_cutoff=4.0)

def unit_vector(vector):
    """ Returns the unit vector of the vector.  """
    return vector / np.linalg.norm(vector)

def angle_between(v1, v2):
    """ Returns the angle in radians between vectors 'v1' and 'v2'::

            >>> angle_between((1, 0, 0), (0, 1, 0))
            1.5707963267948966
            >>> angle_between((1, 0, 0), (1, 0, 0))
            0.0
            >>> angle_between((1, 0, 0), (-1, 0, 0))
            3.141592653589793
    """
    v1_u = unit_vector(v1)
    v2_u = unit_vector(v2)
    return np.arccos(np.clip(np.dot(v1_u, v2_u), -1.0, 1.0))

def fingerprint(s : Structure) :
  '''
  Generate a fingerprint of local environments consisting of 
  - normalized bond distances
  - bond angles of all neighbours
  - coordination number
  '''

  sites = [i for i in range(len(s)) if s[i].species_string in ['Ti','Mo']]  
  bd = []
  ba = []
  cn = []
  for i in sites:
    center = s[i]

    nn = cnn.get_nn_info(s,i)
    
    ## Bond distribution
    bd = [*bd, *[n['site'].nn_distance for n in nn]]

    ## Bond angles
    for d in combinations(nn,2):
      a = center.coords - d[0]['site'].coords
      b = center.coords - d[1]['site'].coords
      ba = [*ba, angle_between(a,b)]

    ## Coordination numbers
    cn = [*cn, len(nn)]

  # Normalisation
  bd /= np.mean(bd)

  return {'bonddistribution': bd, 'bondangles': ba, 'coordinationnumber': cn}

def similarity(f1,f2, sigma=0.1):
  """
  Computes a similarity measure between structures

  The idea is to interpret bond distances and bond angles as histograms and
  calculate the overlap between the histograms of both fingerprints as:

    int( h1(x)*h2(x), -inf < x < inf )

  Each histogram is broaded by a Gaussian kernel with std.dev sigma. This parameter can be
  used to tweak results.
  """

  def ngpi(f1,f2):
    '''
    Normalised Gauss Product Integrals:

    returns Int[g1(x)*g2(x),{x,-inf,inf}] with gx being a sum of gaussian functions centered at fx 
    normalised such that ngpi(f1,f1)=1.0
    '''
    m = 0.0
    for v in product(f1, f2):
      m += np.exp(-0.5*pow(v[0]-v[1],2)/sigma)

    n1 = 0.0
    for v in product(f1, f1):
      n1 += np.exp(-0.5*pow(v[0]-v[1],2)/sigma)

    n2 = 0.0
    for v in product(f2, f2):
      n2 += np.exp(-0.5*pow(v[0]-v[1],2)/sigma)
    
    return m / math.sqrt(n1*n2)

  # -------------------------------------------------------------------
  coord_measure = ngpi(f1['coordinationnumber'], f2['coordinationnumber'])
  bond_measure = ngpi(f1['bonddistribution'], f2['bonddistribution'])
  angle_measure = ngpi(f1['bondangles'], f2['bondangles'])

  return bond_measure*angle_measure

ref1 = CifParser("data/p-CdI2/training_data/SCEl1_1_1_1_0_0_0/0/calctype.default/relaxed.cif").get_structures(primitive=True)[0]
ref2 = CifParser("data/p-WTe2/training_data/SCEl1_1_1_1_0_0_0/1/calctype.default/relaxed.cif").get_structures(primitive=True)[0]
ref3 = CifParser("data/p-MoS2/training_data/SCEl1_1_1_1_0_0_0/0/calctype.default/relaxed.cif").get_structures(primitive=True)[0]

f1 = fingerprint(ref1)
f2 = fingerprint(ref2)
f3 = fingerprint(ref3)

for c in ce_set:
  print('-------------------------------------------------------')
  print(c)
  print('-------------------------------------------------------')

  data = { "configname": [], "p-CdI2": [], "p-WTe2": [], "p-MoS2": []}

  for cif in Path(os.path.join("data",c)).rglob('relaxed.cif'):

      s = CifParser(cif).get_structures(primitive=True)[0]
      f = fingerprint(s)

      configname = re.search('SCEL.*/[0-9]+',str(cif))[0]
      data['configname'].append(configname)
      data['p-CdI2'].append(similarity(f,f1))
      data['p-WTe2'].append(similarity(f,f2))
      data['p-MoS2'].append(similarity(f,f3))

      logging.info(f'{configname}')

  df = pd.DataFrame(data)
  df.to_json(f"data/{c}/similarity.json", indent=2)
