# Supplementary material for: Design Guidelines for Two-Dimensional Transition Metal Dichalcogenide Alloys
Source: Chem Mater. 2022 Nov 29;34(23):10279–90. doi: 10.1021/acs.chemmater.2c01390 (PMC9753562; doi:10.1021/acs.chemmater.2c01390)
Supplement: Supplementary file 2 — cm2c01390_si_002.zip [file cm2c01390_si_002.zip › dataset/configurational_sampling/MoTi-Te2/source/Structural_similarity_metric.ipynb]

# %% [markdown]
# Structure similarity

This notebook checks the structure similarity of the relaxed structures of the p-WTe2 and p-CdI2 structures. These two structures are fairly similar and can convert into each other. As a measure we take the q_oct octahedral order parameter as described in: https://pubs.rsc.org/en/content/articlelanding/2020/RA/C9RA07755C

# %% [code]
ce_set = ['p-CdI2', 'p-WTe2']    # CASM project folder to consider (relative to ../data)
composition = 'Mo_{x}Ti_{1-x}Te_{2}'      # Compositional axis (used for plotting)

# %% [code]
import pandas as pd
import numpy as np


# %% [code]
data = {}
# Read the data
for c in ce_set:
    
    data[c] = pd.read_json(f"../data/{c}/similarity.json")

# %% [code]
data['p-WTe2']

# %% [code]
import matplotlib.pyplot as plt

for c in ce_set:
    plt.plot(data[c]['p-CdI2'],data[c]['p-WTe2'], 'o', label=c)
    plt.legend()

# %% [code]
data['p-WTe2'][data['p-WTe2']['p-CdI2'] == data['p-WTe2']['p-CdI2'].min()]

# %% [code]
