# Supplementary material for: Design Guidelines for Two-Dimensional Transition Metal Dichalcogenide Alloys
Source: Chem Mater. 2022 Nov 29;34(23):10279–90. doi: 10.1021/acs.chemmater.2c01390 (PMC9753562; doi:10.1021/acs.chemmater.2c01390)
Supplement: Supplementary file 2 — cm2c01390_si_002.zip [file cm2c01390_si_002.zip › dataset/configurational_sampling/MoTi-Te2/p-WTe2/INCAR]

ICHARG = 2
GGA = PE
ISPIN = 2
ALGO = Normal
ISMEAR = 0
SIGMA = 0.05
ENCUT = 650.0
PREC = Accurate
LREAL = .FALSE.
LASPH = .TRUE.
ADDGRID = .TRUE.
EDIFF = 1e-06
NELM = 200
NELMIN = 3
ISIF = 3
IBRION = 2
EDIFFG = 0.0005
NSW = 300
LWAVE = .FALSE.
LCHARG = .FALSE.
