# Supplementary material for: Design Guidelines for Two-Dimensional Transition Metal Dichalcogenide Alloys
Source: Chem Mater. 2022 Nov 29;34(23):10279–90. doi: 10.1021/acs.chemmater.2c01390 (PMC9753562; doi:10.1021/acs.chemmater.2c01390)
Supplement: Supplementary file 2 — cm2c01390_si_002.zip [file cm2c01390_si_002.zip › dataset/configurational_sampling/MoTi-Te2/p-WTe2/prim.json]

{
  "basis" : [
    {
      "coordinate" : [ 0.250000000000, 0.480571166667, 0.504299333333 ],
      "occupants" : [ "Mo","Ti" ]
    },
    {
      "coordinate" : [ 0.750000000000, 0.125491166667, 0.495702333333 ],
      "occupants" : [ "Mo", "Ti" ]
    },
    {
      "coordinate" : [ 0.250000000000, 0.222627166667, 0.412948833333 ],
      "occupants" : [ "Te" ]
    },
    {
      "coordinate" : [ 0.750000000000, 0.731535666667, 0.438713833333 ],
      "occupants" : [ "Te" ]
    },
    {
      "coordinate" : [ 0.750000000000, 0.383435166667, 0.587052833333 ],
      "occupants" : [ "Te" ]
    },
    {
      "coordinate" : [ 0.250000000000, 0.874526666667, 0.561287833333 ],
      "occupants" : [ "Te" ]
    }
  ],
  "coordinate_mode" : "Fractional",
  "lattice_vectors" : [
    [ 3.492837685068, 0.000000000000, 0.000000000000 ],
    [ 0.000000000000, 6.314241298992, 0.000000000000 ],
    [ 0.000000000000, 0.000000000000, 24.220856573000 ]
  ],
  "title" : "MoTi_Te_pWTe2"
}
