# Supplementary material for: Design Guidelines for Two-Dimensional Transition Metal Dichalcogenide Alloys
Source: Chem Mater. 2022 Nov 29;34(23):10279–90. doi: 10.1021/acs.chemmater.2c01390 (PMC9753562; doi:10.1021/acs.chemmater.2c01390)
Supplement: Supplementary file 2 — cm2c01390_si_002.zip [file cm2c01390_si_002.zip › dataset/configurational_sampling/MoTi-Te2/p-WTe2/similarity.json]

{
  "configname":{
    "0":"SCEL3_3_1_1_0_1_0\/9",
    "1":"SCEL3_3_1_1_0_1_0\/0",
    "2":"SCEL3_3_1_1_0_1_0\/11",
    "3":"SCEL3_3_1_1_0_1_0\/7",
    "4":"SCEL3_3_1_1_0_1_0\/6",
    "5":"SCEL3_3_1_1_0_1_0\/1",
    "6":"SCEL3_3_1_1_0_1_0\/10",
    "7":"SCEL3_3_1_1_0_1_0\/8",
    "8":"SCEL3_3_1_1_0_1_0\/4",
    "9":"SCEL3_3_1_1_0_1_0\/3",
    "10":"SCEL3_3_1_1_0_1_0\/12",
    "11":"SCEL3_3_1_1_0_1_0\/2",
    "12":"SCEL3_3_1_1_0_1_0\/5",
    "13":"SCEL2_2_1_1_0_0_0\/0",
    "14":"SCEL2_2_1_1_0_0_0\/1",
    "15":"SCEL2_2_1_1_0_0_0\/2",
    "16":"SCEL3_1_3_1_2_0_0\/9",
    "17":"SCEL3_1_3_1_2_0_0\/0",
    "18":"SCEL3_1_3_1_2_0_0\/11",
    "19":"SCEL3_1_3_1_2_0_0\/7",
    "20":"SCEL3_1_3_1_2_0_0\/6",
    "21":"SCEL3_1_3_1_2_0_0\/1",
    "22":"SCEL3_1_3_1_2_0_0\/10",
    "23":"SCEL3_1_3_1_2_0_0\/8",
    "24":"SCEL3_1_3_1_2_0_0\/4",
    "25":"SCEL3_1_3_1_2_0_0\/3",
    "26":"SCEL3_1_3_1_2_0_0\/12",
    "27":"SCEL3_1_3_1_2_0_0\/2",
    "28":"SCEL3_1_3_1_2_0_0\/5",
    "29":"SCEL2_2_1_1_0_0_1\/0",
    "30":"SCEL2_2_1_1_0_0_1\/1",
    "31":"SCEL2_2_1_1_0_0_1\/2",
    "32":"SCEL3_1_3_1_0_0_0\/9",
    "33":"SCEL3_1_3_1_0_0_0\/0",
    "34":"SCEL3_1_3_1_0_0_0\/11",
    "35":"SCEL3_1_3_1_0_0_0\/7",
    "36":"SCEL3_1_3_1_0_0_0\/6",
    "37":"SCEL3_1_3_1_0_0_0\/1",
    "38":"SCEL3_1_3_1_0_0_0\/10",
    "39":"SCEL3_1_3_1_0_0_0\/8",
    "40":"SCEL3_1_3_1_0_0_0\/4",
    "41":"SCEL3_1_3_1_0_0_0\/3",
    "42":"SCEL3_1_3_1_0_0_0\/12",
    "43":"SCEL3_1_3_1_0_0_0\/2",
    "44":"SCEL3_1_3_1_0_0_0\/5",
    "45":"SCEL3_1_3_1_1_0_0\/9",
    "46":"SCEL3_1_3_1_1_0_0\/0",
    "47":"SCEL3_1_3_1_1_0_0\/11",
    "48":"SCEL3_1_3_1_1_0_0\/7",
    "49":"SCEL3_1_3_1_1_0_0\/6",
    "50":"SCEL3_1_3_1_1_0_0\/1",
    "51":"SCEL3_1_3_1_1_0_0\/10",
    "52":"SCEL3_1_3_1_1_0_0\/8",
    "53":"SCEL3_1_3_1_1_0_0\/4",
    "54":"SCEL3_1_3_1_1_0_0\/3",
    "55":"SCEL3_1_3_1_1_0_0\/12",
    "56":"SCEL3_1_3_1_1_0_0\/2",
    "57":"SCEL3_1_3_1_1_0_0\/5",
    "58":"SCEL3_3_1_1_0_0_2\/9",
    "59":"SCEL3_3_1_1_0_0_2\/0",
    "60":"SCEL3_3_1_1_0_0_2\/11",
    "61":"SCEL3_3_1_1_0_0_2\/7",
    "62":"SCEL3_3_1_1_0_0_2\/6",
    "63":"SCEL3_3_1_1_0_0_2\/1",
    "64":"SCEL3_3_1_1_0_0_2\/10",
    "65":"SCEL3_3_1_1_0_0_2\/8",
    "66":"SCEL3_3_1_1_0_0_2\/4",
    "67":"SCEL3_3_1_1_0_0_2\/3",
    "68":"SCEL3_3_1_1_0_0_2\/12",
    "69":"SCEL3_3_1_1_0_0_2\/2",
    "70":"SCEL3_3_1_1_0_0_2\/5",
    "71":"SCEL3_3_1_1_0_1_2\/9",
    "72":"SCEL3_3_1_1_0_1_2\/0",
    "73":"SCEL3_3_1_1_0_1_2\/11",
    "74":"SCEL3_3_1_1_0_1_2\/7",
    "75":"SCEL3_3_1_1_0_1_2\/6",
    "76":"SCEL3_3_1_1_0_1_2\/1",
    "77":"SCEL3_3_1_1_0_1_2\/10",
    "78":"SCEL3_3_1_1_0_1_2\/8",
    "79":"SCEL3_3_1_1_0_1_2\/4",
    "80":"SCEL3_3_1_1_0_1_2\/3",
    "81":"SCEL3_3_1_1_0_1_2\/12",
    "82":"SCEL3_3_1_1_0_1_2\/2",
    "83":"SCEL3_3_1_1_0_1_2\/5",
    "84":"SCEL1_1_1_1_0_0_0\/0",
    "85":"SCEL1_1_1_1_0_0_0\/1",
    "86":"SCEL1_1_1_1_0_0_0\/2",
    "87":"SCEL2_1_2_1_1_0_0\/0",
    "88":"SCEL2_1_2_1_1_0_0\/1",
    "89":"SCEL2_1_2_1_1_0_0\/3",
    "90":"SCEL2_1_2_1_1_0_0\/2",
    "91":"SCEL2_1_2_1_0_0_0\/0",
    "92":"SCEL2_1_2_1_0_0_0\/1",
    "93":"SCEL2_1_2_1_0_0_0\/3",
    "94":"SCEL2_1_2_1_0_0_0\/2",
    "95":"SCEL3_3_1_1_0_2_2\/9",
    "96":"SCEL3_3_1_1_0_2_2\/0",
    "97":"SCEL3_3_1_1_0_2_2\/11",
    "98":"SCEL3_3_1_1_0_2_2\/7",
    "99":"SCEL3_3_1_1_0_2_2\/6",
    "100":"SCEL3_3_1_1_0_2_2\/1",
    "101":"SCEL3_3_1_1_0_2_2\/10",
    "102":"SCEL3_3_1_1_0_2_2\/8",
    "103":"SCEL3_3_1_1_0_2_2\/4",
    "104":"SCEL3_3_1_1_0_2_2\/3",
    "105":"SCEL3_3_1_1_0_2_2\/12",
    "106":"SCEL3_3_1_1_0_2_2\/2",
    "107":"SCEL3_3_1_1_0_2_2\/5",
    "108":"SCEL3_3_1_1_0_0_0\/9",
    "109":"SCEL3_3_1_1_0_0_0\/0",
    "110":"SCEL3_3_1_1_0_0_0\/7",
    "111":"SCEL3_3_1_1_0_0_0\/6",
    "112":"SCEL3_3_1_1_0_0_0\/1",
    "113":"SCEL3_3_1_1_0_0_0\/8",
    "114":"SCEL3_3_1_1_0_0_0\/4",
    "115":"SCEL3_3_1_1_0_0_0\/3",
    "116":"SCEL3_3_1_1_0_0_0\/2",
    "117":"SCEL3_3_1_1_0_0_0\/5",
    "118":"SCEL2_2_1_1_0_1_0\/0",
    "119":"SCEL2_2_1_1_0_1_0\/1",
    "120":"SCEL2_2_1_1_0_1_0\/2",
    "121":"SCEL2_2_1_1_0_1_1\/0",
    "122":"SCEL2_2_1_1_0_1_1\/1",
    "123":"SCEL2_2_1_1_0_1_1\/2"
  },
  "p-CdI2":{
    "0":0.8953852609,
    "1":0.9115258455,
    "2":0.9882112644,
    "3":0.984763066,
    "4":0.9431999841,
    "5":0.8821934363,
    "6":0.9866549771,
    "7":0.9843813166,
    "8":0.9877783878,
    "9":0.9866275405,
    "10":0.9847614765,
    "11":0.9292188251,
    "12":0.9292183412,
    "13":0.8743280531,
    "14":0.9160441844,
    "15":0.9865873892,
    "16":0.8903964493,
    "17":0.8887144638,
    "18":0.9890019098,
    "19":0.988271631,
    "20":0.9475484381,
    "21":0.8876021393,
    "22":0.9040203258,
    "23":0.9854321782,
    "24":0.9528324331,
    "25":0.9636168501,
    "26":0.9535281066,
    "27":0.9683238576,
    "28":0.911432792,
    "29":0.8847848657,
    "30":0.9159580571,
    "31":0.9860821707,
    "32":0.8902759519,
    "33":0.8887192484,
    "34":0.9889010881,
    "35":0.9882146322,
    "36":0.9474598207,
    "37":0.8876091392,
    "38":0.903281559,
    "39":0.9853845346,
    "40":0.9529096748,
    "41":0.9634790203,
    "42":0.953492974,
    "43":0.9682974356,
    "44":0.9114499395,
    "45":0.9114280116,
    "46":0.8887230892,
    "47":0.9535312696,
    "48":0.9882038341,
    "49":0.9634510383,
    "50":0.8876058951,
    "51":0.903435777,
    "52":0.9854467549,
    "53":0.9528004177,
    "54":0.9475337696,
    "55":0.9889399373,
    "56":0.9682765339,
    "57":0.8902860077,
    "58":0.9500990808,
    "59":0.9154433583,
    "60":0.9863452137,
    "61":0.9870582644,
    "62":0.96310079,
    "63":0.88768729,
    "64":0.9442160173,
    "65":0.9839452512,
    "66":0.987175734,
    "67":0.9792591791,
    "68":0.986565103,
    "69":0.9517882779,
    "70":0.8754965433,
    "71":0.8756962219,
    "72":0.9154486473,
    "73":0.9865598073,
    "74":0.9871514376,
    "75":0.9791765486,
    "76":0.8874616108,
    "77":0.9441817102,
    "78":0.9839313895,
    "79":0.9864838126,
    "80":0.9752107551,
    "81":0.9863376731,
    "82":0.9516615591,
    "83":0.9500870597,
    "84":0.8879546065,
    "85":0.8877272329,
    "86":0.9786125196,
    "87":0.8867722915,
    "88":0.9888696792,
    "89":0.9030663586,
    "90":0.9880095618,
    "91":0.8852268281,
    "92":0.9897096286,
    "93":0.8943819323,
    "94":0.9735161211,
    "95":0.9500985593,
    "96":0.9154471924,
    "97":0.9863391396,
    "98":0.9870850269,
    "99":0.9635370714,
    "100":0.887533491,
    "101":0.9442185393,
    "102":0.9839196323,
    "103":0.98656962,
    "104":0.9791465211,
    "105":0.9866114649,
    "106":0.9517700581,
    "107":0.8757075804,
    "108":0.9880390819,
    "109":0.9115313631,
    "110":0.9843724079,
    "111":0.9847321637,
    "112":0.8820613978,
    "113":0.8956699602,
    "114":0.9878310395,
    "115":0.9867453686,
    "116":0.9292333182,
    "117":0.9432023604,
    "118":0.8743636319,
    "119":0.9160402801,
    "120":0.9865987416,
    "121":0.8849815802,
    "122":0.9159573395,
    "123":0.9860798243
  },
  "p-WTe2":{
    "0":0.9959258073,
    "1":0.9966212224,
    "2":0.8541244748,
    "3":0.8942916976,
    "4":0.9880836193,
    "5":0.9982941013,
    "6":0.9087646208,
    "7":0.9379618657,
    "8":0.8914317121,
    "9":0.9080753184,
    "10":0.8943780313,
    "11":0.9907164325,
    "12":0.990716592,
    "13":0.9970516464,
    "14":0.9899010035,
    "15":0.853732607,
    "16":0.9996802704,
    "17":0.9994050227,
    "18":0.8643943066,
    "19":0.8784370839,
    "20":0.9860168584,
    "21":0.9997928876,
    "22":0.9982389391,
    "23":0.8595212366,
    "24":0.9828791323,
    "25":0.9730172272,
    "26":0.9824567097,
    "27":0.9647284079,
    "28":0.9973734329,
    "29":0.9975763539,
    "30":0.9892463244,
    "31":0.8503903309,
    "32":0.9996864113,
    "33":0.9994052417,
    "34":0.8644434661,
    "35":0.8785155678,
    "36":0.9860704381,
    "37":0.9997933459,
    "38":0.9983633699,
    "39":0.8593665952,
    "40":0.9828283662,
    "41":0.9731563132,
    "42":0.9824844696,
    "43":0.9647209199,
    "44":0.9973702794,
    "45":0.997373944,
    "46":0.9994049801,
    "47":0.9824544655,
    "48":0.8785737483,
    "49":0.9731935999,
    "50":0.9997930178,
    "51":0.9983356381,
    "52":0.8595027572,
    "53":0.9829042414,
    "54":0.9860253919,
    "55":0.8644376171,
    "56":0.9647348948,
    "57":0.999681778,
    "58":0.979095831,
    "59":0.9948218506,
    "60":0.8931476357,
    "61":0.8961446614,
    "62":0.9729443561,
    "63":0.9985589222,
    "64":0.9860935304,
    "65":0.850245453,
    "66":0.8788662068,
    "67":0.9184617356,
    "68":0.8615281569,
    "69":0.9804607612,
    "70":0.9922568164,
    "71":0.9921960322,
    "72":0.9948211317,
    "73":0.8614319706,
    "74":0.8964508567,
    "75":0.9185504,
    "76":0.9984881949,
    "77":0.9861296208,
    "78":0.8502457722,
    "79":0.8833980815,
    "80":0.9573051914,
    "81":0.893474962,
    "82":0.9805282769,
    "83":0.9791074679,
    "84":0.9991086016,
    "85":1.0,
    "86":0.8379054083,
    "87":0.9996251805,
    "88":0.8939066938,
    "89":0.9985638234,
    "90":0.8643881952,
    "91":0.9995066942,
    "92":0.8953118669,
    "93":0.9993783863,
    "94":0.9624178362,
    "95":0.9790959369,
    "96":0.9948213307,
    "97":0.8934500271,
    "98":0.8961866485,
    "99":0.9725558407,
    "100":0.9984942519,
    "101":0.9860850287,
    "102":0.8502194653,
    "103":0.8824204555,
    "104":0.9186429596,
    "105":0.8618729743,
    "106":0.9804709051,
    "107":0.9921948677,
    "108":0.8538158071,
    "109":0.9966204525,
    "110":0.9380789947,
    "111":0.8944356846,
    "112":0.9982970412,
    "113":0.9958787079,
    "114":0.8909945172,
    "115":0.9077641303,
    "116":0.9907110475,
    "117":0.9880821174,
    "118":0.9970503157,
    "119":0.989902182,
    "120":0.8537461286,
    "121":0.997558477,
    "122":0.9892466791,
    "123":0.85041365
  },
  "p-MoS2":{
    "0":0.9035930858,
    "1":0.9174537497,
    "2":0.7656955498,
    "3":0.8077993153,
    "4":0.8943757839,
    "5":0.9095646413,
    "6":0.8137844145,
    "7":0.8383206785,
    "8":0.8025111906,
    "9":0.8135076183,
    "10":0.8078827467,
    "11":0.8970827392,
    "12":0.8970821072,
    "13":0.9113992377,
    "14":0.8903281979,
    "15":0.7660101344,
    "16":0.9159399327,
    "17":0.9219293845,
    "18":0.7731334826,
    "19":0.7892969446,
    "20":0.8970848385,
    "21":0.9147857168,
    "22":0.9038431092,
    "23":0.7714613032,
    "24":0.8842911047,
    "25":0.884234297,
    "26":0.8854351255,
    "27":0.8843810103,
    "28":0.911630742,
    "29":0.9121473313,
    "30":0.8889315952,
    "31":0.7640177315,
    "32":0.9160038151,
    "33":0.9219269066,
    "34":0.7732733814,
    "35":0.7894956529,
    "36":0.8971098238,
    "37":0.9147820988,
    "38":0.9044161875,
    "39":0.7713256197,
    "40":0.8841137549,
    "41":0.8844530084,
    "42":0.8855590841,
    "43":0.8844458246,
    "44":0.9116275495,
    "45":0.9116331824,
    "46":0.9219285958,
    "47":0.8854076394,
    "48":0.7895766313,
    "49":0.8844200491,
    "50":0.9147836344,
    "51":0.904298533,
    "52":0.7714403195,
    "53":0.8843620088,
    "54":0.8970834528,
    "55":0.7732330405,
    "56":0.8844885005,
    "57":0.9160193182,
    "58":0.893514594,
    "59":0.9182781587,
    "60":0.8038255855,
    "61":0.8040625168,
    "62":0.8771179269,
    "63":0.9109411519,
    "64":0.8931454276,
    "65":0.7646311672,
    "66":0.791225616,
    "67":0.8337720669,
    "68":0.7714126335,
    "69":0.888829187,
    "70":0.8974481426,
    "71":0.8970950232,
    "72":0.9182748568,
    "73":0.7713374253,
    "74":0.8042067132,
    "75":0.8339495134,
    "76":0.9107463292,
    "77":0.8932065538,
    "78":0.7646438699,
    "79":0.7958567945,
    "80":0.8633888577,
    "81":0.8041414034,
    "82":0.8889150277,
    "83":0.8935171881,
    "84":0.9244629022,
    "85":0.9095328263,
    "86":0.7580643764,
    "87":0.9192542286,
    "88":0.8053963499,
    "89":0.90392342,
    "90":0.7740420755,
    "91":0.9211966736,
    "92":0.8054461652,
    "93":0.9093557357,
    "94":0.8642312743,
    "95":0.8935132429,
    "96":0.9182756163,
    "97":0.8041155718,
    "98":0.8040510256,
    "99":0.876644148,
    "100":0.9107461402,
    "101":0.8931351534,
    "102":0.7646225339,
    "103":0.7947499808,
    "104":0.8340229005,
    "105":0.7716572254,
    "106":0.8888435626,
    "107":0.8970972773,
    "108":0.7655587594,
    "109":0.9174521936,
    "110":0.8384160556,
    "111":0.8079477147,
    "112":0.9095807476,
    "113":0.9033159189,
    "114":0.8021955367,
    "115":0.8132820297,
    "116":0.8970751509,
    "117":0.8943773634,
    "118":0.9113569507,
    "119":0.8903300842,
    "120":0.7660152233,
    "121":0.9120116742,
    "122":0.8889330854,
    "123":0.7640301665
  }
}
