# Supplementary material for: Design Guidelines for Two-Dimensional Transition Metal Dichalcogenide Alloys
Source: Chem Mater. 2022 Nov 29;34(23):10279–90. doi: 10.1021/acs.chemmater.2c01390 (PMC9753562; doi:10.1021/acs.chemmater.2c01390)
Supplement: Supplementary file 2 — cm2c01390_si_002.zip [file cm2c01390_si_002.zip › dataset/configurational_sampling/MoTi-Te2/p-MoS2/similarity.json]

{
  "configname":{
    "0":"SCEL6_2_3_1_1_1_0\/0",
    "1":"SCEL6_2_3_1_1_1_0\/7",
    "2":"SCEL6_2_3_1_1_1_0\/6",
    "3":"SCEL6_2_3_1_1_1_0\/1",
    "4":"SCEL6_2_3_1_1_1_0\/8",
    "5":"SCEL6_2_3_1_1_1_0\/4",
    "6":"SCEL6_2_3_1_1_1_0\/3",
    "7":"SCEL6_2_3_1_1_1_0\/2",
    "8":"SCEL6_2_3_1_1_1_0\/5",
    "9":"SCEL6_2_3_1_0_1_0\/0",
    "10":"SCEL6_2_3_1_0_1_0\/7",
    "11":"SCEL6_2_3_1_0_1_0\/6",
    "12":"SCEL6_2_3_1_0_1_0\/1",
    "13":"SCEL6_2_3_1_0_1_0\/8",
    "14":"SCEL6_2_3_1_0_1_0\/4",
    "15":"SCEL6_2_3_1_0_1_0\/3",
    "16":"SCEL6_2_3_1_0_1_0\/2",
    "17":"SCEL6_2_3_1_0_1_0\/5",
    "18":"SCEL5_5_1_1_0_0_4\/0",
    "19":"SCEL5_5_1_1_0_0_4\/1",
    "20":"SCEL5_5_1_1_0_0_4\/4",
    "21":"SCEL5_5_1_1_0_0_4\/3",
    "22":"SCEL5_5_1_1_0_0_4\/2",
    "23":"SCEL5_5_1_1_0_0_4\/5",
    "24":"SCEL3_1_3_1_0_0_0\/0",
    "25":"SCEL3_1_3_1_0_0_0\/1",
    "26":"SCEL6_3_2_1_0_2_0\/0",
    "27":"SCEL6_3_2_1_0_2_0\/7",
    "28":"SCEL6_3_2_1_0_2_0\/6",
    "29":"SCEL6_3_2_1_0_2_0\/1",
    "30":"SCEL6_3_2_1_0_2_0\/8",
    "31":"SCEL6_3_2_1_0_2_0\/4",
    "32":"SCEL6_3_2_1_0_2_0\/3",
    "33":"SCEL6_3_2_1_0_2_0\/2",
    "34":"SCEL6_3_2_1_0_2_0\/5",
    "35":"SCEL5_5_1_1_0_4_2\/0",
    "36":"SCEL5_5_1_1_0_4_2\/1",
    "37":"SCEL5_5_1_1_0_4_2\/4",
    "38":"SCEL5_5_1_1_0_4_2\/3",
    "39":"SCEL5_5_1_1_0_4_2\/2",
    "40":"SCEL5_5_1_1_0_4_2\/5",
    "41":"SCEL4_2_2_1_0_0_0\/0",
    "42":"SCEL4_2_2_1_0_0_0\/1",
    "43":"SCEL3_1_3_1_1_0_0\/0",
    "44":"SCEL3_1_3_1_1_0_0\/1",
    "45":"SCEL3_3_1_1_0_0_2\/0",
    "46":"SCEL3_3_1_1_0_0_2\/1",
    "47":"SCEL4_1_4_1_2_0_0\/0",
    "48":"SCEL4_1_4_1_2_0_0\/1",
    "49":"SCEL4_1_4_1_2_0_0\/2",
    "50":"SCEL4_1_4_1_3_0_0\/0",
    "51":"SCEL4_1_4_1_3_0_0\/1",
    "52":"SCEL4_1_4_1_3_0_0\/2",
    "53":"SCEL6_6_1_1_0_5_5\/0",
    "54":"SCEL6_6_1_1_0_5_5\/7",
    "55":"SCEL6_6_1_1_0_5_5\/6",
    "56":"SCEL6_6_1_1_0_5_5\/1",
    "57":"SCEL6_6_1_1_0_5_5\/4",
    "58":"SCEL6_6_1_1_0_5_5\/3",
    "59":"SCEL6_6_1_1_0_5_5\/2",
    "60":"SCEL6_6_1_1_0_5_5\/5",
    "61":"SCEL4_1_4_1_0_0_0\/0",
    "62":"SCEL4_1_4_1_0_0_0\/1",
    "63":"SCEL4_1_4_1_0_0_0\/2",
    "64":"SCEL6_3_2_1_0_1_1\/0",
    "65":"SCEL6_3_2_1_0_1_1\/7",
    "66":"SCEL6_3_2_1_0_1_1\/6",
    "67":"SCEL6_3_2_1_0_1_1\/1",
    "68":"SCEL6_3_2_1_0_1_1\/4",
    "69":"SCEL6_3_2_1_0_1_1\/3",
    "70":"SCEL6_3_2_1_0_1_1\/2",
    "71":"SCEL6_3_2_1_0_1_1\/5",
    "72":"SCEL4_4_1_1_0_3_3\/0",
    "73":"SCEL4_4_1_1_0_3_3\/1",
    "74":"SCEL4_4_1_1_0_3_3\/2",
    "75":"SCEL6_6_1_1_0_0_2\/0",
    "76":"SCEL6_6_1_1_0_0_2\/7",
    "77":"SCEL6_6_1_1_0_0_2\/6",
    "78":"SCEL6_6_1_1_0_0_2\/1",
    "79":"SCEL6_6_1_1_0_0_2\/4",
    "80":"SCEL6_6_1_1_0_0_2\/3",
    "81":"SCEL6_6_1_1_0_0_2\/2",
    "82":"SCEL6_6_1_1_0_0_2\/5",
    "83":"SCEL1_1_1_1_0_0_0\/0",
    "84":"SCEL1_1_1_1_0_0_0\/1",
    "85":"SCEL5_5_1_1_0_2_2\/0",
    "86":"SCEL5_5_1_1_0_2_2\/1",
    "87":"SCEL5_5_1_1_0_2_2\/4",
    "88":"SCEL5_5_1_1_0_2_2\/3",
    "89":"SCEL5_5_1_1_0_2_2\/2",
    "90":"SCEL5_5_1_1_0_2_2\/5",
    "91":"SCEL2_1_2_1_1_0_0\/0",
    "92":"SCEL2_1_2_1_0_0_0\/0",
    "93":"SCEL5_1_5_1_3_0_0\/0",
    "94":"SCEL5_1_5_1_3_0_0\/1",
    "95":"SCEL5_1_5_1_3_0_0\/4",
    "96":"SCEL5_1_5_1_3_0_0\/3",
    "97":"SCEL5_1_5_1_3_0_0\/2",
    "98":"SCEL5_1_5_1_3_0_0\/5",
    "99":"SCEL6_1_6_1_4_0_0\/0",
    "100":"SCEL6_1_6_1_4_0_0\/7",
    "101":"SCEL6_1_6_1_4_0_0\/6",
    "102":"SCEL6_1_6_1_4_0_0\/1",
    "103":"SCEL6_1_6_1_4_0_0\/8",
    "104":"SCEL6_1_6_1_4_0_0\/4",
    "105":"SCEL6_1_6_1_4_0_0\/3",
    "106":"SCEL6_1_6_1_4_0_0\/2",
    "107":"SCEL6_1_6_1_4_0_0\/5",
    "108":"SCEL6_1_6_1_5_0_0\/0",
    "109":"SCEL6_1_6_1_5_0_0\/7",
    "110":"SCEL6_1_6_1_5_0_0\/6",
    "111":"SCEL6_1_6_1_5_0_0\/1",
    "112":"SCEL6_1_6_1_5_0_0\/8",
    "113":"SCEL6_1_6_1_5_0_0\/4",
    "114":"SCEL6_1_6_1_5_0_0\/3",
    "115":"SCEL6_1_6_1_5_0_0\/2",
    "116":"SCEL6_1_6_1_5_0_0\/5",
    "117":"SCEL3_3_1_1_0_2_2\/0",
    "118":"SCEL3_3_1_1_0_2_2\/1",
    "119":"SCEL5_1_5_1_0_0_0\/0",
    "120":"SCEL5_1_5_1_0_0_0\/1",
    "121":"SCEL5_1_5_1_0_0_0\/4",
    "122":"SCEL5_1_5_1_0_0_0\/3",
    "123":"SCEL5_1_5_1_0_0_0\/2",
    "124":"SCEL5_1_5_1_0_0_0\/5",
    "125":"SCEL6_2_3_1_0_0_1\/0",
    "126":"SCEL6_2_3_1_0_0_1\/7",
    "127":"SCEL6_2_3_1_0_0_1\/6",
    "128":"SCEL6_2_3_1_0_0_1\/1",
    "129":"SCEL6_2_3_1_0_0_1\/8",
    "130":"SCEL6_2_3_1_0_0_1\/4",
    "131":"SCEL6_2_3_1_0_0_1\/3",
    "132":"SCEL6_2_3_1_0_0_1\/2",
    "133":"SCEL6_2_3_1_0_0_1\/5",
    "134":"SCEL4_4_1_1_0_0_2\/0",
    "135":"SCEL4_4_1_1_0_0_2\/1",
    "136":"SCEL4_4_1_1_0_0_2\/2",
    "137":"SCEL6_6_1_1_0_3_2\/0",
    "138":"SCEL6_6_1_1_0_3_2\/7",
    "139":"SCEL6_6_1_1_0_3_2\/6",
    "140":"SCEL6_6_1_1_0_3_2\/1",
    "141":"SCEL6_6_1_1_0_3_2\/4",
    "142":"SCEL6_6_1_1_0_3_2\/3",
    "143":"SCEL6_6_1_1_0_3_2\/2",
    "144":"SCEL6_6_1_1_0_3_2\/5",
    "145":"SCEL5_1_5_1_1_0_0\/0",
    "146":"SCEL5_1_5_1_1_0_0\/1",
    "147":"SCEL5_1_5_1_1_0_0\/4",
    "148":"SCEL5_1_5_1_1_0_0\/3",
    "149":"SCEL5_1_5_1_1_0_0\/2",
    "150":"SCEL5_1_5_1_1_0_0\/5",
    "151":"SCEL6_1_6_1_3_0_0\/0",
    "152":"SCEL6_1_6_1_3_0_0\/7",
    "153":"SCEL6_1_6_1_3_0_0\/6",
    "154":"SCEL6_1_6_1_3_0_0\/1",
    "155":"SCEL6_1_6_1_3_0_0\/8",
    "156":"SCEL6_1_6_1_3_0_0\/4",
    "157":"SCEL6_1_6_1_3_0_0\/3",
    "158":"SCEL6_1_6_1_3_0_0\/2",
    "159":"SCEL6_1_6_1_3_0_0\/5",
    "160":"SCEL4_2_2_1_0_1_1\/0",
    "161":"SCEL4_2_2_1_0_1_1\/1",
    "162":"SCEL4_2_2_1_0_1_1\/2",
    "163":"SCEL6_1_6_1_0_0_0\/0",
    "164":"SCEL6_1_6_1_0_0_0\/7",
    "165":"SCEL6_1_6_1_0_0_0\/6",
    "166":"SCEL6_1_6_1_0_0_0\/1",
    "167":"SCEL6_1_6_1_0_0_0\/8",
    "168":"SCEL6_1_6_1_0_0_0\/4",
    "169":"SCEL6_1_6_1_0_0_0\/3",
    "170":"SCEL6_1_6_1_0_0_0\/2",
    "171":"SCEL6_1_6_1_0_0_0\/5",
    "172":"SCEL4_2_2_1_0_1_0\/0",
    "173":"SCEL4_2_2_1_0_1_0\/1"
  },
  "p-CdI2":{
    "0":0.7885705685,
    "1":0.7857205716,
    "2":0.7854284938,
    "3":0.7875287556,
    "4":0.7858681202,
    "5":0.7908332224,
    "6":0.7833555995,
    "7":0.7840464877,
    "8":0.7864186291,
    "9":0.7882207105,
    "10":0.7858329275,
    "11":0.7852012465,
    "12":0.7875630245,
    "13":0.7858663385,
    "14":0.7908015256,
    "15":0.7833520143,
    "16":0.7840548696,
    "17":0.7864349632,
    "18":0.7826480306,
    "19":0.7887878829,
    "20":0.7851176629,
    "21":0.7861425364,
    "22":0.7795207957,
    "23":0.7846071414,
    "24":0.7869113193,
    "25":0.7845150266,
    "26":0.7883221973,
    "27":0.7858067479,
    "28":0.7907953109,
    "29":0.7878602251,
    "30":0.7858671099,
    "31":0.7847896473,
    "32":0.7833825212,
    "33":0.7835486552,
    "34":0.7864199202,
    "35":0.782490334,
    "36":0.7887709044,
    "37":0.7850306251,
    "38":0.7861221047,
    "39":0.7794393969,
    "40":0.7846025626,
    "41":0.7838233396,
    "42":0.7849397636,
    "43":0.7869126286,
    "44":0.7845739997,
    "45":0.7762635434,
    "46":0.7830355369,
    "47":0.7804399839,
    "48":0.7881697351,
    "49":0.7857552415,
    "50":0.7804394625,
    "51":0.7881657123,
    "52":0.78575321,
    "53":0.7809793099,
    "54":0.7859733646,
    "55":0.7860165229,
    "56":0.7850660872,
    "57":0.7841448408,
    "58":0.7893737714,
    "59":0.7845718035,
    "60":0.7856844102,
    "61":0.7804364808,
    "62":0.7881698779,
    "63":0.785754706,
    "64":0.780975823,
    "65":0.7860495243,
    "66":0.7860547712,
    "67":0.78506507,
    "68":0.7840541221,
    "69":0.7894654447,
    "70":0.7846132203,
    "71":0.7856109012,
    "72":0.790452429,
    "73":0.784343647,
    "74":0.7839037792,
    "75":0.7810617788,
    "76":0.7860753626,
    "77":0.7860464089,
    "78":0.7850113475,
    "79":0.7838316247,
    "80":0.789468446,
    "81":0.7845775322,
    "82":0.7856685506,
    "83":0.7767894405,
    "84":0.7895783285,
    "85":0.7824719332,
    "86":0.7887074744,
    "87":0.7850249839,
    "88":0.7859814158,
    "89":0.7794976815,
    "90":0.7845919784,
    "91":0.7810595297,
    "92":0.7810541013,
    "93":0.7796107155,
    "94":0.7847449491,
    "95":0.7828389388,
    "96":0.7880301277,
    "97":0.7847471322,
    "98":0.7876264424,
    "99":0.7789959864,
    "100":0.7838760484,
    "101":0.7859399522,
    "102":0.7828689823,
    "103":0.7868932325,
    "104":0.78548117,
    "105":0.7855925148,
    "106":0.7804512434,
    "107":0.7878252058,
    "108":0.77899828,
    "109":0.7838715788,
    "110":0.7860133398,
    "111":0.7828756535,
    "112":0.7867545839,
    "113":0.7854738703,
    "114":0.7855540839,
    "115":0.7804500071,
    "116":0.7878296593,
    "117":0.7762115414,
    "118":0.7830375593,
    "119":0.7796025577,
    "120":0.7847392051,
    "121":0.7829037036,
    "122":0.7880338297,
    "123":0.7847984075,
    "124":0.7876257905,
    "125":0.7883983214,
    "126":0.7858674689,
    "127":0.7850584308,
    "128":0.7877472641,
    "129":0.7858695084,
    "130":0.7909483123,
    "131":0.7833617949,
    "132":0.7840503469,
    "133":0.786445596,
    "134":0.7906460384,
    "135":0.7840955073,
    "136":0.7839033893,
    "137":0.7809753733,
    "138":0.785989671,
    "139":0.7859851742,
    "140":0.7850410567,
    "141":0.7838969174,
    "142":0.7894722612,
    "143":0.7845714646,
    "144":0.7858941569,
    "145":0.7796041505,
    "146":0.7847432016,
    "147":0.7828855646,
    "148":0.787939349,
    "149":0.7847203712,
    "150":0.7876264671,
    "151":0.7790050462,
    "152":0.7838818808,
    "153":0.7854756346,
    "154":0.7828739005,
    "155":0.7867987873,
    "156":0.7860088405,
    "157":0.7855152537,
    "158":0.7804511214,
    "159":0.7880230999,
    "160":0.7904573229,
    "161":0.7842993284,
    "162":0.7839035775,
    "163":0.7790049473,
    "164":0.7838770815,
    "165":0.7859052433,
    "166":0.7828481492,
    "167":0.7868917304,
    "168":0.7854836699,
    "169":0.7856725409,
    "170":0.7804552365,
    "171":0.7879428047,
    "172":0.7841451993,
    "173":0.7849314171
  },
  "p-WTe2":{
    "0":0.9209444681,
    "1":0.9128982868,
    "2":0.9136325233,
    "3":0.9207126581,
    "4":0.9111430786,
    "5":0.9218087972,
    "6":0.9124617181,
    "7":0.9153325793,
    "8":0.9132729599,
    "9":0.9205748927,
    "10":0.9128894485,
    "11":0.9132989707,
    "12":0.9206338504,
    "13":0.9111424141,
    "14":0.9217132754,
    "15":0.9124560155,
    "16":0.9153115151,
    "17":0.9132747896,
    "18":0.9151384343,
    "19":0.9194613095,
    "20":0.9138828884,
    "21":0.913486058,
    "22":0.9103557544,
    "23":0.9108533555,
    "24":0.9179635948,
    "25":0.9117295043,
    "26":0.9207225574,
    "27":0.9128974112,
    "28":0.9217638563,
    "29":0.921016843,
    "30":0.9111428763,
    "31":0.9128644609,
    "32":0.9125519946,
    "33":0.9148476091,
    "34":0.9132683681,
    "35":0.9149499491,
    "36":0.9194587562,
    "37":0.9137730944,
    "38":0.9134702958,
    "39":0.9102739557,
    "40":0.9108518027,
    "41":0.9146706155,
    "42":0.9107711795,
    "43":0.917965468,
    "44":0.9117720589,
    "45":0.9096873976,
    "46":0.9101596813,
    "47":0.9113114579,
    "48":0.9169440296,
    "49":0.9123055471,
    "50":0.9113114616,
    "51":0.9169406933,
    "52":0.9123056058,
    "53":0.9136706382,
    "54":0.9114139351,
    "55":0.9143232581,
    "56":0.916422744,
    "57":0.9152433511,
    "58":0.9180285279,
    "59":0.9155880903,
    "60":0.9127551308,
    "61":0.9113101668,
    "62":0.9169437337,
    "63":0.9123068028,
    "64":0.9136683682,
    "65":0.9114151092,
    "66":0.9144686952,
    "67":0.9164171246,
    "68":0.915166609,
    "69":0.9181700934,
    "70":0.9156145051,
    "71":0.9127117055,
    "72":0.9237345587,
    "73":0.913831967,
    "74":0.910484322,
    "75":0.9137466648,
    "76":0.91147382,
    "77":0.914457733,
    "78":0.9163868645,
    "79":0.914835713,
    "80":0.9181740405,
    "81":0.9155863856,
    "82":0.9127283825,
    "83":0.9095328263,
    "84":0.9126859033,
    "85":0.9149054221,
    "86":0.9194930422,
    "87":0.9137702245,
    "88":0.9133496745,
    "89":0.9103017222,
    "90":0.9108146018,
    "91":0.9100960779,
    "92":0.9100951022,
    "93":0.9108654598,
    "94":0.9139945837,
    "95":0.9110939775,
    "96":0.9155046165,
    "97":0.914969005,
    "98":0.9137317238,
    "99":0.9106786553,
    "100":0.9110401199,
    "101":0.9149480492,
    "102":0.9126894788,
    "103":0.912185458,
    "104":0.9145642495,
    "105":0.9137872097,
    "106":0.9112397966,
    "107":0.9147153485,
    "108":0.9106585623,
    "109":0.9110411374,
    "110":0.9149832134,
    "111":0.9127015114,
    "112":0.9119607364,
    "113":0.9145584566,
    "114":0.9137741755,
    "115":0.9112390904,
    "116":0.9147165798,
    "117":0.9096971722,
    "118":0.9101601755,
    "119":0.9108570763,
    "120":0.9139945885,
    "121":0.9108434189,
    "122":0.91551222,
    "123":0.914977808,
    "124":0.9137299475,
    "125":0.9208175851,
    "126":0.912958551,
    "127":0.9133812352,
    "128":0.9208900223,
    "129":0.9111437264,
    "130":0.921915379,
    "131":0.9125304735,
    "132":0.9153063857,
    "133":0.913315692,
    "134":0.9239494708,
    "135":0.913637505,
    "136":0.9104841237,
    "137":0.9136691169,
    "138":0.9114239093,
    "139":0.9143535007,
    "140":0.9164080002,
    "141":0.9149812006,
    "142":0.9180493508,
    "143":0.9155807561,
    "144":0.9129888512,
    "145":0.9108596846,
    "146":0.9139958337,
    "147":0.9110915194,
    "148":0.9153731665,
    "149":0.9149239714,
    "150":0.9137297889,
    "151":0.910656254,
    "152":0.9110436539,
    "153":0.914567529,
    "154":0.9126995374,
    "155":0.9120621719,
    "156":0.9149833307,
    "157":0.9137157015,
    "158":0.9112396616,
    "159":0.9148667857,
    "160":0.9237373047,
    "161":0.913807603,
    "162":0.9104842904,
    "163":0.9106559659,
    "164":0.9110406915,
    "165":0.9149210582,
    "166":0.9126770541,
    "167":0.9121945885,
    "168":0.9145695035,
    "169":0.9138704876,
    "170":0.9112402054,
    "171":0.9147984374,
    "172":0.914973017,
    "173":0.9107687779
  },
  "p-MoS2":{
    "0":0.9994275259,
    "1":0.9995982463,
    "2":0.9997051049,
    "3":0.9994534071,
    "4":0.9992696316,
    "5":0.9992605919,
    "6":0.9998401404,
    "7":0.9998459225,
    "8":0.9995478633,
    "9":0.9994634916,
    "10":0.9995787248,
    "11":0.9997079596,
    "12":0.999463014,
    "13":0.9992699232,
    "14":0.9992695305,
    "15":0.9998400797,
    "16":0.9998463092,
    "17":0.9995455546,
    "18":0.9998722829,
    "19":0.9995472257,
    "20":0.999761913,
    "21":0.9996579836,
    "22":0.9999643968,
    "23":0.9994715238,
    "24":0.9996680212,
    "25":0.9996433789,
    "26":0.9994507135,
    "27":0.9995838644,
    "28":0.9992654219,
    "29":0.9994224507,
    "30":0.9992698572,
    "31":0.9997199731,
    "32":0.9998434259,
    "33":0.9998684162,
    "34":0.9995472168,
    "35":0.9998808592,
    "36":0.9995479417,
    "37":0.9997632407,
    "38":0.9996588136,
    "39":0.9999645855,
    "40":0.9994722066,
    "41":0.9998495016,
    "42":0.9993974058,
    "43":0.9996678435,
    "44":0.9996403081,
    "45":0.999996544,
    "46":0.999638661,
    "47":0.9999490304,
    "48":0.9995819135,
    "49":0.999557035,
    "50":0.9999490438,
    "51":0.9995821461,
    "52":0.9995573624,
    "53":0.9999333608,
    "54":0.9993202532,
    "55":0.9997011261,
    "56":0.999799359,
    "57":0.9998454067,
    "58":0.9995469885,
    "59":0.9998287671,
    "60":0.9996395823,
    "61":0.9999491234,
    "62":0.9995819516,
    "63":0.999557319,
    "64":0.999933436,
    "65":0.9993025455,
    "66":0.9997037986,
    "67":0.9997995987,
    "68":0.9998488869,
    "69":0.9995424462,
    "70":0.9998269115,
    "71":0.9996443909,
    "72":0.9990693968,
    "73":0.9998434168,
    "74":0.99954482,
    "75":0.9999307865,
    "76":0.9993101089,
    "77":0.9997040322,
    "78":0.9998018223,
    "79":0.9998592024,
    "80":0.9995422054,
    "81":0.999828634,
    "82":0.9996383158,
    "83":1.0,
    "84":0.9984911042,
    "85":0.9998826869,
    "86":0.9995470526,
    "87":0.9997635938,
    "88":0.9996640542,
    "89":0.9999634378,
    "90":0.9994683015,
    "91":0.9998601301,
    "92":0.9998604963,
    "93":0.9999689135,
    "94":0.9997671639,
    "95":0.9997743269,
    "96":0.9995167172,
    "97":0.9998041723,
    "98":0.9994568594,
    "99":0.9999830289,
    "100":0.9996563148,
    "101":0.9997205671,
    "102":0.9998602237,
    "103":0.9993081135,
    "104":0.99974002,
    "105":0.9996771968,
    "106":0.9999479962,
    "107":0.9994786539,
    "108":0.9999826471,
    "109":0.9996568967,
    "110":0.9997156887,
    "111":0.9998601992,
    "112":0.9992847564,
    "113":0.9997404164,
    "114":0.9996803879,
    "115":0.9999480229,
    "116":0.9994781824,
    "117":0.9999958691,
    "118":0.9996384314,
    "119":0.9999690311,
    "120":0.9997675148,
    "121":0.999746589,
    "122":0.9995166795,
    "123":0.9998016486,
    "124":0.9994566735,
    "125":0.99944156,
    "126":0.9995822256,
    "127":0.9997254399,
    "128":0.9994355931,
    "129":0.9992694517,
    "130":0.9992477655,
    "131":0.9998437593,
    "132":0.9998465509,
    "133":0.9995479996,
    "134":0.9990385344,
    "135":0.9998527513,
    "136":0.9995448653,
    "137":0.9999334135,
    "138":0.9993184486,
    "139":0.9997054574,
    "140":0.9998000265,
    "141":0.9998565702,
    "142":0.9995383777,
    "143":0.9998289172,
    "144":0.9996382681,
    "145":0.9999690256,
    "146":0.9997676233,
    "147":0.9997685236,
    "148":0.9995188073,
    "149":0.9998053201,
    "150":0.9994564186,
    "151":0.9999824652,
    "152":0.999655912,
    "153":0.999740682,
    "154":0.9998602277,
    "155":0.9993029405,
    "156":0.9997160495,
    "157":0.9996825499,
    "158":0.9999479893,
    "159":0.9994618169,
    "160":0.9990690601,
    "161":0.9998455417,
    "162":0.9995448419,
    "163":0.999982461,
    "164":0.9996562739,
    "165":0.9997228576,
    "166":0.9998611073,
    "167":0.9993083268,
    "168":0.9997401979,
    "169":0.9996746258,
    "170":0.9999478468,
    "171":0.9994674095,
    "172":0.999835836,
    "173":0.9993987451
  }
}
