# Supplementary material for: Design Guidelines for Two-Dimensional Transition Metal Dichalcogenide Alloys
Source: Chem Mater. 2022 Nov 29;34(23):10279–90. doi: 10.1021/acs.chemmater.2c01390 (PMC9753562; doi:10.1021/acs.chemmater.2c01390)
Supplement: Supplementary file 2 — cm2c01390_si_002.zip [file cm2c01390_si_002.zip › dataset/configurational_sampling/MoTi-Te2/p-CdI2/prim.json]

{
  "basis" : [
    {
      "coordinate" : [ 0.166666666667, 0.166666666667, 0.500000000000 ],
      "occupants" : [ "Mo", "Ti" ]
    },
    {
      "coordinate" : [ 0.500000000000, 0.833333333333, 0.574698000000 ],
      "occupants" : [ "Te" ]
    },
    {
      "coordinate" : [ 0.833333333333, 0.500000000000, 0.425302000000 ],
      "occupants" : [ "Te" ]
    }
  ],
  "coordinate_mode" : "Fractional",
  "lattice_vectors" : [
    [ 3.737692731866, -0.000000000025, 0.000000000000 ],
    [ -1.868846365911, 3.236936857349, 0.000000000000 ],
    [ 0.000000000000, 0.000000000000, 23.482850954600 ]
  ],
  "title" : "MoTi_Te_pCdI2"
}
