# Supplementary material for: Design Guidelines for Two-Dimensional Transition Metal Dichalcogenide Alloys
Source: Chem Mater. 2022 Nov 29;34(23):10279–90. doi: 10.1021/acs.chemmater.2c01390 (PMC9753562; doi:10.1021/acs.chemmater.2c01390)
Supplement: Supplementary file 2 — cm2c01390_si_002.zip [file cm2c01390_si_002.zip › dataset/configurational_sampling/MoTi-Te2/p-CdI2/similarity.json]

{
  "configname":{
    "0":"SCEL6_2_3_1_1_1_0\/0",
    "1":"SCEL6_2_3_1_1_1_0\/7",
    "2":"SCEL6_2_3_1_1_1_0\/6",
    "3":"SCEL6_2_3_1_1_1_0\/1",
    "4":"SCEL6_2_3_1_1_1_0\/4",
    "5":"SCEL6_2_3_1_1_1_0\/3",
    "6":"SCEL6_2_3_1_1_1_0\/2",
    "7":"SCEL6_2_3_1_1_1_0\/5",
    "8":"SCEL6_2_3_1_0_1_0\/0",
    "9":"SCEL6_2_3_1_0_1_0\/7",
    "10":"SCEL6_2_3_1_0_1_0\/6",
    "11":"SCEL6_2_3_1_0_1_0\/1",
    "12":"SCEL6_2_3_1_0_1_0\/4",
    "13":"SCEL6_2_3_1_0_1_0\/3",
    "14":"SCEL6_2_3_1_0_1_0\/2",
    "15":"SCEL6_2_3_1_0_1_0\/5",
    "16":"SCEL4_4_1_1_0_3_0\/0",
    "17":"SCEL4_4_1_1_0_3_0\/1",
    "18":"SCEL4_4_1_1_0_3_0\/2",
    "19":"SCEL3_3_1_1_0_1_0\/0",
    "20":"SCEL3_3_1_1_0_1_0\/1",
    "21":"SCEL5_5_1_1_0_2_1\/0",
    "22":"SCEL5_5_1_1_0_2_1\/1",
    "23":"SCEL5_5_1_1_0_2_1\/4",
    "24":"SCEL5_5_1_1_0_2_1\/3",
    "25":"SCEL5_5_1_1_0_2_1\/2",
    "26":"SCEL5_5_1_1_0_2_1\/5",
    "27":"SCEL5_5_1_1_0_0_4\/0",
    "28":"SCEL5_5_1_1_0_0_4\/1",
    "29":"SCEL5_5_1_1_0_0_4\/4",
    "30":"SCEL5_5_1_1_0_0_4\/3",
    "31":"SCEL5_5_1_1_0_0_4\/2",
    "32":"SCEL5_5_1_1_0_0_4\/5",
    "33":"SCEL3_1_3_1_0_0_0\/0",
    "34":"SCEL3_1_3_1_0_0_0\/1",
    "35":"SCEL6_3_2_1_0_2_0\/0",
    "36":"SCEL6_3_2_1_0_2_0\/7",
    "37":"SCEL6_3_2_1_0_2_0\/6",
    "38":"SCEL6_3_2_1_0_2_0\/1",
    "39":"SCEL6_3_2_1_0_2_0\/4",
    "40":"SCEL6_3_2_1_0_2_0\/3",
    "41":"SCEL6_3_2_1_0_2_0\/2",
    "42":"SCEL6_3_2_1_0_2_0\/5",
    "43":"SCEL5_5_1_1_0_4_2\/0",
    "44":"SCEL5_5_1_1_0_4_2\/1",
    "45":"SCEL5_5_1_1_0_4_2\/4",
    "46":"SCEL5_5_1_1_0_4_2\/3",
    "47":"SCEL5_5_1_1_0_4_2\/2",
    "48":"SCEL5_5_1_1_0_4_2\/5",
    "49":"SCEL4_2_2_1_0_0_0\/0",
    "50":"SCEL4_2_2_1_0_0_0\/1",
    "51":"SCEL3_1_3_1_1_0_0\/0",
    "52":"SCEL3_1_3_1_1_0_0\/1",
    "53":"SCEL3_3_1_1_0_0_2\/0",
    "54":"SCEL3_3_1_1_0_0_2\/1",
    "55":"SCEL6_6_1_1_0_1_3\/0",
    "56":"SCEL6_6_1_1_0_1_3\/7",
    "57":"SCEL6_6_1_1_0_1_3\/6",
    "58":"SCEL6_6_1_1_0_1_3\/1",
    "59":"SCEL6_6_1_1_0_1_3\/4",
    "60":"SCEL6_6_1_1_0_1_3\/3",
    "61":"SCEL6_6_1_1_0_1_3\/2",
    "62":"SCEL6_6_1_1_0_1_3\/5",
    "63":"SCEL4_1_4_1_2_0_0\/0",
    "64":"SCEL4_1_4_1_2_0_0\/1",
    "65":"SCEL4_1_4_1_2_0_0\/2",
    "66":"SCEL4_1_4_1_3_0_0\/0",
    "67":"SCEL4_1_4_1_3_0_0\/1",
    "68":"SCEL4_1_4_1_3_0_0\/2",
    "69":"SCEL6_6_1_1_0_5_5\/0",
    "70":"SCEL6_6_1_1_0_5_5\/7",
    "71":"SCEL6_6_1_1_0_5_5\/6",
    "72":"SCEL6_6_1_1_0_5_5\/1",
    "73":"SCEL6_6_1_1_0_5_5\/4",
    "74":"SCEL6_6_1_1_0_5_5\/3",
    "75":"SCEL6_6_1_1_0_5_5\/2",
    "76":"SCEL6_6_1_1_0_5_5\/5",
    "77":"SCEL4_1_4_1_0_0_0\/0",
    "78":"SCEL4_1_4_1_0_0_0\/1",
    "79":"SCEL4_1_4_1_0_0_0\/2",
    "80":"SCEL6_3_2_1_0_1_1\/0",
    "81":"SCEL6_3_2_1_0_1_1\/7",
    "82":"SCEL6_3_2_1_0_1_1\/6",
    "83":"SCEL6_3_2_1_0_1_1\/1",
    "84":"SCEL6_3_2_1_0_1_1\/4",
    "85":"SCEL6_3_2_1_0_1_1\/3",
    "86":"SCEL6_3_2_1_0_1_1\/2",
    "87":"SCEL6_3_2_1_0_1_1\/5",
    "88":"SCEL5_5_1_1_0_1_0\/0",
    "89":"SCEL5_5_1_1_0_1_0\/1",
    "90":"SCEL5_5_1_1_0_1_0\/4",
    "91":"SCEL5_5_1_1_0_1_0\/3",
    "92":"SCEL5_5_1_1_0_1_0\/2",
    "93":"SCEL5_5_1_1_0_1_0\/5",
    "94":"SCEL4_4_1_1_0_3_3\/0",
    "95":"SCEL4_4_1_1_0_3_3\/1",
    "96":"SCEL4_4_1_1_0_3_3\/2",
    "97":"SCEL6_6_1_1_0_2_1\/0",
    "98":"SCEL6_6_1_1_0_2_1\/7",
    "99":"SCEL6_6_1_1_0_2_1\/6",
    "100":"SCEL6_6_1_1_0_2_1\/1",
    "101":"SCEL6_6_1_1_0_2_1\/4",
    "102":"SCEL6_6_1_1_0_2_1\/3",
    "103":"SCEL6_6_1_1_0_2_1\/2",
    "104":"SCEL6_6_1_1_0_2_1\/5",
    "105":"SCEL6_6_1_1_0_0_2\/0",
    "106":"SCEL6_6_1_1_0_0_2\/7",
    "107":"SCEL6_6_1_1_0_0_2\/6",
    "108":"SCEL6_6_1_1_0_0_2\/1",
    "109":"SCEL6_6_1_1_0_0_2\/4",
    "110":"SCEL6_6_1_1_0_0_2\/3",
    "111":"SCEL6_6_1_1_0_0_2\/2",
    "112":"SCEL6_6_1_1_0_0_2\/5",
    "113":"SCEL1_1_1_1_0_0_0\/0",
    "114":"SCEL1_1_1_1_0_0_0\/1",
    "115":"SCEL5_5_1_1_0_2_2\/0",
    "116":"SCEL5_5_1_1_0_2_2\/1",
    "117":"SCEL5_5_1_1_0_2_2\/4",
    "118":"SCEL5_5_1_1_0_2_2\/3",
    "119":"SCEL5_5_1_1_0_2_2\/2",
    "120":"SCEL5_5_1_1_0_2_2\/5",
    "121":"SCEL2_1_2_1_1_0_0\/0",
    "122":"SCEL2_1_2_1_0_0_0\/0",
    "123":"SCEL5_1_5_1_3_0_0\/0",
    "124":"SCEL5_1_5_1_3_0_0\/1",
    "125":"SCEL5_1_5_1_3_0_0\/4",
    "126":"SCEL5_1_5_1_3_0_0\/3",
    "127":"SCEL5_1_5_1_3_0_0\/2",
    "128":"SCEL5_1_5_1_3_0_0\/5",
    "129":"SCEL6_1_6_1_4_0_0\/0",
    "130":"SCEL6_1_6_1_4_0_0\/7",
    "131":"SCEL6_1_6_1_4_0_0\/6",
    "132":"SCEL6_1_6_1_4_0_0\/1",
    "133":"SCEL6_1_6_1_4_0_0\/4",
    "134":"SCEL6_1_6_1_4_0_0\/3",
    "135":"SCEL6_1_6_1_4_0_0\/2",
    "136":"SCEL6_1_6_1_4_0_0\/5",
    "137":"SCEL6_2_3_1_2_0_1\/0",
    "138":"SCEL6_2_3_1_2_0_1\/7",
    "139":"SCEL6_2_3_1_2_0_1\/6",
    "140":"SCEL6_2_3_1_2_0_1\/1",
    "141":"SCEL6_2_3_1_2_0_1\/4",
    "142":"SCEL6_2_3_1_2_0_1\/3",
    "143":"SCEL6_2_3_1_2_0_1\/2",
    "144":"SCEL6_2_3_1_2_0_1\/5",
    "145":"SCEL6_1_6_1_5_0_0\/0",
    "146":"SCEL6_1_6_1_5_0_0\/7",
    "147":"SCEL6_1_6_1_5_0_0\/6",
    "148":"SCEL6_1_6_1_5_0_0\/1",
    "149":"SCEL6_1_6_1_5_0_0\/4",
    "150":"SCEL6_1_6_1_5_0_0\/3",
    "151":"SCEL6_1_6_1_5_0_0\/2",
    "152":"SCEL6_1_6_1_5_0_0\/5",
    "153":"SCEL3_3_1_1_0_2_2\/0",
    "154":"SCEL3_3_1_1_0_2_2\/1",
    "155":"SCEL5_1_5_1_0_0_0\/0",
    "156":"SCEL5_1_5_1_0_0_0\/1",
    "157":"SCEL5_1_5_1_0_0_0\/4",
    "158":"SCEL5_1_5_1_0_0_0\/3",
    "159":"SCEL5_1_5_1_0_0_0\/2",
    "160":"SCEL5_1_5_1_0_0_0\/5",
    "161":"SCEL6_6_1_1_0_5_0\/0",
    "162":"SCEL6_6_1_1_0_5_0\/7",
    "163":"SCEL6_6_1_1_0_5_0\/6",
    "164":"SCEL6_6_1_1_0_5_0\/1",
    "165":"SCEL6_6_1_1_0_5_0\/4",
    "166":"SCEL6_6_1_1_0_5_0\/3",
    "167":"SCEL6_6_1_1_0_5_0\/2",
    "168":"SCEL6_6_1_1_0_5_0\/5",
    "169":"SCEL6_2_3_1_0_0_1\/0",
    "170":"SCEL6_2_3_1_0_0_1\/7",
    "171":"SCEL6_2_3_1_0_0_1\/6",
    "172":"SCEL6_2_3_1_0_0_1\/1",
    "173":"SCEL6_2_3_1_0_0_1\/4",
    "174":"SCEL6_2_3_1_0_0_1\/3",
    "175":"SCEL6_2_3_1_0_0_1\/2",
    "176":"SCEL6_2_3_1_0_0_1\/5",
    "177":"SCEL4_4_1_1_0_0_2\/0",
    "178":"SCEL4_4_1_1_0_0_2\/1",
    "179":"SCEL4_4_1_1_0_0_2\/2",
    "180":"SCEL6_6_1_1_0_3_2\/0",
    "181":"SCEL6_6_1_1_0_3_2\/7",
    "182":"SCEL6_6_1_1_0_3_2\/6",
    "183":"SCEL6_6_1_1_0_3_2\/1",
    "184":"SCEL6_6_1_1_0_3_2\/4",
    "185":"SCEL6_6_1_1_0_3_2\/3",
    "186":"SCEL6_6_1_1_0_3_2\/2",
    "187":"SCEL6_6_1_1_0_3_2\/5",
    "188":"SCEL5_1_5_1_1_0_0\/0",
    "189":"SCEL5_1_5_1_1_0_0\/1",
    "190":"SCEL5_1_5_1_1_0_0\/4",
    "191":"SCEL5_1_5_1_1_0_0\/3",
    "192":"SCEL5_1_5_1_1_0_0\/2",
    "193":"SCEL5_1_5_1_1_0_0\/5",
    "194":"SCEL6_1_6_1_3_0_0\/0",
    "195":"SCEL6_1_6_1_3_0_0\/7",
    "196":"SCEL6_1_6_1_3_0_0\/6",
    "197":"SCEL6_1_6_1_3_0_0\/1",
    "198":"SCEL6_1_6_1_3_0_0\/4",
    "199":"SCEL6_1_6_1_3_0_0\/3",
    "200":"SCEL6_1_6_1_3_0_0\/2",
    "201":"SCEL6_1_6_1_3_0_0\/5",
    "202":"SCEL4_2_2_1_0_1_1\/0",
    "203":"SCEL4_2_2_1_0_1_1\/1",
    "204":"SCEL4_2_2_1_0_1_1\/2",
    "205":"SCEL6_1_6_1_0_0_0\/0",
    "206":"SCEL6_1_6_1_0_0_0\/7",
    "207":"SCEL6_1_6_1_0_0_0\/6",
    "208":"SCEL6_1_6_1_0_0_0\/1",
    "209":"SCEL6_1_6_1_0_0_0\/4",
    "210":"SCEL6_1_6_1_0_0_0\/3",
    "211":"SCEL6_1_6_1_0_0_0\/2",
    "212":"SCEL6_1_6_1_0_0_0\/5",
    "213":"SCEL4_2_2_1_0_1_0\/0",
    "214":"SCEL4_2_2_1_0_1_0\/1"
  },
  "p-CdI2":{
    "0":0.9797655614,
    "1":0.9838786386,
    "2":0.9874662413,
    "3":0.9757428129,
    "4":0.973157633,
    "5":0.9922347373,
    "6":0.9875861338,
    "7":0.9878965944,
    "8":0.9798030134,
    "9":0.9839371974,
    "10":0.9874775991,
    "11":0.9758359847,
    "12":0.9735213007,
    "13":0.9922904315,
    "14":0.9875834389,
    "15":0.9879838917,
    "16":0.993938437,
    "17":0.9904991223,
    "18":0.9885944117,
    "19":0.9868473643,
    "20":0.9881308242,
    "21":0.9313300041,
    "22":0.9929287187,
    "23":0.9831264028,
    "24":0.988444175,
    "25":0.9411875869,
    "26":0.9861972304,
    "27":0.9850443923,
    "28":0.9895039662,
    "29":0.988622831,
    "30":0.9893314951,
    "31":0.9949236661,
    "32":0.9848053157,
    "33":0.9868150396,
    "34":0.9881303448,
    "35":0.9797397144,
    "36":0.9839374401,
    "37":0.9874088378,
    "38":0.9757321988,
    "39":0.9732438418,
    "40":0.9919530407,
    "41":0.987577218,
    "42":0.9878760839,
    "43":0.9850610329,
    "44":0.9896337623,
    "45":0.9887865008,
    "46":0.9893220454,
    "47":0.9883022662,
    "48":0.9847909793,
    "49":0.9974838983,
    "50":0.986027484,
    "51":0.9868232611,
    "52":0.9881324109,
    "53":0.9954276517,
    "54":0.9884738545,
    "55":0.9797412482,
    "56":0.9839350467,
    "57":0.9873511164,
    "58":0.9757879064,
    "59":0.9732614417,
    "60":0.9922805295,
    "61":0.9875862058,
    "62":0.9879489136,
    "63":0.9940328183,
    "64":0.9904815938,
    "65":0.9885915592,
    "66":0.9939882376,
    "67":0.9904974463,
    "68":0.9885848482,
    "69":0.9955411847,
    "70":0.9837595581,
    "71":0.9722396292,
    "72":0.9910232133,
    "73":0.991190518,
    "74":0.9901159699,
    "75":0.9915596016,
    "76":0.9887254356,
    "77":0.993982105,
    "78":0.9904830732,
    "79":0.9885910182,
    "80":0.9955562603,
    "81":0.9837469449,
    "82":0.9722377461,
    "83":0.9907283743,
    "84":0.9911882459,
    "85":0.9901124764,
    "86":0.9915586699,
    "87":0.9887153641,
    "88":0.931739381,
    "89":0.9929391122,
    "90":0.9831497361,
    "91":0.9884216826,
    "92":0.9412419653,
    "93":0.9861663174,
    "94":0.9901724458,
    "95":0.9921854184,
    "96":0.9865694462,
    "97":0.9897474019,
    "98":0.9849769855,
    "99":0.9867351263,
    "100":0.9483344372,
    "101":0.9748886971,
    "102":0.9925671386,
    "103":0.9759550135,
    "104":0.9883524503,
    "105":0.9955391121,
    "106":0.9837692624,
    "107":0.9722156936,
    "108":0.9907486185,
    "109":0.9911870195,
    "110":0.9901164435,
    "111":0.9915571234,
    "112":0.9887257879,
    "113":1.0,
    "114":0.9813025678,
    "115":0.985062135,
    "116":0.9896045587,
    "117":0.9887713537,
    "118":0.9894075445,
    "119":0.9883894159,
    "120":0.9847926135,
    "121":0.9935183171,
    "122":0.9934562086,
    "123":0.9312285228,
    "124":0.9929358157,
    "125":0.9831301064,
    "126":0.9884014431,
    "127":0.9412401768,
    "128":0.9861873286,
    "129":0.9894916932,
    "130":0.9850036382,
    "131":0.9867186492,
    "132":0.9483224063,
    "133":0.9746852175,
    "134":0.9924876081,
    "135":0.9763488401,
    "136":0.9883577462,
    "137":0.9797587991,
    "138":0.9839395232,
    "139":0.9872541221,
    "140":0.9758043476,
    "141":0.9731872081,
    "142":0.9923501245,
    "143":0.9875982029,
    "144":0.9878980582,
    "145":0.9898100542,
    "146":0.9849418265,
    "147":0.986693883,
    "148":0.9483179027,
    "149":0.9746193849,
    "150":0.9925620588,
    "151":0.9757899476,
    "152":0.9883583339,
    "153":0.9954259036,
    "154":0.9884754709,
    "155":0.9315184204,
    "156":0.9929358429,
    "157":0.9831372734,
    "158":0.9884212787,
    "159":0.9409860788,
    "160":0.9861861853,
    "161":0.9900593998,
    "162":0.9850029975,
    "163":0.9866855822,
    "164":0.9484419801,
    "165":0.9746165726,
    "166":0.992491555,
    "167":0.9758635475,
    "168":0.9881830065,
    "169":0.9797393179,
    "170":0.9838776782,
    "171":0.9873315326,
    "172":0.9757390399,
    "173":0.9731692255,
    "174":0.9923502959,
    "175":0.9875609155,
    "176":0.987939948,
    "177":0.9901735933,
    "178":0.9921715662,
    "179":0.9865689896,
    "180":0.9955381866,
    "181":0.9837579155,
    "182":0.9722496398,
    "183":0.9910284736,
    "184":0.9911800875,
    "185":0.9900805905,
    "186":0.9915579183,
    "187":0.9887278284,
    "188":0.9317459298,
    "189":0.9929342056,
    "190":0.9831000215,
    "191":0.9884138092,
    "192":0.941286376,
    "193":0.9861658955,
    "194":0.9837801301,
    "195":0.985022048,
    "196":0.9867410403,
    "197":0.9483132389,
    "198":0.9745496263,
    "199":0.9925405088,
    "200":0.9758580645,
    "201":0.988277351,
    "202":0.9901740846,
    "203":0.9923916718,
    "204":0.986570053,
    "205":0.9895677285,
    "206":0.9850014731,
    "207":0.986712008,
    "208":0.9484620813,
    "209":0.9748873645,
    "210":0.9925712014,
    "211":0.9759280476,
    "212":0.9883706545,
    "213":0.9975720038,
    "214":0.9860339273
  },
  "p-WTe2":{
    "0":0.9332476427,
    "1":0.850033864,
    "2":0.8783610555,
    "3":0.9289011823,
    "4":0.9567114495,
    "5":0.8801208042,
    "6":0.9214112338,
    "7":0.872402381,
    "8":0.9332134588,
    "9":0.8501503997,
    "10":0.8783670915,
    "11":0.9287493273,
    "12":0.9563159401,
    "13":0.8796335738,
    "14":0.9214443943,
    "15":0.872371863,
    "16":0.8969907965,
    "17":0.8948331049,
    "18":0.8670350298,
    "19":0.9051589086,
    "20":0.8619979319,
    "21":0.9916489844,
    "22":0.8898420077,
    "23":0.9456132305,
    "24":0.8860140028,
    "25":0.986164586,
    "26":0.8608381683,
    "27":0.9217311248,
    "28":0.8974356331,
    "29":0.8786726418,
    "30":0.9146391924,
    "31":0.8704353202,
    "32":0.8520935172,
    "33":0.9052062464,
    "34":0.861997346,
    "35":0.9333242434,
    "36":0.8501501927,
    "37":0.8784758795,
    "38":0.9288819173,
    "39":0.9565397537,
    "40":0.8821977375,
    "41":0.9214189419,
    "42":0.8724157192,
    "43":0.9215848996,
    "44":0.8965169253,
    "45":0.8785940343,
    "46":0.9149605451,
    "47":0.9310976914,
    "48":0.8523028679,
    "49":0.8741465149,
    "50":0.8498579488,
    "51":0.9050553428,
    "52":0.8619936332,
    "53":0.869191583,
    "54":0.8542335472,
    "55":0.9333072357,
    "56":0.8501476767,
    "57":0.8786416032,
    "58":0.928781656,
    "59":0.956521989,
    "60":0.8797814276,
    "61":0.9214440244,
    "62":0.8726185246,
    "63":0.8964599383,
    "64":0.8948766364,
    "65":0.8672856515,
    "66":0.8964464176,
    "67":0.8948475925,
    "68":0.8671997214,
    "69":0.9010077136,
    "70":0.8500424397,
    "71":0.9595615017,
    "72":0.897549592,
    "73":0.9067189787,
    "74":0.8876519539,
    "75":0.8897686499,
    "76":0.8721217669,
    "77":0.8964385511,
    "78":0.8948756092,
    "79":0.8671233964,
    "80":0.9010685294,
    "81":0.8500309684,
    "82":0.9595659253,
    "83":0.8984517882,
    "84":0.9067213754,
    "85":0.887656016,
    "86":0.8897739366,
    "87":0.8720967803,
    "88":0.9915647178,
    "89":0.889845322,
    "90":0.9460038797,
    "91":0.8859325263,
    "92":0.9860990769,
    "93":0.860976108,
    "94":0.90498233,
    "95":0.8793673484,
    "96":0.8535132522,
    "97":0.9049778553,
    "98":0.8570884856,
    "99":0.9334198867,
    "100":0.9844777887,
    "101":0.95729383,
    "102":0.8825235186,
    "103":0.9590122667,
    "104":0.8788869011,
    "105":0.9010306442,
    "106":0.8500495763,
    "107":0.9596027995,
    "108":0.8985463936,
    "109":0.9067030293,
    "110":0.8876669554,
    "111":0.8897751717,
    "112":0.8721012211,
    "113":0.8877272329,
    "114":0.842082998,
    "115":0.921580555,
    "116":0.8966762545,
    "117":0.8786224374,
    "118":0.9146616694,
    "119":0.9310053661,
    "120":0.8523108803,
    "121":0.8641487212,
    "122":0.8640140122,
    "123":0.9916688938,
    "124":0.8898423759,
    "125":0.9456068813,
    "126":0.8858739561,
    "127":0.9861259528,
    "128":0.8610275638,
    "129":0.905289244,
    "130":0.8572184922,
    "131":0.9334619109,
    "132":0.9844890567,
    "133":0.9577004896,
    "134":0.8821712256,
    "135":0.9583586701,
    "136":0.878915412,
    "137":0.9332779696,
    "138":0.8501543671,
    "139":0.8790528436,
    "140":0.9287840216,
    "141":0.9566723134,
    "142":0.8797705177,
    "143":0.9214112475,
    "144":0.8724021044,
    "145":0.9049845469,
    "146":0.8568130219,
    "147":0.9336900784,
    "148":0.9844930882,
    "149":0.9578446443,
    "150":0.8824079667,
    "151":0.9592704897,
    "152":0.8789225408,
    "153":0.8691873132,
    "154":0.8542368572,
    "155":0.9915867207,
    "156":0.8898249866,
    "157":0.9456891506,
    "158":0.8859220573,
    "159":0.9863135322,
    "160":0.8610080496,
    "161":0.9049345317,
    "162":0.8571455251,
    "163":0.9336562409,
    "164":0.984427792,
    "165":0.9578496553,
    "166":0.8821668018,
    "167":0.959118995,
    "168":0.8784797653,
    "169":0.9333142605,
    "170":0.8500317879,
    "171":0.8785136261,
    "172":0.928858871,
    "173":0.9566867795,
    "174":0.8801083627,
    "175":0.9215234013,
    "176":0.8718286529,
    "177":0.9049720989,
    "178":0.879475932,
    "179":0.853513164,
    "180":0.901157001,
    "181":0.8500417913,
    "182":0.9595655408,
    "183":0.8975974708,
    "184":0.906724491,
    "185":0.8877085616,
    "186":0.8897601488,
    "187":0.8721106232,
    "188":0.9915615614,
    "189":0.8898301147,
    "190":0.9460269073,
    "191":0.8858955595,
    "192":0.986101428,
    "193":0.8609772556,
    "194":0.9146119167,
    "195":0.8572479502,
    "196":0.9334262895,
    "197":0.9844936791,
    "198":0.9578742816,
    "199":0.8828765181,
    "200":0.959157081,
    "201":0.8787386895,
    "202":0.9049761562,
    "203":0.8783959624,
    "204":0.8535139647,
    "205":0.90517755,
    "206":0.8571547172,
    "207":0.9333787893,
    "208":0.9844277325,
    "209":0.9573103299,
    "210":0.8824947866,
    "211":0.9590527228,
    "212":0.8789250026,
    "213":0.8744186561,
    "214":0.8498690126
  },
  "p-MoS2":{
    "0":0.8524503842,
    "1":0.7645301239,
    "2":0.7910888312,
    "3":0.8451404832,
    "4":0.8671852837,
    "5":0.7849160169,
    "6":0.8288357399,
    "7":0.7823319302,
    "8":0.852369287,
    "9":0.7645909123,
    "10":0.791088215,
    "11":0.8449055246,
    "12":0.8667074312,
    "13":0.7842536267,
    "14":0.8288658725,
    "15":0.7822534288,
    "16":0.8000895199,
    "17":0.8039974084,
    "18":0.7767942446,
    "19":0.8180384047,
    "20":0.7716804054,
    "21":0.9150487644,
    "22":0.7948609082,
    "23":0.8459419943,
    "24":0.7983473354,
    "25":0.894799753,
    "26":0.7726933012,
    "27":0.8314824886,
    "28":0.8037666386,
    "29":0.7890876868,
    "30":0.8179040789,
    "31":0.7729154473,
    "32":0.7654663015,
    "33":0.8181709779,
    "34":0.7716803021,
    "35":0.8525130078,
    "36":0.7645906399,
    "37":0.7912123521,
    "38":0.8450836342,
    "39":0.8670439045,
    "40":0.787227989,
    "41":0.8288577432,
    "42":0.7823708498,
    "43":0.8313061301,
    "44":0.8030439577,
    "45":0.7887991082,
    "46":0.8181888089,
    "47":0.8293605005,
    "48":0.7656295152,
    "49":0.7734126055,
    "50":0.7637607344,
    "51":0.8180090867,
    "52":0.7716753899,
    "53":0.7718169477,
    "54":0.7657199381,
    "55":0.8524956763,
    "56":0.7645897389,
    "57":0.7913804345,
    "58":0.8449545691,
    "59":0.8670288374,
    "60":0.7844403075,
    "61":0.8288603878,
    "62":0.7825466755,
    "63":0.7993793463,
    "64":0.8040946394,
    "65":0.777055619,
    "66":0.7994600182,
    "67":0.8040215909,
    "68":0.7769747089,
    "69":0.8009531434,
    "70":0.7645202392,
    "71":0.8658859263,
    "72":0.7993456642,
    "73":0.8104234207,
    "74":0.7965883124,
    "75":0.7979885033,
    "76":0.779691226,
    "77":0.7994663867,
    "78":0.8040842127,
    "79":0.7768890151,
    "80":0.800948,
    "81":0.7645165712,
    "82":0.8658904973,
    "83":0.8004556256,
    "84":0.8104299061,
    "85":0.7965983669,
    "86":0.7979955457,
    "87":0.7796775387,
    "88":0.914534395,
    "89":0.7948455111,
    "90":0.8470070848,
    "91":0.7983192261,
    "92":0.8949853885,
    "93":0.7727379901,
    "94":0.8145237097,
    "95":0.7823309222,
    "96":0.7659099498,
    "97":0.8130704553,
    "98":0.77018374,
    "99":0.8356654143,
    "100":0.9032171229,
    "101":0.8709062868,
    "102":0.7886201652,
    "103":0.8618311114,
    "104":0.789466938,
    "105":0.8009570782,
    "106":0.7645218903,
    "107":0.8659517873,
    "108":0.8005033733,
    "109":0.810414659,
    "110":0.796599845,
    "111":0.7979994163,
    "112":0.7796747257,
    "113":0.7767894405,
    "114":0.7601081722,
    "115":0.8313037691,
    "116":0.8031668524,
    "117":0.7888435634,
    "118":0.8178453932,
    "119":0.8295253385,
    "120":0.7656346518,
    "121":0.7698393225,
    "122":0.7697871342,
    "123":0.9151788799,
    "124":0.7948514218,
    "125":0.8459582752,
    "126":0.7982902139,
    "127":0.8948752629,
    "128":0.7727739767,
    "129":0.8137300465,
    "130":0.7702600646,
    "131":0.8358109651,
    "132":0.9032057253,
    "133":0.871032563,
    "134":0.7883960152,
    "135":0.8611145832,
    "136":0.7894790571,
    "137":0.8524445376,
    "138":0.7645929417,
    "139":0.7918659998,
    "140":0.8449505105,
    "141":0.8671451994,
    "142":0.7843285341,
    "143":0.8288183923,
    "144":0.7823309963,
    "145":0.8130007481,
    "146":0.7699454578,
    "147":0.8360148493,
    "148":0.9031963457,
    "149":0.871109969,
    "150":0.7885779886,
    "151":0.8621424968,
    "152":0.7894753174,
    "153":0.7718154091,
    "154":0.7657214046,
    "155":0.914860729,
    "156":0.794832898,
    "157":0.8461396464,
    "158":0.7982871974,
    "159":0.8949669569,
    "160":0.772756959,
    "161":0.8125623452,
    "162":0.7702237882,
    "163":0.8359817423,
    "164":0.9031731302,
    "165":0.871122323,
    "166":0.7883787442,
    "167":0.8620487635,
    "168":0.7897572088,
    "169":0.8525070079,
    "170":0.7645290056,
    "171":0.7912176313,
    "172":0.8450572747,
    "173":0.8671707116,
    "174":0.7846993271,
    "175":0.8289674788,
    "176":0.7817048771,
    "177":0.8145102625,
    "178":0.7825148247,
    "179":0.7659101441,
    "180":0.8009530672,
    "181":0.7645204218,
    "182":0.8658589123,
    "183":0.79939596,
    "184":0.8104444342,
    "185":0.7966892659,
    "186":0.7979841549,
    "187":0.779680629,
    "188":0.9145317919,
    "189":0.7948404706,
    "190":0.8471728161,
    "191":0.7982654795,
    "192":0.8947232911,
    "193":0.772739817,
    "194":0.8322319783,
    "195":0.7702847611,
    "196":0.8358754664,
    "197":0.9032131484,
    "198":0.8713434124,
    "199":0.7892392208,
    "200":0.8620304473,
    "201":0.7897407551,
    "202":0.814513975,
    "203":0.78141302,
    "204":0.7659101963,
    "205":0.813534998,
    "206":0.7702317536,
    "207":0.835822135,
    "208":0.9031240764,
    "209":0.8709300138,
    "210":0.7885892119,
    "211":0.861909071,
    "212":0.7894851958,
    "213":0.7734998152,
    "214":0.7637657767
  }
}
