# Supplementary material for: Design Guidelines for Two-Dimensional Transition Metal Dichalcogenide Alloys
Source: Chem Mater. 2022 Nov 29;34(23):10279–90. doi: 10.1021/acs.chemmater.2c01390 (PMC9753562; doi:10.1021/acs.chemmater.2c01390)
Supplement: Supplementary file 2 — cm2c01390_si_002.zip [file cm2c01390_si_002.zip › dataset/configurational_sampling/W-SeTe2/p-WTe2/symmetry/lattice_point_group.json]

{
  "group_classification" : {
    "latex_name" : "D_{2h}",
    "name" : "D2h",
    "periodicity" : "PERIODIC"
  },
  "group_operations" : {
    "op_1" : {
      "CART" : {
        "matrix" : [
          [ 1.000000000000, 0.000000000000, 0.000000000000 ],
          [ 0.000000000000, 1.000000000000, 0.000000000000 ],
          [ 0.000000000000, 0.000000000000, 1.000000000000 ]
        ],
        "tau" : [ 0.000000000000, 0.000000000000, 0.000000000000 ],
        "time_reversal" : false
      },
      "FRAC" : {
        "matrix" : [
          [ 1.000000000000, 0.000000000000, 0.000000000000 ],
          [ 0.000000000000, 1.000000000000, 0.000000000000 ],
          [ 0.000000000000, 0.000000000000, 1.000000000000 ]
        ],
        "tau" : [ 0.000000000000, 0.000000000000, 0.000000000000 ],
        "time_reversal" : false
      },
      "info" : {
        "brief" : {
          "CART" : "1",
          "FRAC" : "1"
        },
        "conjugacy_class" : 1,
        "inverse_operation" : 1,
        "type" : "identity"
      },
      "master_group_index" : -1
    },
    "op_2" : {
      "CART" : {
        "matrix" : [
          [ -1.000000000000, 0.000000000000, 0.000000000000 ],
          [ 0.000000000000, -1.000000000000, 0.000000000000 ],
          [ 0.000000000000, 0.000000000000, 1.000000000000 ]
        ],
        "tau" : [ 0.000000000000, 0.000000000000, 0.000000000000 ],
        "time_reversal" : false
      },
      "FRAC" : {
        "matrix" : [
          [ -1.000000000000, 0.000000000000, 0.000000000000 ],
          [ 0.000000000000, -1.000000000000, 0.000000000000 ],
          [ 0.000000000000, 0.000000000000, 1.000000000000 ]
        ],
        "tau" : [ 0.000000000000, 0.000000000000, 0.000000000000 ],
        "time_reversal" : false
      },
      "info" : {
        "brief" : {
          "CART" : "2 0, 0, z",
          "FRAC" : "2 0, 0, z"
        },
        "conjugacy_class" : 2,
        "invariant_point" : {
          "CART" : [ 0.000000000000, 0.000000000000, 0.000000000000 ],
          "FRAC" : [ 0.000000000000, 0.000000000000, 0.000000000000 ]
        },
        "inverse_operation" : 2,
        "rotation_angle" : 180.000000000000,
        "rotation_axis" : {
          "CART" : [ 0.000000000000, 0.000000000000, 1.000000000000 ],
          "FRAC" : [ 0.000000000000, 0.000000000000, 1.000000000000 ]
        },
        "type" : "rotation"
      },
      "master_group_index" : -1
    },
    "op_3" : {
      "CART" : {
        "matrix" : [
          [ -1.000000000000, 0.000000000000, 0.000000000000 ],
          [ 0.000000000000, 1.000000000000, 0.000000000000 ],
          [ 0.000000000000, 0.000000000000, -1.000000000000 ]
        ],
        "tau" : [ 0.000000000000, 0.000000000000, 0.000000000000 ],
        "time_reversal" : false
      },
      "FRAC" : {
        "matrix" : [
          [ -1.000000000000, 0.000000000000, 0.000000000000 ],
          [ 0.000000000000, 1.000000000000, 0.000000000000 ],
          [ 0.000000000000, 0.000000000000, -1.000000000000 ]
        ],
        "tau" : [ 0.000000000000, 0.000000000000, 0.000000000000 ],
        "time_reversal" : false
      },
      "info" : {
        "brief" : {
          "CART" : "2 0, y, 0",
          "FRAC" : "2 0, y, 0"
        },
        "conjugacy_class" : 3,
        "invariant_point" : {
          "CART" : [ 0.000000000000, 0.000000000000, 0.000000000000 ],
          "FRAC" : [ 0.000000000000, 0.000000000000, 0.000000000000 ]
        },
        "inverse_operation" : 3,
        "rotation_angle" : 180.000000000000,
        "rotation_axis" : {
          "CART" : [ 0.000000000000, 1.000000000000, 0.000000000000 ],
          "FRAC" : [ 0.000000000000, 1.000000000000, 0.000000000000 ]
        },
        "type" : "rotation"
      },
      "master_group_index" : -1
    },
    "op_4" : {
      "CART" : {
        "matrix" : [
          [ 1.000000000000, 0.000000000000, 0.000000000000 ],
          [ 0.000000000000, -1.000000000000, 0.000000000000 ],
          [ 0.000000000000, 0.000000000000, -1.000000000000 ]
        ],
        "tau" : [ 0.000000000000, 0.000000000000, 0.000000000000 ],
        "time_reversal" : false
      },
      "FRAC" : {
        "matrix" : [
          [ 1.000000000000, 0.000000000000, 0.000000000000 ],
          [ 0.000000000000, -1.000000000000, 0.000000000000 ],
          [ 0.000000000000, 0.000000000000, -1.000000000000 ]
        ],
        "tau" : [ 0.000000000000, 0.000000000000, 0.000000000000 ],
        "time_reversal" : false
      },
      "info" : {
        "brief" : {
          "CART" : "2 x, 0, 0",
          "FRAC" : "2 x, 0, 0"
        },
        "conjugacy_class" : 4,
        "invariant_point" : {
          "CART" : [ 0.000000000000, 0.000000000000, 0.000000000000 ],
          "FRAC" : [ 0.000000000000, 0.000000000000, 0.000000000000 ]
        },
        "inverse_operation" : 4,
        "rotation_angle" : 180.000000000000,
        "rotation_axis" : {
          "CART" : [ 1.000000000000, 0.000000000000, 0.000000000000 ],
          "FRAC" : [ 1.000000000000, 0.000000000000, 0.000000000000 ]
        },
        "type" : "rotation"
      },
      "master_group_index" : -1
    },
    "op_5" : {
      "CART" : {
        "matrix" : [
          [ 1.000000000000, 0.000000000000, 0.000000000000 ],
          [ 0.000000000000, 1.000000000000, 0.000000000000 ],
          [ 0.000000000000, 0.000000000000, -1.000000000000 ]
        ],
        "tau" : [ 0.000000000000, 0.000000000000, 0.000000000000 ],
        "time_reversal" : false
      },
      "FRAC" : {
        "matrix" : [
          [ 1.000000000000, 0.000000000000, 0.000000000000 ],
          [ 0.000000000000, 1.000000000000, 0.000000000000 ],
          [ 0.000000000000, 0.000000000000, -1.000000000000 ]
        ],
        "tau" : [ 0.000000000000, 0.000000000000, 0.000000000000 ],
        "time_reversal" : false
      },
      "info" : {
        "brief" : {
          "CART" : "m x, y, 0",
          "FRAC" : "m x, y, 0"
        },
        "conjugacy_class" : 5,
        "invariant_point" : {
          "CART" : [ 0.000000000000, 0.000000000000, 0.000000000000 ],
          "FRAC" : [ 0.000000000000, 0.000000000000, 0.000000000000 ]
        },
        "inverse_operation" : 5,
        "mirror_normal" : {
          "CART" : [ 0.000000000000, 0.000000000000, 1.000000000000 ],
          "FRAC" : [ 0.000000000000, 0.000000000000, 1.000000000000 ]
        },
        "type" : "mirror"
      },
      "master_group_index" : -1
    },
    "op_6" : {
      "CART" : {
        "matrix" : [
          [ 1.000000000000, 0.000000000000, 0.000000000000 ],
          [ 0.000000000000, -1.000000000000, 0.000000000000 ],
          [ 0.000000000000, 0.000000000000, 1.000000000000 ]
        ],
        "tau" : [ 0.000000000000, 0.000000000000, 0.000000000000 ],
        "time_reversal" : false
      },
      "FRAC" : {
        "matrix" : [
          [ 1.000000000000, 0.000000000000, 0.000000000000 ],
          [ 0.000000000000, -1.000000000000, 0.000000000000 ],
          [ 0.000000000000, 0.000000000000, 1.000000000000 ]
        ],
        "tau" : [ 0.000000000000, 0.000000000000, 0.000000000000 ],
        "time_reversal" : false
      },
      "info" : {
        "brief" : {
          "CART" : "m x, 0, z",
          "FRAC" : "m x, 0, z"
        },
        "conjugacy_class" : 6,
        "invariant_point" : {
          "CART" : [ 0.000000000000, 0.000000000000, 0.000000000000 ],
          "FRAC" : [ 0.000000000000, 0.000000000000, 0.000000000000 ]
        },
        "inverse_operation" : 6,
        "mirror_normal" : {
          "CART" : [ 0.000000000000, 1.000000000000, 0.000000000000 ],
          "FRAC" : [ 0.000000000000, 1.000000000000, 0.000000000000 ]
        },
        "type" : "mirror"
      },
      "master_group_index" : -1
    },
    "op_7" : {
      "CART" : {
        "matrix" : [
          [ -1.000000000000, 0.000000000000, 0.000000000000 ],
          [ 0.000000000000, 1.000000000000, 0.000000000000 ],
          [ 0.000000000000, 0.000000000000, 1.000000000000 ]
        ],
        "tau" : [ 0.000000000000, 0.000000000000, 0.000000000000 ],
        "time_reversal" : false
      },
      "FRAC" : {
        "matrix" : [
          [ -1.000000000000, 0.000000000000, 0.000000000000 ],
          [ 0.000000000000, 1.000000000000, 0.000000000000 ],
          [ 0.000000000000, 0.000000000000, 1.000000000000 ]
        ],
        "tau" : [ 0.000000000000, 0.000000000000, 0.000000000000 ],
        "time_reversal" : false
      },
      "info" : {
        "brief" : {
          "CART" : "m 0, y, z",
          "FRAC" : "m 0, y, z"
        },
        "conjugacy_class" : 7,
        "invariant_point" : {
          "CART" : [ 0.000000000000, 0.000000000000, 0.000000000000 ],
          "FRAC" : [ 0.000000000000, 0.000000000000, 0.000000000000 ]
        },
        "inverse_operation" : 7,
        "mirror_normal" : {
          "CART" : [ 1.000000000000, 0.000000000000, 0.000000000000 ],
          "FRAC" : [ 1.000000000000, 0.000000000000, 0.000000000000 ]
        },
        "type" : "mirror"
      },
      "master_group_index" : -1
    },
    "op_8" : {
      "CART" : {
        "matrix" : [
          [ -1.000000000000, 0.000000000000, 0.000000000000 ],
          [ 0.000000000000, -1.000000000000, 0.000000000000 ],
          [ 0.000000000000, 0.000000000000, -1.000000000000 ]
        ],
        "tau" : [ 0.000000000000, 0.000000000000, 0.000000000000 ],
        "time_reversal" : false
      },
      "FRAC" : {
        "matrix" : [
          [ -1.000000000000, 0.000000000000, 0.000000000000 ],
          [ 0.000000000000, -1.000000000000, 0.000000000000 ],
          [ 0.000000000000, 0.000000000000, -1.000000000000 ]
        ],
        "tau" : [ 0.000000000000, 0.000000000000, 0.000000000000 ],
        "time_reversal" : false
      },
      "info" : {
        "brief" : {
          "CART" : "-1 0.0000000 0.0000000 0.0000000",
          "FRAC" : "-1 0.0000000 0.0000000 0.0000000"
        },
        "conjugacy_class" : 8,
        "invariant_point" : {
          "CART" : [ 0.000000000000, 0.000000000000, 0.000000000000 ],
          "FRAC" : [ 0.000000000000, 0.000000000000, 0.000000000000 ]
        },
        "inverse_operation" : 8,
        "type" : "inversion"
      },
      "master_group_index" : -1
    }
  },
  "group_structure" : {
    "conjugacy_classes" : {
      "class_1" : {
        "operation_type" : "identity",
        "operations" : [ 1 ]
      },
      "class_2" : {
        "operation_type" : "rotation",
        "operations" : [ 2 ],
        "rotation_angle" : 180.000000000000
      },
      "class_3" : {
        "operation_type" : "rotation",
        "operations" : [ 3 ],
        "rotation_angle" : 180.000000000000
      },
      "class_4" : {
        "operation_type" : "rotation",
        "operations" : [ 4 ],
        "rotation_angle" : 180.000000000000
      },
      "class_5" : {
        "operation_type" : "mirror",
        "operations" : [ 5 ]
      },
      "class_6" : {
        "operation_type" : "mirror",
        "operations" : [ 6 ]
      },
      "class_7" : {
        "operation_type" : "mirror",
        "operations" : [ 7 ]
      },
      "class_8" : {
        "operation_type" : "inversion",
        "operations" : [ 8 ]
      }
    },
    "multiplication_table" : [
      [ 1, 2, 3, 4, 5, 6, 7, 8 ],
      [ 2, 1, 4, 3, 8, 7, 6, 5 ],
      [ 3, 4, 1, 2, 7, 8, 5, 6 ],
      [ 4, 3, 2, 1, 6, 5, 8, 7 ],
      [ 5, 8, 7, 6, 1, 4, 3, 2 ],
      [ 6, 7, 8, 5, 4, 1, 2, 3 ],
      [ 7, 6, 5, 8, 3, 2, 1, 4 ],
      [ 8, 5, 6, 7, 2, 3, 4, 1 ]
    ]
  }
}
