# Supplementary material for: Design Guidelines for Two-Dimensional Transition Metal Dichalcogenide Alloys
Source: Chem Mater. 2022 Nov 29;34(23):10279–90. doi: 10.1021/acs.chemmater.2c01390 (PMC9753562; doi:10.1021/acs.chemmater.2c01390)
Supplement: Supplementary file 2 — cm2c01390_si_002.zip [file cm2c01390_si_002.zip › dataset/configurational_sampling/W-SeTe2/p-MoS2/.casm/prim.json]

{
  "basis" : [
    {
      "coordinate" : [ 0.333333429778, 0.666666541222, 0.500000000000 ],
      "occupants" : [ "W" ]
    },
    {
      "coordinate" : [ 0.666666763111, 0.333333207889, 0.420077801000 ],
      "occupants" : [ "Te", "Se" ]
    },
    {
      "coordinate" : [ 0.666666763111, 0.333333207889, 0.579922199000 ],
      "occupants" : [ "Te", "Se" ]
    }
  ],
  "coordinate_mode" : "Fractional",
  "lattice_vectors" : [
    [ 3.456167340288, 0.000000206489, 0.000000000000 ],
    [ -1.728083848969, 2.993128613175, 0.000000000000 ],
    [ 0.000000000000, 0.000000000000, 23.154701232900 ]
  ],
  "title" : "W_TeSe_pMoS2"
}
