# Supplementary material for: Design Guidelines for Two-Dimensional Transition Metal Dichalcogenide Alloys
Source: Chem Mater. 2022 Nov 29;34(23):10279–90. doi: 10.1021/acs.chemmater.2c01390 (PMC9753562; doi:10.1021/acs.chemmater.2c01390)
Supplement: Supplementary file 2 — cm2c01390_si_002.zip [file cm2c01390_si_002.zip › dataset/configurational_sampling/W-SeTe2/p-MoS2/.casm/composition_axes.json]

{
  "current_axes" : "0",
  "enumerated" : [ "0", "1" ],
  "possible_axes" : {
    "0" : {
      "a" : [ 1.000000000000, 2.000000000000, 0.000000000000 ],
      "components" : [ "W", "Te", "Se" ],
      "independent_compositions" : 1,
      "mol_formula" : "W(1)Te(2a)Se(2-2a)",
      "origin" : [ 1.000000000000, 0.000000000000, 2.000000000000 ],
      "param_formula" : "a(0.5+0.25Te-0.25Se)"
    },
    "1" : {
      "a" : [ 1.000000000000, 0.000000000000, 2.000000000000 ],
      "components" : [ "W", "Te", "Se" ],
      "independent_compositions" : 1,
      "mol_formula" : "W(1)Te(2-2a)Se(2a)",
      "origin" : [ 1.000000000000, 2.000000000000, 0.000000000000 ],
      "param_formula" : "a(0.5-0.25Te+0.25Se)"
    }
  }
}
