# Supplementary material for: Design Guidelines for Two-Dimensional Transition Metal Dichalcogenide Alloys
Source: Chem Mater. 2022 Nov 29;34(23):10279–90. doi: 10.1021/acs.chemmater.2c01390 (PMC9753562; doi:10.1021/acs.chemmater.2c01390)
Supplement: Supplementary file 2 — cm2c01390_si_002.zip [file cm2c01390_si_002.zip › dataset/configurational_sampling/MoTi-Te2/p-WTe2/symmetry/factor_group.json]

{
  "group_classification" : {
    "latex_name" : "C_{2h}",
    "name" : "C2h",
    "periodicity" : "PERIODIC"
  },
  "group_operations" : {
    "op_1" : {
      "CART" : {
        "matrix" : [
          [ 1.000000000000, 0.000000000000, 0.000000000000 ],
          [ 0.000000000000, 1.000000000000, 0.000000000000 ],
          [ 0.000000000000, 0.000000000000, 1.000000000000 ]
        ],
        "tau" : [ -0.000000000000, 0.000000000000, 0.000000000000 ],
        "time_reversal" : false
      },
      "FRAC" : {
        "matrix" : [
          [ 1.000000000000, 0.000000000000, 0.000000000000 ],
          [ 0.000000000000, 1.000000000000, 0.000000000000 ],
          [ 0.000000000000, 0.000000000000, 1.000000000000 ]
        ],
        "tau" : [ -0.000000000000, 0.000000000000, 0.000000000000 ],
        "time_reversal" : false
      },
      "info" : {
        "brief" : {
          "CART" : "1",
          "FRAC" : "1"
        },
        "conjugacy_class" : 1,
        "inverse_operation" : 1,
        "type" : "identity"
      },
      "master_group_index" : 0
    },
    "op_2" : {
      "CART" : {
        "matrix" : [
          [ 1.000000000000, 0.000000000000, 0.000000000000 ],
          [ 0.000000000000, -1.000000000000, 0.000000000000 ],
          [ 0.000000000000, 0.000000000000, -1.000000000000 ]
        ],
        "tau" : [ 1.746418842534, 3.826823814901, 0.000040368078 ],
        "time_reversal" : false
      },
      "FRAC" : {
        "matrix" : [
          [ 1.000000000000, 0.000000000000, 0.000000000000 ],
          [ 0.000000000000, -1.000000000000, 0.000000000000 ],
          [ 0.000000000000, 0.000000000000, -1.000000000000 ]
        ],
        "tau" : [ 0.500000000000, 0.606062333334, 0.000001666666 ],
        "time_reversal" : false
      },
      "info" : {
        "brief" : {
          "CART" : "2 (1.7464188 0.0000000 0.0000000) x, 1.913412, 2.018404e-05",
          "FRAC" : "2 (0.5000000 0.0000000 0.0000000) x, 0.3030312, 0"
        },
        "conjugacy_class" : 2,
        "invariant_point" : {
          "CART" : [ 0.000000000000, 1.913411907450, 0.000020184039 ],
          "FRAC" : [ 0.000000000000, 0.303031166667, 0.000000833333 ]
        },
        "inverse_operation" : 2,
        "rotation_angle" : 180.000000000000,
        "rotation_axis" : {
          "CART" : [ 1.000000000000, 0.000000000000, 0.000000000000 ],
          "FRAC" : [ 1.000000000000, 0.000000000000, 0.000000000000 ]
        },
        "shift" : {
          "CART" : [ 1.746418842534, 0.000000000000, 0.000000000000 ],
          "FRAC" : [ 0.500000000000, 0.000000000000, 0.000000000000 ]
        },
        "type" : "screw"
      },
      "master_group_index" : 1
    },
    "op_3" : {
      "CART" : {
        "matrix" : [
          [ -1.000000000000, 0.000000000000, 0.000000000000 ],
          [ 0.000000000000, 1.000000000000, 0.000000000000 ],
          [ 0.000000000000, 0.000000000000, 1.000000000000 ]
        ],
        "tau" : [ 1.746418842534, 0.000000000000, 0.000000000000 ],
        "time_reversal" : false
      },
      "FRAC" : {
        "matrix" : [
          [ -1.000000000000, 0.000000000000, 0.000000000000 ],
          [ 0.000000000000, 1.000000000000, 0.000000000000 ],
          [ 0.000000000000, 0.000000000000, 1.000000000000 ]
        ],
        "tau" : [ 0.500000000000, 0.000000000000, 0.000000000000 ],
        "time_reversal" : false
      },
      "info" : {
        "brief" : {
          "CART" : "m 0.8732094, y, z",
          "FRAC" : "m 0.25, y, z"
        },
        "conjugacy_class" : 3,
        "invariant_point" : {
          "CART" : [ 0.873209421267, 0.000000000000, 0.000000000000 ],
          "FRAC" : [ 0.250000000000, 0.000000000000, 0.000000000000 ]
        },
        "inverse_operation" : 3,
        "mirror_normal" : {
          "CART" : [ 1.000000000000, 0.000000000000, 0.000000000000 ],
          "FRAC" : [ 1.000000000000, 0.000000000000, 0.000000000000 ]
        },
        "type" : "mirror"
      },
      "master_group_index" : 2
    },
    "op_4" : {
      "CART" : {
        "matrix" : [
          [ -1.000000000000, 0.000000000000, 0.000000000000 ],
          [ 0.000000000000, -1.000000000000, 0.000000000000 ],
          [ 0.000000000000, 0.000000000000, -1.000000000000 ]
        ],
        "tau" : [ 0.000000000000, 3.826823814901, 0.000040368078 ],
        "time_reversal" : false
      },
      "FRAC" : {
        "matrix" : [
          [ -1.000000000000, 0.000000000000, 0.000000000000 ],
          [ 0.000000000000, -1.000000000000, 0.000000000000 ],
          [ 0.000000000000, 0.000000000000, -1.000000000000 ]
        ],
        "tau" : [ 0.000000000000, 0.606062333334, 0.000001666666 ],
        "time_reversal" : false
      },
      "info" : {
        "brief" : {
          "CART" : "-1 0.0000000 1.9134119 0.0000202",
          "FRAC" : "-1 0.0000000 0.3030312 0.0000008"
        },
        "conjugacy_class" : 4,
        "invariant_point" : {
          "CART" : [ 0.000000000000, 1.913411907450, 0.000020184039 ],
          "FRAC" : [ 0.000000000000, 0.303031166667, 0.000000833333 ]
        },
        "inverse_operation" : 4,
        "type" : "inversion"
      },
      "master_group_index" : 3
    }
  },
  "group_structure" : {
    "conjugacy_classes" : {
      "class_1" : {
        "operation_type" : "identity",
        "operations" : [ 1 ]
      },
      "class_2" : {
        "operation_type" : "screw",
        "operations" : [ 2 ],
        "rotation_angle" : 180.000000000000
      },
      "class_3" : {
        "operation_type" : "mirror",
        "operations" : [ 3 ]
      },
      "class_4" : {
        "operation_type" : "inversion",
        "operations" : [ 4 ]
      }
    },
    "multiplication_table" : [
      [ 1, 2, 3, 4 ],
      [ 2, 1, 4, 3 ],
      [ 3, 4, 1, 2 ],
      [ 4, 3, 2, 1 ]
    ]
  }
}
