# Supplementary material for: Design Guidelines for Two-Dimensional Transition Metal Dichalcogenide Alloys
Source: Chem Mater. 2022 Nov 29;34(23):10279–90. doi: 10.1021/acs.chemmater.2c01390 (PMC9753562; doi:10.1021/acs.chemmater.2c01390)
Supplement: Supplementary file 2 — cm2c01390_si_002.zip [file cm2c01390_si_002.zip › dataset/configurational_sampling/MoTi-Te2/p-MoS2/symmetry/lattice_point_group.json]

{
  "group_classification" : {
    "latex_name" : "D_{6h}",
    "name" : "D6h",
    "periodicity" : "PERIODIC"
  },
  "group_operations" : {
    "op_01" : {
      "CART" : {
        "matrix" : [
          [ 1.000000000000, -0.000000000000, 0.000000000000 ],
          [ -0.000000000000, 1.000000000000, 0.000000000000 ],
          [ 0.000000000000, 0.000000000000, 1.000000000000 ]
        ],
        "tau" : [ 0.000000000000, 0.000000000000, 0.000000000000 ],
        "time_reversal" : false
      },
      "FRAC" : {
        "matrix" : [
          [ 1.000000000000, -0.000000000000, 0.000000000000 ],
          [ -0.000000000000, 1.000000000000, 0.000000000000 ],
          [ 0.000000000000, 0.000000000000, 1.000000000000 ]
        ],
        "tau" : [ 0.000000000000, 0.000000000000, 0.000000000000 ],
        "time_reversal" : false
      },
      "info" : {
        "brief" : {
          "CART" : "1",
          "FRAC" : "1"
        },
        "conjugacy_class" : 1,
        "inverse_operation" : 1,
        "type" : "identity"
      },
      "master_group_index" : -1
    },
    "op_02" : {
      "CART" : {
        "matrix" : [
          [ 0.500000000000, -0.866025403784, 0.000000000000 ],
          [ 0.866025403784, 0.500000000000, 0.000000000000 ],
          [ 0.000000000000, 0.000000000000, 1.000000000000 ]
        ],
        "tau" : [ 0.000000000000, 0.000000000000, 0.000000000000 ],
        "time_reversal" : false
      },
      "FRAC" : {
        "matrix" : [
          [ 1.000000000000, -1.000000000000, 0.000000000000 ],
          [ 1.000000000000, 0.000000000000, 0.000000000000 ],
          [ 0.000000000000, 0.000000000000, 1.000000000000 ]
        ],
        "tau" : [ 0.000000000000, 0.000000000000, 0.000000000000 ],
        "time_reversal" : false
      },
      "info" : {
        "brief" : {
          "CART" : "6⁺ 0, 0, z",
          "FRAC" : "6⁺ 0, 0, z"
        },
        "conjugacy_class" : 2,
        "invariant_point" : {
          "CART" : [ 0.000000000000, 0.000000000000, 0.000000000000 ],
          "FRAC" : [ 0.000000000000, 0.000000000000, 0.000000000000 ]
        },
        "inverse_operation" : 3,
        "rotation_angle" : 60.000000000000,
        "rotation_axis" : {
          "CART" : [ 0.000000000000, 0.000000000000, 1.000000000000 ],
          "FRAC" : [ 0.000000000000, 0.000000000000, 1.000000000000 ]
        },
        "type" : "rotation"
      },
      "master_group_index" : -1
    },
    "op_03" : {
      "CART" : {
        "matrix" : [
          [ 0.500000000000, 0.866025403784, 0.000000000000 ],
          [ -0.866025403784, 0.500000000000, 0.000000000000 ],
          [ 0.000000000000, 0.000000000000, 1.000000000000 ]
        ],
        "tau" : [ 0.000000000000, 0.000000000000, 0.000000000000 ],
        "time_reversal" : false
      },
      "FRAC" : {
        "matrix" : [
          [ 0.000000000000, 1.000000000000, 0.000000000000 ],
          [ -1.000000000000, 1.000000000000, 0.000000000000 ],
          [ 0.000000000000, 0.000000000000, 1.000000000000 ]
        ],
        "tau" : [ 0.000000000000, 0.000000000000, 0.000000000000 ],
        "time_reversal" : false
      },
      "info" : {
        "brief" : {
          "CART" : "6⁻ 0, 0, z",
          "FRAC" : "6⁻ 0, 0, z"
        },
        "conjugacy_class" : 2,
        "invariant_point" : {
          "CART" : [ 0.000000000000, 0.000000000000, 0.000000000000 ],
          "FRAC" : [ 0.000000000000, 0.000000000000, 0.000000000000 ]
        },
        "inverse_operation" : 2,
        "rotation_angle" : 300.000000000000,
        "rotation_axis" : {
          "CART" : [ 0.000000000000, 0.000000000000, 1.000000000000 ],
          "FRAC" : [ 0.000000000000, 0.000000000000, 1.000000000000 ]
        },
        "type" : "rotation"
      },
      "master_group_index" : -1
    },
    "op_04" : {
      "CART" : {
        "matrix" : [
          [ -0.500000000000, -0.866025403784, 0.000000000000 ],
          [ 0.866025403784, -0.500000000000, 0.000000000000 ],
          [ 0.000000000000, 0.000000000000, 1.000000000000 ]
        ],
        "tau" : [ 0.000000000000, 0.000000000000, 0.000000000000 ],
        "time_reversal" : false
      },
      "FRAC" : {
        "matrix" : [
          [ -0.000000000000, -1.000000000000, 0.000000000000 ],
          [ 1.000000000000, -1.000000000000, 0.000000000000 ],
          [ 0.000000000000, 0.000000000000, 1.000000000000 ]
        ],
        "tau" : [ 0.000000000000, 0.000000000000, 0.000000000000 ],
        "time_reversal" : false
      },
      "info" : {
        "brief" : {
          "CART" : "3⁺ 0, 0, z",
          "FRAC" : "3⁺ 0, 0, z"
        },
        "conjugacy_class" : 3,
        "invariant_point" : {
          "CART" : [ 0.000000000000, 0.000000000000, 0.000000000000 ],
          "FRAC" : [ 0.000000000000, 0.000000000000, 0.000000000000 ]
        },
        "inverse_operation" : 5,
        "rotation_angle" : 120.000000000000,
        "rotation_axis" : {
          "CART" : [ 0.000000000000, 0.000000000000, 1.000000000000 ],
          "FRAC" : [ 0.000000000000, 0.000000000000, 1.000000000000 ]
        },
        "type" : "rotation"
      },
      "master_group_index" : -1
    },
    "op_05" : {
      "CART" : {
        "matrix" : [
          [ -0.500000000000, 0.866025403784, 0.000000000000 ],
          [ -0.866025403784, -0.500000000000, 0.000000000000 ],
          [ 0.000000000000, 0.000000000000, 1.000000000000 ]
        ],
        "tau" : [ 0.000000000000, 0.000000000000, 0.000000000000 ],
        "time_reversal" : false
      },
      "FRAC" : {
        "matrix" : [
          [ -1.000000000000, 1.000000000000, 0.000000000000 ],
          [ -1.000000000000, -0.000000000000, 0.000000000000 ],
          [ 0.000000000000, 0.000000000000, 1.000000000000 ]
        ],
        "tau" : [ 0.000000000000, 0.000000000000, 0.000000000000 ],
        "time_reversal" : false
      },
      "info" : {
        "brief" : {
          "CART" : "3⁻ 0, 0, z",
          "FRAC" : "3⁻ 0, 0, z"
        },
        "conjugacy_class" : 3,
        "invariant_point" : {
          "CART" : [ 0.000000000000, 0.000000000000, 0.000000000000 ],
          "FRAC" : [ 0.000000000000, 0.000000000000, 0.000000000000 ]
        },
        "inverse_operation" : 4,
        "rotation_angle" : 240.000000000000,
        "rotation_axis" : {
          "CART" : [ 0.000000000000, 0.000000000000, 1.000000000000 ],
          "FRAC" : [ 0.000000000000, 0.000000000000, 1.000000000000 ]
        },
        "type" : "rotation"
      },
      "master_group_index" : -1
    },
    "op_06" : {
      "CART" : {
        "matrix" : [
          [ -0.500000000000, -0.866025403784, 0.000000000000 ],
          [ -0.866025403784, 0.500000000000, 0.000000000000 ],
          [ 0.000000000000, 0.000000000000, -1.000000000000 ]
        ],
        "tau" : [ 0.000000000000, 0.000000000000, 0.000000000000 ],
        "time_reversal" : false
      },
      "FRAC" : {
        "matrix" : [
          [ -1.000000000000, -0.000000000000, 0.000000000000 ],
          [ -1.000000000000, 1.000000000000, 0.000000000000 ],
          [ 0.000000000000, 0.000000000000, -1.000000000000 ]
        ],
        "tau" : [ 0.000000000000, 0.000000000000, 0.000000000000 ],
        "time_reversal" : false
      },
      "info" : {
        "brief" : {
          "CART" : "2 0.5*x, -0.8660254*x, 0",
          "FRAC" : "2 0, y, 0"
        },
        "conjugacy_class" : 4,
        "invariant_point" : {
          "CART" : [ 0.000000000000, 0.000000000000, 0.000000000000 ],
          "FRAC" : [ 0.000000000000, 0.000000000000, 0.000000000000 ]
        },
        "inverse_operation" : 6,
        "rotation_angle" : 180.000000000000,
        "rotation_axis" : {
          "CART" : [ 0.500000000000, -0.866025403784, 0.000000000000 ],
          "FRAC" : [ 0.000000000000, -1.000000000000, 0.000000000000 ]
        },
        "type" : "rotation"
      },
      "master_group_index" : -1
    },
    "op_07" : {
      "CART" : {
        "matrix" : [
          [ 1.000000000000, -0.000000000000, 0.000000000000 ],
          [ -0.000000000000, -1.000000000000, 0.000000000000 ],
          [ 0.000000000000, 0.000000000000, -1.000000000000 ]
        ],
        "tau" : [ 0.000000000000, 0.000000000000, 0.000000000000 ],
        "time_reversal" : false
      },
      "FRAC" : {
        "matrix" : [
          [ 1.000000000000, -1.000000000000, 0.000000000000 ],
          [ -0.000000000000, -1.000000000000, 0.000000000000 ],
          [ 0.000000000000, 0.000000000000, -1.000000000000 ]
        ],
        "tau" : [ 0.000000000000, 0.000000000000, 0.000000000000 ],
        "time_reversal" : false
      },
      "info" : {
        "brief" : {
          "CART" : "2 x, 0, 0",
          "FRAC" : "2 x, 0, 0"
        },
        "conjugacy_class" : 4,
        "invariant_point" : {
          "CART" : [ 0.000000000000, 0.000000000000, 0.000000000000 ],
          "FRAC" : [ 0.000000000000, 0.000000000000, 0.000000000000 ]
        },
        "inverse_operation" : 7,
        "rotation_angle" : 180.000000000000,
        "rotation_axis" : {
          "CART" : [ 1.000000000000, -0.000000000000, 0.000000000000 ],
          "FRAC" : [ 1.000000000000, -0.000000000000, 0.000000000000 ]
        },
        "type" : "rotation"
      },
      "master_group_index" : -1
    },
    "op_08" : {
      "CART" : {
        "matrix" : [
          [ -0.500000000000, 0.866025403785, 0.000000000000 ],
          [ 0.866025403785, 0.500000000000, 0.000000000000 ],
          [ 0.000000000000, 0.000000000000, -1.000000000000 ]
        ],
        "tau" : [ 0.000000000000, 0.000000000000, 0.000000000000 ],
        "time_reversal" : false
      },
      "FRAC" : {
        "matrix" : [
          [ 0.000000000000, 1.000000000000, 0.000000000000 ],
          [ 1.000000000000, -0.000000000000, 0.000000000000 ],
          [ 0.000000000000, 0.000000000000, -1.000000000000 ]
        ],
        "tau" : [ 0.000000000000, 0.000000000000, 0.000000000000 ],
        "time_reversal" : false
      },
      "info" : {
        "brief" : {
          "CART" : "2 0.5*x, 0.8660254*x, 0",
          "FRAC" : "2 x, x, 0"
        },
        "conjugacy_class" : 4,
        "invariant_point" : {
          "CART" : [ 0.000000000000, 0.000000000000, 0.000000000000 ],
          "FRAC" : [ 0.000000000000, 0.000000000000, 0.000000000000 ]
        },
        "inverse_operation" : 8,
        "rotation_angle" : 180.000000000000,
        "rotation_axis" : {
          "CART" : [ 0.500000000000, 0.866025403784, -0.000000000000 ],
          "FRAC" : [ 0.707106781187, 0.707106781187, 0.000000000000 ]
        },
        "type" : "rotation"
      },
      "master_group_index" : -1
    },
    "op_09" : {
      "CART" : {
        "matrix" : [
          [ -1.000000000000, 0.000000000000, 0.000000000000 ],
          [ 0.000000000000, -1.000000000000, 0.000000000000 ],
          [ 0.000000000000, 0.000000000000, 1.000000000000 ]
        ],
        "tau" : [ 0.000000000000, 0.000000000000, 0.000000000000 ],
        "time_reversal" : false
      },
      "FRAC" : {
        "matrix" : [
          [ -1.000000000000, 0.000000000000, 0.000000000000 ],
          [ 0.000000000000, -1.000000000000, 0.000000000000 ],
          [ 0.000000000000, 0.000000000000, 1.000000000000 ]
        ],
        "tau" : [ 0.000000000000, 0.000000000000, 0.000000000000 ],
        "time_reversal" : false
      },
      "info" : {
        "brief" : {
          "CART" : "2 0, 0, z",
          "FRAC" : "2 0, 0, z"
        },
        "conjugacy_class" : 5,
        "invariant_point" : {
          "CART" : [ 0.000000000000, 0.000000000000, 0.000000000000 ],
          "FRAC" : [ 0.000000000000, 0.000000000000, 0.000000000000 ]
        },
        "inverse_operation" : 9,
        "rotation_angle" : 180.000000000000,
        "rotation_axis" : {
          "CART" : [ 0.000000000000, 0.000000000000, 1.000000000000 ],
          "FRAC" : [ 0.000000000000, 0.000000000000, 1.000000000000 ]
        },
        "type" : "rotation"
      },
      "master_group_index" : -1
    },
    "op_10" : {
      "CART" : {
        "matrix" : [
          [ 0.500000000000, -0.866025403785, 0.000000000000 ],
          [ -0.866025403785, -0.500000000000, 0.000000000000 ],
          [ 0.000000000000, 0.000000000000, -1.000000000000 ]
        ],
        "tau" : [ 0.000000000000, 0.000000000000, 0.000000000000 ],
        "time_reversal" : false
      },
      "FRAC" : {
        "matrix" : [
          [ -0.000000000000, -1.000000000000, 0.000000000000 ],
          [ -1.000000000000, 0.000000000000, 0.000000000000 ],
          [ 0.000000000000, 0.000000000000, -1.000000000000 ]
        ],
        "tau" : [ 0.000000000000, 0.000000000000, 0.000000000000 ],
        "time_reversal" : false
      },
      "info" : {
        "brief" : {
          "CART" : "2 0.8660254*x, -0.5*x, 0",
          "FRAC" : "2 x, -x, 0"
        },
        "conjugacy_class" : 6,
        "invariant_point" : {
          "CART" : [ 0.000000000000, 0.000000000000, 0.000000000000 ],
          "FRAC" : [ 0.000000000000, 0.000000000000, 0.000000000000 ]
        },
        "inverse_operation" : 10,
        "rotation_angle" : 180.000000000000,
        "rotation_axis" : {
          "CART" : [ 0.866025403784, -0.500000000000, 0.000000000000 ],
          "FRAC" : [ 0.707106781186, -0.707106781187, 0.000000000000 ]
        },
        "type" : "rotation"
      },
      "master_group_index" : -1
    },
    "op_11" : {
      "CART" : {
        "matrix" : [
          [ -1.000000000000, 0.000000000000, 0.000000000000 ],
          [ 0.000000000000, 1.000000000000, 0.000000000000 ],
          [ 0.000000000000, 0.000000000000, -1.000000000000 ]
        ],
        "tau" : [ 0.000000000000, 0.000000000000, 0.000000000000 ],
        "time_reversal" : false
      },
      "FRAC" : {
        "matrix" : [
          [ -1.000000000000, 1.000000000000, 0.000000000000 ],
          [ 0.000000000000, 1.000000000000, 0.000000000000 ],
          [ 0.000000000000, 0.000000000000, -1.000000000000 ]
        ],
        "tau" : [ 0.000000000000, 0.000000000000, 0.000000000000 ],
        "time_reversal" : false
      },
      "info" : {
        "brief" : {
          "CART" : "2 0, y, 0",
          "FRAC" : "2 x, 2*x, 0"
        },
        "conjugacy_class" : 6,
        "invariant_point" : {
          "CART" : [ 0.000000000000, 0.000000000000, 0.000000000000 ],
          "FRAC" : [ 0.000000000000, 0.000000000000, 0.000000000000 ]
        },
        "inverse_operation" : 11,
        "rotation_angle" : 180.000000000000,
        "rotation_axis" : {
          "CART" : [ 0.000000000000, 1.000000000000, -0.000000000000 ],
          "FRAC" : [ 0.447213595500, 0.894427191000, 0.000000000000 ]
        },
        "type" : "rotation"
      },
      "master_group_index" : -1
    },
    "op_12" : {
      "CART" : {
        "matrix" : [
          [ 0.500000000000, 0.866025403784, 0.000000000000 ],
          [ 0.866025403784, -0.500000000000, 0.000000000000 ],
          [ 0.000000000000, 0.000000000000, -1.000000000000 ]
        ],
        "tau" : [ 0.000000000000, 0.000000000000, 0.000000000000 ],
        "time_reversal" : false
      },
      "FRAC" : {
        "matrix" : [
          [ 1.000000000000, 0.000000000000, 0.000000000000 ],
          [ 1.000000000000, -1.000000000000, 0.000000000000 ],
          [ 0.000000000000, 0.000000000000, -1.000000000000 ]
        ],
        "tau" : [ 0.000000000000, 0.000000000000, 0.000000000000 ],
        "time_reversal" : false
      },
      "info" : {
        "brief" : {
          "CART" : "2 0.8660254*x, 0.5*x, 0",
          "FRAC" : "2 2*x, x, 0"
        },
        "conjugacy_class" : 6,
        "invariant_point" : {
          "CART" : [ 0.000000000000, 0.000000000000, 0.000000000000 ],
          "FRAC" : [ 0.000000000000, 0.000000000000, 0.000000000000 ]
        },
        "inverse_operation" : 12,
        "rotation_angle" : 180.000000000000,
        "rotation_axis" : {
          "CART" : [ 0.866025403784, 0.500000000000, 0.000000000000 ],
          "FRAC" : [ 0.894427191000, 0.447213595500, 0.000000000000 ]
        },
        "type" : "rotation"
      },
      "master_group_index" : -1
    },
    "op_13" : {
      "CART" : {
        "matrix" : [
          [ 0.500000000000, 0.866025403784, 0.000000000000 ],
          [ 0.866025403784, -0.500000000000, 0.000000000000 ],
          [ 0.000000000000, 0.000000000000, 1.000000000000 ]
        ],
        "tau" : [ 0.000000000000, 0.000000000000, 0.000000000000 ],
        "time_reversal" : false
      },
      "FRAC" : {
        "matrix" : [
          [ 1.000000000000, 0.000000000000, 0.000000000000 ],
          [ 1.000000000000, -1.000000000000, 0.000000000000 ],
          [ 0.000000000000, 0.000000000000, 1.000000000000 ]
        ],
        "tau" : [ 0.000000000000, 0.000000000000, 0.000000000000 ],
        "time_reversal" : false
      },
      "info" : {
        "brief" : {
          "CART" : "m 0.8660254*x, 0.5*x, z",
          "FRAC" : "m 2*x, x, z"
        },
        "conjugacy_class" : 7,
        "invariant_point" : {
          "CART" : [ 0.000000000000, -0.000000000000, 0.000000000000 ],
          "FRAC" : [ 0.000000000000, 0.000000000000, 0.000000000000 ]
        },
        "inverse_operation" : 13,
        "mirror_normal" : {
          "CART" : [ 0.500000000000, -0.866025403784, 0.000000000000 ],
          "FRAC" : [ 0.000000000000, -1.000000000000, 0.000000000000 ]
        },
        "type" : "mirror"
      },
      "master_group_index" : -1
    },
    "op_14" : {
      "CART" : {
        "matrix" : [
          [ -1.000000000000, 0.000000000000, 0.000000000000 ],
          [ 0.000000000000, 1.000000000000, 0.000000000000 ],
          [ 0.000000000000, 0.000000000000, 1.000000000000 ]
        ],
        "tau" : [ 0.000000000000, 0.000000000000, 0.000000000000 ],
        "time_reversal" : false
      },
      "FRAC" : {
        "matrix" : [
          [ -1.000000000000, 1.000000000000, 0.000000000000 ],
          [ 0.000000000000, 1.000000000000, 0.000000000000 ],
          [ 0.000000000000, 0.000000000000, 1.000000000000 ]
        ],
        "tau" : [ 0.000000000000, 0.000000000000, 0.000000000000 ],
        "time_reversal" : false
      },
      "info" : {
        "brief" : {
          "CART" : "m 0, y, z",
          "FRAC" : "m x, 2*x, z"
        },
        "conjugacy_class" : 7,
        "invariant_point" : {
          "CART" : [ 0.000000000000, -0.000000000000, 0.000000000000 ],
          "FRAC" : [ 0.000000000000, 0.000000000000, 0.000000000000 ]
        },
        "inverse_operation" : 14,
        "mirror_normal" : {
          "CART" : [ 1.000000000000, -0.000000000000, 0.000000000000 ],
          "FRAC" : [ 1.000000000000, -0.000000000000, 0.000000000000 ]
        },
        "type" : "mirror"
      },
      "master_group_index" : -1
    },
    "op_15" : {
      "CART" : {
        "matrix" : [
          [ 0.500000000000, -0.866025403785, 0.000000000000 ],
          [ -0.866025403785, -0.500000000000, 0.000000000000 ],
          [ 0.000000000000, 0.000000000000, 1.000000000000 ]
        ],
        "tau" : [ 0.000000000000, 0.000000000000, 0.000000000000 ],
        "time_reversal" : false
      },
      "FRAC" : {
        "matrix" : [
          [ -0.000000000000, -1.000000000000, 0.000000000000 ],
          [ -1.000000000000, 0.000000000000, 0.000000000000 ],
          [ 0.000000000000, 0.000000000000, 1.000000000000 ]
        ],
        "tau" : [ 0.000000000000, 0.000000000000, 0.000000000000 ],
        "time_reversal" : false
      },
      "info" : {
        "brief" : {
          "CART" : "m 0.8660254*x, -0.5*x, z",
          "FRAC" : "m x, -x, z"
        },
        "conjugacy_class" : 7,
        "invariant_point" : {
          "CART" : [ 0.000000000000, 0.000000000000, -0.000000000000 ],
          "FRAC" : [ 0.000000000000, 0.000000000000, 0.000000000000 ]
        },
        "inverse_operation" : 15,
        "mirror_normal" : {
          "CART" : [ 0.500000000000, 0.866025403784, -0.000000000000 ],
          "FRAC" : [ 0.707106781187, 0.707106781187, 0.000000000000 ]
        },
        "type" : "mirror"
      },
      "master_group_index" : -1
    },
    "op_16" : {
      "CART" : {
        "matrix" : [
          [ 1.000000000000, -0.000000000000, 0.000000000000 ],
          [ -0.000000000000, 1.000000000000, 0.000000000000 ],
          [ 0.000000000000, 0.000000000000, -1.000000000000 ]
        ],
        "tau" : [ 0.000000000000, 0.000000000000, 0.000000000000 ],
        "time_reversal" : false
      },
      "FRAC" : {
        "matrix" : [
          [ 1.000000000000, -0.000000000000, 0.000000000000 ],
          [ -0.000000000000, 1.000000000000, 0.000000000000 ],
          [ 0.000000000000, 0.000000000000, -1.000000000000 ]
        ],
        "tau" : [ 0.000000000000, 0.000000000000, 0.000000000000 ],
        "time_reversal" : false
      },
      "info" : {
        "brief" : {
          "CART" : "m x, y, 0",
          "FRAC" : "m x, y, 0"
        },
        "conjugacy_class" : 8,
        "invariant_point" : {
          "CART" : [ 0.000000000000, 0.000000000000, 0.000000000000 ],
          "FRAC" : [ 0.000000000000, 0.000000000000, 0.000000000000 ]
        },
        "inverse_operation" : 16,
        "mirror_normal" : {
          "CART" : [ 0.000000000000, 0.000000000000, 1.000000000000 ],
          "FRAC" : [ 0.000000000000, 0.000000000000, 1.000000000000 ]
        },
        "type" : "mirror"
      },
      "master_group_index" : -1
    },
    "op_17" : {
      "CART" : {
        "matrix" : [
          [ -0.500000000000, 0.866025403785, 0.000000000000 ],
          [ 0.866025403785, 0.500000000000, 0.000000000000 ],
          [ 0.000000000000, 0.000000000000, 1.000000000000 ]
        ],
        "tau" : [ 0.000000000000, 0.000000000000, 0.000000000000 ],
        "time_reversal" : false
      },
      "FRAC" : {
        "matrix" : [
          [ 0.000000000000, 1.000000000000, 0.000000000000 ],
          [ 1.000000000000, -0.000000000000, 0.000000000000 ],
          [ 0.000000000000, 0.000000000000, 1.000000000000 ]
        ],
        "tau" : [ 0.000000000000, 0.000000000000, 0.000000000000 ],
        "time_reversal" : false
      },
      "info" : {
        "brief" : {
          "CART" : "m 0.5*x, 0.8660254*x, z",
          "FRAC" : "m x, x, z"
        },
        "conjugacy_class" : 9,
        "invariant_point" : {
          "CART" : [ 0.000000000000, -0.000000000000, 0.000000000000 ],
          "FRAC" : [ 0.000000000000, 0.000000000000, 0.000000000000 ]
        },
        "inverse_operation" : 17,
        "mirror_normal" : {
          "CART" : [ 0.866025403784, -0.500000000000, 0.000000000000 ],
          "FRAC" : [ 0.707106781186, -0.707106781187, 0.000000000000 ]
        },
        "type" : "mirror"
      },
      "master_group_index" : -1
    },
    "op_18" : {
      "CART" : {
        "matrix" : [
          [ 1.000000000000, -0.000000000000, 0.000000000000 ],
          [ -0.000000000000, -1.000000000000, 0.000000000000 ],
          [ 0.000000000000, 0.000000000000, 1.000000000000 ]
        ],
        "tau" : [ 0.000000000000, 0.000000000000, 0.000000000000 ],
        "time_reversal" : false
      },
      "FRAC" : {
        "matrix" : [
          [ 1.000000000000, -1.000000000000, 0.000000000000 ],
          [ -0.000000000000, -1.000000000000, 0.000000000000 ],
          [ 0.000000000000, 0.000000000000, 1.000000000000 ]
        ],
        "tau" : [ 0.000000000000, 0.000000000000, 0.000000000000 ],
        "time_reversal" : false
      },
      "info" : {
        "brief" : {
          "CART" : "m x, 0, z",
          "FRAC" : "m x, 0, z"
        },
        "conjugacy_class" : 9,
        "invariant_point" : {
          "CART" : [ 0.000000000000, 0.000000000000, -0.000000000000 ],
          "FRAC" : [ 0.000000000000, 0.000000000000, 0.000000000000 ]
        },
        "inverse_operation" : 18,
        "mirror_normal" : {
          "CART" : [ 0.000000000000, 1.000000000000, -0.000000000000 ],
          "FRAC" : [ 0.447213595500, 0.894427191000, 0.000000000000 ]
        },
        "type" : "mirror"
      },
      "master_group_index" : -1
    },
    "op_19" : {
      "CART" : {
        "matrix" : [
          [ -0.500000000000, -0.866025403784, 0.000000000000 ],
          [ -0.866025403784, 0.500000000000, 0.000000000000 ],
          [ 0.000000000000, 0.000000000000, 1.000000000000 ]
        ],
        "tau" : [ 0.000000000000, 0.000000000000, 0.000000000000 ],
        "time_reversal" : false
      },
      "FRAC" : {
        "matrix" : [
          [ -1.000000000000, -0.000000000000, 0.000000000000 ],
          [ -1.000000000000, 1.000000000000, 0.000000000000 ],
          [ 0.000000000000, 0.000000000000, 1.000000000000 ]
        ],
        "tau" : [ 0.000000000000, 0.000000000000, 0.000000000000 ],
        "time_reversal" : false
      },
      "info" : {
        "brief" : {
          "CART" : "m 0.5*x, -0.8660254*x, z",
          "FRAC" : "m 0, y, z"
        },
        "conjugacy_class" : 9,
        "invariant_point" : {
          "CART" : [ 0.000000000000, 0.000000000000, 0.000000000000 ],
          "FRAC" : [ 0.000000000000, 0.000000000000, 0.000000000000 ]
        },
        "inverse_operation" : 19,
        "mirror_normal" : {
          "CART" : [ 0.866025403784, 0.500000000000, 0.000000000000 ],
          "FRAC" : [ 0.894427191000, 0.447213595500, 0.000000000000 ]
        },
        "type" : "mirror"
      },
      "master_group_index" : -1
    },
    "op_20" : {
      "CART" : {
        "matrix" : [
          [ 0.500000000000, 0.866025403784, 0.000000000000 ],
          [ -0.866025403784, 0.500000000000, 0.000000000000 ],
          [ 0.000000000000, 0.000000000000, -1.000000000000 ]
        ],
        "tau" : [ 0.000000000000, 0.000000000000, 0.000000000000 ],
        "time_reversal" : false
      },
      "FRAC" : {
        "matrix" : [
          [ 0.000000000000, 1.000000000000, 0.000000000000 ],
          [ -1.000000000000, 1.000000000000, 0.000000000000 ],
          [ 0.000000000000, 0.000000000000, -1.000000000000 ]
        ],
        "tau" : [ 0.000000000000, 0.000000000000, 0.000000000000 ],
        "time_reversal" : false
      },
      "info" : {
        "brief" : {
          "CART" : "-3⁺ 0, 0, z; 0.0000000 0.0000000 0.0000000",
          "FRAC" : "-3⁺ 0, 0, z; 0.0000000 0.0000000 0.0000000"
        },
        "conjugacy_class" : 10,
        "invariant_point" : {
          "CART" : [ 0.000000000000, 0.000000000000, 0.000000000000 ],
          "FRAC" : [ 0.000000000000, 0.000000000000, 0.000000000000 ]
        },
        "inverse_operation" : 21,
        "rotation_angle" : 120.000000000000,
        "rotation_axis" : {
          "CART" : [ 0.000000000000, 0.000000000000, 1.000000000000 ],
          "FRAC" : [ 0.000000000000, 0.000000000000, 1.000000000000 ]
        },
        "type" : "rotoinversion"
      },
      "master_group_index" : -1
    },
    "op_21" : {
      "CART" : {
        "matrix" : [
          [ 0.500000000000, -0.866025403784, 0.000000000000 ],
          [ 0.866025403784, 0.500000000000, 0.000000000000 ],
          [ 0.000000000000, 0.000000000000, -1.000000000000 ]
        ],
        "tau" : [ 0.000000000000, 0.000000000000, 0.000000000000 ],
        "time_reversal" : false
      },
      "FRAC" : {
        "matrix" : [
          [ 1.000000000000, -1.000000000000, 0.000000000000 ],
          [ 1.000000000000, 0.000000000000, 0.000000000000 ],
          [ 0.000000000000, 0.000000000000, -1.000000000000 ]
        ],
        "tau" : [ 0.000000000000, 0.000000000000, 0.000000000000 ],
        "time_reversal" : false
      },
      "info" : {
        "brief" : {
          "CART" : "-3⁻ 0, 0, z; 0.0000000 0.0000000 0.0000000",
          "FRAC" : "-3⁻ 0, 0, z; 0.0000000 0.0000000 0.0000000"
        },
        "conjugacy_class" : 10,
        "invariant_point" : {
          "CART" : [ 0.000000000000, 0.000000000000, 0.000000000000 ],
          "FRAC" : [ 0.000000000000, 0.000000000000, 0.000000000000 ]
        },
        "inverse_operation" : 20,
        "rotation_angle" : 240.000000000000,
        "rotation_axis" : {
          "CART" : [ 0.000000000000, 0.000000000000, 1.000000000000 ],
          "FRAC" : [ 0.000000000000, 0.000000000000, 1.000000000000 ]
        },
        "type" : "rotoinversion"
      },
      "master_group_index" : -1
    },
    "op_22" : {
      "CART" : {
        "matrix" : [
          [ -0.500000000000, 0.866025403784, 0.000000000000 ],
          [ -0.866025403784, -0.500000000000, 0.000000000000 ],
          [ 0.000000000000, 0.000000000000, -1.000000000000 ]
        ],
        "tau" : [ 0.000000000000, 0.000000000000, 0.000000000000 ],
        "time_reversal" : false
      },
      "FRAC" : {
        "matrix" : [
          [ -1.000000000000, 1.000000000000, 0.000000000000 ],
          [ -1.000000000000, -0.000000000000, 0.000000000000 ],
          [ 0.000000000000, 0.000000000000, -1.000000000000 ]
        ],
        "tau" : [ 0.000000000000, 0.000000000000, 0.000000000000 ],
        "time_reversal" : false
      },
      "info" : {
        "brief" : {
          "CART" : "-6⁺ 0, 0, z; 0.0000000 0.0000000 0.0000000",
          "FRAC" : "-6⁺ 0, 0, z; 0.0000000 0.0000000 0.0000000"
        },
        "conjugacy_class" : 11,
        "invariant_point" : {
          "CART" : [ 0.000000000000, 0.000000000000, 0.000000000000 ],
          "FRAC" : [ 0.000000000000, 0.000000000000, 0.000000000000 ]
        },
        "inverse_operation" : 23,
        "rotation_angle" : 60.000000000000,
        "rotation_axis" : {
          "CART" : [ 0.000000000000, 0.000000000000, 1.000000000000 ],
          "FRAC" : [ 0.000000000000, 0.000000000000, 1.000000000000 ]
        },
        "type" : "rotoinversion"
      },
      "master_group_index" : -1
    },
    "op_23" : {
      "CART" : {
        "matrix" : [
          [ -0.500000000000, -0.866025403784, 0.000000000000 ],
          [ 0.866025403784, -0.500000000000, 0.000000000000 ],
          [ 0.000000000000, 0.000000000000, -1.000000000000 ]
        ],
        "tau" : [ 0.000000000000, 0.000000000000, 0.000000000000 ],
        "time_reversal" : false
      },
      "FRAC" : {
        "matrix" : [
          [ -0.000000000000, -1.000000000000, 0.000000000000 ],
          [ 1.000000000000, -1.000000000000, 0.000000000000 ],
          [ 0.000000000000, 0.000000000000, -1.000000000000 ]
        ],
        "tau" : [ 0.000000000000, 0.000000000000, 0.000000000000 ],
        "time_reversal" : false
      },
      "info" : {
        "brief" : {
          "CART" : "-6⁻ 0, 0, z; 0.0000000 0.0000000 0.0000000",
          "FRAC" : "-6⁻ 0, 0, z; 0.0000000 0.0000000 0.0000000"
        },
        "conjugacy_class" : 11,
        "invariant_point" : {
          "CART" : [ 0.000000000000, 0.000000000000, 0.000000000000 ],
          "FRAC" : [ 0.000000000000, 0.000000000000, 0.000000000000 ]
        },
        "inverse_operation" : 22,
        "rotation_angle" : 300.000000000000,
        "rotation_axis" : {
          "CART" : [ 0.000000000000, 0.000000000000, 1.000000000000 ],
          "FRAC" : [ 0.000000000000, 0.000000000000, 1.000000000000 ]
        },
        "type" : "rotoinversion"
      },
      "master_group_index" : -1
    },
    "op_24" : {
      "CART" : {
        "matrix" : [
          [ -1.000000000000, 0.000000000000, 0.000000000000 ],
          [ 0.000000000000, -1.000000000000, 0.000000000000 ],
          [ 0.000000000000, 0.000000000000, -1.000000000000 ]
        ],
        "tau" : [ 0.000000000000, 0.000000000000, 0.000000000000 ],
        "time_reversal" : false
      },
      "FRAC" : {
        "matrix" : [
          [ -1.000000000000, 0.000000000000, 0.000000000000 ],
          [ 0.000000000000, -1.000000000000, 0.000000000000 ],
          [ 0.000000000000, 0.000000000000, -1.000000000000 ]
        ],
        "tau" : [ 0.000000000000, 0.000000000000, 0.000000000000 ],
        "time_reversal" : false
      },
      "info" : {
        "brief" : {
          "CART" : "-1 0.0000000 0.0000000 0.0000000",
          "FRAC" : "-1 0.0000000 0.0000000 0.0000000"
        },
        "conjugacy_class" : 12,
        "invariant_point" : {
          "CART" : [ 0.000000000000, 0.000000000000, 0.000000000000 ],
          "FRAC" : [ 0.000000000000, 0.000000000000, 0.000000000000 ]
        },
        "inverse_operation" : 24,
        "type" : "inversion"
      },
      "master_group_index" : -1
    }
  },
  "group_structure" : {
    "conjugacy_classes" : {
      "class_01" : {
        "operation_type" : "identity",
        "operations" : [ 1 ]
      },
      "class_02" : {
        "operation_type" : "rotation",
        "operations" : [ 2, 3 ],
        "rotation_angle" : 60.000000000000
      },
      "class_03" : {
        "operation_type" : "rotation",
        "operations" : [ 4, 5 ],
        "rotation_angle" : 120.000000000000
      },
      "class_04" : {
        "operation_type" : "rotation",
        "operations" : [ 6, 7, 8 ],
        "rotation_angle" : 180.000000000000
      },
      "class_05" : {
        "operation_type" : "rotation",
        "operations" : [ 9 ],
        "rotation_angle" : 180.000000000000
      },
      "class_06" : {
        "operation_type" : "rotation",
        "operations" : [ 10, 11, 12 ],
        "rotation_angle" : 180.000000000000
      },
      "class_07" : {
        "operation_type" : "mirror",
        "operations" : [ 13, 14, 15 ]
      },
      "class_08" : {
        "operation_type" : "mirror",
        "operations" : [ 16 ]
      },
      "class_09" : {
        "operation_type" : "mirror",
        "operations" : [ 17, 18, 19 ]
      },
      "class_10" : {
        "operation_type" : "rotoinversion",
        "operations" : [ 20, 21 ],
        "rotation_angle" : 120.000000000000
      },
      "class_11" : {
        "operation_type" : "rotoinversion",
        "operations" : [ 22, 23 ],
        "rotation_angle" : 60.000000000000
      },
      "class_12" : {
        "operation_type" : "inversion",
        "operations" : [ 24 ]
      }
    },
    "multiplication_table" : [
      [ 1, 2, 3, 4, 5, 6, 7, 8, 9, 10, 11, 12, 13, 14, 15, 16, 17, 18, 19, 20, 21, 22, 23, 24 ],
      [ 2, 4, 1, 9, 3, 10, 12, 11, 5, 7, 6, 8, 17, 19, 18, 21, 14, 13, 15, 16, 23, 20, 24, 22 ],
      [ 3, 1, 5, 2, 9, 11, 10, 12, 4, 6, 8, 7, 18, 17, 19, 20, 13, 15, 14, 22, 16, 24, 21, 23 ],
      [ 4, 9, 2, 5, 1, 7, 8, 6, 3, 12, 10, 11, 14, 15, 13, 23, 19, 17, 18, 21, 24, 16, 22, 20 ],
      [ 5, 3, 9, 1, 4, 8, 6, 7, 2, 11, 12, 10, 15, 13, 14, 22, 18, 19, 17, 24, 20, 23, 16, 21 ],
      [ 6, 11, 10, 8, 7, 1, 5, 4, 12, 3, 2, 9, 24, 21, 20, 19, 23, 22, 16, 15, 14, 18, 17, 13 ],
      [ 7, 10, 12, 6, 8, 4, 1, 5, 11, 2, 9, 3, 20, 24, 21, 18, 22, 16, 23, 13, 15, 17, 19, 14 ],
      [ 8, 12, 11, 7, 6, 5, 4, 1, 10, 9, 3, 2, 21, 20, 24, 17, 16, 23, 22, 14, 13, 19, 18, 15 ],
      [ 9, 5, 4, 3, 2, 12, 11, 10, 1, 8, 7, 6, 19, 18, 17, 24, 15, 14, 13, 23, 22, 21, 20, 16 ],
      [ 10, 6, 7, 11, 12, 2, 3, 9, 8, 1, 4, 5, 22, 23, 16, 15, 24, 20, 21, 18, 19, 13, 14, 17 ],
      [ 11, 8, 6, 12, 10, 3, 9, 2, 7, 5, 1, 4, 23, 16, 22, 14, 21, 24, 20, 19, 17, 15, 13, 18 ],
      [ 12, 7, 8, 10, 11, 9, 2, 3, 6, 4, 5, 1, 16, 22, 23, 13, 20, 21, 24, 17, 18, 14, 15, 19 ],
      [ 13, 18, 17, 15, 14, 24, 21, 20, 19, 23, 22, 16, 1, 5, 4, 12, 3, 2, 9, 8, 7, 11, 10, 6 ],
      [ 14, 17, 19, 13, 15, 20, 24, 21, 18, 22, 16, 23, 4, 1, 5, 11, 2, 9, 3, 6, 8, 10, 12, 7 ],
      [ 15, 19, 18, 14, 13, 21, 20, 24, 17, 16, 23, 22, 5, 4, 1, 10, 9, 3, 2, 7, 6, 12, 11, 8 ],
      [ 16, 21, 20, 23, 22, 19, 18, 17, 24, 15, 14, 13, 12, 11, 10, 1, 8, 7, 6, 3, 2, 5, 4, 9 ],
      [ 17, 13, 14, 18, 19, 22, 23, 16, 15, 24, 20, 21, 2, 3, 9, 8, 1, 4, 5, 11, 12, 6, 7, 10 ],
      [ 18, 15, 13, 19, 17, 23, 16, 22, 14, 21, 24, 20, 3, 9, 2, 7, 5, 1, 4, 12, 10, 8, 6, 11 ],
      [ 19, 14, 15, 17, 18, 16, 22, 23, 13, 20, 21, 24, 9, 2, 3, 6, 4, 5, 1, 10, 11, 7, 8, 12 ],
      [ 20, 16, 22, 21, 24, 14, 15, 13, 23, 19, 17, 18, 7, 8, 6, 3, 12, 10, 11, 5, 1, 9, 2, 4 ],
      [ 21, 23, 16, 24, 20, 15, 13, 14, 22, 18, 19, 17, 8, 6, 7, 2, 11, 12, 10, 1, 4, 3, 9, 5 ],
      [ 22, 20, 24, 16, 23, 17, 19, 18, 21, 14, 13, 15, 10, 12, 11, 5, 7, 6, 8, 9, 3, 4, 1, 2 ],
      [ 23, 24, 21, 22, 16, 18, 17, 19, 20, 13, 15, 14, 11, 10, 12, 4, 6, 8, 7, 2, 9, 1, 5, 3 ],
      [ 24, 22, 23, 20, 21, 13, 14, 15, 16, 17, 18, 19, 6, 7, 8, 9, 10, 11, 12, 4, 5, 2, 3, 1 ]
    ]
  }
}
