# Supplementary material for: Design Guidelines for Two-Dimensional Transition Metal Dichalcogenide Alloys
Source: Chem Mater. 2022 Nov 29;34(23):10279–90. doi: 10.1021/acs.chemmater.2c01390 (PMC9753562; doi:10.1021/acs.chemmater.2c01390)
Supplement: Supplementary file 2 — cm2c01390_si_002.zip [file cm2c01390_si_002.zip › dataset/configurational_sampling/MoTi-Te2/p-MoS2/.casm/composition_axes.json]

{
  "current_axes" : "0",
  "enumerated" : [ "0", "1" ],
  "possible_axes" : {
    "0" : {
      "a" : [ 1.000000000000, 0.000000000000, 2.000000000000 ],
      "components" : [ "Mo", "Ti", "Te" ],
      "independent_compositions" : 1,
      "mol_formula" : "Mo(a)Ti(1-a)Te(2)",
      "origin" : [ 0.000000000000, 1.000000000000, 2.000000000000 ],
      "param_formula" : "a(0.5+0.5Mo-0.5Ti)"
    },
    "1" : {
      "a" : [ 0.000000000000, 1.000000000000, 2.000000000000 ],
      "components" : [ "Mo", "Ti", "Te" ],
      "independent_compositions" : 1,
      "mol_formula" : "Mo(1-a)Ti(a)Te(2)",
      "origin" : [ 1.000000000000, 0.000000000000, 2.000000000000 ],
      "param_formula" : "a(0.5-0.5Mo+0.5Ti)"
    }
  }
}
