# Supplementary material for: Design Guidelines for Two-Dimensional Transition Metal Dichalcogenide Alloys
Source: Chem Mater. 2022 Nov 29;34(23):10279–90. doi: 10.1021/acs.chemmater.2c01390 (PMC9753562; doi:10.1021/acs.chemmater.2c01390)
Supplement: Supplementary file 2 — cm2c01390_si_002.zip [file cm2c01390_si_002.zip › dataset/configurational_sampling/MoTi-Te2/p-MoS2/.casm/project_settings.json]

{
  "cluster_expansions" : {
    "formation_energy" : {
      "bset" : "default",
      "calctype" : "default",
      "eci" : "default",
      "name" : "formation_energy",
      "property" : "formation_energy",
      "ref" : "default"
    }
  },
  "crystallography_tol" : 1.000000000000000082e-05,
  "default_clex" : "formation_energy",
  "lin_alg_tol" : 1.000000000000000036e-10,
  "name" : "MoTi_Te_pMoS2",
  "nlist_sublat_indices" : [ 0 ],
  "nlist_weight_matrix" : [
    [ 2, -1, 0 ],
    [ -1, 2, 0 ],
    [ 0, 0, 85 ]
  ],
  "query_alias" : {
  },
  "required_properties" : {
    "Configuration" : {
      "default" : [ "energy" ]
    }
  },
  "view_command" : ""
}
