# Supplementary material for: Design Guidelines for Two-Dimensional Transition Metal Dichalcogenide Alloys
Source: Chem Mater. 2022 Nov 29;34(23):10279–90. doi: 10.1021/acs.chemmater.2c01390 (PMC9753562; doi:10.1021/acs.chemmater.2c01390)
Supplement: Supplementary file 2 — cm2c01390_si_002.zip [file cm2c01390_si_002.zip › dataset/configurational_sampling/MoTi-Te2/p-CdI2/symmetry/crystal_point_group.json]

{
  "group_classification" : {
    "latex_name" : "D_{3d}",
    "name" : "D3d",
    "periodicity" : "PERIODIC"
  },
  "group_operations" : {
    "op_01" : {
      "CART" : {
        "matrix" : [
          [ 1.000000000000, 0.000000000000, 0.000000000000 ],
          [ 0.000000000000, 1.000000000000, 0.000000000000 ],
          [ 0.000000000000, 0.000000000000, 1.000000000000 ]
        ],
        "tau" : [ 0.000000000000, 0.000000000000, 0.000000000000 ],
        "time_reversal" : false
      },
      "FRAC" : {
        "matrix" : [
          [ 1.000000000000, 0.000000000000, 0.000000000000 ],
          [ 0.000000000000, 1.000000000000, 0.000000000000 ],
          [ 0.000000000000, 0.000000000000, 1.000000000000 ]
        ],
        "tau" : [ 0.000000000000, 0.000000000000, 0.000000000000 ],
        "time_reversal" : false
      },
      "info" : {
        "brief" : {
          "CART" : "1",
          "FRAC" : "1"
        },
        "conjugacy_class" : 1,
        "inverse_operation" : 1,
        "type" : "identity"
      },
      "master_group_index" : 0
    },
    "op_02" : {
      "CART" : {
        "matrix" : [
          [ -0.500000000000, -0.866025403784, 0.000000000000 ],
          [ 0.866025403784, -0.500000000000, 0.000000000000 ],
          [ 0.000000000000, 0.000000000000, 1.000000000000 ]
        ],
        "tau" : [ 0.000000000000, 0.000000000000, 0.000000000000 ],
        "time_reversal" : false
      },
      "FRAC" : {
        "matrix" : [
          [ -0.000000000000, -1.000000000000, 0.000000000000 ],
          [ 1.000000000000, -1.000000000000, 0.000000000000 ],
          [ 0.000000000000, 0.000000000000, 1.000000000000 ]
        ],
        "tau" : [ 0.000000000000, 0.000000000000, 0.000000000000 ],
        "time_reversal" : false
      },
      "info" : {
        "brief" : {
          "CART" : "3⁺ 0, 0, z",
          "FRAC" : "3⁺ 0, 0, z"
        },
        "conjugacy_class" : 2,
        "invariant_point" : {
          "CART" : [ 0.000000000000, 0.000000000000, 0.000000000000 ],
          "FRAC" : [ 0.000000000000, 0.000000000000, 0.000000000000 ]
        },
        "inverse_operation" : 3,
        "rotation_angle" : 120.000000000000,
        "rotation_axis" : {
          "CART" : [ 0.000000000000, 0.000000000000, 1.000000000000 ],
          "FRAC" : [ 0.000000000000, 0.000000000000, 1.000000000000 ]
        },
        "type" : "rotation"
      },
      "master_group_index" : 1
    },
    "op_03" : {
      "CART" : {
        "matrix" : [
          [ -0.500000000000, 0.866025403784, 0.000000000000 ],
          [ -0.866025403784, -0.500000000000, 0.000000000000 ],
          [ 0.000000000000, 0.000000000000, 1.000000000000 ]
        ],
        "tau" : [ 0.000000000000, 0.000000000000, 0.000000000000 ],
        "time_reversal" : false
      },
      "FRAC" : {
        "matrix" : [
          [ -1.000000000000, 1.000000000000, 0.000000000000 ],
          [ -1.000000000000, -0.000000000000, 0.000000000000 ],
          [ 0.000000000000, 0.000000000000, 1.000000000000 ]
        ],
        "tau" : [ 0.000000000000, 0.000000000000, 0.000000000000 ],
        "time_reversal" : false
      },
      "info" : {
        "brief" : {
          "CART" : "3⁻ 0, 0, z",
          "FRAC" : "3⁻ 0, 0, z"
        },
        "conjugacy_class" : 2,
        "invariant_point" : {
          "CART" : [ 0.000000000000, 0.000000000000, 0.000000000000 ],
          "FRAC" : [ 0.000000000000, 0.000000000000, 0.000000000000 ]
        },
        "inverse_operation" : 2,
        "rotation_angle" : 240.000000000000,
        "rotation_axis" : {
          "CART" : [ 0.000000000000, 0.000000000000, 1.000000000000 ],
          "FRAC" : [ 0.000000000000, 0.000000000000, 1.000000000000 ]
        },
        "type" : "rotation"
      },
      "master_group_index" : 2
    },
    "op_04" : {
      "CART" : {
        "matrix" : [
          [ -0.500000000012, -0.866025403778, 0.000000000000 ],
          [ -0.866025403778, 0.500000000012, 0.000000000000 ],
          [ 0.000000000000, 0.000000000000, -1.000000000000 ]
        ],
        "tau" : [ 0.000000000000, 0.000000000000, 0.000000000000 ],
        "time_reversal" : false
      },
      "FRAC" : {
        "matrix" : [
          [ -1.000000000000, -0.000000000000, 0.000000000000 ],
          [ -1.000000000000, 1.000000000000, 0.000000000000 ],
          [ 0.000000000000, 0.000000000000, -1.000000000000 ]
        ],
        "tau" : [ 0.000000000000, 0.000000000000, 0.000000000000 ],
        "time_reversal" : false
      },
      "info" : {
        "brief" : {
          "CART" : "2 0.5*x, -0.8660254*x, 0",
          "FRAC" : "2 0, y, 0"
        },
        "conjugacy_class" : 3,
        "invariant_point" : {
          "CART" : [ 0.000000000000, 0.000000000000, 0.000000000000 ],
          "FRAC" : [ 0.000000000000, 0.000000000000, 0.000000000000 ]
        },
        "inverse_operation" : 4,
        "rotation_angle" : 180.000000000000,
        "rotation_axis" : {
          "CART" : [ 0.499999999994, -0.866025403788, 0.000000000000 ],
          "FRAC" : [ 0.000000000000, -1.000000000000, 0.000000000000 ]
        },
        "type" : "rotation"
      },
      "master_group_index" : 3
    },
    "op_05" : {
      "CART" : {
        "matrix" : [
          [ 1.000000000000, -0.000000000013, 0.000000000000 ],
          [ -0.000000000013, -1.000000000000, 0.000000000000 ],
          [ 0.000000000000, 0.000000000000, -1.000000000000 ]
        ],
        "tau" : [ 0.000000000000, 0.000000000000, 0.000000000000 ],
        "time_reversal" : false
      },
      "FRAC" : {
        "matrix" : [
          [ 1.000000000000, -1.000000000000, 0.000000000000 ],
          [ -0.000000000000, -1.000000000000, 0.000000000000 ],
          [ 0.000000000000, 0.000000000000, -1.000000000000 ]
        ],
        "tau" : [ 0.000000000000, 0.000000000000, 0.000000000000 ],
        "time_reversal" : false
      },
      "info" : {
        "brief" : {
          "CART" : "2 x, 0, 0",
          "FRAC" : "2 x, 0, 0"
        },
        "conjugacy_class" : 3,
        "invariant_point" : {
          "CART" : [ 0.000000000000, 0.000000000000, 0.000000000000 ],
          "FRAC" : [ 0.000000000000, 0.000000000000, 0.000000000000 ]
        },
        "inverse_operation" : 5,
        "rotation_angle" : 180.000000000000,
        "rotation_axis" : {
          "CART" : [ 1.000000000000, -0.000000000007, 0.000000000000 ],
          "FRAC" : [ 1.000000000000, -0.000000000000, 0.000000000000 ]
        },
        "type" : "rotation"
      },
      "master_group_index" : 4
    },
    "op_06" : {
      "CART" : {
        "matrix" : [
          [ -0.499999999988, 0.866025403791, 0.000000000000 ],
          [ 0.866025403791, 0.499999999988, 0.000000000000 ],
          [ 0.000000000000, 0.000000000000, -1.000000000000 ]
        ],
        "tau" : [ 0.000000000000, 0.000000000000, 0.000000000000 ],
        "time_reversal" : false
      },
      "FRAC" : {
        "matrix" : [
          [ 0.000000000000, 1.000000000000, 0.000000000000 ],
          [ 1.000000000000, -0.000000000000, 0.000000000000 ],
          [ 0.000000000000, 0.000000000000, -1.000000000000 ]
        ],
        "tau" : [ 0.000000000000, 0.000000000000, 0.000000000000 ],
        "time_reversal" : false
      },
      "info" : {
        "brief" : {
          "CART" : "2 0.5*x, 0.8660254*x, 0",
          "FRAC" : "2 x, x, 0"
        },
        "conjugacy_class" : 3,
        "invariant_point" : {
          "CART" : [ 0.000000000000, 0.000000000000, 0.000000000000 ],
          "FRAC" : [ 0.000000000000, 0.000000000000, 0.000000000000 ]
        },
        "inverse_operation" : 6,
        "rotation_angle" : 180.000000000000,
        "rotation_axis" : {
          "CART" : [ 0.500000000006, 0.866025403781, -0.000000000000 ],
          "FRAC" : [ 0.707106781187, 0.707106781187, -0.000000000000 ]
        },
        "type" : "rotation"
      },
      "master_group_index" : 5
    },
    "op_07" : {
      "CART" : {
        "matrix" : [
          [ 0.500000000012, 0.866025403778, 0.000000000000 ],
          [ 0.866025403778, -0.500000000012, 0.000000000000 ],
          [ 0.000000000000, 0.000000000000, 1.000000000000 ]
        ],
        "tau" : [ 0.000000000000, 0.000000000000, 0.000000000000 ],
        "time_reversal" : false
      },
      "FRAC" : {
        "matrix" : [
          [ 1.000000000000, 0.000000000000, 0.000000000000 ],
          [ 1.000000000000, -1.000000000000, 0.000000000000 ],
          [ 0.000000000000, 0.000000000000, 1.000000000000 ]
        ],
        "tau" : [ 0.000000000000, 0.000000000000, 0.000000000000 ],
        "time_reversal" : false
      },
      "info" : {
        "brief" : {
          "CART" : "m 0.8660254*x, 0.5*x, z",
          "FRAC" : "m 2*x, x, z"
        },
        "conjugacy_class" : 4,
        "invariant_point" : {
          "CART" : [ 0.000000000000, -0.000000000000, 0.000000000000 ],
          "FRAC" : [ 0.000000000000, 0.000000000000, 0.000000000000 ]
        },
        "inverse_operation" : 7,
        "mirror_normal" : {
          "CART" : [ 0.499999999994, -0.866025403788, 0.000000000000 ],
          "FRAC" : [ 0.000000000000, -1.000000000000, 0.000000000000 ]
        },
        "type" : "mirror"
      },
      "master_group_index" : 6
    },
    "op_08" : {
      "CART" : {
        "matrix" : [
          [ -1.000000000000, 0.000000000013, 0.000000000000 ],
          [ 0.000000000013, 1.000000000000, 0.000000000000 ],
          [ 0.000000000000, 0.000000000000, 1.000000000000 ]
        ],
        "tau" : [ 0.000000000000, 0.000000000000, 0.000000000000 ],
        "time_reversal" : false
      },
      "FRAC" : {
        "matrix" : [
          [ -1.000000000000, 1.000000000000, 0.000000000000 ],
          [ 0.000000000000, 1.000000000000, 0.000000000000 ],
          [ 0.000000000000, 0.000000000000, 1.000000000000 ]
        ],
        "tau" : [ 0.000000000000, 0.000000000000, 0.000000000000 ],
        "time_reversal" : false
      },
      "info" : {
        "brief" : {
          "CART" : "m 0, y, z",
          "FRAC" : "m x, 2*x, z"
        },
        "conjugacy_class" : 4,
        "invariant_point" : {
          "CART" : [ 0.000000000000, -0.000000000000, 0.000000000000 ],
          "FRAC" : [ 0.000000000000, 0.000000000000, 0.000000000000 ]
        },
        "inverse_operation" : 8,
        "mirror_normal" : {
          "CART" : [ 1.000000000000, -0.000000000007, 0.000000000000 ],
          "FRAC" : [ 1.000000000000, -0.000000000000, 0.000000000000 ]
        },
        "type" : "mirror"
      },
      "master_group_index" : 7
    },
    "op_09" : {
      "CART" : {
        "matrix" : [
          [ 0.499999999988, -0.866025403791, 0.000000000000 ],
          [ -0.866025403791, -0.499999999988, 0.000000000000 ],
          [ 0.000000000000, 0.000000000000, 1.000000000000 ]
        ],
        "tau" : [ 0.000000000000, 0.000000000000, 0.000000000000 ],
        "time_reversal" : false
      },
      "FRAC" : {
        "matrix" : [
          [ -0.000000000000, -1.000000000000, 0.000000000000 ],
          [ -1.000000000000, 0.000000000000, 0.000000000000 ],
          [ 0.000000000000, 0.000000000000, 1.000000000000 ]
        ],
        "tau" : [ 0.000000000000, 0.000000000000, 0.000000000000 ],
        "time_reversal" : false
      },
      "info" : {
        "brief" : {
          "CART" : "m 0.8660254*x, -0.5*x, z",
          "FRAC" : "m x, -x, z"
        },
        "conjugacy_class" : 4,
        "invariant_point" : {
          "CART" : [ 0.000000000000, 0.000000000000, -0.000000000000 ],
          "FRAC" : [ 0.000000000000, 0.000000000000, -0.000000000000 ]
        },
        "inverse_operation" : 9,
        "mirror_normal" : {
          "CART" : [ 0.500000000006, 0.866025403781, -0.000000000000 ],
          "FRAC" : [ 0.707106781187, 0.707106781187, -0.000000000000 ]
        },
        "type" : "mirror"
      },
      "master_group_index" : 8
    },
    "op_10" : {
      "CART" : {
        "matrix" : [
          [ 0.500000000000, 0.866025403784, 0.000000000000 ],
          [ -0.866025403784, 0.500000000000, 0.000000000000 ],
          [ 0.000000000000, 0.000000000000, -1.000000000000 ]
        ],
        "tau" : [ 0.000000000000, 0.000000000000, 0.000000000000 ],
        "time_reversal" : false
      },
      "FRAC" : {
        "matrix" : [
          [ 0.000000000000, 1.000000000000, 0.000000000000 ],
          [ -1.000000000000, 1.000000000000, 0.000000000000 ],
          [ 0.000000000000, 0.000000000000, -1.000000000000 ]
        ],
        "tau" : [ 0.000000000000, 0.000000000000, 0.000000000000 ],
        "time_reversal" : false
      },
      "info" : {
        "brief" : {
          "CART" : "-3⁺ 0, 0, z; 0.0000000 0.0000000 0.0000000",
          "FRAC" : "-3⁺ 0, 0, z; 0.0000000 0.0000000 0.0000000"
        },
        "conjugacy_class" : 5,
        "invariant_point" : {
          "CART" : [ 0.000000000000, 0.000000000000, 0.000000000000 ],
          "FRAC" : [ 0.000000000000, 0.000000000000, 0.000000000000 ]
        },
        "inverse_operation" : 11,
        "rotation_angle" : 120.000000000000,
        "rotation_axis" : {
          "CART" : [ 0.000000000000, 0.000000000000, 1.000000000000 ],
          "FRAC" : [ 0.000000000000, 0.000000000000, 1.000000000000 ]
        },
        "type" : "rotoinversion"
      },
      "master_group_index" : 9
    },
    "op_11" : {
      "CART" : {
        "matrix" : [
          [ 0.500000000000, -0.866025403784, 0.000000000000 ],
          [ 0.866025403784, 0.500000000000, 0.000000000000 ],
          [ 0.000000000000, 0.000000000000, -1.000000000000 ]
        ],
        "tau" : [ 0.000000000000, 0.000000000000, 0.000000000000 ],
        "time_reversal" : false
      },
      "FRAC" : {
        "matrix" : [
          [ 1.000000000000, -1.000000000000, 0.000000000000 ],
          [ 1.000000000000, 0.000000000000, 0.000000000000 ],
          [ 0.000000000000, 0.000000000000, -1.000000000000 ]
        ],
        "tau" : [ 0.000000000000, 0.000000000000, 0.000000000000 ],
        "time_reversal" : false
      },
      "info" : {
        "brief" : {
          "CART" : "-3⁻ 0, 0, z; 0.0000000 0.0000000 0.0000000",
          "FRAC" : "-3⁻ 0, 0, z; 0.0000000 0.0000000 0.0000000"
        },
        "conjugacy_class" : 5,
        "invariant_point" : {
          "CART" : [ 0.000000000000, 0.000000000000, 0.000000000000 ],
          "FRAC" : [ 0.000000000000, 0.000000000000, 0.000000000000 ]
        },
        "inverse_operation" : 10,
        "rotation_angle" : 240.000000000000,
        "rotation_axis" : {
          "CART" : [ 0.000000000000, 0.000000000000, 1.000000000000 ],
          "FRAC" : [ 0.000000000000, 0.000000000000, 1.000000000000 ]
        },
        "type" : "rotoinversion"
      },
      "master_group_index" : 10
    },
    "op_12" : {
      "CART" : {
        "matrix" : [
          [ -1.000000000000, -0.000000000000, 0.000000000000 ],
          [ 0.000000000000, -1.000000000000, 0.000000000000 ],
          [ 0.000000000000, 0.000000000000, -1.000000000000 ]
        ],
        "tau" : [ 0.000000000000, 0.000000000000, 0.000000000000 ],
        "time_reversal" : false
      },
      "FRAC" : {
        "matrix" : [
          [ -1.000000000000, -0.000000000000, 0.000000000000 ],
          [ 0.000000000000, -1.000000000000, 0.000000000000 ],
          [ 0.000000000000, 0.000000000000, -1.000000000000 ]
        ],
        "tau" : [ 0.000000000000, 0.000000000000, 0.000000000000 ],
        "time_reversal" : false
      },
      "info" : {
        "brief" : {
          "CART" : "-1 0.0000000 0.0000000 0.0000000",
          "FRAC" : "-1 0.0000000 0.0000000 0.0000000"
        },
        "conjugacy_class" : 6,
        "invariant_point" : {
          "CART" : [ 0.000000000000, 0.000000000000, 0.000000000000 ],
          "FRAC" : [ 0.000000000000, 0.000000000000, 0.000000000000 ]
        },
        "inverse_operation" : 12,
        "type" : "inversion"
      },
      "master_group_index" : 11
    }
  },
  "group_structure" : {
    "conjugacy_classes" : {
      "class_1" : {
        "operation_type" : "identity",
        "operations" : [ 1 ]
      },
      "class_2" : {
        "operation_type" : "rotation",
        "operations" : [ 2, 3 ],
        "rotation_angle" : 120.000000000000
      },
      "class_3" : {
        "operation_type" : "rotation",
        "operations" : [ 4, 5, 6 ],
        "rotation_angle" : 180.000000000000
      },
      "class_4" : {
        "operation_type" : "mirror",
        "operations" : [ 7, 8, 9 ]
      },
      "class_5" : {
        "operation_type" : "rotoinversion",
        "operations" : [ 10, 11 ],
        "rotation_angle" : 120.000000000000
      },
      "class_6" : {
        "operation_type" : "inversion",
        "operations" : [ 12 ]
      }
    },
    "multiplication_table" : [
      [ 1, 2, 3, 4, 5, 6, 7, 8, 9, 10, 11, 12 ],
      [ 2, 3, 1, 5, 6, 4, 8, 9, 7, 11, 12, 10 ],
      [ 3, 1, 2, 6, 4, 5, 9, 7, 8, 12, 10, 11 ],
      [ 4, 6, 5, 1, 3, 2, 12, 11, 10, 9, 8, 7 ],
      [ 5, 4, 6, 2, 1, 3, 10, 12, 11, 7, 9, 8 ],
      [ 6, 5, 4, 3, 2, 1, 11, 10, 12, 8, 7, 9 ],
      [ 7, 9, 8, 12, 11, 10, 1, 3, 2, 6, 5, 4 ],
      [ 8, 7, 9, 10, 12, 11, 2, 1, 3, 4, 6, 5 ],
      [ 9, 8, 7, 11, 10, 12, 3, 2, 1, 5, 4, 6 ],
      [ 10, 11, 12, 8, 9, 7, 5, 6, 4, 3, 1, 2 ],
      [ 11, 12, 10, 9, 7, 8, 6, 4, 5, 1, 2, 3 ],
      [ 12, 10, 11, 7, 8, 9, 4, 5, 6, 2, 3, 1 ]
    ]
  }
}
