# Supplementary material for: Design Guidelines for Two-Dimensional Transition Metal Dichalcogenide Alloys
Source: Chem Mater. 2022 Nov 29;34(23):10279–90. doi: 10.1021/acs.chemmater.2c01390 (PMC9753562; doi:10.1021/acs.chemmater.2c01390)
Supplement: Supplementary file 2 — cm2c01390_si_002.zip [file cm2c01390_si_002.zip › dataset/configurational_sampling/W-SeTe2/p-WTe2/.casm/jsonDB/config_list.json]

{"config_id":{"SCEL1_1_1_1_0_0_0":10,"SCEL2_1_1_2_0_0_0":66,"SCEL2_1_2_1_0_0_0":66,"SCEL2_1_2_1_1_0_0":66,"SCEL2_2_1_1_0_0_0":45,"SCEL2_2_1_1_0_0_1":45,"SCEL2_2_1_1_0_1_0":45,"SCEL2_2_1_1_0_1_1":45,"SCEL3_1_1_3_0_0_0":710,"SCEL3_1_3_1_0_0_0":710,"SCEL3_1_3_1_1_0_0":710,"SCEL3_1_3_1_2_0_0":710,"SCEL3_3_1_1_0_0_0":420,"SCEL3_3_1_1_0_0_2":710,"SCEL3_3_1_1_0_1_0":710,"SCEL3_3_1_1_0_1_2":710,"SCEL3_3_1_1_0_2_2":710},"supercells":{"SCEL1_1_1_1_0_0_0":{"0":{"cache":{},"dof":{"occ":[0,0,0,0,0,0]},"source":[{"enumerated_by":"ConfigEnumAllOccupations","step":0}]},"1":{"cache":{},"dof":{"occ":[0,0,1,0,0,0]},"source":[{"enumerated_by":"ConfigEnumAllOccupations","step":1}]},"2":{"cache":{},"dof":{"occ":[0,0,0,1,0,0]},"source":[{"enumerated_by":"ConfigEnumAllOccupations","step":2}]},"3":{"cache":{},"dof":{"occ":[0,0,1,1,0,0]},"source":[{"enumerated_by":"ConfigEnumAllOccupations","step":3}]},"4":{"cache":{},"dof":{"occ":[0,0,1,0,1,0]},"source":[{"enumerated_by":"ConfigEnumAllOccupations","step":4}]},"5":{"cache":{},"dof":{"occ":[0,0,1,1,1,0]},"source":[{"enumerated_by":"ConfigEnumAllOccupations","step":5}]},"6":{"cache":{},"dof":{"occ":[0,0,1,0,0,1]},"source":[{"enumerated_by":"ConfigEnumAllOccupations","step":6}]},"7":{"cache":{},"dof":{"occ":[0,0,0,1,0,1]},"source":[{"enumerated_by":"ConfigEnumAllOccupations","step":7}]},"8":{"cache":{},"dof":{"occ":[0,0,1,1,0,1]},"source":[{"enumerated_by":"ConfigEnumAllOccupations","step":8}]},"9":{"cache":{},"dof":{"occ":[0,0,1,1,1,1]},"source":[{"enumerated_by":"ConfigEnumAllOccupations","step":9}]}},"SCEL2_1_1_2_0_0_0":{"0":{"cache":{},"dof":{"occ":[0,0,0,0,1,0,0,0,0,0,0,0]},"source":[{"enumerated_by":"ConfigEnumAllOccupations","step":0}]},"1":{"cache":{},"dof":{"occ":[0,0,0,0,0,0,1,0,0,0,0,0]},"source":[{"enumerated_by":"ConfigEnumAllOccupations","step":1}]},"10":{"cache":{},"dof":{"occ":[0,0,0,0,1,0,0,1,1,0,0,0]},"source":[{"enumerated_by":"ConfigEnumAllOccupations","step":10}]},"11":{"cache":{},"dof":{"occ":[0,0,0,0,1,0,1,1,1,0,0,0]},"source":[{"enumerated_by":"ConfigEnumAllOccupations","step":11}]},"12":{"cache":{},"dof":{"occ":[0,0,0,0,1,1,1,1,1,0,0,0]},"source":[{"enumerated_by":"ConfigEnumAllOccupations","step":12}]},"13":{"cache":{},"dof":{"occ":[0,0,0,0,1,0,0,0,0,1,0,0]},"source":[{"enumerated_by":"ConfigEnumAllOccupations","step":13}]},"14":{"cache":{},"dof":{"occ":[0,0,0,0,1,0,1,0,0,1,0,0]},"source":[{"enumerated_by":"ConfigEnumAllOccupations","step":14}]},"15":{"cache":{},"dof":{"occ":[0,0,0,0,1,1,1,0,0,1,0,0]},"source":[{"enumerated_by":"ConfigEnumAllOccupations","step":15}]},"16":{"cache":{},"dof":{"occ":[0,0,0,0,1,0,0,1,0,1,0,0]},"source":[{"enumerated_by":"ConfigEnumAllOccupations","step":16}]},"17":{"cache":{},"dof":{"occ":[0,0,0,0,1,0,1,1,0,1,0,0]},"source":[{"enumerated_by":"ConfigEnumAllOccupations","step":17}]},"18":{"cache":{},"dof":{"occ":[0,0,0,0,1,1,1,0,1,1,0,0]},"source":[{"enumerated_by":"ConfigEnumAllOccupations","step":18}]},"19":{"cache":{},"dof":{"occ":[0,0,0,0,1,0,0,0,0,0,1,0]},"source":[{"enumerated_by":"ConfigEnumAllOccupations","step":19}]},"2":{"cache":{},"dof":{"occ":[0,0,0,0,1,0,1,0,0,0,0,0]},"source":[{"enumerated_by":"ConfigEnumAllOccupations","step":2}]},"20":{"cache":{},"dof":{"occ":[0,0,0,0,1,1,0,0,0,0,1,0]},"source":[{"enumerated_by":"ConfigEnumAllOccupations","step":20}]},"21":{"cache":{},"dof":{"occ":[0,0,0,0,0,0,1,0,0,0,1,0]},"source":[{"enumerated_by":"ConfigEnumAllOccupations","step":21}]},"22":{"cache":{},"dof":{"occ":[0,0,0,0,1,0,1,0,0,0,1,0]},"source":[{"enumerated_by":"ConfigEnumAllOccupations","step":22}]},"23":{"cache":{},"dof":{"occ":[0,0,0,0,1,1,1,0,0,0,1,0]},"source":[{"enumerated_by":"ConfigEnumAllOccupations","step":23}]},"24":{"cache":{},"dof":{"occ":[0,0,0,0,1,0,0,1,0,0,1,0]},"source":[{"enumerated_by":"ConfigEnumAllOccupations","step":24}]},"25":{"cache":{},"dof":{"occ":[0,0,0,0,0,0,1,1,0,0,1,0]},"source":[{"enumerated_by":"ConfigEnumAllOccupations","step":25}]},"26":{"cache":{},"dof":{"occ":[0,0,0,0,1,0,1,1,0,0,1,0]},"source":[{"enumerated_by":"ConfigEnumAllOccupations","step":26}]},"27":{"cache":{},"dof":{"occ":[0,0,0,0,1,1,1,1,0,0,1,0]},"source":[{"enumerated_by":"ConfigEnumAllOccupations","step":27}]},"28":{"cache":{},"dof":{"occ":[0,0,0,0,1,1,0,0,1,0,1,0]},"source":[{"enumerated_by":"ConfigEnumAllOccupations","step":28}]},"29":{"cache":{},"dof":{"occ":[0,0,0,0,1,0,1,0,1,0,1,0]},"source":[{"enumerated_by":"ConfigEnumAllOccupations","step":29}]},"3":{"cache":{},"dof":{"occ":[0,0,0,0,1,1,1,0,0,0,0,0]},"source":[{"enumerated_by":"ConfigEnumAllOccupations","step":3}]},"30":{"cache":{},"dof":{"occ":[0,0,0,0,1,1,1,0,1,0,1,0]},"source":[{"enumerated_by":"ConfigEnumAllOccupations","step":30}]},"31":{"cache":{},"dof":{"occ":[0,0,0,0,1,0,1,1,1,0,1,0]},"source":[{"enumerated_by":"ConfigEnumAllOccupations","step":31}]},"32":{"cache":{},"dof":{"occ":[0,0,0,0,1,1,1,1,1,0,1,0]},"source":[{"enumerated_by":"ConfigEnumAllOccupations","step":32}]},"33":{"cache":{},"dof":{"occ":[0,0,0,0,1,0,1,0,0,1,1,0]},"source":[{"enumerated_by":"ConfigEnumAllOccupations","step":33}]},"34":{"cache":{},"dof":{"occ":[0,0,0,0,1,1,1,0,0,1,1,0]},"source":[{"enumerated_by":"ConfigEnumAllOccupations","step":34}]},"35":{"cache":{},"dof":{"occ":[0,0,0,0,1,0,0,1,0,1,1,0]},"source":[{"enumerated_by":"ConfigEnumAllOccupations","step":35}]},"36":{"cache":{},"dof":{"occ":[0,0,0,0,1,0,1,1,0,1,1,0]},"source":[{"enumerated_by":"ConfigEnumAllOccupations","step":36}]},"37":{"cache":{},"dof":{"occ":[0,0,0,0,1,1,1,0,1,1,1,0]},"source":[{"enumerated_by":"ConfigEnumAllOccupations","step":37}]},"38":{"cache":{},"dof":{"occ":[0,0,0,0,1,1,1,1,1,1,1,0]},"source":[{"enumerated_by":"ConfigEnumAllOccupations","step":38}]},"39":{"cache":{},"dof":{"occ":[0,0,0,0,1,0,0,0,0,0,0,1]},"source":[{"enumerated_by":"ConfigEnumAllOccupations","step":39}]},"4":{"cache":{},"dof":{"occ":[0,0,0,0,1,0,0,1,0,0,0,0]},"source":[{"enumerated_by":"ConfigEnumAllOccupations","step":4}]},"40":{"cache":{},"dof":{"occ":[0,0,0,0,0,0,1,0,0,0,0,1]},"source":[{"enumerated_by":"ConfigEnumAllOccupations","step":40}]},"41":{"cache":{},"dof":{"occ":[0,0,0,0,1,0,1,0,0,0,0,1]},"source":[{"enumerated_by":"ConfigEnumAllOccupations","step":41}]},"42":{"cache":{},"dof":{"occ":[0,0,0,0,1,1,1,0,0,0,0,1]},"source":[{"enumerated_by":"ConfigEnumAllOccupations","step":42}]},"43":{"cache":{},"dof":{"occ":[0,0,0,0,1,0,0,1,0,0,0,1]},"source":[{"enumerated_by":"ConfigEnumAllOccupations","step":43}]},"44":{"cache":{},"dof":{"occ":[0,0,0,0,1,0,1,1,0,0,0,1]},"source":[{"enumerated_by":"ConfigEnumAllOccupations","step":44}]},"45":{"cache":{},"dof":{"occ":[0,0,0,0,1,1,0,0,1,0,0,1]},"source":[{"enumerated_by":"ConfigEnumAllOccupations","step":45}]},"46":{"cache":{},"dof":{"occ":[0,0,0,0,1,0,1,0,1,0,0,1]},"source":[{"enumerated_by":"ConfigEnumAllOccupations","step":46}]},"47":{"cache":{},"dof":{"occ":[0,0,0,0,1,1,1,0,1,0,0,1]},"source":[{"enumerated_by":"ConfigEnumAllOccupations","step":47}]},"48":{"cache":{},"dof":{"occ":[0,0,0,0,1,0,0,1,1,0,0,1]},"source":[{"enumerated_by":"ConfigEnumAllOccupations","step":48}]},"49":{"cache":{},"dof":{"occ":[0,0,0,0,1,0,1,1,1,0,0,1]},"source":[{"enumerated_by":"ConfigEnumAllOccupations","step":49}]},"5":{"cache":{},"dof":{"occ":[0,0,0,0,1,0,1,1,0,0,0,0]},"source":[{"enumerated_by":"ConfigEnumAllOccupations","step":5}]},"50":{"cache":{},"dof":{"occ":[0,0,0,0,1,1,1,1,1,0,0,1]},"source":[{"enumerated_by":"ConfigEnumAllOccupations","step":50}]},"51":{"cache":{},"dof":{"occ":[0,0,0,0,1,0,1,0,0,1,0,1]},"source":[{"enumerated_by":"ConfigEnumAllOccupations","step":51}]},"52":{"cache":{},"dof":{"occ":[0,0,0,0,1,1,1,0,0,1,0,1]},"source":[{"enumerated_by":"ConfigEnumAllOccupations","step":52}]},"53":{"cache":{},"dof":{"occ":[0,0,0,0,1,0,1,1,0,1,0,1]},"source":[{"enumerated_by":"ConfigEnumAllOccupations","step":53}]},"54":{"cache":{},"dof":{"occ":[0,0,0,0,1,1,1,0,1,1,0,1]},"source":[{"enumerated_by":"ConfigEnumAllOccupations","step":54}]},"55":{"cache":{},"dof":{"occ":[0,0,0,0,1,0,0,0,0,0,1,1]},"source":[{"enumerated_by":"ConfigEnumAllOccupations","step":55}]},"56":{"cache":{},"dof":{"occ":[0,0,0,0,1,0,1,0,0,0,1,1]},"source":[{"enumerated_by":"ConfigEnumAllOccupations","step":56}]},"57":{"cache":{},"dof":{"occ":[0,0,0,0,1,1,1,0,0,0,1,1]},"source":[{"enumerated_by":"ConfigEnumAllOccupations","step":57}]},"58":{"cache":{},"dof":{"occ":[0,0,0,0,1,0,0,1,0,0,1,1]},"source":[{"enumerated_by":"ConfigEnumAllOccupations","step":58}]},"59":{"cache":{},"dof":{"occ":[0,0,0,0,1,0,1,1,0,0,1,1]},"source":[{"enumerated_by":"ConfigEnumAllOccupations","step":59}]},"6":{"cache":{},"dof":{"occ":[0,0,0,0,1,0,0,0,1,0,0,0]},"source":[{"enumerated_by":"ConfigEnumAllOccupations","step":6}]},"60":{"cache":{},"dof":{"occ":[0,0,0,0,1,1,0,0,1,0,1,1]},"source":[{"enumerated_by":"ConfigEnumAllOccupations","step":60}]},"61":{"cache":{},"dof":{"occ":[0,0,0,0,1,1,1,0,1,0,1,1]},"source":[{"enumerated_by":"ConfigEnumAllOccupations","step":61}]},"62":{"cache":{},"dof":{"occ":[0,0,0,0,1,0,1,1,1,0,1,1]},"source":[{"enumerated_by":"ConfigEnumAllOccupations","step":62}]},"63":{"cache":{},"dof":{"occ":[0,0,0,0,1,1,1,1,1,0,1,1]},"source":[{"enumerated_by":"ConfigEnumAllOccupations","step":63}]},"64":{"cache":{},"dof":{"occ":[0,0,0,0,1,1,1,0,0,1,1,1]},"source":[{"enumerated_by":"ConfigEnumAllOccupations","step":64}]},"65":{"cache":{},"dof":{"occ":[0,0,0,0,1,0,1,1,0,1,1,1]},"source":[{"enumerated_by":"ConfigEnumAllOccupations","step":65}]},"7":{"cache":{},"dof":{"occ":[0,0,0,0,1,1,0,0,1,0,0,0]},"source":[{"enumerated_by":"ConfigEnumAllOccupations","step":7}]},"8":{"cache":{},"dof":{"occ":[0,0,0,0,1,0,1,0,1,0,0,0]},"source":[{"enumerated_by":"ConfigEnumAllOccupations","step":8}]},"9":{"cache":{},"dof":{"occ":[0,0,0,0,1,1,1,0,1,0,0,0]},"source":[{"enumerated_by":"ConfigEnumAllOccupations","step":9}]}},"SCEL2_1_2_1_0_0_0":{"0":{"cache":{},"dof":{"occ":[0,0,0,0,1,0,0,0,0,0,0,0]},"source":[{"enumerated_by":"ConfigEnumAllOccupations","step":0}]},"1":{"cache":{},"dof":{"occ":[0,0,0,0,0,0,1,0,0,0,0,0]},"source":[{"enumerated_by":"ConfigEnumAllOccupations","step":1}]},"10":{"cache":{},"dof":{"occ":[0,0,0,0,1,0,0,1,1,0,0,0]},"source":[{"enumerated_by":"ConfigEnumAllOccupations","step":10}]},"11":{"cache":{},"dof":{"occ":[0,0,0,0,1,0,1,1,1,0,0,0]},"source":[{"enumerated_by":"ConfigEnumAllOccupations","step":11}]},"12":{"cache":{},"dof":{"occ":[0,0,0,0,1,1,1,1,1,0,0,0]},"source":[{"enumerated_by":"ConfigEnumAllOccupations","step":12}]},"13":{"cache":{},"dof":{"occ":[0,0,0,0,1,0,0,0,0,1,0,0]},"source":[{"enumerated_by":"ConfigEnumAllOccupations","step":13}]},"14":{"cache":{},"dof":{"occ":[0,0,0,0,1,0,1,0,0,1,0,0]},"source":[{"enumerated_by":"ConfigEnumAllOccupations","step":14}]},"15":{"cache":{},"dof":{"occ":[0,0,0,0,1,1,1,0,0,1,0,0]},"source":[{"enumerated_by":"ConfigEnumAllOccupations","step":15}]},"16":{"cache":{},"dof":{"occ":[0,0,0,0,1,0,0,1,0,1,0,0]},"source":[{"enumerated_by":"ConfigEnumAllOccupations","step":16}]},"17":{"cache":{},"dof":{"occ":[0,0,0,0,1,0,1,1,0,1,0,0]},"source":[{"enumerated_by":"ConfigEnumAllOccupations","step":17}]},"18":{"cache":{},"dof":{"occ":[0,0,0,0,1,1,1,0,1,1,0,0]},"source":[{"enumerated_by":"ConfigEnumAllOccupations","step":18}]},"19":{"cache":{},"dof":{"occ":[0,0,0,0,1,0,0,0,0,0,1,0]},"source":[{"enumerated_by":"ConfigEnumAllOccupations","step":19}]},"2":{"cache":{},"dof":{"occ":[0,0,0,0,1,0,1,0,0,0,0,0]},"source":[{"enumerated_by":"ConfigEnumAllOccupations","step":2}]},"20":{"cache":{},"dof":{"occ":[0,0,0,0,1,1,0,0,0,0,1,0]},"source":[{"enumerated_by":"ConfigEnumAllOccupations","step":20}]},"21":{"cache":{},"dof":{"occ":[0,0,0,0,0,0,1,0,0,0,1,0]},"source":[{"enumerated_by":"ConfigEnumAllOccupations","step":21}]},"22":{"cache":{},"dof":{"occ":[0,0,0,0,1,0,1,0,0,0,1,0]},"source":[{"enumerated_by":"ConfigEnumAllOccupations","step":22}]},"23":{"cache":{},"dof":{"occ":[0,0,0,0,1,1,1,0,0,0,1,0]},"source":[{"enumerated_by":"ConfigEnumAllOccupations","step":23}]},"24":{"cache":{},"dof":{"occ":[0,0,0,0,1,0,0,1,0,0,1,0]},"source":[{"enumerated_by":"ConfigEnumAllOccupations","step":24}]},"25":{"cache":{},"dof":{"occ":[0,0,0,0,0,0,1,1,0,0,1,0]},"source":[{"enumerated_by":"ConfigEnumAllOccupations","step":25}]},"26":{"cache":{},"dof":{"occ":[0,0,0,0,1,0,1,1,0,0,1,0]},"source":[{"enumerated_by":"ConfigEnumAllOccupations","step":26}]},"27":{"cache":{},"dof":{"occ":[0,0,0,0,1,1,1,1,0,0,1,0]},"source":[{"enumerated_by":"ConfigEnumAllOccupations","step":27}]},"28":{"cache":{},"dof":{"occ":[0,0,0,0,1,1,0,0,1,0,1,0]},"source":[{"enumerated_by":"ConfigEnumAllOccupations","step":28}]},"29":{"cache":{},"dof":{"occ":[0,0,0,0,1,0,1,0,1,0,1,0]},"source":[{"enumerated_by":"ConfigEnumAllOccupations","step":29}]},"3":{"cache":{},"dof":{"occ":[0,0,0,0,1,1,1,0,0,0,0,0]},"source":[{"enumerated_by":"ConfigEnumAllOccupations","step":3}]},"30":{"cache":{},"dof":{"occ":[0,0,0,0,1,1,1,0,1,0,1,0]},"source":[{"enumerated_by":"ConfigEnumAllOccupations","step":30}]},"31":{"cache":{},"dof":{"occ":[0,0,0,0,1,0,0,1,1,0,1,0]},"source":[{"enumerated_by":"ConfigEnumAllOccupations","step":31}]},"32":{"cache":{},"dof":{"occ":[0,0,0,0,1,0,1,1,1,0,1,0]},"source":[{"enumerated_by":"ConfigEnumAllOccupations","step":32}]},"33":{"cache":{},"dof":{"occ":[0,0,0,0,1,1,1,1,1,0,1,0]},"source":[{"enumerated_by":"ConfigEnumAllOccupations","step":33}]},"34":{"cache":{},"dof":{"occ":[0,0,0,0,1,0,1,0,0,1,1,0]},"source":[{"enumerated_by":"ConfigEnumAllOccupations","step":34}]},"35":{"cache":{},"dof":{"occ":[0,0,0,0,1,1,1,0,0,1,1,0]},"source":[{"enumerated_by":"ConfigEnumAllOccupations","step":35}]},"36":{"cache":{},"dof":{"occ":[0,0,0,0,1,0,1,1,0,1,1,0]},"source":[{"enumerated_by":"ConfigEnumAllOccupations","step":36}]},"37":{"cache":{},"dof":{"occ":[0,0,0,0,1,1,1,0,1,1,1,0]},"source":[{"enumerated_by":"ConfigEnumAllOccupations","step":37}]},"38":{"cache":{},"dof":{"occ":[0,0,0,0,1,1,1,1,1,1,1,0]},"source":[{"enumerated_by":"ConfigEnumAllOccupations","step":38}]},"39":{"cache":{},"dof":{"occ":[0,0,0,0,1,0,0,0,0,0,0,1]},"source":[{"enumerated_by":"ConfigEnumAllOccupations","step":39}]},"4":{"cache":{},"dof":{"occ":[0,0,0,0,1,0,0,1,0,0,0,0]},"source":[{"enumerated_by":"ConfigEnumAllOccupations","step":4}]},"40":{"cache":{},"dof":{"occ":[0,0,0,0,0,0,1,0,0,0,0,1]},"source":[{"enumerated_by":"ConfigEnumAllOccupations","step":40}]},"41":{"cache":{},"dof":{"occ":[0,0,0,0,1,0,1,0,0,0,0,1]},"source":[{"enumerated_by":"ConfigEnumAllOccupations","step":41}]},"42":{"cache":{},"dof":{"occ":[0,0,0,0,1,1,1,0,0,0,0,1]},"source":[{"enumerated_by":"ConfigEnumAllOccupations","step":42}]},"43":{"cache":{},"dof":{"occ":[0,0,0,0,1,0,0,1,0,0,0,1]},"source":[{"enumerated_by":"ConfigEnumAllOccupations","step":43}]},"44":{"cache":{},"dof":{"occ":[0,0,0,0,1,0,1,1,0,0,0,1]},"source":[{"enumerated_by":"ConfigEnumAllOccupations","step":44}]},"45":{"cache":{},"dof":{"occ":[0,0,0,0,1,1,0,0,1,0,0,1]},"source":[{"enumerated_by":"ConfigEnumAllOccupations","step":45}]},"46":{"cache":{},"dof":{"occ":[0,0,0,0,1,0,1,0,1,0,0,1]},"source":[{"enumerated_by":"ConfigEnumAllOccupations","step":46}]},"47":{"cache":{},"dof":{"occ":[0,0,0,0,1,1,1,0,1,0,0,1]},"source":[{"enumerated_by":"ConfigEnumAllOccupations","step":47}]},"48":{"cache":{},"dof":{"occ":[0,0,0,0,1,0,1,1,1,0,0,1]},"source":[{"enumerated_by":"ConfigEnumAllOccupations","step":48}]},"49":{"cache":{},"dof":{"occ":[0,0,0,0,1,1,1,1,1,0,0,1]},"source":[{"enumerated_by":"ConfigEnumAllOccupations","step":49}]},"5":{"cache":{},"dof":{"occ":[0,0,0,0,1,0,1,1,0,0,0,0]},"source":[{"enumerated_by":"ConfigEnumAllOccupations","step":5}]},"50":{"cache":{},"dof":{"occ":[0,0,0,0,1,0,1,0,0,1,0,1]},"source":[{"enumerated_by":"ConfigEnumAllOccupations","step":50}]},"51":{"cache":{},"dof":{"occ":[0,0,0,0,1,1,1,0,0,1,0,1]},"source":[{"enumerated_by":"ConfigEnumAllOccupations","step":51}]},"52":{"cache":{},"dof":{"occ":[0,0,0,0,1,0,0,1,0,1,0,1]},"source":[{"enumerated_by":"ConfigEnumAllOccupations","step":52}]},"53":{"cache":{},"dof":{"occ":[0,0,0,0,1,0,1,1,0,1,0,1]},"source":[{"enumerated_by":"ConfigEnumAllOccupations","step":53}]},"54":{"cache":{},"dof":{"occ":[0,0,0,0,1,1,1,0,1,1,0,1]},"source":[{"enumerated_by":"ConfigEnumAllOccupations","step":54}]},"55":{"cache":{},"dof":{"occ":[0,0,0,0,1,0,0,0,0,0,1,1]},"source":[{"enumerated_by":"ConfigEnumAllOccupations","step":55}]},"56":{"cache":{},"dof":{"occ":[0,0,0,0,1,0,1,0,0,0,1,1]},"source":[{"enumerated_by":"ConfigEnumAllOccupations","step":56}]},"57":{"cache":{},"dof":{"occ":[0,0,0,0,1,1,1,0,0,0,1,1]},"source":[{"enumerated_by":"ConfigEnumAllOccupations","step":57}]},"58":{"cache":{},"dof":{"occ":[0,0,0,0,1,0,0,1,0,0,1,1]},"source":[{"enumerated_by":"ConfigEnumAllOccupations","step":58}]},"59":{"cache":{},"dof":{"occ":[0,0,0,0,1,0,1,1,0,0,1,1]},"source":[{"enumerated_by":"ConfigEnumAllOccupations","step":59}]},"6":{"cache":{},"dof":{"occ":[0,0,0,0,1,0,0,0,1,0,0,0]},"source":[{"enumerated_by":"ConfigEnumAllOccupations","step":6}]},"60":{"cache":{},"dof":{"occ":[0,0,0,0,1,1,0,0,1,0,1,1]},"source":[{"enumerated_by":"ConfigEnumAllOccupations","step":60}]},"61":{"cache":{},"dof":{"occ":[0,0,0,0,1,1,1,0,1,0,1,1]},"source":[{"enumerated_by":"ConfigEnumAllOccupations","step":61}]},"62":{"cache":{},"dof":{"occ":[0,0,0,0,1,0,1,1,1,0,1,1]},"source":[{"enumerated_by":"ConfigEnumAllOccupations","step":62}]},"63":{"cache":{},"dof":{"occ":[0,0,0,0,1,1,1,1,1,0,1,1]},"source":[{"enumerated_by":"ConfigEnumAllOccupations","step":63}]},"64":{"cache":{},"dof":{"occ":[0,0,0,0,1,1,1,0,0,1,1,1]},"source":[{"enumerated_by":"ConfigEnumAllOccupations","step":64}]},"65":{"cache":{},"dof":{"occ":[0,0,0,0,1,0,1,1,0,1,1,1]},"source":[{"enumerated_by":"ConfigEnumAllOccupations","step":65}]},"7":{"cache":{},"dof":{"occ":[0,0,0,0,1,1,0,0,1,0,0,0]},"source":[{"enumerated_by":"ConfigEnumAllOccupations","step":7}]},"8":{"cache":{},"dof":{"occ":[0,0,0,0,1,0,1,0,1,0,0,0]},"source":[{"enumerated_by":"ConfigEnumAllOccupations","step":8}]},"9":{"cache":{},"dof":{"occ":[0,0,0,0,1,1,1,0,1,0,0,0]},"source":[{"enumerated_by":"ConfigEnumAllOccupations","step":9}]}},"SCEL2_1_2_1_1_0_0":{"0":{"cache":{},"dof":{"occ":[0,0,0,0,1,0,0,0,0,0,0,0]},"source":[{"enumerated_by":"ConfigEnumAllOccupations","step":0}]},"1":{"cache":{},"dof":{"occ":[0,0,0,0,0,0,1,0,0,0,0,0]},"source":[{"enumerated_by":"ConfigEnumAllOccupations","step":1}]},"10":{"cache":{},"dof":{"occ":[0,0,0,0,1,0,0,1,1,0,0,0]},"source":[{"enumerated_by":"ConfigEnumAllOccupations","step":10}]},"11":{"cache":{},"dof":{"occ":[0,0,0,0,1,0,1,1,1,0,0,0]},"source":[{"enumerated_by":"ConfigEnumAllOccupations","step":11}]},"12":{"cache":{},"dof":{"occ":[0,0,0,0,1,1,1,1,1,0,0,0]},"source":[{"enumerated_by":"ConfigEnumAllOccupations","step":12}]},"13":{"cache":{},"dof":{"occ":[0,0,0,0,1,0,0,0,0,1,0,0]},"source":[{"enumerated_by":"ConfigEnumAllOccupations","step":13}]},"14":{"cache":{},"dof":{"occ":[0,0,0,0,1,0,1,0,0,1,0,0]},"source":[{"enumerated_by":"ConfigEnumAllOccupations","step":14}]},"15":{"cache":{},"dof":{"occ":[0,0,0,0,1,1,1,0,0,1,0,0]},"source":[{"enumerated_by":"ConfigEnumAllOccupations","step":15}]},"16":{"cache":{},"dof":{"occ":[0,0,0,0,1,0,0,1,0,1,0,0]},"source":[{"enumerated_by":"ConfigEnumAllOccupations","step":16}]},"17":{"cache":{},"dof":{"occ":[0,0,0,0,1,0,1,1,0,1,0,0]},"source":[{"enumerated_by":"ConfigEnumAllOccupations","step":17}]},"18":{"cache":{},"dof":{"occ":[0,0,0,0,1,1,1,0,1,1,0,0]},"source":[{"enumerated_by":"ConfigEnumAllOccupations","step":18}]},"19":{"cache":{},"dof":{"occ":[0,0,0,0,1,0,0,0,0,0,1,0]},"source":[{"enumerated_by":"ConfigEnumAllOccupations","step":19}]},"2":{"cache":{},"dof":{"occ":[0,0,0,0,1,0,1,0,0,0,0,0]},"source":[{"enumerated_by":"ConfigEnumAllOccupations","step":2}]},"20":{"cache":{},"dof":{"occ":[0,0,0,0,1,1,0,0,0,0,1,0]},"source":[{"enumerated_by":"ConfigEnumAllOccupations","step":20}]},"21":{"cache":{},"dof":{"occ":[0,0,0,0,0,0,1,0,0,0,1,0]},"source":[{"enumerated_by":"ConfigEnumAllOccupations","step":21}]},"22":{"cache":{},"dof":{"occ":[0,0,0,0,1,0,1,0,0,0,1,0]},"source":[{"enumerated_by":"ConfigEnumAllOccupations","step":22}]},"23":{"cache":{},"dof":{"occ":[0,0,0,0,1,1,1,0,0,0,1,0]},"source":[{"enumerated_by":"ConfigEnumAllOccupations","step":23}]},"24":{"cache":{},"dof":{"occ":[0,0,0,0,1,0,0,1,0,0,1,0]},"source":[{"enumerated_by":"ConfigEnumAllOccupations","step":24}]},"25":{"cache":{},"dof":{"occ":[0,0,0,0,0,0,1,1,0,0,1,0]},"source":[{"enumerated_by":"ConfigEnumAllOccupations","step":25}]},"26":{"cache":{},"dof":{"occ":[0,0,0,0,1,0,1,1,0,0,1,0]},"source":[{"enumerated_by":"ConfigEnumAllOccupations","step":26}]},"27":{"cache":{},"dof":{"occ":[0,0,0,0,1,1,1,1,0,0,1,0]},"source":[{"enumerated_by":"ConfigEnumAllOccupations","step":27}]},"28":{"cache":{},"dof":{"occ":[0,0,0,0,1,1,0,0,1,0,1,0]},"source":[{"enumerated_by":"ConfigEnumAllOccupations","step":28}]},"29":{"cache":{},"dof":{"occ":[0,0,0,0,1,0,1,0,1,0,1,0]},"source":[{"enumerated_by":"ConfigEnumAllOccupations","step":29}]},"3":{"cache":{},"dof":{"occ":[0,0,0,0,1,1,1,0,0,0,0,0]},"source":[{"enumerated_by":"ConfigEnumAllOccupations","step":3}]},"30":{"cache":{},"dof":{"occ":[0,0,0,0,1,1,1,0,1,0,1,0]},"source":[{"enumerated_by":"ConfigEnumAllOccupations","step":30}]},"31":{"cache":{},"dof":{"occ":[0,0,0,0,1,0,0,1,1,0,1,0]},"source":[{"enumerated_by":"ConfigEnumAllOccupations","step":31}]},"32":{"cache":{},"dof":{"occ":[0,0,0,0,1,0,1,1,1,0,1,0]},"source":[{"enumerated_by":"ConfigEnumAllOccupations","step":32}]},"33":{"cache":{},"dof":{"occ":[0,0,0,0,1,1,1,1,1,0,1,0]},"source":[{"enumerated_by":"ConfigEnumAllOccupations","step":33}]},"34":{"cache":{},"dof":{"occ":[0,0,0,0,1,0,1,0,0,1,1,0]},"source":[{"enumerated_by":"ConfigEnumAllOccupations","step":34}]},"35":{"cache":{},"dof":{"occ":[0,0,0,0,1,1,1,0,0,1,1,0]},"source":[{"enumerated_by":"ConfigEnumAllOccupations","step":35}]},"36":{"cache":{},"dof":{"occ":[0,0,0,0,1,0,1,1,0,1,1,0]},"source":[{"enumerated_by":"ConfigEnumAllOccupations","step":36}]},"37":{"cache":{},"dof":{"occ":[0,0,0,0,1,1,1,0,1,1,1,0]},"source":[{"enumerated_by":"ConfigEnumAllOccupations","step":37}]},"38":{"cache":{},"dof":{"occ":[0,0,0,0,1,1,1,1,1,1,1,0]},"source":[{"enumerated_by":"ConfigEnumAllOccupations","step":38}]},"39":{"cache":{},"dof":{"occ":[0,0,0,0,1,0,0,0,0,0,0,1]},"source":[{"enumerated_by":"ConfigEnumAllOccupations","step":39}]},"4":{"cache":{},"dof":{"occ":[0,0,0,0,1,0,0,1,0,0,0,0]},"source":[{"enumerated_by":"ConfigEnumAllOccupations","step":4}]},"40":{"cache":{},"dof":{"occ":[0,0,0,0,0,0,1,0,0,0,0,1]},"source":[{"enumerated_by":"ConfigEnumAllOccupations","step":40}]},"41":{"cache":{},"dof":{"occ":[0,0,0,0,1,0,1,0,0,0,0,1]},"source":[{"enumerated_by":"ConfigEnumAllOccupations","step":41}]},"42":{"cache":{},"dof":{"occ":[0,0,0,0,1,1,1,0,0,0,0,1]},"source":[{"enumerated_by":"ConfigEnumAllOccupations","step":42}]},"43":{"cache":{},"dof":{"occ":[0,0,0,0,1,0,0,1,0,0,0,1]},"source":[{"enumerated_by":"ConfigEnumAllOccupations","step":43}]},"44":{"cache":{},"dof":{"occ":[0,0,0,0,1,0,1,1,0,0,0,1]},"source":[{"enumerated_by":"ConfigEnumAllOccupations","step":44}]},"45":{"cache":{},"dof":{"occ":[0,0,0,0,1,1,0,0,1,0,0,1]},"source":[{"enumerated_by":"ConfigEnumAllOccupations","step":45}]},"46":{"cache":{},"dof":{"occ":[0,0,0,0,1,0,1,0,1,0,0,1]},"source":[{"enumerated_by":"ConfigEnumAllOccupations","step":46}]},"47":{"cache":{},"dof":{"occ":[0,0,0,0,1,1,1,0,1,0,0,1]},"source":[{"enumerated_by":"ConfigEnumAllOccupations","step":47}]},"48":{"cache":{},"dof":{"occ":[0,0,0,0,1,0,1,1,1,0,0,1]},"source":[{"enumerated_by":"ConfigEnumAllOccupations","step":48}]},"49":{"cache":{},"dof":{"occ":[0,0,0,0,1,1,1,1,1,0,0,1]},"source":[{"enumerated_by":"ConfigEnumAllOccupations","step":49}]},"5":{"cache":{},"dof":{"occ":[0,0,0,0,1,0,1,1,0,0,0,0]},"source":[{"enumerated_by":"ConfigEnumAllOccupations","step":5}]},"50":{"cache":{},"dof":{"occ":[0,0,0,0,1,0,1,0,0,1,0,1]},"source":[{"enumerated_by":"ConfigEnumAllOccupations","step":50}]},"51":{"cache":{},"dof":{"occ":[0,0,0,0,1,1,1,0,0,1,0,1]},"source":[{"enumerated_by":"ConfigEnumAllOccupations","step":51}]},"52":{"cache":{},"dof":{"occ":[0,0,0,0,1,0,0,1,0,1,0,1]},"source":[{"enumerated_by":"ConfigEnumAllOccupations","step":52}]},"53":{"cache":{},"dof":{"occ":[0,0,0,0,1,0,1,1,0,1,0,1]},"source":[{"enumerated_by":"ConfigEnumAllOccupations","step":53}]},"54":{"cache":{},"dof":{"occ":[0,0,0,0,1,1,1,0,1,1,0,1]},"source":[{"enumerated_by":"ConfigEnumAllOccupations","step":54}]},"55":{"cache":{},"dof":{"occ":[0,0,0,0,1,0,0,0,0,0,1,1]},"source":[{"enumerated_by":"ConfigEnumAllOccupations","step":55}]},"56":{"cache":{},"dof":{"occ":[0,0,0,0,1,0,1,0,0,0,1,1]},"source":[{"enumerated_by":"ConfigEnumAllOccupations","step":56}]},"57":{"cache":{},"dof":{"occ":[0,0,0,0,1,1,1,0,0,0,1,1]},"source":[{"enumerated_by":"ConfigEnumAllOccupations","step":57}]},"58":{"cache":{},"dof":{"occ":[0,0,0,0,1,0,0,1,0,0,1,1]},"source":[{"enumerated_by":"ConfigEnumAllOccupations","step":58}]},"59":{"cache":{},"dof":{"occ":[0,0,0,0,1,0,1,1,0,0,1,1]},"source":[{"enumerated_by":"ConfigEnumAllOccupations","step":59}]},"6":{"cache":{},"dof":{"occ":[0,0,0,0,1,0,0,0,1,0,0,0]},"source":[{"enumerated_by":"ConfigEnumAllOccupations","step":6}]},"60":{"cache":{},"dof":{"occ":[0,0,0,0,1,1,0,0,1,0,1,1]},"source":[{"enumerated_by":"ConfigEnumAllOccupations","step":60}]},"61":{"cache":{},"dof":{"occ":[0,0,0,0,1,1,1,0,1,0,1,1]},"source":[{"enumerated_by":"ConfigEnumAllOccupations","step":61}]},"62":{"cache":{},"dof":{"occ":[0,0,0,0,1,0,1,1,1,0,1,1]},"source":[{"enumerated_by":"ConfigEnumAllOccupations","step":62}]},"63":{"cache":{},"dof":{"occ":[0,0,0,0,1,1,1,1,1,0,1,1]},"source":[{"enumerated_by":"ConfigEnumAllOccupations","step":63}]},"64":{"cache":{},"dof":{"occ":[0,0,0,0,1,1,1,0,0,1,1,1]},"source":[{"enumerated_by":"ConfigEnumAllOccupations","step":64}]},"65":{"cache":{},"dof":{"occ":[0,0,0,0,1,0,1,1,0,1,1,1]},"source":[{"enumerated_by":"ConfigEnumAllOccupations","step":65}]},"7":{"cache":{},"dof":{"occ":[0,0,0,0,1,1,0,0,1,0,0,0]},"source":[{"enumerated_by":"ConfigEnumAllOccupations","step":7}]},"8":{"cache":{},"dof":{"occ":[0,0,0,0,1,0,1,0,1,0,0,0]},"source":[{"enumerated_by":"ConfigEnumAllOccupations","step":8}]},"9":{"cache":{},"dof":{"occ":[0,0,0,0,1,1,1,0,1,0,0,0]},"source":[{"enumerated_by":"ConfigEnumAllOccupations","step":9}]}},"SCEL2_2_1_1_0_0_0":{"0":{"cache":{},"dof":{"occ":[0,0,0,0,1,0,0,0,0,0,0,0]},"source":[{"enumerated_by":"ConfigEnumAllOccupations","step":0}]},"1":{"cache":{},"dof":{"occ":[0,0,0,0,0,0,1,0,0,0,0,0]},"source":[{"enumerated_by":"ConfigEnumAllOccupations","step":1}]},"10":{"cache":{},"dof":{"occ":[0,0,0,0,1,1,1,1,1,0,0,0]},"source":[{"enumerated_by":"ConfigEnumAllOccupations","step":10}]},"11":{"cache":{},"dof":{"occ":[0,0,0,0,1,0,1,0,0,1,0,0]},"source":[{"enumerated_by":"ConfigEnumAllOccupations","step":11}]},"12":{"cache":{},"dof":{"occ":[0,0,0,0,1,1,1,0,0,1,0,0]},"source":[{"enumerated_by":"ConfigEnumAllOccupations","step":12}]},"13":{"cache":{},"dof":{"occ":[0,0,0,0,1,1,1,0,1,1,0,0]},"source":[{"enumerated_by":"ConfigEnumAllOccupations","step":13}]},"14":{"cache":{},"dof":{"occ":[0,0,0,0,1,0,0,0,0,0,1,0]},"source":[{"enumerated_by":"ConfigEnumAllOccupations","step":14}]},"15":{"cache":{},"dof":{"occ":[0,0,0,0,1,1,0,0,0,0,1,0]},"source":[{"enumerated_by":"ConfigEnumAllOccupations","step":15}]},"16":{"cache":{},"dof":{"occ":[0,0,0,0,0,0,1,0,0,0,1,0]},"source":[{"enumerated_by":"ConfigEnumAllOccupations","step":16}]},"17":{"cache":{},"dof":{"occ":[0,0,0,0,1,0,1,0,0,0,1,0]},"source":[{"enumerated_by":"ConfigEnumAllOccupations","step":17}]},"18":{"cache":{},"dof":{"occ":[0,0,0,0,1,1,1,0,0,0,1,0]},"source":[{"enumerated_by":"ConfigEnumAllOccupations","step":18}]},"19":{"cache":{},"dof":{"occ":[0,0,0,0,0,0,1,1,0,0,1,0]},"source":[{"enumerated_by":"ConfigEnumAllOccupations","step":19}]},"2":{"cache":{},"dof":{"occ":[0,0,0,0,1,0,1,0,0,0,0,0]},"source":[{"enumerated_by":"ConfigEnumAllOccupations","step":2}]},"20":{"cache":{},"dof":{"occ":[0,0,0,0,1,0,1,1,0,0,1,0]},"source":[{"enumerated_by":"ConfigEnumAllOccupations","step":20}]},"21":{"cache":{},"dof":{"occ":[0,0,0,0,1,1,1,1,0,0,1,0]},"source":[{"enumerated_by":"ConfigEnumAllOccupations","step":21}]},"22":{"cache":{},"dof":{"occ":[0,0,0,0,1,1,0,0,1,0,1,0]},"source":[{"enumerated_by":"ConfigEnumAllOccupations","step":22}]},"23":{"cache":{},"dof":{"occ":[0,0,0,0,1,0,1,0,1,0,1,0]},"source":[{"enumerated_by":"ConfigEnumAllOccupations","step":23}]},"24":{"cache":{},"dof":{"occ":[0,0,0,0,1,1,1,0,1,0,1,0]},"source":[{"enumerated_by":"ConfigEnumAllOccupations","step":24}]},"25":{"cache":{},"dof":{"occ":[0,0,0,0,1,0,1,1,1,0,1,0]},"source":[{"enumerated_by":"ConfigEnumAllOccupations","step":25}]},"26":{"cache":{},"dof":{"occ":[0,0,0,0,1,1,1,1,1,0,1,0]},"source":[{"enumerated_by":"ConfigEnumAllOccupations","step":26}]},"27":{"cache":{},"dof":{"occ":[0,0,0,0,1,1,1,0,0,1,1,0]},"source":[{"enumerated_by":"ConfigEnumAllOccupations","step":27}]},"28":{"cache":{},"dof":{"occ":[0,0,0,0,1,1,1,0,1,1,1,0]},"source":[{"enumerated_by":"ConfigEnumAllOccupations","step":28}]},"29":{"cache":{},"dof":{"occ":[0,0,0,0,1,1,1,1,1,1,1,0]},"source":[{"enumerated_by":"ConfigEnumAllOccupations","step":29}]},"3":{"cache":{},"dof":{"occ":[0,0,0,0,1,1,1,0,0,0,0,0]},"source":[{"enumerated_by":"ConfigEnumAllOccupations","step":3}]},"30":{"cache":{},"dof":{"occ":[0,0,0,0,1,0,0,0,0,0,0,1]},"source":[{"enumerated_by":"ConfigEnumAllOccupations","step":30}]},"31":{"cache":{},"dof":{"occ":[0,0,0,0,1,0,1,0,0,0,0,1]},"source":[{"enumerated_by":"ConfigEnumAllOccupations","step":31}]},"32":{"cache":{},"dof":{"occ":[0,0,0,0,1,0,1,1,0,0,0,1]},"source":[{"enumerated_by":"ConfigEnumAllOccupations","step":32}]},"33":{"cache":{},"dof":{"occ":[0,0,0,0,1,0,1,0,1,0,0,1]},"source":[{"enumerated_by":"ConfigEnumAllOccupations","step":33}]},"34":{"cache":{},"dof":{"occ":[0,0,0,0,1,0,1,1,1,0,0,1]},"source":[{"enumerated_by":"ConfigEnumAllOccupations","step":34}]},"35":{"cache":{},"dof":{"occ":[0,0,0,0,1,0,1,0,0,1,0,1]},"source":[{"enumerated_by":"ConfigEnumAllOccupations","step":35}]},"36":{"cache":{},"dof":{"occ":[0,0,0,0,1,0,0,0,0,0,1,1]},"source":[{"enumerated_by":"ConfigEnumAllOccupations","step":36}]},"37":{"cache":{},"dof":{"occ":[0,0,0,0,1,0,1,0,0,0,1,1]},"source":[{"enumerated_by":"ConfigEnumAllOccupations","step":37}]},"38":{"cache":{},"dof":{"occ":[0,0,0,0,1,1,1,0,0,0,1,1]},"source":[{"enumerated_by":"ConfigEnumAllOccupations","step":38}]},"39":{"cache":{},"dof":{"occ":[0,0,0,0,1,0,1,1,0,0,1,1]},"source":[{"enumerated_by":"ConfigEnumAllOccupations","step":39}]},"4":{"cache":{},"dof":{"occ":[0,0,0,0,1,0,1,1,0,0,0,0]},"source":[{"enumerated_by":"ConfigEnumAllOccupations","step":4}]},"40":{"cache":{},"dof":{"occ":[0,0,0,0,1,1,0,0,1,0,1,1]},"source":[{"enumerated_by":"ConfigEnumAllOccupations","step":40}]},"41":{"cache":{},"dof":{"occ":[0,0,0,0,1,1,1,0,1,0,1,1]},"source":[{"enumerated_by":"ConfigEnumAllOccupations","step":41}]},"42":{"cache":{},"dof":{"occ":[0,0,0,0,1,0,1,1,1,0,1,1]},"source":[{"enumerated_by":"ConfigEnumAllOccupations","step":42}]},"43":{"cache":{},"dof":{"occ":[0,0,0,0,1,1,1,1,1,0,1,1]},"source":[{"enumerated_by":"ConfigEnumAllOccupations","step":43}]},"44":{"cache":{},"dof":{"occ":[0,0,0,0,1,1,1,0,0,1,1,1]},"source":[{"enumerated_by":"ConfigEnumAllOccupations","step":44}]},"5":{"cache":{},"dof":{"occ":[0,0,0,0,1,0,0,0,1,0,0,0]},"source":[{"enumerated_by":"ConfigEnumAllOccupations","step":5}]},"6":{"cache":{},"dof":{"occ":[0,0,0,0,1,1,0,0,1,0,0,0]},"source":[{"enumerated_by":"ConfigEnumAllOccupations","step":6}]},"7":{"cache":{},"dof":{"occ":[0,0,0,0,1,0,1,0,1,0,0,0]},"source":[{"enumerated_by":"ConfigEnumAllOccupations","step":7}]},"8":{"cache":{},"dof":{"occ":[0,0,0,0,1,1,1,0,1,0,0,0]},"source":[{"enumerated_by":"ConfigEnumAllOccupations","step":8}]},"9":{"cache":{},"dof":{"occ":[0,0,0,0,1,0,1,1,1,0,0,0]},"source":[{"enumerated_by":"ConfigEnumAllOccupations","step":9}]}},"SCEL2_2_1_1_0_0_1":{"0":{"cache":{},"dof":{"occ":[0,0,0,0,1,0,0,0,0,0,0,0]},"source":[{"enumerated_by":"ConfigEnumAllOccupations","step":0}]},"1":{"cache":{},"dof":{"occ":[0,0,0,0,0,0,1,0,0,0,0,0]},"source":[{"enumerated_by":"ConfigEnumAllOccupations","step":1}]},"10":{"cache":{},"dof":{"occ":[0,0,0,0,1,1,1,1,1,0,0,0]},"source":[{"enumerated_by":"ConfigEnumAllOccupations","step":10}]},"11":{"cache":{},"dof":{"occ":[0,0,0,0,1,0,1,0,0,1,0,0]},"source":[{"enumerated_by":"ConfigEnumAllOccupations","step":11}]},"12":{"cache":{},"dof":{"occ":[0,0,0,0,1,1,1,0,0,1,0,0]},"source":[{"enumerated_by":"ConfigEnumAllOccupations","step":12}]},"13":{"cache":{},"dof":{"occ":[0,0,0,0,1,1,1,0,1,1,0,0]},"source":[{"enumerated_by":"ConfigEnumAllOccupations","step":13}]},"14":{"cache":{},"dof":{"occ":[0,0,0,0,1,0,0,0,0,0,1,0]},"source":[{"enumerated_by":"ConfigEnumAllOccupations","step":14}]},"15":{"cache":{},"dof":{"occ":[0,0,0,0,1,1,0,0,0,0,1,0]},"source":[{"enumerated_by":"ConfigEnumAllOccupations","step":15}]},"16":{"cache":{},"dof":{"occ":[0,0,0,0,0,0,1,0,0,0,1,0]},"source":[{"enumerated_by":"ConfigEnumAllOccupations","step":16}]},"17":{"cache":{},"dof":{"occ":[0,0,0,0,1,0,1,0,0,0,1,0]},"source":[{"enumerated_by":"ConfigEnumAllOccupations","step":17}]},"18":{"cache":{},"dof":{"occ":[0,0,0,0,1,1,1,0,0,0,1,0]},"source":[{"enumerated_by":"ConfigEnumAllOccupations","step":18}]},"19":{"cache":{},"dof":{"occ":[0,0,0,0,0,0,1,1,0,0,1,0]},"source":[{"enumerated_by":"ConfigEnumAllOccupations","step":19}]},"2":{"cache":{},"dof":{"occ":[0,0,0,0,1,0,1,0,0,0,0,0]},"source":[{"enumerated_by":"ConfigEnumAllOccupations","step":2}]},"20":{"cache":{},"dof":{"occ":[0,0,0,0,1,0,1,1,0,0,1,0]},"source":[{"enumerated_by":"ConfigEnumAllOccupations","step":20}]},"21":{"cache":{},"dof":{"occ":[0,0,0,0,1,1,1,1,0,0,1,0]},"source":[{"enumerated_by":"ConfigEnumAllOccupations","step":21}]},"22":{"cache":{},"dof":{"occ":[0,0,0,0,1,1,0,0,1,0,1,0]},"source":[{"enumerated_by":"ConfigEnumAllOccupations","step":22}]},"23":{"cache":{},"dof":{"occ":[0,0,0,0,1,0,1,0,1,0,1,0]},"source":[{"enumerated_by":"ConfigEnumAllOccupations","step":23}]},"24":{"cache":{},"dof":{"occ":[0,0,0,0,1,1,1,0,1,0,1,0]},"source":[{"enumerated_by":"ConfigEnumAllOccupations","step":24}]},"25":{"cache":{},"dof":{"occ":[0,0,0,0,1,0,1,1,1,0,1,0]},"source":[{"enumerated_by":"ConfigEnumAllOccupations","step":25}]},"26":{"cache":{},"dof":{"occ":[0,0,0,0,1,1,1,1,1,0,1,0]},"source":[{"enumerated_by":"ConfigEnumAllOccupations","step":26}]},"27":{"cache":{},"dof":{"occ":[0,0,0,0,1,0,1,0,0,1,1,0]},"source":[{"enumerated_by":"ConfigEnumAllOccupations","step":27}]},"28":{"cache":{},"dof":{"occ":[0,0,0,0,1,1,1,0,0,1,1,0]},"source":[{"enumerated_by":"ConfigEnumAllOccupations","step":28}]},"29":{"cache":{},"dof":{"occ":[0,0,0,0,1,1,1,0,1,1,1,0]},"source":[{"enumerated_by":"ConfigEnumAllOccupations","step":29}]},"3":{"cache":{},"dof":{"occ":[0,0,0,0,1,1,1,0,0,0,0,0]},"source":[{"enumerated_by":"ConfigEnumAllOccupations","step":3}]},"30":{"cache":{},"dof":{"occ":[0,0,0,0,1,1,1,1,1,1,1,0]},"source":[{"enumerated_by":"ConfigEnumAllOccupations","step":30}]},"31":{"cache":{},"dof":{"occ":[0,0,0,0,1,0,0,0,0,0,0,1]},"source":[{"enumerated_by":"ConfigEnumAllOccupations","step":31}]},"32":{"cache":{},"dof":{"occ":[0,0,0,0,1,0,1,0,0,0,0,1]},"source":[{"enumerated_by":"ConfigEnumAllOccupations","step":32}]},"33":{"cache":{},"dof":{"occ":[0,0,0,0,1,0,1,1,0,0,0,1]},"source":[{"enumerated_by":"ConfigEnumAllOccupations","step":33}]},"34":{"cache":{},"dof":{"occ":[0,0,0,0,1,0,1,0,1,0,0,1]},"source":[{"enumerated_by":"ConfigEnumAllOccupations","step":34}]},"35":{"cache":{},"dof":{"occ":[0,0,0,0,1,0,1,1,1,0,0,1]},"source":[{"enumerated_by":"ConfigEnumAllOccupations","step":35}]},"36":{"cache":{},"dof":{"occ":[0,0,0,0,1,0,0,0,0,0,1,1]},"source":[{"enumerated_by":"ConfigEnumAllOccupations","step":36}]},"37":{"cache":{},"dof":{"occ":[0,0,0,0,1,0,1,0,0,0,1,1]},"source":[{"enumerated_by":"ConfigEnumAllOccupations","step":37}]},"38":{"cache":{},"dof":{"occ":[0,0,0,0,1,1,1,0,0,0,1,1]},"source":[{"enumerated_by":"ConfigEnumAllOccupations","step":38}]},"39":{"cache":{},"dof":{"occ":[0,0,0,0,1,0,1,1,0,0,1,1]},"source":[{"enumerated_by":"ConfigEnumAllOccupations","step":39}]},"4":{"cache":{},"dof":{"occ":[0,0,0,0,1,0,1,1,0,0,0,0]},"source":[{"enumerated_by":"ConfigEnumAllOccupations","step":4}]},"40":{"cache":{},"dof":{"occ":[0,0,0,0,1,1,0,0,1,0,1,1]},"source":[{"enumerated_by":"ConfigEnumAllOccupations","step":40}]},"41":{"cache":{},"dof":{"occ":[0,0,0,0,1,1,1,0,1,0,1,1]},"source":[{"enumerated_by":"ConfigEnumAllOccupations","step":41}]},"42":{"cache":{},"dof":{"occ":[0,0,0,0,1,0,1,1,1,0,1,1]},"source":[{"enumerated_by":"ConfigEnumAllOccupations","step":42}]},"43":{"cache":{},"dof":{"occ":[0,0,0,0,1,1,1,1,1,0,1,1]},"source":[{"enumerated_by":"ConfigEnumAllOccupations","step":43}]},"44":{"cache":{},"dof":{"occ":[0,0,0,0,1,1,1,0,0,1,1,1]},"source":[{"enumerated_by":"ConfigEnumAllOccupations","step":44}]},"5":{"cache":{},"dof":{"occ":[0,0,0,0,1,0,0,0,1,0,0,0]},"source":[{"enumerated_by":"ConfigEnumAllOccupations","step":5}]},"6":{"cache":{},"dof":{"occ":[0,0,0,0,1,1,0,0,1,0,0,0]},"source":[{"enumerated_by":"ConfigEnumAllOccupations","step":6}]},"7":{"cache":{},"dof":{"occ":[0,0,0,0,1,0,1,0,1,0,0,0]},"source":[{"enumerated_by":"ConfigEnumAllOccupations","step":7}]},"8":{"cache":{},"dof":{"occ":[0,0,0,0,1,1,1,0,1,0,0,0]},"source":[{"enumerated_by":"ConfigEnumAllOccupations","step":8}]},"9":{"cache":{},"dof":{"occ":[0,0,0,0,1,0,1,1,1,0,0,0]},"source":[{"enumerated_by":"ConfigEnumAllOccupations","step":9}]}},"SCEL2_2_1_1_0_1_0":{"0":{"cache":{},"dof":{"occ":[0,0,0,0,1,0,0,0,0,0,0,0]},"source":[{"enumerated_by":"ConfigEnumAllOccupations","step":0}]},"1":{"cache":{},"dof":{"occ":[0,0,0,0,0,0,1,0,0,0,0,0]},"source":[{"enumerated_by":"ConfigEnumAllOccupations","step":1}]},"10":{"cache":{},"dof":{"occ":[0,0,0,0,1,1,1,1,1,0,0,0]},"source":[{"enumerated_by":"ConfigEnumAllOccupations","step":10}]},"11":{"cache":{},"dof":{"occ":[0,0,0,0,1,0,1,0,0,1,0,0]},"source":[{"enumerated_by":"ConfigEnumAllOccupations","step":11}]},"12":{"cache":{},"dof":{"occ":[0,0,0,0,1,1,1,0,0,1,0,0]},"source":[{"enumerated_by":"ConfigEnumAllOccupations","step":12}]},"13":{"cache":{},"dof":{"occ":[0,0,0,0,1,1,1,0,1,1,0,0]},"source":[{"enumerated_by":"ConfigEnumAllOccupations","step":13}]},"14":{"cache":{},"dof":{"occ":[0,0,0,0,1,0,0,0,0,0,1,0]},"source":[{"enumerated_by":"ConfigEnumAllOccupations","step":14}]},"15":{"cache":{},"dof":{"occ":[0,0,0,0,1,1,0,0,0,0,1,0]},"source":[{"enumerated_by":"ConfigEnumAllOccupations","step":15}]},"16":{"cache":{},"dof":{"occ":[0,0,0,0,0,0,1,0,0,0,1,0]},"source":[{"enumerated_by":"ConfigEnumAllOccupations","step":16}]},"17":{"cache":{},"dof":{"occ":[0,0,0,0,1,0,1,0,0,0,1,0]},"source":[{"enumerated_by":"ConfigEnumAllOccupations","step":17}]},"18":{"cache":{},"dof":{"occ":[0,0,0,0,1,1,1,0,0,0,1,0]},"source":[{"enumerated_by":"ConfigEnumAllOccupations","step":18}]},"19":{"cache":{},"dof":{"occ":[0,0,0,0,0,0,1,1,0,0,1,0]},"source":[{"enumerated_by":"ConfigEnumAllOccupations","step":19}]},"2":{"cache":{},"dof":{"occ":[0,0,0,0,1,0,1,0,0,0,0,0]},"source":[{"enumerated_by":"ConfigEnumAllOccupations","step":2}]},"20":{"cache":{},"dof":{"occ":[0,0,0,0,1,0,1,1,0,0,1,0]},"source":[{"enumerated_by":"ConfigEnumAllOccupations","step":20}]},"21":{"cache":{},"dof":{"occ":[0,0,0,0,1,1,1,1,0,0,1,0]},"source":[{"enumerated_by":"ConfigEnumAllOccupations","step":21}]},"22":{"cache":{},"dof":{"occ":[0,0,0,0,1,1,0,0,1,0,1,0]},"source":[{"enumerated_by":"ConfigEnumAllOccupations","step":22}]},"23":{"cache":{},"dof":{"occ":[0,0,0,0,1,0,1,0,1,0,1,0]},"source":[{"enumerated_by":"ConfigEnumAllOccupations","step":23}]},"24":{"cache":{},"dof":{"occ":[0,0,0,0,1,1,1,0,1,0,1,0]},"source":[{"enumerated_by":"ConfigEnumAllOccupations","step":24}]},"25":{"cache":{},"dof":{"occ":[0,0,0,0,1,0,1,1,1,0,1,0]},"source":[{"enumerated_by":"ConfigEnumAllOccupations","step":25}]},"26":{"cache":{},"dof":{"occ":[0,0,0,0,1,1,1,1,1,0,1,0]},"source":[{"enumerated_by":"ConfigEnumAllOccupations","step":26}]},"27":{"cache":{},"dof":{"occ":[0,0,0,0,1,1,1,0,0,1,1,0]},"source":[{"enumerated_by":"ConfigEnumAllOccupations","step":27}]},"28":{"cache":{},"dof":{"occ":[0,0,0,0,1,1,1,0,1,1,1,0]},"source":[{"enumerated_by":"ConfigEnumAllOccupations","step":28}]},"29":{"cache":{},"dof":{"occ":[0,0,0,0,1,1,1,1,1,1,1,0]},"source":[{"enumerated_by":"ConfigEnumAllOccupations","step":29}]},"3":{"cache":{},"dof":{"occ":[0,0,0,0,1,1,1,0,0,0,0,0]},"source":[{"enumerated_by":"ConfigEnumAllOccupations","step":3}]},"30":{"cache":{},"dof":{"occ":[0,0,0,0,1,0,0,0,0,0,0,1]},"source":[{"enumerated_by":"ConfigEnumAllOccupations","step":30}]},"31":{"cache":{},"dof":{"occ":[0,0,0,0,1,0,1,0,0,0,0,1]},"source":[{"enumerated_by":"ConfigEnumAllOccupations","step":31}]},"32":{"cache":{},"dof":{"occ":[0,0,0,0,1,0,1,1,0,0,0,1]},"source":[{"enumerated_by":"ConfigEnumAllOccupations","step":32}]},"33":{"cache":{},"dof":{"occ":[0,0,0,0,1,0,1,0,1,0,0,1]},"source":[{"enumerated_by":"ConfigEnumAllOccupations","step":33}]},"34":{"cache":{},"dof":{"occ":[0,0,0,0,1,0,1,1,1,0,0,1]},"source":[{"enumerated_by":"ConfigEnumAllOccupations","step":34}]},"35":{"cache":{},"dof":{"occ":[0,0,0,0,1,0,1,0,0,1,0,1]},"source":[{"enumerated_by":"ConfigEnumAllOccupations","step":35}]},"36":{"cache":{},"dof":{"occ":[0,0,0,0,1,0,0,0,0,0,1,1]},"source":[{"enumerated_by":"ConfigEnumAllOccupations","step":36}]},"37":{"cache":{},"dof":{"occ":[0,0,0,0,1,0,1,0,0,0,1,1]},"source":[{"enumerated_by":"ConfigEnumAllOccupations","step":37}]},"38":{"cache":{},"dof":{"occ":[0,0,0,0,1,1,1,0,0,0,1,1]},"source":[{"enumerated_by":"ConfigEnumAllOccupations","step":38}]},"39":{"cache":{},"dof":{"occ":[0,0,0,0,1,0,1,1,0,0,1,1]},"source":[{"enumerated_by":"ConfigEnumAllOccupations","step":39}]},"4":{"cache":{},"dof":{"occ":[0,0,0,0,1,0,1,1,0,0,0,0]},"source":[{"enumerated_by":"ConfigEnumAllOccupations","step":4}]},"40":{"cache":{},"dof":{"occ":[0,0,0,0,1,1,0,0,1,0,1,1]},"source":[{"enumerated_by":"ConfigEnumAllOccupations","step":40}]},"41":{"cache":{},"dof":{"occ":[0,0,0,0,1,1,1,0,1,0,1,1]},"source":[{"enumerated_by":"ConfigEnumAllOccupations","step":41}]},"42":{"cache":{},"dof":{"occ":[0,0,0,0,1,0,1,1,1,0,1,1]},"source":[{"enumerated_by":"ConfigEnumAllOccupations","step":42}]},"43":{"cache":{},"dof":{"occ":[0,0,0,0,1,1,1,1,1,0,1,1]},"source":[{"enumerated_by":"ConfigEnumAllOccupations","step":43}]},"44":{"cache":{},"dof":{"occ":[0,0,0,0,1,1,1,0,0,1,1,1]},"source":[{"enumerated_by":"ConfigEnumAllOccupations","step":44}]},"5":{"cache":{},"dof":{"occ":[0,0,0,0,1,0,0,0,1,0,0,0]},"source":[{"enumerated_by":"ConfigEnumAllOccupations","step":5}]},"6":{"cache":{},"dof":{"occ":[0,0,0,0,1,1,0,0,1,0,0,0]},"source":[{"enumerated_by":"ConfigEnumAllOccupations","step":6}]},"7":{"cache":{},"dof":{"occ":[0,0,0,0,1,0,1,0,1,0,0,0]},"source":[{"enumerated_by":"ConfigEnumAllOccupations","step":7}]},"8":{"cache":{},"dof":{"occ":[0,0,0,0,1,1,1,0,1,0,0,0]},"source":[{"enumerated_by":"ConfigEnumAllOccupations","step":8}]},"9":{"cache":{},"dof":{"occ":[0,0,0,0,1,0,1,1,1,0,0,0]},"source":[{"enumerated_by":"ConfigEnumAllOccupations","step":9}]}},"SCEL2_2_1_1_0_1_1":{"0":{"cache":{},"dof":{"occ":[0,0,0,0,1,0,0,0,0,0,0,0]},"source":[{"enumerated_by":"ConfigEnumAllOccupations","step":0}]},"1":{"cache":{},"dof":{"occ":[0,0,0,0,0,0,1,0,0,0,0,0]},"source":[{"enumerated_by":"ConfigEnumAllOccupations","step":1}]},"10":{"cache":{},"dof":{"occ":[0,0,0,0,1,1,1,1,1,0,0,0]},"source":[{"enumerated_by":"ConfigEnumAllOccupations","step":10}]},"11":{"cache":{},"dof":{"occ":[0,0,0,0,1,0,1,0,0,1,0,0]},"source":[{"enumerated_by":"ConfigEnumAllOccupations","step":11}]},"12":{"cache":{},"dof":{"occ":[0,0,0,0,1,1,1,0,0,1,0,0]},"source":[{"enumerated_by":"ConfigEnumAllOccupations","step":12}]},"13":{"cache":{},"dof":{"occ":[0,0,0,0,1,1,1,0,1,1,0,0]},"source":[{"enumerated_by":"ConfigEnumAllOccupations","step":13}]},"14":{"cache":{},"dof":{"occ":[0,0,0,0,1,0,0,0,0,0,1,0]},"source":[{"enumerated_by":"ConfigEnumAllOccupations","step":14}]},"15":{"cache":{},"dof":{"occ":[0,0,0,0,1,1,0,0,0,0,1,0]},"source":[{"enumerated_by":"ConfigEnumAllOccupations","step":15}]},"16":{"cache":{},"dof":{"occ":[0,0,0,0,0,0,1,0,0,0,1,0]},"source":[{"enumerated_by":"ConfigEnumAllOccupations","step":16}]},"17":{"cache":{},"dof":{"occ":[0,0,0,0,1,0,1,0,0,0,1,0]},"source":[{"enumerated_by":"ConfigEnumAllOccupations","step":17}]},"18":{"cache":{},"dof":{"occ":[0,0,0,0,1,1,1,0,0,0,1,0]},"source":[{"enumerated_by":"ConfigEnumAllOccupations","step":18}]},"19":{"cache":{},"dof":{"occ":[0,0,0,0,0,0,1,1,0,0,1,0]},"source":[{"enumerated_by":"ConfigEnumAllOccupations","step":19}]},"2":{"cache":{},"dof":{"occ":[0,0,0,0,1,0,1,0,0,0,0,0]},"source":[{"enumerated_by":"ConfigEnumAllOccupations","step":2}]},"20":{"cache":{},"dof":{"occ":[0,0,0,0,1,0,1,1,0,0,1,0]},"source":[{"enumerated_by":"ConfigEnumAllOccupations","step":20}]},"21":{"cache":{},"dof":{"occ":[0,0,0,0,1,1,1,1,0,0,1,0]},"source":[{"enumerated_by":"ConfigEnumAllOccupations","step":21}]},"22":{"cache":{},"dof":{"occ":[0,0,0,0,1,1,0,0,1,0,1,0]},"source":[{"enumerated_by":"ConfigEnumAllOccupations","step":22}]},"23":{"cache":{},"dof":{"occ":[0,0,0,0,1,0,1,0,1,0,1,0]},"source":[{"enumerated_by":"ConfigEnumAllOccupations","step":23}]},"24":{"cache":{},"dof":{"occ":[0,0,0,0,1,1,1,0,1,0,1,0]},"source":[{"enumerated_by":"ConfigEnumAllOccupations","step":24}]},"25":{"cache":{},"dof":{"occ":[0,0,0,0,1,0,1,1,1,0,1,0]},"source":[{"enumerated_by":"ConfigEnumAllOccupations","step":25}]},"26":{"cache":{},"dof":{"occ":[0,0,0,0,1,1,1,1,1,0,1,0]},"source":[{"enumerated_by":"ConfigEnumAllOccupations","step":26}]},"27":{"cache":{},"dof":{"occ":[0,0,0,0,1,0,1,0,0,1,1,0]},"source":[{"enumerated_by":"ConfigEnumAllOccupations","step":27}]},"28":{"cache":{},"dof":{"occ":[0,0,0,0,1,1,1,0,0,1,1,0]},"source":[{"enumerated_by":"ConfigEnumAllOccupations","step":28}]},"29":{"cache":{},"dof":{"occ":[0,0,0,0,1,1,1,0,1,1,1,0]},"source":[{"enumerated_by":"ConfigEnumAllOccupations","step":29}]},"3":{"cache":{},"dof":{"occ":[0,0,0,0,1,1,1,0,0,0,0,0]},"source":[{"enumerated_by":"ConfigEnumAllOccupations","step":3}]},"30":{"cache":{},"dof":{"occ":[0,0,0,0,1,1,1,1,1,1,1,0]},"source":[{"enumerated_by":"ConfigEnumAllOccupations","step":30}]},"31":{"cache":{},"dof":{"occ":[0,0,0,0,1,0,0,0,0,0,0,1]},"source":[{"enumerated_by":"ConfigEnumAllOccupations","step":31}]},"32":{"cache":{},"dof":{"occ":[0,0,0,0,1,0,1,0,0,0,0,1]},"source":[{"enumerated_by":"ConfigEnumAllOccupations","step":32}]},"33":{"cache":{},"dof":{"occ":[0,0,0,0,1,0,1,1,0,0,0,1]},"source":[{"enumerated_by":"ConfigEnumAllOccupations","step":33}]},"34":{"cache":{},"dof":{"occ":[0,0,0,0,1,0,1,0,1,0,0,1]},"source":[{"enumerated_by":"ConfigEnumAllOccupations","step":34}]},"35":{"cache":{},"dof":{"occ":[0,0,0,0,1,0,1,1,1,0,0,1]},"source":[{"enumerated_by":"ConfigEnumAllOccupations","step":35}]},"36":{"cache":{},"dof":{"occ":[0,0,0,0,1,0,0,0,0,0,1,1]},"source":[{"enumerated_by":"ConfigEnumAllOccupations","step":36}]},"37":{"cache":{},"dof":{"occ":[0,0,0,0,1,0,1,0,0,0,1,1]},"source":[{"enumerated_by":"ConfigEnumAllOccupations","step":37}]},"38":{"cache":{},"dof":{"occ":[0,0,0,0,1,1,1,0,0,0,1,1]},"source":[{"enumerated_by":"ConfigEnumAllOccupations","step":38}]},"39":{"cache":{},"dof":{"occ":[0,0,0,0,1,0,1,1,0,0,1,1]},"source":[{"enumerated_by":"ConfigEnumAllOccupations","step":39}]},"4":{"cache":{},"dof":{"occ":[0,0,0,0,1,0,1,1,0,0,0,0]},"source":[{"enumerated_by":"ConfigEnumAllOccupations","step":4}]},"40":{"cache":{},"dof":{"occ":[0,0,0,0,1,1,0,0,1,0,1,1]},"source":[{"enumerated_by":"ConfigEnumAllOccupations","step":40}]},"41":{"cache":{},"dof":{"occ":[0,0,0,0,1,1,1,0,1,0,1,1]},"source":[{"enumerated_by":"ConfigEnumAllOccupations","step":41}]},"42":{"cache":{},"dof":{"occ":[0,0,0,0,1,0,1,1,1,0,1,1]},"source":[{"enumerated_by":"ConfigEnumAllOccupations","step":42}]},"43":{"cache":{},"dof":{"occ":[0,0,0,0,1,1,1,1,1,0,1,1]},"source":[{"enumerated_by":"ConfigEnumAllOccupations","step":43}]},"44":{"cache":{},"dof":{"occ":[0,0,0,0,1,1,1,0,0,1,1,1]},"source":[{"enumerated_by":"ConfigEnumAllOccupations","step":44}]},"5":{"cache":{},"dof":{"occ":[0,0,0,0,1,0,0,0,1,0,0,0]},"source":[{"enumerated_by":"ConfigEnumAllOccupations","step":5}]},"6":{"cache":{},"dof":{"occ":[0,0,0,0,1,1,0,0,1,0,0,0]},"source":[{"enumerated_by":"ConfigEnumAllOccupations","step":6}]},"7":{"cache":{},"dof":{"occ":[0,0,0,0,1,0,1,0,1,0,0,0]},"source":[{"enumerated_by":"ConfigEnumAllOccupations","step":7}]},"8":{"cache":{},"dof":{"occ":[0,0,0,0,1,1,1,0,1,0,0,0]},"source":[{"enumerated_by":"ConfigEnumAllOccupations","step":8}]},"9":{"cache":{},"dof":{"occ":[0,0,0,0,1,0,1,1,1,0,0,0]},"source":[{"enumerated_by":"ConfigEnumAllOccupations","step":9}]}},"SCEL3_1_1_3_0_0_0":{"0":{"cache":{},"dof":{"occ":[0,0,0,0,0,0,1,0,0,0,0,0,0,0,0,0,0,0]},"source":[{"enumerated_by":"ConfigEnumAllOccupations","step":0}]},"1":{"cache":{},"dof":{"occ":[0,0,0,0,0,0,1,1,0,0,0,0,0,0,0,0,0,0]},"source":[{"enumerated_by":"ConfigEnumAllOccupations","step":1}]},"10":{"cache":{},"dof":{"occ":[0,0,0,0,0,0,1,1,0,1,1,0,0,0,0,0,0,0]},"source":[{"enumerated_by":"ConfigEnumAllOccupations","step":10}]},"100":{"cache":{},"dof":{"occ":[0,0,0,0,0,0,1,1,1,1,0,0,0,1,1,0,0,0]},"source":[{"enumerated_by":"ConfigEnumAllOccupations","step":100}]},"101":{"cache":{},"dof":{"occ":[0,0,0,0,0,0,1,1,0,0,1,0,0,1,1,0,0,0]},"source":[{"enumerated_by":"ConfigEnumAllOccupations","step":101}]},"102":{"cache":{},"dof":{"occ":[0,0,0,0,0,0,1,1,0,1,1,0,0,1,1,0,0,0]},"source":[{"enumerated_by":"ConfigEnumAllOccupations","step":102}]},"103":{"cache":{},"dof":{"occ":[0,0,0,0,0,0,1,1,1,1,1,0,0,1,1,0,0,0]},"source":[{"enumerated_by":"ConfigEnumAllOccupations","step":103}]},"104":{"cache":{},"dof":{"occ":[0,0,0,0,0,0,1,1,0,0,0,1,0,1,1,0,0,0]},"source":[{"enumerated_by":"ConfigEnumAllOccupations","step":104}]},"105":{"cache":{},"dof":{"occ":[0,0,0,0,0,0,1,1,0,1,0,1,0,1,1,0,0,0]},"source":[{"enumerated_by":"ConfigEnumAllOccupations","step":105}]},"106":{"cache":{},"dof":{"occ":[0,0,0,0,0,0,1,1,0,0,1,1,0,1,1,0,0,0]},"source":[{"enumerated_by":"ConfigEnumAllOccupations","step":106}]},"107":{"cache":{},"dof":{"occ":[0,0,0,0,0,0,1,1,0,1,1,1,0,1,1,0,0,0]},"source":[{"enumerated_by":"ConfigEnumAllOccupations","step":107}]},"108":{"cache":{},"dof":{"occ":[0,0,0,0,0,0,1,1,1,1,0,0,1,1,1,0,0,0]},"source":[{"enumerated_by":"ConfigEnumAllOccupations","step":108}]},"109":{"cache":{},"dof":{"occ":[0,0,0,0,0,0,1,1,1,1,1,0,1,1,1,0,0,0]},"source":[{"enumerated_by":"ConfigEnumAllOccupations","step":109}]},"11":{"cache":{},"dof":{"occ":[0,0,0,0,0,0,1,1,1,1,1,0,0,0,0,0,0,0]},"source":[{"enumerated_by":"ConfigEnumAllOccupations","step":11}]},"110":{"cache":{},"dof":{"occ":[0,0,0,0,0,0,1,0,0,0,0,0,0,0,0,1,0,0]},"source":[{"enumerated_by":"ConfigEnumAllOccupations","step":110}]},"111":{"cache":{},"dof":{"occ":[0,0,0,0,0,0,1,1,0,0,0,0,0,0,0,1,0,0]},"source":[{"enumerated_by":"ConfigEnumAllOccupations","step":111}]},"112":{"cache":{},"dof":{"occ":[0,0,0,0,0,0,1,1,1,0,0,0,0,0,0,1,0,0]},"source":[{"enumerated_by":"ConfigEnumAllOccupations","step":112}]},"113":{"cache":{},"dof":{"occ":[0,0,0,0,0,0,0,0,0,1,0,0,0,0,0,1,0,0]},"source":[{"enumerated_by":"ConfigEnumAllOccupations","step":113}]},"114":{"cache":{},"dof":{"occ":[0,0,0,0,0,0,1,0,0,1,0,0,0,0,0,1,0,0]},"source":[{"enumerated_by":"ConfigEnumAllOccupations","step":114}]},"115":{"cache":{},"dof":{"occ":[0,0,0,0,0,0,1,1,0,1,0,0,0,0,0,1,0,0]},"source":[{"enumerated_by":"ConfigEnumAllOccupations","step":115}]},"116":{"cache":{},"dof":{"occ":[0,0,0,0,0,0,1,1,1,1,0,0,0,0,0,1,0,0]},"source":[{"enumerated_by":"ConfigEnumAllOccupations","step":116}]},"117":{"cache":{},"dof":{"occ":[0,0,0,0,0,0,1,0,0,0,1,0,0,0,0,1,0,0]},"source":[{"enumerated_by":"ConfigEnumAllOccupations","step":117}]},"118":{"cache":{},"dof":{"occ":[0,0,0,0,0,0,1,1,0,0,1,0,0,0,0,1,0,0]},"source":[{"enumerated_by":"ConfigEnumAllOccupations","step":118}]},"119":{"cache":{},"dof":{"occ":[0,0,0,0,0,0,0,0,0,1,1,0,0,0,0,1,0,0]},"source":[{"enumerated_by":"ConfigEnumAllOccupations","step":119}]},"12":{"cache":{},"dof":{"occ":[0,0,0,0,0,0,1,0,0,0,0,1,0,0,0,0,0,0]},"source":[{"enumerated_by":"ConfigEnumAllOccupations","step":12}]},"120":{"cache":{},"dof":{"occ":[0,0,0,0,0,0,1,0,0,1,1,0,0,0,0,1,0,0]},"source":[{"enumerated_by":"ConfigEnumAllOccupations","step":120}]},"121":{"cache":{},"dof":{"occ":[0,0,0,0,0,0,1,1,0,1,1,0,0,0,0,1,0,0]},"source":[{"enumerated_by":"ConfigEnumAllOccupations","step":121}]},"122":{"cache":{},"dof":{"occ":[0,0,0,0,0,0,1,1,1,1,1,0,0,0,0,1,0,0]},"source":[{"enumerated_by":"ConfigEnumAllOccupations","step":122}]},"123":{"cache":{},"dof":{"occ":[0,0,0,0,0,0,1,0,0,0,0,1,0,0,0,1,0,0]},"source":[{"enumerated_by":"ConfigEnumAllOccupations","step":123}]},"124":{"cache":{},"dof":{"occ":[0,0,0,0,0,0,1,1,0,0,0,1,0,0,0,1,0,0]},"source":[{"enumerated_by":"ConfigEnumAllOccupations","step":124}]},"125":{"cache":{},"dof":{"occ":[0,0,0,0,0,0,1,0,0,1,0,1,0,0,0,1,0,0]},"source":[{"enumerated_by":"ConfigEnumAllOccupations","step":125}]},"126":{"cache":{},"dof":{"occ":[0,0,0,0,0,0,1,1,0,1,0,1,0,0,0,1,0,0]},"source":[{"enumerated_by":"ConfigEnumAllOccupations","step":126}]},"127":{"cache":{},"dof":{"occ":[0,0,0,0,0,0,1,0,0,0,1,1,0,0,0,1,0,0]},"source":[{"enumerated_by":"ConfigEnumAllOccupations","step":127}]},"128":{"cache":{},"dof":{"occ":[0,0,0,0,0,0,1,1,0,0,1,1,0,0,0,1,0,0]},"source":[{"enumerated_by":"ConfigEnumAllOccupations","step":128}]},"129":{"cache":{},"dof":{"occ":[0,0,0,0,0,0,0,0,0,1,1,1,0,0,0,1,0,0]},"source":[{"enumerated_by":"ConfigEnumAllOccupations","step":129}]},"13":{"cache":{},"dof":{"occ":[0,0,0,0,0,0,1,1,0,0,0,1,0,0,0,0,0,0]},"source":[{"enumerated_by":"ConfigEnumAllOccupations","step":13}]},"130":{"cache":{},"dof":{"occ":[0,0,0,0,0,0,1,0,0,1,1,1,0,0,0,1,0,0]},"source":[{"enumerated_by":"ConfigEnumAllOccupations","step":130}]},"131":{"cache":{},"dof":{"occ":[0,0,0,0,0,0,1,1,0,1,1,1,0,0,0,1,0,0]},"source":[{"enumerated_by":"ConfigEnumAllOccupations","step":131}]},"132":{"cache":{},"dof":{"occ":[0,0,0,0,0,0,1,1,1,1,1,1,0,0,0,1,0,0]},"source":[{"enumerated_by":"ConfigEnumAllOccupations","step":132}]},"133":{"cache":{},"dof":{"occ":[0,0,0,0,0,0,1,1,0,0,0,0,1,0,0,1,0,0]},"source":[{"enumerated_by":"ConfigEnumAllOccupations","step":133}]},"134":{"cache":{},"dof":{"occ":[0,0,0,0,0,0,1,1,1,0,0,0,1,0,0,1,0,0]},"source":[{"enumerated_by":"ConfigEnumAllOccupations","step":134}]},"135":{"cache":{},"dof":{"occ":[0,0,0,0,0,0,1,0,0,1,0,0,1,0,0,1,0,0]},"source":[{"enumerated_by":"ConfigEnumAllOccupations","step":135}]},"136":{"cache":{},"dof":{"occ":[0,0,0,0,0,0,1,1,0,1,0,0,1,0,0,1,0,0]},"source":[{"enumerated_by":"ConfigEnumAllOccupations","step":136}]},"137":{"cache":{},"dof":{"occ":[0,0,0,0,0,0,1,1,1,1,0,0,1,0,0,1,0,0]},"source":[{"enumerated_by":"ConfigEnumAllOccupations","step":137}]},"138":{"cache":{},"dof":{"occ":[0,0,0,0,0,0,1,1,0,0,1,0,1,0,0,1,0,0]},"source":[{"enumerated_by":"ConfigEnumAllOccupations","step":138}]},"139":{"cache":{},"dof":{"occ":[0,0,0,0,0,0,1,0,0,1,1,0,1,0,0,1,0,0]},"source":[{"enumerated_by":"ConfigEnumAllOccupations","step":139}]},"14":{"cache":{},"dof":{"occ":[0,0,0,0,0,0,1,0,0,1,0,1,0,0,0,0,0,0]},"source":[{"enumerated_by":"ConfigEnumAllOccupations","step":14}]},"140":{"cache":{},"dof":{"occ":[0,0,0,0,0,0,1,1,0,1,1,0,1,0,0,1,0,0]},"source":[{"enumerated_by":"ConfigEnumAllOccupations","step":140}]},"141":{"cache":{},"dof":{"occ":[0,0,0,0,0,0,1,1,1,1,1,0,1,0,0,1,0,0]},"source":[{"enumerated_by":"ConfigEnumAllOccupations","step":141}]},"142":{"cache":{},"dof":{"occ":[0,0,0,0,0,0,1,1,0,0,0,1,1,0,0,1,0,0]},"source":[{"enumerated_by":"ConfigEnumAllOccupations","step":142}]},"143":{"cache":{},"dof":{"occ":[0,0,0,0,0,0,1,0,0,1,0,1,1,0,0,1,0,0]},"source":[{"enumerated_by":"ConfigEnumAllOccupations","step":143}]},"144":{"cache":{},"dof":{"occ":[0,0,0,0,0,0,1,1,0,1,0,1,1,0,0,1,0,0]},"source":[{"enumerated_by":"ConfigEnumAllOccupations","step":144}]},"145":{"cache":{},"dof":{"occ":[0,0,0,0,0,0,1,1,0,0,1,1,1,0,0,1,0,0]},"source":[{"enumerated_by":"ConfigEnumAllOccupations","step":145}]},"146":{"cache":{},"dof":{"occ":[0,0,0,0,0,0,1,0,0,1,1,1,1,0,0,1,0,0]},"source":[{"enumerated_by":"ConfigEnumAllOccupations","step":146}]},"147":{"cache":{},"dof":{"occ":[0,0,0,0,0,0,1,1,0,1,1,1,1,0,0,1,0,0]},"source":[{"enumerated_by":"ConfigEnumAllOccupations","step":147}]},"148":{"cache":{},"dof":{"occ":[0,0,0,0,0,0,1,1,1,1,1,1,1,0,0,1,0,0]},"source":[{"enumerated_by":"ConfigEnumAllOccupations","step":148}]},"149":{"cache":{},"dof":{"occ":[0,0,0,0,0,0,1,1,0,0,0,0,0,1,0,1,0,0]},"source":[{"enumerated_by":"ConfigEnumAllOccupations","step":149}]},"15":{"cache":{},"dof":{"occ":[0,0,0,0,0,0,1,1,0,1,0,1,0,0,0,0,0,0]},"source":[{"enumerated_by":"ConfigEnumAllOccupations","step":15}]},"150":{"cache":{},"dof":{"occ":[0,0,0,0,0,0,1,0,0,1,0,0,0,1,0,1,0,0]},"source":[{"enumerated_by":"ConfigEnumAllOccupations","step":150}]},"151":{"cache":{},"dof":{"occ":[0,0,0,0,0,0,1,1,0,1,0,0,0,1,0,1,0,0]},"source":[{"enumerated_by":"ConfigEnumAllOccupations","step":151}]},"152":{"cache":{},"dof":{"occ":[0,0,0,0,0,0,1,1,1,1,0,0,0,1,0,1,0,0]},"source":[{"enumerated_by":"ConfigEnumAllOccupations","step":152}]},"153":{"cache":{},"dof":{"occ":[0,0,0,0,0,0,1,0,0,0,1,0,0,1,0,1,0,0]},"source":[{"enumerated_by":"ConfigEnumAllOccupations","step":153}]},"154":{"cache":{},"dof":{"occ":[0,0,0,0,0,0,1,1,0,0,1,0,0,1,0,1,0,0]},"source":[{"enumerated_by":"ConfigEnumAllOccupations","step":154}]},"155":{"cache":{},"dof":{"occ":[0,0,0,0,0,0,1,0,0,1,1,0,0,1,0,1,0,0]},"source":[{"enumerated_by":"ConfigEnumAllOccupations","step":155}]},"156":{"cache":{},"dof":{"occ":[0,0,0,0,0,0,1,1,0,1,1,0,0,1,0,1,0,0]},"source":[{"enumerated_by":"ConfigEnumAllOccupations","step":156}]},"157":{"cache":{},"dof":{"occ":[0,0,0,0,0,0,1,1,1,1,1,0,0,1,0,1,0,0]},"source":[{"enumerated_by":"ConfigEnumAllOccupations","step":157}]},"158":{"cache":{},"dof":{"occ":[0,0,0,0,0,0,1,1,0,0,0,1,0,1,0,1,0,0]},"source":[{"enumerated_by":"ConfigEnumAllOccupations","step":158}]},"159":{"cache":{},"dof":{"occ":[0,0,0,0,0,0,1,0,0,1,0,1,0,1,0,1,0,0]},"source":[{"enumerated_by":"ConfigEnumAllOccupations","step":159}]},"16":{"cache":{},"dof":{"occ":[0,0,0,0,0,0,1,0,0,0,1,1,0,0,0,0,0,0]},"source":[{"enumerated_by":"ConfigEnumAllOccupations","step":16}]},"160":{"cache":{},"dof":{"occ":[0,0,0,0,0,0,1,1,0,1,0,1,0,1,0,1,0,0]},"source":[{"enumerated_by":"ConfigEnumAllOccupations","step":160}]},"161":{"cache":{},"dof":{"occ":[0,0,0,0,0,0,1,0,0,0,1,1,0,1,0,1,0,0]},"source":[{"enumerated_by":"ConfigEnumAllOccupations","step":161}]},"162":{"cache":{},"dof":{"occ":[0,0,0,0,0,0,1,1,0,0,1,1,0,1,0,1,0,0]},"source":[{"enumerated_by":"ConfigEnumAllOccupations","step":162}]},"163":{"cache":{},"dof":{"occ":[0,0,0,0,0,0,1,0,0,1,1,1,0,1,0,1,0,0]},"source":[{"enumerated_by":"ConfigEnumAllOccupations","step":163}]},"164":{"cache":{},"dof":{"occ":[0,0,0,0,0,0,1,1,0,1,1,1,0,1,0,1,0,0]},"source":[{"enumerated_by":"ConfigEnumAllOccupations","step":164}]},"165":{"cache":{},"dof":{"occ":[0,0,0,0,0,0,1,1,1,0,0,0,1,1,0,1,0,0]},"source":[{"enumerated_by":"ConfigEnumAllOccupations","step":165}]},"166":{"cache":{},"dof":{"occ":[0,0,0,0,0,0,1,1,0,1,0,0,1,1,0,1,0,0]},"source":[{"enumerated_by":"ConfigEnumAllOccupations","step":166}]},"167":{"cache":{},"dof":{"occ":[0,0,0,0,0,0,1,1,1,1,0,0,1,1,0,1,0,0]},"source":[{"enumerated_by":"ConfigEnumAllOccupations","step":167}]},"168":{"cache":{},"dof":{"occ":[0,0,0,0,0,0,1,1,0,0,1,0,1,1,0,1,0,0]},"source":[{"enumerated_by":"ConfigEnumAllOccupations","step":168}]},"169":{"cache":{},"dof":{"occ":[0,0,0,0,0,0,1,1,0,1,1,0,1,1,0,1,0,0]},"source":[{"enumerated_by":"ConfigEnumAllOccupations","step":169}]},"17":{"cache":{},"dof":{"occ":[0,0,0,0,0,0,1,1,0,0,1,1,0,0,0,0,0,0]},"source":[{"enumerated_by":"ConfigEnumAllOccupations","step":17}]},"170":{"cache":{},"dof":{"occ":[0,0,0,0,0,0,1,1,1,1,1,0,1,1,0,1,0,0]},"source":[{"enumerated_by":"ConfigEnumAllOccupations","step":170}]},"171":{"cache":{},"dof":{"occ":[0,0,0,0,0,0,1,1,0,1,0,1,1,1,0,1,0,0]},"source":[{"enumerated_by":"ConfigEnumAllOccupations","step":171}]},"172":{"cache":{},"dof":{"occ":[0,0,0,0,0,0,1,1,0,0,1,1,1,1,0,1,0,0]},"source":[{"enumerated_by":"ConfigEnumAllOccupations","step":172}]},"173":{"cache":{},"dof":{"occ":[0,0,0,0,0,0,1,1,0,1,1,1,1,1,0,1,0,0]},"source":[{"enumerated_by":"ConfigEnumAllOccupations","step":173}]},"174":{"cache":{},"dof":{"occ":[0,0,0,0,0,0,1,1,1,1,1,1,1,1,0,1,0,0]},"source":[{"enumerated_by":"ConfigEnumAllOccupations","step":174}]},"175":{"cache":{},"dof":{"occ":[0,0,0,0,0,0,1,1,0,0,0,0,0,0,1,1,0,0]},"source":[{"enumerated_by":"ConfigEnumAllOccupations","step":175}]},"176":{"cache":{},"dof":{"occ":[0,0,0,0,0,0,1,0,0,1,0,0,0,0,1,1,0,0]},"source":[{"enumerated_by":"ConfigEnumAllOccupations","step":176}]},"177":{"cache":{},"dof":{"occ":[0,0,0,0,0,0,1,1,0,1,0,0,0,0,1,1,0,0]},"source":[{"enumerated_by":"ConfigEnumAllOccupations","step":177}]},"178":{"cache":{},"dof":{"occ":[0,0,0,0,0,0,1,1,1,1,0,0,0,0,1,1,0,0]},"source":[{"enumerated_by":"ConfigEnumAllOccupations","step":178}]},"179":{"cache":{},"dof":{"occ":[0,0,0,0,0,0,1,0,0,0,1,0,0,0,1,1,0,0]},"source":[{"enumerated_by":"ConfigEnumAllOccupations","step":179}]},"18":{"cache":{},"dof":{"occ":[0,0,0,0,0,0,1,0,0,1,1,1,0,0,0,0,0,0]},"source":[{"enumerated_by":"ConfigEnumAllOccupations","step":18}]},"180":{"cache":{},"dof":{"occ":[0,0,0,0,0,0,1,1,0,0,1,0,0,0,1,1,0,0]},"source":[{"enumerated_by":"ConfigEnumAllOccupations","step":180}]},"181":{"cache":{},"dof":{"occ":[0,0,0,0,0,0,1,0,0,1,1,0,0,0,1,1,0,0]},"source":[{"enumerated_by":"ConfigEnumAllOccupations","step":181}]},"182":{"cache":{},"dof":{"occ":[0,0,0,0,0,0,1,1,0,1,1,0,0,0,1,1,0,0]},"source":[{"enumerated_by":"ConfigEnumAllOccupations","step":182}]},"183":{"cache":{},"dof":{"occ":[0,0,0,0,0,0,1,1,1,1,1,0,0,0,1,1,0,0]},"source":[{"enumerated_by":"ConfigEnumAllOccupations","step":183}]},"184":{"cache":{},"dof":{"occ":[0,0,0,0,0,0,1,0,0,0,0,1,0,0,1,1,0,0]},"source":[{"enumerated_by":"ConfigEnumAllOccupations","step":184}]},"185":{"cache":{},"dof":{"occ":[0,0,0,0,0,0,1,1,0,0,0,1,0,0,1,1,0,0]},"source":[{"enumerated_by":"ConfigEnumAllOccupations","step":185}]},"186":{"cache":{},"dof":{"occ":[0,0,0,0,0,0,1,0,0,1,0,1,0,0,1,1,0,0]},"source":[{"enumerated_by":"ConfigEnumAllOccupations","step":186}]},"187":{"cache":{},"dof":{"occ":[0,0,0,0,0,0,1,1,0,1,0,1,0,0,1,1,0,0]},"source":[{"enumerated_by":"ConfigEnumAllOccupations","step":187}]},"188":{"cache":{},"dof":{"occ":[0,0,0,0,0,0,1,0,0,0,1,1,0,0,1,1,0,0]},"source":[{"enumerated_by":"ConfigEnumAllOccupations","step":188}]},"189":{"cache":{},"dof":{"occ":[0,0,0,0,0,0,1,1,0,0,1,1,0,0,1,1,0,0]},"source":[{"enumerated_by":"ConfigEnumAllOccupations","step":189}]},"19":{"cache":{},"dof":{"occ":[0,0,0,0,0,0,1,1,0,1,1,1,0,0,0,0,0,0]},"source":[{"enumerated_by":"ConfigEnumAllOccupations","step":19}]},"190":{"cache":{},"dof":{"occ":[0,0,0,0,0,0,1,0,0,1,1,1,0,0,1,1,0,0]},"source":[{"enumerated_by":"ConfigEnumAllOccupations","step":190}]},"191":{"cache":{},"dof":{"occ":[0,0,0,0,0,0,1,1,0,1,1,1,0,0,1,1,0,0]},"source":[{"enumerated_by":"ConfigEnumAllOccupations","step":191}]},"192":{"cache":{},"dof":{"occ":[0,0,0,0,0,0,1,1,0,1,0,0,1,0,1,1,0,0]},"source":[{"enumerated_by":"ConfigEnumAllOccupations","step":192}]},"193":{"cache":{},"dof":{"occ":[0,0,0,0,0,0,1,1,1,1,0,0,1,0,1,1,0,0]},"source":[{"enumerated_by":"ConfigEnumAllOccupations","step":193}]},"194":{"cache":{},"dof":{"occ":[0,0,0,0,0,0,1,1,0,1,1,0,1,0,1,1,0,0]},"source":[{"enumerated_by":"ConfigEnumAllOccupations","step":194}]},"195":{"cache":{},"dof":{"occ":[0,0,0,0,0,0,1,1,1,1,1,0,1,0,1,1,0,0]},"source":[{"enumerated_by":"ConfigEnumAllOccupations","step":195}]},"196":{"cache":{},"dof":{"occ":[0,0,0,0,0,0,1,1,0,1,0,1,1,0,1,1,0,0]},"source":[{"enumerated_by":"ConfigEnumAllOccupations","step":196}]},"197":{"cache":{},"dof":{"occ":[0,0,0,0,0,0,1,1,0,1,1,1,1,0,1,1,0,0]},"source":[{"enumerated_by":"ConfigEnumAllOccupations","step":197}]},"198":{"cache":{},"dof":{"occ":[0,0,0,0,0,0,1,1,0,1,0,0,0,1,1,1,0,0]},"source":[{"enumerated_by":"ConfigEnumAllOccupations","step":198}]},"199":{"cache":{},"dof":{"occ":[0,0,0,0,0,0,1,1,1,1,0,0,0,1,1,1,0,0]},"source":[{"enumerated_by":"ConfigEnumAllOccupations","step":199}]},"2":{"cache":{},"dof":{"occ":[0,0,0,0,0,0,0,0,0,1,0,0,0,0,0,0,0,0]},"source":[{"enumerated_by":"ConfigEnumAllOccupations","step":2}]},"20":{"cache":{},"dof":{"occ":[0,0,0,0,0,0,1,0,0,0,0,0,1,0,0,0,0,0]},"source":[{"enumerated_by":"ConfigEnumAllOccupations","step":20}]},"200":{"cache":{},"dof":{"occ":[0,0,0,0,0,0,1,1,0,0,1,0,0,1,1,1,0,0]},"source":[{"enumerated_by":"ConfigEnumAllOccupations","step":200}]},"201":{"cache":{},"dof":{"occ":[0,0,0,0,0,0,1,1,0,1,1,0,0,1,1,1,0,0]},"source":[{"enumerated_by":"ConfigEnumAllOccupations","step":201}]},"202":{"cache":{},"dof":{"occ":[0,0,0,0,0,0,1,1,1,1,1,0,0,1,1,1,0,0]},"source":[{"enumerated_by":"ConfigEnumAllOccupations","step":202}]},"203":{"cache":{},"dof":{"occ":[0,0,0,0,0,0,1,1,0,0,0,1,0,1,1,1,0,0]},"source":[{"enumerated_by":"ConfigEnumAllOccupations","step":203}]},"204":{"cache":{},"dof":{"occ":[0,0,0,0,0,0,1,1,0,1,0,1,0,1,1,1,0,0]},"source":[{"enumerated_by":"ConfigEnumAllOccupations","step":204}]},"205":{"cache":{},"dof":{"occ":[0,0,0,0,0,0,1,1,0,0,1,1,0,1,1,1,0,0]},"source":[{"enumerated_by":"ConfigEnumAllOccupations","step":205}]},"206":{"cache":{},"dof":{"occ":[0,0,0,0,0,0,1,1,0,1,1,1,0,1,1,1,0,0]},"source":[{"enumerated_by":"ConfigEnumAllOccupations","step":206}]},"207":{"cache":{},"dof":{"occ":[0,0,0,0,0,0,1,1,1,1,0,0,1,1,1,1,0,0]},"source":[{"enumerated_by":"ConfigEnumAllOccupations","step":207}]},"208":{"cache":{},"dof":{"occ":[0,0,0,0,0,0,1,1,1,1,1,0,1,1,1,1,0,0]},"source":[{"enumerated_by":"ConfigEnumAllOccupations","step":208}]},"209":{"cache":{},"dof":{"occ":[0,0,0,0,0,0,1,1,1,1,1,1,1,1,1,1,0,0]},"source":[{"enumerated_by":"ConfigEnumAllOccupations","step":209}]},"21":{"cache":{},"dof":{"occ":[0,0,0,0,0,0,1,1,0,0,0,0,1,0,0,0,0,0]},"source":[{"enumerated_by":"ConfigEnumAllOccupations","step":21}]},"210":{"cache":{},"dof":{"occ":[0,0,0,0,0,0,1,0,0,0,0,0,0,0,0,0,1,0]},"source":[{"enumerated_by":"ConfigEnumAllOccupations","step":210}]},"211":{"cache":{},"dof":{"occ":[0,0,0,0,0,0,1,1,0,0,0,0,0,0,0,0,1,0]},"source":[{"enumerated_by":"ConfigEnumAllOccupations","step":211}]},"212":{"cache":{},"dof":{"occ":[0,0,0,0,0,0,0,0,0,1,0,0,0,0,0,0,1,0]},"source":[{"enumerated_by":"ConfigEnumAllOccupations","step":212}]},"213":{"cache":{},"dof":{"occ":[0,0,0,0,0,0,1,0,0,1,0,0,0,0,0,0,1,0]},"source":[{"enumerated_by":"ConfigEnumAllOccupations","step":213}]},"214":{"cache":{},"dof":{"occ":[0,0,0,0,0,0,1,1,0,1,0,0,0,0,0,0,1,0]},"source":[{"enumerated_by":"ConfigEnumAllOccupations","step":214}]},"215":{"cache":{},"dof":{"occ":[0,0,0,0,0,0,1,1,1,1,0,0,0,0,0,0,1,0]},"source":[{"enumerated_by":"ConfigEnumAllOccupations","step":215}]},"216":{"cache":{},"dof":{"occ":[0,0,0,0,0,0,1,0,0,0,1,0,0,0,0,0,1,0]},"source":[{"enumerated_by":"ConfigEnumAllOccupations","step":216}]},"217":{"cache":{},"dof":{"occ":[0,0,0,0,0,0,1,1,0,0,1,0,0,0,0,0,1,0]},"source":[{"enumerated_by":"ConfigEnumAllOccupations","step":217}]},"218":{"cache":{},"dof":{"occ":[0,0,0,0,0,0,0,0,0,1,1,0,0,0,0,0,1,0]},"source":[{"enumerated_by":"ConfigEnumAllOccupations","step":218}]},"219":{"cache":{},"dof":{"occ":[0,0,0,0,0,0,1,0,0,1,1,0,0,0,0,0,1,0]},"source":[{"enumerated_by":"ConfigEnumAllOccupations","step":219}]},"22":{"cache":{},"dof":{"occ":[0,0,0,0,0,0,1,1,1,0,0,0,1,0,0,0,0,0]},"source":[{"enumerated_by":"ConfigEnumAllOccupations","step":22}]},"220":{"cache":{},"dof":{"occ":[0,0,0,0,0,0,1,1,0,1,1,0,0,0,0,0,1,0]},"source":[{"enumerated_by":"ConfigEnumAllOccupations","step":220}]},"221":{"cache":{},"dof":{"occ":[0,0,0,0,0,0,1,1,1,1,1,0,0,0,0,0,1,0]},"source":[{"enumerated_by":"ConfigEnumAllOccupations","step":221}]},"222":{"cache":{},"dof":{"occ":[0,0,0,0,0,0,1,0,0,0,0,1,0,0,0,0,1,0]},"source":[{"enumerated_by":"ConfigEnumAllOccupations","step":222}]},"223":{"cache":{},"dof":{"occ":[0,0,0,0,0,0,1,1,0,0,0,1,0,0,0,0,1,0]},"source":[{"enumerated_by":"ConfigEnumAllOccupations","step":223}]},"224":{"cache":{},"dof":{"occ":[0,0,0,0,0,0,1,0,0,1,0,1,0,0,0,0,1,0]},"source":[{"enumerated_by":"ConfigEnumAllOccupations","step":224}]},"225":{"cache":{},"dof":{"occ":[0,0,0,0,0,0,1,1,0,1,0,1,0,0,0,0,1,0]},"source":[{"enumerated_by":"ConfigEnumAllOccupations","step":225}]},"226":{"cache":{},"dof":{"occ":[0,0,0,0,0,0,1,0,0,0,1,1,0,0,0,0,1,0]},"source":[{"enumerated_by":"ConfigEnumAllOccupations","step":226}]},"227":{"cache":{},"dof":{"occ":[0,0,0,0,0,0,1,1,0,0,1,1,0,0,0,0,1,0]},"source":[{"enumerated_by":"ConfigEnumAllOccupations","step":227}]},"228":{"cache":{},"dof":{"occ":[0,0,0,0,0,0,1,0,0,1,1,1,0,0,0,0,1,0]},"source":[{"enumerated_by":"ConfigEnumAllOccupations","step":228}]},"229":{"cache":{},"dof":{"occ":[0,0,0,0,0,0,1,1,0,1,1,1,0,0,0,0,1,0]},"source":[{"enumerated_by":"ConfigEnumAllOccupations","step":229}]},"23":{"cache":{},"dof":{"occ":[0,0,0,0,0,0,1,0,0,1,0,0,1,0,0,0,0,0]},"source":[{"enumerated_by":"ConfigEnumAllOccupations","step":23}]},"230":{"cache":{},"dof":{"occ":[0,0,0,0,0,0,1,1,0,0,0,0,1,0,0,0,1,0]},"source":[{"enumerated_by":"ConfigEnumAllOccupations","step":230}]},"231":{"cache":{},"dof":{"occ":[0,0,0,0,0,0,1,1,1,0,0,0,1,0,0,0,1,0]},"source":[{"enumerated_by":"ConfigEnumAllOccupations","step":231}]},"232":{"cache":{},"dof":{"occ":[0,0,0,0,0,0,1,0,0,1,0,0,1,0,0,0,1,0]},"source":[{"enumerated_by":"ConfigEnumAllOccupations","step":232}]},"233":{"cache":{},"dof":{"occ":[0,0,0,0,0,0,1,1,0,1,0,0,1,0,0,0,1,0]},"source":[{"enumerated_by":"ConfigEnumAllOccupations","step":233}]},"234":{"cache":{},"dof":{"occ":[0,0,0,0,0,0,1,1,1,1,0,0,1,0,0,0,1,0]},"source":[{"enumerated_by":"ConfigEnumAllOccupations","step":234}]},"235":{"cache":{},"dof":{"occ":[0,0,0,0,0,0,1,0,0,0,1,0,1,0,0,0,1,0]},"source":[{"enumerated_by":"ConfigEnumAllOccupations","step":235}]},"236":{"cache":{},"dof":{"occ":[0,0,0,0,0,0,1,1,0,0,1,0,1,0,0,0,1,0]},"source":[{"enumerated_by":"ConfigEnumAllOccupations","step":236}]},"237":{"cache":{},"dof":{"occ":[0,0,0,0,0,0,1,0,0,1,1,0,1,0,0,0,1,0]},"source":[{"enumerated_by":"ConfigEnumAllOccupations","step":237}]},"238":{"cache":{},"dof":{"occ":[0,0,0,0,0,0,1,1,0,1,1,0,1,0,0,0,1,0]},"source":[{"enumerated_by":"ConfigEnumAllOccupations","step":238}]},"239":{"cache":{},"dof":{"occ":[0,0,0,0,0,0,1,1,1,1,1,0,1,0,0,0,1,0]},"source":[{"enumerated_by":"ConfigEnumAllOccupations","step":239}]},"24":{"cache":{},"dof":{"occ":[0,0,0,0,0,0,1,1,0,1,0,0,1,0,0,0,0,0]},"source":[{"enumerated_by":"ConfigEnumAllOccupations","step":24}]},"240":{"cache":{},"dof":{"occ":[0,0,0,0,0,0,1,0,0,0,0,1,1,0,0,0,1,0]},"source":[{"enumerated_by":"ConfigEnumAllOccupations","step":240}]},"241":{"cache":{},"dof":{"occ":[0,0,0,0,0,0,1,1,0,0,0,1,1,0,0,0,1,0]},"source":[{"enumerated_by":"ConfigEnumAllOccupations","step":241}]},"242":{"cache":{},"dof":{"occ":[0,0,0,0,0,0,1,0,0,1,0,1,1,0,0,0,1,0]},"source":[{"enumerated_by":"ConfigEnumAllOccupations","step":242}]},"243":{"cache":{},"dof":{"occ":[0,0,0,0,0,0,1,1,0,1,0,1,1,0,0,0,1,0]},"source":[{"enumerated_by":"ConfigEnumAllOccupations","step":243}]},"244":{"cache":{},"dof":{"occ":[0,0,0,0,0,0,1,0,0,0,1,1,1,0,0,0,1,0]},"source":[{"enumerated_by":"ConfigEnumAllOccupations","step":244}]},"245":{"cache":{},"dof":{"occ":[0,0,0,0,0,0,1,1,0,0,1,1,1,0,0,0,1,0]},"source":[{"enumerated_by":"ConfigEnumAllOccupations","step":245}]},"246":{"cache":{},"dof":{"occ":[0,0,0,0,0,0,1,0,0,1,1,1,1,0,0,0,1,0]},"source":[{"enumerated_by":"ConfigEnumAllOccupations","step":246}]},"247":{"cache":{},"dof":{"occ":[0,0,0,0,0,0,1,1,0,1,1,1,1,0,0,0,1,0]},"source":[{"enumerated_by":"ConfigEnumAllOccupations","step":247}]},"248":{"cache":{},"dof":{"occ":[0,0,0,0,0,0,1,1,1,1,1,1,1,0,0,0,1,0]},"source":[{"enumerated_by":"ConfigEnumAllOccupations","step":248}]},"249":{"cache":{},"dof":{"occ":[0,0,0,0,0,0,1,1,0,0,0,0,0,1,0,0,1,0]},"source":[{"enumerated_by":"ConfigEnumAllOccupations","step":249}]},"25":{"cache":{},"dof":{"occ":[0,0,0,0,0,0,1,1,1,1,0,0,1,0,0,0,0,0]},"source":[{"enumerated_by":"ConfigEnumAllOccupations","step":25}]},"250":{"cache":{},"dof":{"occ":[0,0,0,0,0,0,1,0,0,1,0,0,0,1,0,0,1,0]},"source":[{"enumerated_by":"ConfigEnumAllOccupations","step":250}]},"251":{"cache":{},"dof":{"occ":[0,0,0,0,0,0,1,1,0,1,0,0,0,1,0,0,1,0]},"source":[{"enumerated_by":"ConfigEnumAllOccupations","step":251}]},"252":{"cache":{},"dof":{"occ":[0,0,0,0,0,0,1,1,1,1,0,0,0,1,0,0,1,0]},"source":[{"enumerated_by":"ConfigEnumAllOccupations","step":252}]},"253":{"cache":{},"dof":{"occ":[0,0,0,0,0,0,1,1,0,0,1,0,0,1,0,0,1,0]},"source":[{"enumerated_by":"ConfigEnumAllOccupations","step":253}]},"254":{"cache":{},"dof":{"occ":[0,0,0,0,0,0,1,0,0,1,1,0,0,1,0,0,1,0]},"source":[{"enumerated_by":"ConfigEnumAllOccupations","step":254}]},"255":{"cache":{},"dof":{"occ":[0,0,0,0,0,0,1,1,0,1,1,0,0,1,0,0,1,0]},"source":[{"enumerated_by":"ConfigEnumAllOccupations","step":255}]},"256":{"cache":{},"dof":{"occ":[0,0,0,0,0,0,1,1,1,1,1,0,0,1,0,0,1,0]},"source":[{"enumerated_by":"ConfigEnumAllOccupations","step":256}]},"257":{"cache":{},"dof":{"occ":[0,0,0,0,0,0,1,1,0,0,0,1,0,1,0,0,1,0]},"source":[{"enumerated_by":"ConfigEnumAllOccupations","step":257}]},"258":{"cache":{},"dof":{"occ":[0,0,0,0,0,0,1,0,0,1,0,1,0,1,0,0,1,0]},"source":[{"enumerated_by":"ConfigEnumAllOccupations","step":258}]},"259":{"cache":{},"dof":{"occ":[0,0,0,0,0,0,1,1,0,1,0,1,0,1,0,0,1,0]},"source":[{"enumerated_by":"ConfigEnumAllOccupations","step":259}]},"26":{"cache":{},"dof":{"occ":[0,0,0,0,0,0,1,0,0,0,1,0,1,0,0,0,0,0]},"source":[{"enumerated_by":"ConfigEnumAllOccupations","step":26}]},"260":{"cache":{},"dof":{"occ":[0,0,0,0,0,0,1,1,0,0,1,1,0,1,0,0,1,0]},"source":[{"enumerated_by":"ConfigEnumAllOccupations","step":260}]},"261":{"cache":{},"dof":{"occ":[0,0,0,0,0,0,1,0,0,1,1,1,0,1,0,0,1,0]},"source":[{"enumerated_by":"ConfigEnumAllOccupations","step":261}]},"262":{"cache":{},"dof":{"occ":[0,0,0,0,0,0,1,1,0,1,1,1,0,1,0,0,1,0]},"source":[{"enumerated_by":"ConfigEnumAllOccupations","step":262}]},"263":{"cache":{},"dof":{"occ":[0,0,0,0,0,0,1,1,1,0,0,0,1,1,0,0,1,0]},"source":[{"enumerated_by":"ConfigEnumAllOccupations","step":263}]},"264":{"cache":{},"dof":{"occ":[0,0,0,0,0,0,1,1,0,1,0,0,1,1,0,0,1,0]},"source":[{"enumerated_by":"ConfigEnumAllOccupations","step":264}]},"265":{"cache":{},"dof":{"occ":[0,0,0,0,0,0,1,1,1,1,0,0,1,1,0,0,1,0]},"source":[{"enumerated_by":"ConfigEnumAllOccupations","step":265}]},"266":{"cache":{},"dof":{"occ":[0,0,0,0,0,0,1,1,0,1,1,0,1,1,0,0,1,0]},"source":[{"enumerated_by":"ConfigEnumAllOccupations","step":266}]},"267":{"cache":{},"dof":{"occ":[0,0,0,0,0,0,1,1,1,1,1,0,1,1,0,0,1,0]},"source":[{"enumerated_by":"ConfigEnumAllOccupations","step":267}]},"268":{"cache":{},"dof":{"occ":[0,0,0,0,0,0,1,1,0,1,0,1,1,1,0,0,1,0]},"source":[{"enumerated_by":"ConfigEnumAllOccupations","step":268}]},"269":{"cache":{},"dof":{"occ":[0,0,0,0,0,0,1,1,0,1,1,1,1,1,0,0,1,0]},"source":[{"enumerated_by":"ConfigEnumAllOccupations","step":269}]},"27":{"cache":{},"dof":{"occ":[0,0,0,0,0,0,1,1,0,0,1,0,1,0,0,0,0,0]},"source":[{"enumerated_by":"ConfigEnumAllOccupations","step":27}]},"270":{"cache":{},"dof":{"occ":[0,0,0,0,0,0,1,1,1,1,1,1,1,1,0,0,1,0]},"source":[{"enumerated_by":"ConfigEnumAllOccupations","step":270}]},"271":{"cache":{},"dof":{"occ":[0,0,0,0,0,0,1,1,0,0,0,0,0,0,1,0,1,0]},"source":[{"enumerated_by":"ConfigEnumAllOccupations","step":271}]},"272":{"cache":{},"dof":{"occ":[0,0,0,0,0,0,1,0,0,1,0,0,0,0,1,0,1,0]},"source":[{"enumerated_by":"ConfigEnumAllOccupations","step":272}]},"273":{"cache":{},"dof":{"occ":[0,0,0,0,0,0,1,1,0,1,0,0,0,0,1,0,1,0]},"source":[{"enumerated_by":"ConfigEnumAllOccupations","step":273}]},"274":{"cache":{},"dof":{"occ":[0,0,0,0,0,0,1,1,1,1,0,0,0,0,1,0,1,0]},"source":[{"enumerated_by":"ConfigEnumAllOccupations","step":274}]},"275":{"cache":{},"dof":{"occ":[0,0,0,0,0,0,1,0,0,0,1,0,0,0,1,0,1,0]},"source":[{"enumerated_by":"ConfigEnumAllOccupations","step":275}]},"276":{"cache":{},"dof":{"occ":[0,0,0,0,0,0,1,1,0,0,1,0,0,0,1,0,1,0]},"source":[{"enumerated_by":"ConfigEnumAllOccupations","step":276}]},"277":{"cache":{},"dof":{"occ":[0,0,0,0,0,0,1,0,0,1,1,0,0,0,1,0,1,0]},"source":[{"enumerated_by":"ConfigEnumAllOccupations","step":277}]},"278":{"cache":{},"dof":{"occ":[0,0,0,0,0,0,1,1,0,1,1,0,0,0,1,0,1,0]},"source":[{"enumerated_by":"ConfigEnumAllOccupations","step":278}]},"279":{"cache":{},"dof":{"occ":[0,0,0,0,0,0,1,1,1,1,1,0,0,0,1,0,1,0]},"source":[{"enumerated_by":"ConfigEnumAllOccupations","step":279}]},"28":{"cache":{},"dof":{"occ":[0,0,0,0,0,0,1,0,0,1,1,0,1,0,0,0,0,0]},"source":[{"enumerated_by":"ConfigEnumAllOccupations","step":28}]},"280":{"cache":{},"dof":{"occ":[0,0,0,0,0,0,1,1,0,0,0,1,0,0,1,0,1,0]},"source":[{"enumerated_by":"ConfigEnumAllOccupations","step":280}]},"281":{"cache":{},"dof":{"occ":[0,0,0,0,0,0,1,0,0,1,0,1,0,0,1,0,1,0]},"source":[{"enumerated_by":"ConfigEnumAllOccupations","step":281}]},"282":{"cache":{},"dof":{"occ":[0,0,0,0,0,0,1,1,0,1,0,1,0,0,1,0,1,0]},"source":[{"enumerated_by":"ConfigEnumAllOccupations","step":282}]},"283":{"cache":{},"dof":{"occ":[0,0,0,0,0,0,1,0,0,0,1,1,0,0,1,0,1,0]},"source":[{"enumerated_by":"ConfigEnumAllOccupations","step":283}]},"284":{"cache":{},"dof":{"occ":[0,0,0,0,0,0,1,1,0,0,1,1,0,0,1,0,1,0]},"source":[{"enumerated_by":"ConfigEnumAllOccupations","step":284}]},"285":{"cache":{},"dof":{"occ":[0,0,0,0,0,0,1,0,0,1,1,1,0,0,1,0,1,0]},"source":[{"enumerated_by":"ConfigEnumAllOccupations","step":285}]},"286":{"cache":{},"dof":{"occ":[0,0,0,0,0,0,1,1,0,1,1,1,0,0,1,0,1,0]},"source":[{"enumerated_by":"ConfigEnumAllOccupations","step":286}]},"287":{"cache":{},"dof":{"occ":[0,0,0,0,0,0,1,1,0,1,0,0,1,0,1,0,1,0]},"source":[{"enumerated_by":"ConfigEnumAllOccupations","step":287}]},"288":{"cache":{},"dof":{"occ":[0,0,0,0,0,0,1,1,1,1,0,0,1,0,1,0,1,0]},"source":[{"enumerated_by":"ConfigEnumAllOccupations","step":288}]},"289":{"cache":{},"dof":{"occ":[0,0,0,0,0,0,1,1,0,0,1,0,1,0,1,0,1,0]},"source":[{"enumerated_by":"ConfigEnumAllOccupations","step":289}]},"29":{"cache":{},"dof":{"occ":[0,0,0,0,0,0,1,1,0,1,1,0,1,0,0,0,0,0]},"source":[{"enumerated_by":"ConfigEnumAllOccupations","step":29}]},"290":{"cache":{},"dof":{"occ":[0,0,0,0,0,0,1,1,0,1,1,0,1,0,1,0,1,0]},"source":[{"enumerated_by":"ConfigEnumAllOccupations","step":290}]},"291":{"cache":{},"dof":{"occ":[0,0,0,0,0,0,1,1,1,1,1,0,1,0,1,0,1,0]},"source":[{"enumerated_by":"ConfigEnumAllOccupations","step":291}]},"292":{"cache":{},"dof":{"occ":[0,0,0,0,0,0,1,1,0,0,0,1,1,0,1,0,1,0]},"source":[{"enumerated_by":"ConfigEnumAllOccupations","step":292}]},"293":{"cache":{},"dof":{"occ":[0,0,0,0,0,0,1,1,0,1,0,1,1,0,1,0,1,0]},"source":[{"enumerated_by":"ConfigEnumAllOccupations","step":293}]},"294":{"cache":{},"dof":{"occ":[0,0,0,0,0,0,1,1,0,0,1,1,1,0,1,0,1,0]},"source":[{"enumerated_by":"ConfigEnumAllOccupations","step":294}]},"295":{"cache":{},"dof":{"occ":[0,0,0,0,0,0,1,1,0,1,1,1,1,0,1,0,1,0]},"source":[{"enumerated_by":"ConfigEnumAllOccupations","step":295}]},"296":{"cache":{},"dof":{"occ":[0,0,0,0,0,0,1,1,0,1,0,0,0,1,1,0,1,0]},"source":[{"enumerated_by":"ConfigEnumAllOccupations","step":296}]},"297":{"cache":{},"dof":{"occ":[0,0,0,0,0,0,1,1,1,1,0,0,0,1,1,0,1,0]},"source":[{"enumerated_by":"ConfigEnumAllOccupations","step":297}]},"298":{"cache":{},"dof":{"occ":[0,0,0,0,0,0,1,1,0,0,1,0,0,1,1,0,1,0]},"source":[{"enumerated_by":"ConfigEnumAllOccupations","step":298}]},"299":{"cache":{},"dof":{"occ":[0,0,0,0,0,0,1,1,0,1,1,0,0,1,1,0,1,0]},"source":[{"enumerated_by":"ConfigEnumAllOccupations","step":299}]},"3":{"cache":{},"dof":{"occ":[0,0,0,0,0,0,1,0,0,1,0,0,0,0,0,0,0,0]},"source":[{"enumerated_by":"ConfigEnumAllOccupations","step":3}]},"30":{"cache":{},"dof":{"occ":[0,0,0,0,0,0,1,1,1,1,1,0,1,0,0,0,0,0]},"source":[{"enumerated_by":"ConfigEnumAllOccupations","step":30}]},"300":{"cache":{},"dof":{"occ":[0,0,0,0,0,0,1,1,1,1,1,0,0,1,1,0,1,0]},"source":[{"enumerated_by":"ConfigEnumAllOccupations","step":300}]},"301":{"cache":{},"dof":{"occ":[0,0,0,0,0,0,1,1,0,1,0,1,0,1,1,0,1,0]},"source":[{"enumerated_by":"ConfigEnumAllOccupations","step":301}]},"302":{"cache":{},"dof":{"occ":[0,0,0,0,0,0,1,1,0,0,1,1,0,1,1,0,1,0]},"source":[{"enumerated_by":"ConfigEnumAllOccupations","step":302}]},"303":{"cache":{},"dof":{"occ":[0,0,0,0,0,0,1,1,0,1,1,1,0,1,1,0,1,0]},"source":[{"enumerated_by":"ConfigEnumAllOccupations","step":303}]},"304":{"cache":{},"dof":{"occ":[0,0,0,0,0,0,1,1,1,1,0,0,1,1,1,0,1,0]},"source":[{"enumerated_by":"ConfigEnumAllOccupations","step":304}]},"305":{"cache":{},"dof":{"occ":[0,0,0,0,0,0,1,1,1,1,1,0,1,1,1,0,1,0]},"source":[{"enumerated_by":"ConfigEnumAllOccupations","step":305}]},"306":{"cache":{},"dof":{"occ":[0,0,0,0,0,0,1,0,0,0,0,0,0,0,0,1,1,0]},"source":[{"enumerated_by":"ConfigEnumAllOccupations","step":306}]},"307":{"cache":{},"dof":{"occ":[0,0,0,0,0,0,1,1,0,0,0,0,0,0,0,1,1,0]},"source":[{"enumerated_by":"ConfigEnumAllOccupations","step":307}]},"308":{"cache":{},"dof":{"occ":[0,0,0,0,0,0,1,1,1,0,0,0,0,0,0,1,1,0]},"source":[{"enumerated_by":"ConfigEnumAllOccupations","step":308}]},"309":{"cache":{},"dof":{"occ":[0,0,0,0,0,0,1,0,0,1,0,0,0,0,0,1,1,0]},"source":[{"enumerated_by":"ConfigEnumAllOccupations","step":309}]},"31":{"cache":{},"dof":{"occ":[0,0,0,0,0,0,1,0,0,0,0,1,1,0,0,0,0,0]},"source":[{"enumerated_by":"ConfigEnumAllOccupations","step":31}]},"310":{"cache":{},"dof":{"occ":[0,0,0,0,0,0,1,1,0,1,0,0,0,0,0,1,1,0]},"source":[{"enumerated_by":"ConfigEnumAllOccupations","step":310}]},"311":{"cache":{},"dof":{"occ":[0,0,0,0,0,0,1,1,1,1,0,0,0,0,0,1,1,0]},"source":[{"enumerated_by":"ConfigEnumAllOccupations","step":311}]},"312":{"cache":{},"dof":{"occ":[0,0,0,0,0,0,1,0,0,0,1,0,0,0,0,1,1,0]},"source":[{"enumerated_by":"ConfigEnumAllOccupations","step":312}]},"313":{"cache":{},"dof":{"occ":[0,0,0,0,0,0,1,1,0,0,1,0,0,0,0,1,1,0]},"source":[{"enumerated_by":"ConfigEnumAllOccupations","step":313}]},"314":{"cache":{},"dof":{"occ":[0,0,0,0,0,0,0,0,0,1,1,0,0,0,0,1,1,0]},"source":[{"enumerated_by":"ConfigEnumAllOccupations","step":314}]},"315":{"cache":{},"dof":{"occ":[0,0,0,0,0,0,1,0,0,1,1,0,0,0,0,1,1,0]},"source":[{"enumerated_by":"ConfigEnumAllOccupations","step":315}]},"316":{"cache":{},"dof":{"occ":[0,0,0,0,0,0,1,1,0,1,1,0,0,0,0,1,1,0]},"source":[{"enumerated_by":"ConfigEnumAllOccupations","step":316}]},"317":{"cache":{},"dof":{"occ":[0,0,0,0,0,0,1,1,1,1,1,0,0,0,0,1,1,0]},"source":[{"enumerated_by":"ConfigEnumAllOccupations","step":317}]},"318":{"cache":{},"dof":{"occ":[0,0,0,0,0,0,1,0,0,0,0,1,0,0,0,1,1,0]},"source":[{"enumerated_by":"ConfigEnumAllOccupations","step":318}]},"319":{"cache":{},"dof":{"occ":[0,0,0,0,0,0,1,1,0,0,0,1,0,0,0,1,1,0]},"source":[{"enumerated_by":"ConfigEnumAllOccupations","step":319}]},"32":{"cache":{},"dof":{"occ":[0,0,0,0,0,0,1,1,0,0,0,1,1,0,0,0,0,0]},"source":[{"enumerated_by":"ConfigEnumAllOccupations","step":32}]},"320":{"cache":{},"dof":{"occ":[0,0,0,0,0,0,1,0,0,1,0,1,0,0,0,1,1,0]},"source":[{"enumerated_by":"ConfigEnumAllOccupations","step":320}]},"321":{"cache":{},"dof":{"occ":[0,0,0,0,0,0,1,1,0,1,0,1,0,0,0,1,1,0]},"source":[{"enumerated_by":"ConfigEnumAllOccupations","step":321}]},"322":{"cache":{},"dof":{"occ":[0,0,0,0,0,0,1,0,0,0,1,1,0,0,0,1,1,0]},"source":[{"enumerated_by":"ConfigEnumAllOccupations","step":322}]},"323":{"cache":{},"dof":{"occ":[0,0,0,0,0,0,1,1,0,0,1,1,0,0,0,1,1,0]},"source":[{"enumerated_by":"ConfigEnumAllOccupations","step":323}]},"324":{"cache":{},"dof":{"occ":[0,0,0,0,0,0,0,0,0,1,1,1,0,0,0,1,1,0]},"source":[{"enumerated_by":"ConfigEnumAllOccupations","step":324}]},"325":{"cache":{},"dof":{"occ":[0,0,0,0,0,0,1,0,0,1,1,1,0,0,0,1,1,0]},"source":[{"enumerated_by":"ConfigEnumAllOccupations","step":325}]},"326":{"cache":{},"dof":{"occ":[0,0,0,0,0,0,1,1,0,1,1,1,0,0,0,1,1,0]},"source":[{"enumerated_by":"ConfigEnumAllOccupations","step":326}]},"327":{"cache":{},"dof":{"occ":[0,0,0,0,0,0,1,1,1,1,1,1,0,0,0,1,1,0]},"source":[{"enumerated_by":"ConfigEnumAllOccupations","step":327}]},"328":{"cache":{},"dof":{"occ":[0,0,0,0,0,0,1,1,0,0,0,0,1,0,0,1,1,0]},"source":[{"enumerated_by":"ConfigEnumAllOccupations","step":328}]},"329":{"cache":{},"dof":{"occ":[0,0,0,0,0,0,1,1,1,0,0,0,1,0,0,1,1,0]},"source":[{"enumerated_by":"ConfigEnumAllOccupations","step":329}]},"33":{"cache":{},"dof":{"occ":[0,0,0,0,0,0,1,0,0,1,0,1,1,0,0,0,0,0]},"source":[{"enumerated_by":"ConfigEnumAllOccupations","step":33}]},"330":{"cache":{},"dof":{"occ":[0,0,0,0,0,0,1,1,0,1,0,0,1,0,0,1,1,0]},"source":[{"enumerated_by":"ConfigEnumAllOccupations","step":330}]},"331":{"cache":{},"dof":{"occ":[0,0,0,0,0,0,1,1,1,1,0,0,1,0,0,1,1,0]},"source":[{"enumerated_by":"ConfigEnumAllOccupations","step":331}]},"332":{"cache":{},"dof":{"occ":[0,0,0,0,0,0,1,1,0,0,1,0,1,0,0,1,1,0]},"source":[{"enumerated_by":"ConfigEnumAllOccupations","step":332}]},"333":{"cache":{},"dof":{"occ":[0,0,0,0,0,0,1,0,0,1,1,0,1,0,0,1,1,0]},"source":[{"enumerated_by":"ConfigEnumAllOccupations","step":333}]},"334":{"cache":{},"dof":{"occ":[0,0,0,0,0,0,1,1,0,1,1,0,1,0,0,1,1,0]},"source":[{"enumerated_by":"ConfigEnumAllOccupations","step":334}]},"335":{"cache":{},"dof":{"occ":[0,0,0,0,0,0,1,1,1,1,1,0,1,0,0,1,1,0]},"source":[{"enumerated_by":"ConfigEnumAllOccupations","step":335}]},"336":{"cache":{},"dof":{"occ":[0,0,0,0,0,0,1,1,0,0,0,1,1,0,0,1,1,0]},"source":[{"enumerated_by":"ConfigEnumAllOccupations","step":336}]},"337":{"cache":{},"dof":{"occ":[0,0,0,0,0,0,1,0,0,1,0,1,1,0,0,1,1,0]},"source":[{"enumerated_by":"ConfigEnumAllOccupations","step":337}]},"338":{"cache":{},"dof":{"occ":[0,0,0,0,0,0,1,1,0,1,0,1,1,0,0,1,1,0]},"source":[{"enumerated_by":"ConfigEnumAllOccupations","step":338}]},"339":{"cache":{},"dof":{"occ":[0,0,0,0,0,0,1,1,0,0,1,1,1,0,0,1,1,0]},"source":[{"enumerated_by":"ConfigEnumAllOccupations","step":339}]},"34":{"cache":{},"dof":{"occ":[0,0,0,0,0,0,1,1,0,1,0,1,1,0,0,0,0,0]},"source":[{"enumerated_by":"ConfigEnumAllOccupations","step":34}]},"340":{"cache":{},"dof":{"occ":[0,0,0,0,0,0,1,0,0,1,1,1,1,0,0,1,1,0]},"source":[{"enumerated_by":"ConfigEnumAllOccupations","step":340}]},"341":{"cache":{},"dof":{"occ":[0,0,0,0,0,0,1,1,0,1,1,1,1,0,0,1,1,0]},"source":[{"enumerated_by":"ConfigEnumAllOccupations","step":341}]},"342":{"cache":{},"dof":{"occ":[0,0,0,0,0,0,1,1,1,1,1,1,1,0,0,1,1,0]},"source":[{"enumerated_by":"ConfigEnumAllOccupations","step":342}]},"343":{"cache":{},"dof":{"occ":[0,0,0,0,0,0,1,1,0,0,0,0,0,1,0,1,1,0]},"source":[{"enumerated_by":"ConfigEnumAllOccupations","step":343}]},"344":{"cache":{},"dof":{"occ":[0,0,0,0,0,0,1,1,0,1,0,0,0,1,0,1,1,0]},"source":[{"enumerated_by":"ConfigEnumAllOccupations","step":344}]},"345":{"cache":{},"dof":{"occ":[0,0,0,0,0,0,1,1,1,1,0,0,0,1,0,1,1,0]},"source":[{"enumerated_by":"ConfigEnumAllOccupations","step":345}]},"346":{"cache":{},"dof":{"occ":[0,0,0,0,0,0,1,1,0,0,1,0,0,1,0,1,1,0]},"source":[{"enumerated_by":"ConfigEnumAllOccupations","step":346}]},"347":{"cache":{},"dof":{"occ":[0,0,0,0,0,0,1,0,0,1,1,0,0,1,0,1,1,0]},"source":[{"enumerated_by":"ConfigEnumAllOccupations","step":347}]},"348":{"cache":{},"dof":{"occ":[0,0,0,0,0,0,1,1,0,1,1,0,0,1,0,1,1,0]},"source":[{"enumerated_by":"ConfigEnumAllOccupations","step":348}]},"349":{"cache":{},"dof":{"occ":[0,0,0,0,0,0,1,1,1,1,1,0,0,1,0,1,1,0]},"source":[{"enumerated_by":"ConfigEnumAllOccupations","step":349}]},"35":{"cache":{},"dof":{"occ":[0,0,0,0,0,0,1,0,0,0,1,1,1,0,0,0,0,0]},"source":[{"enumerated_by":"ConfigEnumAllOccupations","step":35}]},"350":{"cache":{},"dof":{"occ":[0,0,0,0,0,0,1,1,0,0,0,1,0,1,0,1,1,0]},"source":[{"enumerated_by":"ConfigEnumAllOccupations","step":350}]},"351":{"cache":{},"dof":{"occ":[0,0,0,0,0,0,1,1,0,1,0,1,0,1,0,1,1,0]},"source":[{"enumerated_by":"ConfigEnumAllOccupations","step":351}]},"352":{"cache":{},"dof":{"occ":[0,0,0,0,0,0,1,1,0,0,1,1,0,1,0,1,1,0]},"source":[{"enumerated_by":"ConfigEnumAllOccupations","step":352}]},"353":{"cache":{},"dof":{"occ":[0,0,0,0,0,0,1,0,0,1,1,1,0,1,0,1,1,0]},"source":[{"enumerated_by":"ConfigEnumAllOccupations","step":353}]},"354":{"cache":{},"dof":{"occ":[0,0,0,0,0,0,1,1,0,1,1,1,0,1,0,1,1,0]},"source":[{"enumerated_by":"ConfigEnumAllOccupations","step":354}]},"355":{"cache":{},"dof":{"occ":[0,0,0,0,0,0,1,1,1,0,0,0,1,1,0,1,1,0]},"source":[{"enumerated_by":"ConfigEnumAllOccupations","step":355}]},"356":{"cache":{},"dof":{"occ":[0,0,0,0,0,0,1,1,1,1,0,0,1,1,0,1,1,0]},"source":[{"enumerated_by":"ConfigEnumAllOccupations","step":356}]},"357":{"cache":{},"dof":{"occ":[0,0,0,0,0,0,1,1,0,1,1,0,1,1,0,1,1,0]},"source":[{"enumerated_by":"ConfigEnumAllOccupations","step":357}]},"358":{"cache":{},"dof":{"occ":[0,0,0,0,0,0,1,1,1,1,1,0,1,1,0,1,1,0]},"source":[{"enumerated_by":"ConfigEnumAllOccupations","step":358}]},"359":{"cache":{},"dof":{"occ":[0,0,0,0,0,0,1,1,0,1,1,1,1,1,0,1,1,0]},"source":[{"enumerated_by":"ConfigEnumAllOccupations","step":359}]},"36":{"cache":{},"dof":{"occ":[0,0,0,0,0,0,1,1,0,0,1,1,1,0,0,0,0,0]},"source":[{"enumerated_by":"ConfigEnumAllOccupations","step":36}]},"360":{"cache":{},"dof":{"occ":[0,0,0,0,0,0,1,1,1,1,1,1,1,1,0,1,1,0]},"source":[{"enumerated_by":"ConfigEnumAllOccupations","step":360}]},"361":{"cache":{},"dof":{"occ":[0,0,0,0,0,0,1,1,0,0,0,0,0,0,1,1,1,0]},"source":[{"enumerated_by":"ConfigEnumAllOccupations","step":361}]},"362":{"cache":{},"dof":{"occ":[0,0,0,0,0,0,1,0,0,1,0,0,0,0,1,1,1,0]},"source":[{"enumerated_by":"ConfigEnumAllOccupations","step":362}]},"363":{"cache":{},"dof":{"occ":[0,0,0,0,0,0,1,1,0,1,0,0,0,0,1,1,1,0]},"source":[{"enumerated_by":"ConfigEnumAllOccupations","step":363}]},"364":{"cache":{},"dof":{"occ":[0,0,0,0,0,0,1,1,1,1,0,0,0,0,1,1,1,0]},"source":[{"enumerated_by":"ConfigEnumAllOccupations","step":364}]},"365":{"cache":{},"dof":{"occ":[0,0,0,0,0,0,1,1,0,0,1,0,0,0,1,1,1,0]},"source":[{"enumerated_by":"ConfigEnumAllOccupations","step":365}]},"366":{"cache":{},"dof":{"occ":[0,0,0,0,0,0,1,0,0,1,1,0,0,0,1,1,1,0]},"source":[{"enumerated_by":"ConfigEnumAllOccupations","step":366}]},"367":{"cache":{},"dof":{"occ":[0,0,0,0,0,0,1,1,0,1,1,0,0,0,1,1,1,0]},"source":[{"enumerated_by":"ConfigEnumAllOccupations","step":367}]},"368":{"cache":{},"dof":{"occ":[0,0,0,0,0,0,1,1,1,1,1,0,0,0,1,1,1,0]},"source":[{"enumerated_by":"ConfigEnumAllOccupations","step":368}]},"369":{"cache":{},"dof":{"occ":[0,0,0,0,0,0,1,1,0,0,0,1,0,0,1,1,1,0]},"source":[{"enumerated_by":"ConfigEnumAllOccupations","step":369}]},"37":{"cache":{},"dof":{"occ":[0,0,0,0,0,0,1,0,0,1,1,1,1,0,0,0,0,0]},"source":[{"enumerated_by":"ConfigEnumAllOccupations","step":37}]},"370":{"cache":{},"dof":{"occ":[0,0,0,0,0,0,1,0,0,1,0,1,0,0,1,1,1,0]},"source":[{"enumerated_by":"ConfigEnumAllOccupations","step":370}]},"371":{"cache":{},"dof":{"occ":[0,0,0,0,0,0,1,1,0,1,0,1,0,0,1,1,1,0]},"source":[{"enumerated_by":"ConfigEnumAllOccupations","step":371}]},"372":{"cache":{},"dof":{"occ":[0,0,0,0,0,0,1,0,0,0,1,1,0,0,1,1,1,0]},"source":[{"enumerated_by":"ConfigEnumAllOccupations","step":372}]},"373":{"cache":{},"dof":{"occ":[0,0,0,0,0,0,1,1,0,0,1,1,0,0,1,1,1,0]},"source":[{"enumerated_by":"ConfigEnumAllOccupations","step":373}]},"374":{"cache":{},"dof":{"occ":[0,0,0,0,0,0,1,0,0,1,1,1,0,0,1,1,1,0]},"source":[{"enumerated_by":"ConfigEnumAllOccupations","step":374}]},"375":{"cache":{},"dof":{"occ":[0,0,0,0,0,0,1,1,0,1,1,1,0,0,1,1,1,0]},"source":[{"enumerated_by":"ConfigEnumAllOccupations","step":375}]},"376":{"cache":{},"dof":{"occ":[0,0,0,0,0,0,1,1,1,1,0,0,1,0,1,1,1,0]},"source":[{"enumerated_by":"ConfigEnumAllOccupations","step":376}]},"377":{"cache":{},"dof":{"occ":[0,0,0,0,0,0,1,1,0,1,1,0,1,0,1,1,1,0]},"source":[{"enumerated_by":"ConfigEnumAllOccupations","step":377}]},"378":{"cache":{},"dof":{"occ":[0,0,0,0,0,0,1,1,1,1,1,0,1,0,1,1,1,0]},"source":[{"enumerated_by":"ConfigEnumAllOccupations","step":378}]},"379":{"cache":{},"dof":{"occ":[0,0,0,0,0,0,1,1,0,1,0,1,1,0,1,1,1,0]},"source":[{"enumerated_by":"ConfigEnumAllOccupations","step":379}]},"38":{"cache":{},"dof":{"occ":[0,0,0,0,0,0,1,1,0,1,1,1,1,0,0,0,0,0]},"source":[{"enumerated_by":"ConfigEnumAllOccupations","step":38}]},"380":{"cache":{},"dof":{"occ":[0,0,0,0,0,0,1,1,0,1,1,1,1,0,1,1,1,0]},"source":[{"enumerated_by":"ConfigEnumAllOccupations","step":380}]},"381":{"cache":{},"dof":{"occ":[0,0,0,0,0,0,1,1,0,1,0,0,0,1,1,1,1,0]},"source":[{"enumerated_by":"ConfigEnumAllOccupations","step":381}]},"382":{"cache":{},"dof":{"occ":[0,0,0,0,0,0,1,1,1,1,0,0,0,1,1,1,1,0]},"source":[{"enumerated_by":"ConfigEnumAllOccupations","step":382}]},"383":{"cache":{},"dof":{"occ":[0,0,0,0,0,0,1,1,0,1,1,0,0,1,1,1,1,0]},"source":[{"enumerated_by":"ConfigEnumAllOccupations","step":383}]},"384":{"cache":{},"dof":{"occ":[0,0,0,0,0,0,1,1,1,1,1,0,0,1,1,1,1,0]},"source":[{"enumerated_by":"ConfigEnumAllOccupations","step":384}]},"385":{"cache":{},"dof":{"occ":[0,0,0,0,0,0,1,1,0,1,0,1,0,1,1,1,1,0]},"source":[{"enumerated_by":"ConfigEnumAllOccupations","step":385}]},"386":{"cache":{},"dof":{"occ":[0,0,0,0,0,0,1,1,0,0,1,1,0,1,1,1,1,0]},"source":[{"enumerated_by":"ConfigEnumAllOccupations","step":386}]},"387":{"cache":{},"dof":{"occ":[0,0,0,0,0,0,1,1,0,1,1,1,0,1,1,1,1,0]},"source":[{"enumerated_by":"ConfigEnumAllOccupations","step":387}]},"388":{"cache":{},"dof":{"occ":[0,0,0,0,0,0,1,1,1,1,1,0,1,1,1,1,1,0]},"source":[{"enumerated_by":"ConfigEnumAllOccupations","step":388}]},"389":{"cache":{},"dof":{"occ":[0,0,0,0,0,0,1,1,1,1,1,1,1,1,1,1,1,0]},"source":[{"enumerated_by":"ConfigEnumAllOccupations","step":389}]},"39":{"cache":{},"dof":{"occ":[0,0,0,0,0,0,1,1,1,1,1,1,1,0,0,0,0,0]},"source":[{"enumerated_by":"ConfigEnumAllOccupations","step":39}]},"390":{"cache":{},"dof":{"occ":[0,0,0,0,0,0,1,0,0,0,0,0,0,0,0,0,0,1]},"source":[{"enumerated_by":"ConfigEnumAllOccupations","step":390}]},"391":{"cache":{},"dof":{"occ":[0,0,0,0,0,0,1,1,0,0,0,0,0,0,0,0,0,1]},"source":[{"enumerated_by":"ConfigEnumAllOccupations","step":391}]},"392":{"cache":{},"dof":{"occ":[0,0,0,0,0,0,0,0,0,1,0,0,0,0,0,0,0,1]},"source":[{"enumerated_by":"ConfigEnumAllOccupations","step":392}]},"393":{"cache":{},"dof":{"occ":[0,0,0,0,0,0,1,0,0,1,0,0,0,0,0,0,0,1]},"source":[{"enumerated_by":"ConfigEnumAllOccupations","step":393}]},"394":{"cache":{},"dof":{"occ":[0,0,0,0,0,0,1,1,0,1,0,0,0,0,0,0,0,1]},"source":[{"enumerated_by":"ConfigEnumAllOccupations","step":394}]},"395":{"cache":{},"dof":{"occ":[0,0,0,0,0,0,1,1,1,1,0,0,0,0,0,0,0,1]},"source":[{"enumerated_by":"ConfigEnumAllOccupations","step":395}]},"396":{"cache":{},"dof":{"occ":[0,0,0,0,0,0,1,0,0,0,1,0,0,0,0,0,0,1]},"source":[{"enumerated_by":"ConfigEnumAllOccupations","step":396}]},"397":{"cache":{},"dof":{"occ":[0,0,0,0,0,0,1,1,0,0,1,0,0,0,0,0,0,1]},"source":[{"enumerated_by":"ConfigEnumAllOccupations","step":397}]},"398":{"cache":{},"dof":{"occ":[0,0,0,0,0,0,0,0,0,1,1,0,0,0,0,0,0,1]},"source":[{"enumerated_by":"ConfigEnumAllOccupations","step":398}]},"399":{"cache":{},"dof":{"occ":[0,0,0,0,0,0,1,0,0,1,1,0,0,0,0,0,0,1]},"source":[{"enumerated_by":"ConfigEnumAllOccupations","step":399}]},"4":{"cache":{},"dof":{"occ":[0,0,0,0,0,0,1,1,0,1,0,0,0,0,0,0,0,0]},"source":[{"enumerated_by":"ConfigEnumAllOccupations","step":4}]},"40":{"cache":{},"dof":{"occ":[0,0,0,0,0,0,1,0,0,0,0,0,0,1,0,0,0,0]},"source":[{"enumerated_by":"ConfigEnumAllOccupations","step":40}]},"400":{"cache":{},"dof":{"occ":[0,0,0,0,0,0,1,1,0,1,1,0,0,0,0,0,0,1]},"source":[{"enumerated_by":"ConfigEnumAllOccupations","step":400}]},"401":{"cache":{},"dof":{"occ":[0,0,0,0,0,0,1,1,1,1,1,0,0,0,0,0,0,1]},"source":[{"enumerated_by":"ConfigEnumAllOccupations","step":401}]},"402":{"cache":{},"dof":{"occ":[0,0,0,0,0,0,1,0,0,0,0,1,0,0,0,0,0,1]},"source":[{"enumerated_by":"ConfigEnumAllOccupations","step":402}]},"403":{"cache":{},"dof":{"occ":[0,0,0,0,0,0,1,1,0,0,0,1,0,0,0,0,0,1]},"source":[{"enumerated_by":"ConfigEnumAllOccupations","step":403}]},"404":{"cache":{},"dof":{"occ":[0,0,0,0,0,0,1,0,0,1,0,1,0,0,0,0,0,1]},"source":[{"enumerated_by":"ConfigEnumAllOccupations","step":404}]},"405":{"cache":{},"dof":{"occ":[0,0,0,0,0,0,1,1,0,1,0,1,0,0,0,0,0,1]},"source":[{"enumerated_by":"ConfigEnumAllOccupations","step":405}]},"406":{"cache":{},"dof":{"occ":[0,0,0,0,0,0,1,0,0,0,1,1,0,0,0,0,0,1]},"source":[{"enumerated_by":"ConfigEnumAllOccupations","step":406}]},"407":{"cache":{},"dof":{"occ":[0,0,0,0,0,0,1,1,0,0,1,1,0,0,0,0,0,1]},"source":[{"enumerated_by":"ConfigEnumAllOccupations","step":407}]},"408":{"cache":{},"dof":{"occ":[0,0,0,0,0,0,1,0,0,1,1,1,0,0,0,0,0,1]},"source":[{"enumerated_by":"ConfigEnumAllOccupations","step":408}]},"409":{"cache":{},"dof":{"occ":[0,0,0,0,0,0,1,1,0,1,1,1,0,0,0,0,0,1]},"source":[{"enumerated_by":"ConfigEnumAllOccupations","step":409}]},"41":{"cache":{},"dof":{"occ":[0,0,0,0,0,0,1,1,0,0,0,0,0,1,0,0,0,0]},"source":[{"enumerated_by":"ConfigEnumAllOccupations","step":41}]},"410":{"cache":{},"dof":{"occ":[0,0,0,0,0,0,1,1,0,0,0,0,1,0,0,0,0,1]},"source":[{"enumerated_by":"ConfigEnumAllOccupations","step":410}]},"411":{"cache":{},"dof":{"occ":[0,0,0,0,0,0,1,1,1,0,0,0,1,0,0,0,0,1]},"source":[{"enumerated_by":"ConfigEnumAllOccupations","step":411}]},"412":{"cache":{},"dof":{"occ":[0,0,0,0,0,0,1,0,0,1,0,0,1,0,0,0,0,1]},"source":[{"enumerated_by":"ConfigEnumAllOccupations","step":412}]},"413":{"cache":{},"dof":{"occ":[0,0,0,0,0,0,1,1,0,1,0,0,1,0,0,0,0,1]},"source":[{"enumerated_by":"ConfigEnumAllOccupations","step":413}]},"414":{"cache":{},"dof":{"occ":[0,0,0,0,0,0,1,1,1,1,0,0,1,0,0,0,0,1]},"source":[{"enumerated_by":"ConfigEnumAllOccupations","step":414}]},"415":{"cache":{},"dof":{"occ":[0,0,0,0,0,0,1,0,0,0,1,0,1,0,0,0,0,1]},"source":[{"enumerated_by":"ConfigEnumAllOccupations","step":415}]},"416":{"cache":{},"dof":{"occ":[0,0,0,0,0,0,1,1,0,0,1,0,1,0,0,0,0,1]},"source":[{"enumerated_by":"ConfigEnumAllOccupations","step":416}]},"417":{"cache":{},"dof":{"occ":[0,0,0,0,0,0,1,0,0,1,1,0,1,0,0,0,0,1]},"source":[{"enumerated_by":"ConfigEnumAllOccupations","step":417}]},"418":{"cache":{},"dof":{"occ":[0,0,0,0,0,0,1,1,0,1,1,0,1,0,0,0,0,1]},"source":[{"enumerated_by":"ConfigEnumAllOccupations","step":418}]},"419":{"cache":{},"dof":{"occ":[0,0,0,0,0,0,1,1,1,1,1,0,1,0,0,0,0,1]},"source":[{"enumerated_by":"ConfigEnumAllOccupations","step":419}]},"42":{"cache":{},"dof":{"occ":[0,0,0,0,0,0,1,0,0,1,0,0,0,1,0,0,0,0]},"source":[{"enumerated_by":"ConfigEnumAllOccupations","step":42}]},"420":{"cache":{},"dof":{"occ":[0,0,0,0,0,0,1,1,0,0,0,1,1,0,0,0,0,1]},"source":[{"enumerated_by":"ConfigEnumAllOccupations","step":420}]},"421":{"cache":{},"dof":{"occ":[0,0,0,0,0,0,1,0,0,1,0,1,1,0,0,0,0,1]},"source":[{"enumerated_by":"ConfigEnumAllOccupations","step":421}]},"422":{"cache":{},"dof":{"occ":[0,0,0,0,0,0,1,1,0,1,0,1,1,0,0,0,0,1]},"source":[{"enumerated_by":"ConfigEnumAllOccupations","step":422}]},"423":{"cache":{},"dof":{"occ":[0,0,0,0,0,0,1,0,0,0,1,1,1,0,0,0,0,1]},"source":[{"enumerated_by":"ConfigEnumAllOccupations","step":423}]},"424":{"cache":{},"dof":{"occ":[0,0,0,0,0,0,1,1,0,0,1,1,1,0,0,0,0,1]},"source":[{"enumerated_by":"ConfigEnumAllOccupations","step":424}]},"425":{"cache":{},"dof":{"occ":[0,0,0,0,0,0,1,0,0,1,1,1,1,0,0,0,0,1]},"source":[{"enumerated_by":"ConfigEnumAllOccupations","step":425}]},"426":{"cache":{},"dof":{"occ":[0,0,0,0,0,0,1,1,0,1,1,1,1,0,0,0,0,1]},"source":[{"enumerated_by":"ConfigEnumAllOccupations","step":426}]},"427":{"cache":{},"dof":{"occ":[0,0,0,0,0,0,1,1,1,1,1,1,1,0,0,0,0,1]},"source":[{"enumerated_by":"ConfigEnumAllOccupations","step":427}]},"428":{"cache":{},"dof":{"occ":[0,0,0,0,0,0,1,1,0,0,0,0,0,1,0,0,0,1]},"source":[{"enumerated_by":"ConfigEnumAllOccupations","step":428}]},"429":{"cache":{},"dof":{"occ":[0,0,0,0,0,0,1,0,0,1,0,0,0,1,0,0,0,1]},"source":[{"enumerated_by":"ConfigEnumAllOccupations","step":429}]},"43":{"cache":{},"dof":{"occ":[0,0,0,0,0,0,1,1,0,1,0,0,0,1,0,0,0,0]},"source":[{"enumerated_by":"ConfigEnumAllOccupations","step":43}]},"430":{"cache":{},"dof":{"occ":[0,0,0,0,0,0,1,1,0,1,0,0,0,1,0,0,0,1]},"source":[{"enumerated_by":"ConfigEnumAllOccupations","step":430}]},"431":{"cache":{},"dof":{"occ":[0,0,0,0,0,0,1,1,1,1,0,0,0,1,0,0,0,1]},"source":[{"enumerated_by":"ConfigEnumAllOccupations","step":431}]},"432":{"cache":{},"dof":{"occ":[0,0,0,0,0,0,1,0,0,0,1,0,0,1,0,0,0,1]},"source":[{"enumerated_by":"ConfigEnumAllOccupations","step":432}]},"433":{"cache":{},"dof":{"occ":[0,0,0,0,0,0,1,1,0,0,1,0,0,1,0,0,0,1]},"source":[{"enumerated_by":"ConfigEnumAllOccupations","step":433}]},"434":{"cache":{},"dof":{"occ":[0,0,0,0,0,0,1,0,0,1,1,0,0,1,0,0,0,1]},"source":[{"enumerated_by":"ConfigEnumAllOccupations","step":434}]},"435":{"cache":{},"dof":{"occ":[0,0,0,0,0,0,1,1,0,1,1,0,0,1,0,0,0,1]},"source":[{"enumerated_by":"ConfigEnumAllOccupations","step":435}]},"436":{"cache":{},"dof":{"occ":[0,0,0,0,0,0,1,1,1,1,1,0,0,1,0,0,0,1]},"source":[{"enumerated_by":"ConfigEnumAllOccupations","step":436}]},"437":{"cache":{},"dof":{"occ":[0,0,0,0,0,0,1,0,0,0,0,1,0,1,0,0,0,1]},"source":[{"enumerated_by":"ConfigEnumAllOccupations","step":437}]},"438":{"cache":{},"dof":{"occ":[0,0,0,0,0,0,1,1,0,0,0,1,0,1,0,0,0,1]},"source":[{"enumerated_by":"ConfigEnumAllOccupations","step":438}]},"439":{"cache":{},"dof":{"occ":[0,0,0,0,0,0,1,0,0,1,0,1,0,1,0,0,0,1]},"source":[{"enumerated_by":"ConfigEnumAllOccupations","step":439}]},"44":{"cache":{},"dof":{"occ":[0,0,0,0,0,0,1,1,1,1,0,0,0,1,0,0,0,0]},"source":[{"enumerated_by":"ConfigEnumAllOccupations","step":44}]},"440":{"cache":{},"dof":{"occ":[0,0,0,0,0,0,1,1,0,1,0,1,0,1,0,0,0,1]},"source":[{"enumerated_by":"ConfigEnumAllOccupations","step":440}]},"441":{"cache":{},"dof":{"occ":[0,0,0,0,0,0,1,0,0,0,1,1,0,1,0,0,0,1]},"source":[{"enumerated_by":"ConfigEnumAllOccupations","step":441}]},"442":{"cache":{},"dof":{"occ":[0,0,0,0,0,0,1,1,0,0,1,1,0,1,0,0,0,1]},"source":[{"enumerated_by":"ConfigEnumAllOccupations","step":442}]},"443":{"cache":{},"dof":{"occ":[0,0,0,0,0,0,1,0,0,1,1,1,0,1,0,0,0,1]},"source":[{"enumerated_by":"ConfigEnumAllOccupations","step":443}]},"444":{"cache":{},"dof":{"occ":[0,0,0,0,0,0,1,1,0,1,1,1,0,1,0,0,0,1]},"source":[{"enumerated_by":"ConfigEnumAllOccupations","step":444}]},"445":{"cache":{},"dof":{"occ":[0,0,0,0,0,0,1,1,1,0,0,0,1,1,0,0,0,1]},"source":[{"enumerated_by":"ConfigEnumAllOccupations","step":445}]},"446":{"cache":{},"dof":{"occ":[0,0,0,0,0,0,1,1,0,1,0,0,1,1,0,0,0,1]},"source":[{"enumerated_by":"ConfigEnumAllOccupations","step":446}]},"447":{"cache":{},"dof":{"occ":[0,0,0,0,0,0,1,1,1,1,0,0,1,1,0,0,0,1]},"source":[{"enumerated_by":"ConfigEnumAllOccupations","step":447}]},"448":{"cache":{},"dof":{"occ":[0,0,0,0,0,0,1,1,0,0,1,0,1,1,0,0,0,1]},"source":[{"enumerated_by":"ConfigEnumAllOccupations","step":448}]},"449":{"cache":{},"dof":{"occ":[0,0,0,0,0,0,1,1,0,1,1,0,1,1,0,0,0,1]},"source":[{"enumerated_by":"ConfigEnumAllOccupations","step":449}]},"45":{"cache":{},"dof":{"occ":[0,0,0,0,0,0,1,0,0,0,1,0,0,1,0,0,0,0]},"source":[{"enumerated_by":"ConfigEnumAllOccupations","step":45}]},"450":{"cache":{},"dof":{"occ":[0,0,0,0,0,0,1,1,1,1,1,0,1,1,0,0,0,1]},"source":[{"enumerated_by":"ConfigEnumAllOccupations","step":450}]},"451":{"cache":{},"dof":{"occ":[0,0,0,0,0,0,1,1,0,0,0,1,1,1,0,0,0,1]},"source":[{"enumerated_by":"ConfigEnumAllOccupations","step":451}]},"452":{"cache":{},"dof":{"occ":[0,0,0,0,0,0,1,1,0,1,0,1,1,1,0,0,0,1]},"source":[{"enumerated_by":"ConfigEnumAllOccupations","step":452}]},"453":{"cache":{},"dof":{"occ":[0,0,0,0,0,0,1,1,0,0,1,1,1,1,0,0,0,1]},"source":[{"enumerated_by":"ConfigEnumAllOccupations","step":453}]},"454":{"cache":{},"dof":{"occ":[0,0,0,0,0,0,1,1,0,1,1,1,1,1,0,0,0,1]},"source":[{"enumerated_by":"ConfigEnumAllOccupations","step":454}]},"455":{"cache":{},"dof":{"occ":[0,0,0,0,0,0,1,1,1,1,1,1,1,1,0,0,0,1]},"source":[{"enumerated_by":"ConfigEnumAllOccupations","step":455}]},"456":{"cache":{},"dof":{"occ":[0,0,0,0,0,0,1,1,0,0,0,0,0,0,1,0,0,1]},"source":[{"enumerated_by":"ConfigEnumAllOccupations","step":456}]},"457":{"cache":{},"dof":{"occ":[0,0,0,0,0,0,1,0,0,1,0,0,0,0,1,0,0,1]},"source":[{"enumerated_by":"ConfigEnumAllOccupations","step":457}]},"458":{"cache":{},"dof":{"occ":[0,0,0,0,0,0,1,1,0,1,0,0,0,0,1,0,0,1]},"source":[{"enumerated_by":"ConfigEnumAllOccupations","step":458}]},"459":{"cache":{},"dof":{"occ":[0,0,0,0,0,0,1,1,1,1,0,0,0,0,1,0,0,1]},"source":[{"enumerated_by":"ConfigEnumAllOccupations","step":459}]},"46":{"cache":{},"dof":{"occ":[0,0,0,0,0,0,1,1,0,0,1,0,0,1,0,0,0,0]},"source":[{"enumerated_by":"ConfigEnumAllOccupations","step":46}]},"460":{"cache":{},"dof":{"occ":[0,0,0,0,0,0,1,1,0,0,1,0,0,0,1,0,0,1]},"source":[{"enumerated_by":"ConfigEnumAllOccupations","step":460}]},"461":{"cache":{},"dof":{"occ":[0,0,0,0,0,0,1,0,0,1,1,0,0,0,1,0,0,1]},"source":[{"enumerated_by":"ConfigEnumAllOccupations","step":461}]},"462":{"cache":{},"dof":{"occ":[0,0,0,0,0,0,1,1,0,1,1,0,0,0,1,0,0,1]},"source":[{"enumerated_by":"ConfigEnumAllOccupations","step":462}]},"463":{"cache":{},"dof":{"occ":[0,0,0,0,0,0,1,1,1,1,1,0,0,0,1,0,0,1]},"source":[{"enumerated_by":"ConfigEnumAllOccupations","step":463}]},"464":{"cache":{},"dof":{"occ":[0,0,0,0,0,0,1,1,0,0,0,1,0,0,1,0,0,1]},"source":[{"enumerated_by":"ConfigEnumAllOccupations","step":464}]},"465":{"cache":{},"dof":{"occ":[0,0,0,0,0,0,1,0,0,1,0,1,0,0,1,0,0,1]},"source":[{"enumerated_by":"ConfigEnumAllOccupations","step":465}]},"466":{"cache":{},"dof":{"occ":[0,0,0,0,0,0,1,1,0,1,0,1,0,0,1,0,0,1]},"source":[{"enumerated_by":"ConfigEnumAllOccupations","step":466}]},"467":{"cache":{},"dof":{"occ":[0,0,0,0,0,0,1,1,0,0,1,1,0,0,1,0,0,1]},"source":[{"enumerated_by":"ConfigEnumAllOccupations","step":467}]},"468":{"cache":{},"dof":{"occ":[0,0,0,0,0,0,1,0,0,1,1,1,0,0,1,0,0,1]},"source":[{"enumerated_by":"ConfigEnumAllOccupations","step":468}]},"469":{"cache":{},"dof":{"occ":[0,0,0,0,0,0,1,1,0,1,1,1,0,0,1,0,0,1]},"source":[{"enumerated_by":"ConfigEnumAllOccupations","step":469}]},"47":{"cache":{},"dof":{"occ":[0,0,0,0,0,0,1,0,0,1,1,0,0,1,0,0,0,0]},"source":[{"enumerated_by":"ConfigEnumAllOccupations","step":47}]},"470":{"cache":{},"dof":{"occ":[0,0,0,0,0,0,1,1,0,1,0,0,1,0,1,0,0,1]},"source":[{"enumerated_by":"ConfigEnumAllOccupations","step":470}]},"471":{"cache":{},"dof":{"occ":[0,0,0,0,0,0,1,1,1,1,0,0,1,0,1,0,0,1]},"source":[{"enumerated_by":"ConfigEnumAllOccupations","step":471}]},"472":{"cache":{},"dof":{"occ":[0,0,0,0,0,0,1,1,0,0,1,0,1,0,1,0,0,1]},"source":[{"enumerated_by":"ConfigEnumAllOccupations","step":472}]},"473":{"cache":{},"dof":{"occ":[0,0,0,0,0,0,1,1,0,1,1,0,1,0,1,0,0,1]},"source":[{"enumerated_by":"ConfigEnumAllOccupations","step":473}]},"474":{"cache":{},"dof":{"occ":[0,0,0,0,0,0,1,1,1,1,1,0,1,0,1,0,0,1]},"source":[{"enumerated_by":"ConfigEnumAllOccupations","step":474}]},"475":{"cache":{},"dof":{"occ":[0,0,0,0,0,0,1,1,0,1,0,1,1,0,1,0,0,1]},"source":[{"enumerated_by":"ConfigEnumAllOccupations","step":475}]},"476":{"cache":{},"dof":{"occ":[0,0,0,0,0,0,1,1,0,0,1,1,1,0,1,0,0,1]},"source":[{"enumerated_by":"ConfigEnumAllOccupations","step":476}]},"477":{"cache":{},"dof":{"occ":[0,0,0,0,0,0,1,1,0,1,1,1,1,0,1,0,0,1]},"source":[{"enumerated_by":"ConfigEnumAllOccupations","step":477}]},"478":{"cache":{},"dof":{"occ":[0,0,0,0,0,0,1,1,0,1,0,0,0,1,1,0,0,1]},"source":[{"enumerated_by":"ConfigEnumAllOccupations","step":478}]},"479":{"cache":{},"dof":{"occ":[0,0,0,0,0,0,1,1,1,1,0,0,0,1,1,0,0,1]},"source":[{"enumerated_by":"ConfigEnumAllOccupations","step":479}]},"48":{"cache":{},"dof":{"occ":[0,0,0,0,0,0,1,1,0,1,1,0,0,1,0,0,0,0]},"source":[{"enumerated_by":"ConfigEnumAllOccupations","step":48}]},"480":{"cache":{},"dof":{"occ":[0,0,0,0,0,0,1,1,0,1,1,0,0,1,1,0,0,1]},"source":[{"enumerated_by":"ConfigEnumAllOccupations","step":480}]},"481":{"cache":{},"dof":{"occ":[0,0,0,0,0,0,1,1,1,1,1,0,0,1,1,0,0,1]},"source":[{"enumerated_by":"ConfigEnumAllOccupations","step":481}]},"482":{"cache":{},"dof":{"occ":[0,0,0,0,0,0,1,1,0,1,0,1,0,1,1,0,0,1]},"source":[{"enumerated_by":"ConfigEnumAllOccupations","step":482}]},"483":{"cache":{},"dof":{"occ":[0,0,0,0,0,0,1,1,0,1,1,1,0,1,1,0,0,1]},"source":[{"enumerated_by":"ConfigEnumAllOccupations","step":483}]},"484":{"cache":{},"dof":{"occ":[0,0,0,0,0,0,1,1,1,1,0,0,1,1,1,0,0,1]},"source":[{"enumerated_by":"ConfigEnumAllOccupations","step":484}]},"485":{"cache":{},"dof":{"occ":[0,0,0,0,0,0,1,1,1,1,1,0,1,1,1,0,0,1]},"source":[{"enumerated_by":"ConfigEnumAllOccupations","step":485}]},"486":{"cache":{},"dof":{"occ":[0,0,0,0,0,0,1,0,0,0,0,0,0,0,0,1,0,1]},"source":[{"enumerated_by":"ConfigEnumAllOccupations","step":486}]},"487":{"cache":{},"dof":{"occ":[0,0,0,0,0,0,1,1,0,0,0,0,0,0,0,1,0,1]},"source":[{"enumerated_by":"ConfigEnumAllOccupations","step":487}]},"488":{"cache":{},"dof":{"occ":[0,0,0,0,0,0,1,0,0,1,0,0,0,0,0,1,0,1]},"source":[{"enumerated_by":"ConfigEnumAllOccupations","step":488}]},"489":{"cache":{},"dof":{"occ":[0,0,0,0,0,0,1,1,0,1,0,0,0,0,0,1,0,1]},"source":[{"enumerated_by":"ConfigEnumAllOccupations","step":489}]},"49":{"cache":{},"dof":{"occ":[0,0,0,0,0,0,1,1,1,1,1,0,0,1,0,0,0,0]},"source":[{"enumerated_by":"ConfigEnumAllOccupations","step":49}]},"490":{"cache":{},"dof":{"occ":[0,0,0,0,0,0,1,1,1,1,0,0,0,0,0,1,0,1]},"source":[{"enumerated_by":"ConfigEnumAllOccupations","step":490}]},"491":{"cache":{},"dof":{"occ":[0,0,0,0,0,0,1,0,0,0,1,0,0,0,0,1,0,1]},"source":[{"enumerated_by":"ConfigEnumAllOccupations","step":491}]},"492":{"cache":{},"dof":{"occ":[0,0,0,0,0,0,1,1,0,0,1,0,0,0,0,1,0,1]},"source":[{"enumerated_by":"ConfigEnumAllOccupations","step":492}]},"493":{"cache":{},"dof":{"occ":[0,0,0,0,0,0,0,0,0,1,1,0,0,0,0,1,0,1]},"source":[{"enumerated_by":"ConfigEnumAllOccupations","step":493}]},"494":{"cache":{},"dof":{"occ":[0,0,0,0,0,0,1,0,0,1,1,0,0,0,0,1,0,1]},"source":[{"enumerated_by":"ConfigEnumAllOccupations","step":494}]},"495":{"cache":{},"dof":{"occ":[0,0,0,0,0,0,1,1,0,1,1,0,0,0,0,1,0,1]},"source":[{"enumerated_by":"ConfigEnumAllOccupations","step":495}]},"496":{"cache":{},"dof":{"occ":[0,0,0,0,0,0,1,1,1,1,1,0,0,0,0,1,0,1]},"source":[{"enumerated_by":"ConfigEnumAllOccupations","step":496}]},"497":{"cache":{},"dof":{"occ":[0,0,0,0,0,0,1,0,0,0,0,1,0,0,0,1,0,1]},"source":[{"enumerated_by":"ConfigEnumAllOccupations","step":497}]},"498":{"cache":{},"dof":{"occ":[0,0,0,0,0,0,1,1,0,0,0,1,0,0,0,1,0,1]},"source":[{"enumerated_by":"ConfigEnumAllOccupations","step":498}]},"499":{"cache":{},"dof":{"occ":[0,0,0,0,0,0,1,0,0,1,0,1,0,0,0,1,0,1]},"source":[{"enumerated_by":"ConfigEnumAllOccupations","step":499}]},"5":{"cache":{},"dof":{"occ":[0,0,0,0,0,0,1,1,1,1,0,0,0,0,0,0,0,0]},"source":[{"enumerated_by":"ConfigEnumAllOccupations","step":5}]},"50":{"cache":{},"dof":{"occ":[0,0,0,0,0,0,1,0,0,0,0,1,0,1,0,0,0,0]},"source":[{"enumerated_by":"ConfigEnumAllOccupations","step":50}]},"500":{"cache":{},"dof":{"occ":[0,0,0,0,0,0,1,1,0,1,0,1,0,0,0,1,0,1]},"source":[{"enumerated_by":"ConfigEnumAllOccupations","step":500}]},"501":{"cache":{},"dof":{"occ":[0,0,0,0,0,0,1,0,0,0,1,1,0,0,0,1,0,1]},"source":[{"enumerated_by":"ConfigEnumAllOccupations","step":501}]},"502":{"cache":{},"dof":{"occ":[0,0,0,0,0,0,1,1,0,0,1,1,0,0,0,1,0,1]},"source":[{"enumerated_by":"ConfigEnumAllOccupations","step":502}]},"503":{"cache":{},"dof":{"occ":[0,0,0,0,0,0,1,0,0,1,1,1,0,0,0,1,0,1]},"source":[{"enumerated_by":"ConfigEnumAllOccupations","step":503}]},"504":{"cache":{},"dof":{"occ":[0,0,0,0,0,0,1,1,0,1,1,1,0,0,0,1,0,1]},"source":[{"enumerated_by":"ConfigEnumAllOccupations","step":504}]},"505":{"cache":{},"dof":{"occ":[0,0,0,0,0,0,1,1,0,0,0,0,1,0,0,1,0,1]},"source":[{"enumerated_by":"ConfigEnumAllOccupations","step":505}]},"506":{"cache":{},"dof":{"occ":[0,0,0,0,0,0,1,1,1,0,0,0,1,0,0,1,0,1]},"source":[{"enumerated_by":"ConfigEnumAllOccupations","step":506}]},"507":{"cache":{},"dof":{"occ":[0,0,0,0,0,0,1,1,0,1,0,0,1,0,0,1,0,1]},"source":[{"enumerated_by":"ConfigEnumAllOccupations","step":507}]},"508":{"cache":{},"dof":{"occ":[0,0,0,0,0,0,1,1,1,1,0,0,1,0,0,1,0,1]},"source":[{"enumerated_by":"ConfigEnumAllOccupations","step":508}]},"509":{"cache":{},"dof":{"occ":[0,0,0,0,0,0,1,1,0,0,1,0,1,0,0,1,0,1]},"source":[{"enumerated_by":"ConfigEnumAllOccupations","step":509}]},"51":{"cache":{},"dof":{"occ":[0,0,0,0,0,0,1,1,0,0,0,1,0,1,0,0,0,0]},"source":[{"enumerated_by":"ConfigEnumAllOccupations","step":51}]},"510":{"cache":{},"dof":{"occ":[0,0,0,0,0,0,1,0,0,1,1,0,1,0,0,1,0,1]},"source":[{"enumerated_by":"ConfigEnumAllOccupations","step":510}]},"511":{"cache":{},"dof":{"occ":[0,0,0,0,0,0,1,1,0,1,1,0,1,0,0,1,0,1]},"source":[{"enumerated_by":"ConfigEnumAllOccupations","step":511}]},"512":{"cache":{},"dof":{"occ":[0,0,0,0,0,0,1,1,1,1,1,0,1,0,0,1,0,1]},"source":[{"enumerated_by":"ConfigEnumAllOccupations","step":512}]},"513":{"cache":{},"dof":{"occ":[0,0,0,0,0,0,1,1,0,0,0,1,1,0,0,1,0,1]},"source":[{"enumerated_by":"ConfigEnumAllOccupations","step":513}]},"514":{"cache":{},"dof":{"occ":[0,0,0,0,0,0,1,1,0,1,0,1,1,0,0,1,0,1]},"source":[{"enumerated_by":"ConfigEnumAllOccupations","step":514}]},"515":{"cache":{},"dof":{"occ":[0,0,0,0,0,0,1,1,0,0,1,1,1,0,0,1,0,1]},"source":[{"enumerated_by":"ConfigEnumAllOccupations","step":515}]},"516":{"cache":{},"dof":{"occ":[0,0,0,0,0,0,1,0,0,1,1,1,1,0,0,1,0,1]},"source":[{"enumerated_by":"ConfigEnumAllOccupations","step":516}]},"517":{"cache":{},"dof":{"occ":[0,0,0,0,0,0,1,1,0,1,1,1,1,0,0,1,0,1]},"source":[{"enumerated_by":"ConfigEnumAllOccupations","step":517}]},"518":{"cache":{},"dof":{"occ":[0,0,0,0,0,0,1,1,1,1,1,1,1,0,0,1,0,1]},"source":[{"enumerated_by":"ConfigEnumAllOccupations","step":518}]},"519":{"cache":{},"dof":{"occ":[0,0,0,0,0,0,1,1,0,0,0,0,0,1,0,1,0,1]},"source":[{"enumerated_by":"ConfigEnumAllOccupations","step":519}]},"52":{"cache":{},"dof":{"occ":[0,0,0,0,0,0,1,0,0,1,0,1,0,1,0,0,0,0]},"source":[{"enumerated_by":"ConfigEnumAllOccupations","step":52}]},"520":{"cache":{},"dof":{"occ":[0,0,0,0,0,0,1,0,0,1,0,0,0,1,0,1,0,1]},"source":[{"enumerated_by":"ConfigEnumAllOccupations","step":520}]},"521":{"cache":{},"dof":{"occ":[0,0,0,0,0,0,1,1,0,1,0,0,0,1,0,1,0,1]},"source":[{"enumerated_by":"ConfigEnumAllOccupations","step":521}]},"522":{"cache":{},"dof":{"occ":[0,0,0,0,0,0,1,1,1,1,0,0,0,1,0,1,0,1]},"source":[{"enumerated_by":"ConfigEnumAllOccupations","step":522}]},"523":{"cache":{},"dof":{"occ":[0,0,0,0,0,0,1,1,0,0,1,0,0,1,0,1,0,1]},"source":[{"enumerated_by":"ConfigEnumAllOccupations","step":523}]},"524":{"cache":{},"dof":{"occ":[0,0,0,0,0,0,1,0,0,1,1,0,0,1,0,1,0,1]},"source":[{"enumerated_by":"ConfigEnumAllOccupations","step":524}]},"525":{"cache":{},"dof":{"occ":[0,0,0,0,0,0,1,1,0,1,1,0,0,1,0,1,0,1]},"source":[{"enumerated_by":"ConfigEnumAllOccupations","step":525}]},"526":{"cache":{},"dof":{"occ":[0,0,0,0,0,0,1,1,1,1,1,0,0,1,0,1,0,1]},"source":[{"enumerated_by":"ConfigEnumAllOccupations","step":526}]},"527":{"cache":{},"dof":{"occ":[0,0,0,0,0,0,1,1,0,0,0,1,0,1,0,1,0,1]},"source":[{"enumerated_by":"ConfigEnumAllOccupations","step":527}]},"528":{"cache":{},"dof":{"occ":[0,0,0,0,0,0,1,0,0,1,0,1,0,1,0,1,0,1]},"source":[{"enumerated_by":"ConfigEnumAllOccupations","step":528}]},"529":{"cache":{},"dof":{"occ":[0,0,0,0,0,0,1,1,0,1,0,1,0,1,0,1,0,1]},"source":[{"enumerated_by":"ConfigEnumAllOccupations","step":529}]},"53":{"cache":{},"dof":{"occ":[0,0,0,0,0,0,1,1,0,1,0,1,0,1,0,0,0,0]},"source":[{"enumerated_by":"ConfigEnumAllOccupations","step":53}]},"530":{"cache":{},"dof":{"occ":[0,0,0,0,0,0,1,0,0,0,1,1,0,1,0,1,0,1]},"source":[{"enumerated_by":"ConfigEnumAllOccupations","step":530}]},"531":{"cache":{},"dof":{"occ":[0,0,0,0,0,0,1,1,0,0,1,1,0,1,0,1,0,1]},"source":[{"enumerated_by":"ConfigEnumAllOccupations","step":531}]},"532":{"cache":{},"dof":{"occ":[0,0,0,0,0,0,1,0,0,1,1,1,0,1,0,1,0,1]},"source":[{"enumerated_by":"ConfigEnumAllOccupations","step":532}]},"533":{"cache":{},"dof":{"occ":[0,0,0,0,0,0,1,1,0,1,1,1,0,1,0,1,0,1]},"source":[{"enumerated_by":"ConfigEnumAllOccupations","step":533}]},"534":{"cache":{},"dof":{"occ":[0,0,0,0,0,0,1,1,1,0,0,0,1,1,0,1,0,1]},"source":[{"enumerated_by":"ConfigEnumAllOccupations","step":534}]},"535":{"cache":{},"dof":{"occ":[0,0,0,0,0,0,1,1,0,1,0,0,1,1,0,1,0,1]},"source":[{"enumerated_by":"ConfigEnumAllOccupations","step":535}]},"536":{"cache":{},"dof":{"occ":[0,0,0,0,0,0,1,1,1,1,0,0,1,1,0,1,0,1]},"source":[{"enumerated_by":"ConfigEnumAllOccupations","step":536}]},"537":{"cache":{},"dof":{"occ":[0,0,0,0,0,0,1,1,0,1,1,0,1,1,0,1,0,1]},"source":[{"enumerated_by":"ConfigEnumAllOccupations","step":537}]},"538":{"cache":{},"dof":{"occ":[0,0,0,0,0,0,1,1,1,1,1,0,1,1,0,1,0,1]},"source":[{"enumerated_by":"ConfigEnumAllOccupations","step":538}]},"539":{"cache":{},"dof":{"occ":[0,0,0,0,0,0,1,1,0,1,0,1,1,1,0,1,0,1]},"source":[{"enumerated_by":"ConfigEnumAllOccupations","step":539}]},"54":{"cache":{},"dof":{"occ":[0,0,0,0,0,0,1,0,0,0,1,1,0,1,0,0,0,0]},"source":[{"enumerated_by":"ConfigEnumAllOccupations","step":54}]},"540":{"cache":{},"dof":{"occ":[0,0,0,0,0,0,1,1,0,0,1,1,1,1,0,1,0,1]},"source":[{"enumerated_by":"ConfigEnumAllOccupations","step":540}]},"541":{"cache":{},"dof":{"occ":[0,0,0,0,0,0,1,1,0,1,1,1,1,1,0,1,0,1]},"source":[{"enumerated_by":"ConfigEnumAllOccupations","step":541}]},"542":{"cache":{},"dof":{"occ":[0,0,0,0,0,0,1,1,1,1,1,1,1,1,0,1,0,1]},"source":[{"enumerated_by":"ConfigEnumAllOccupations","step":542}]},"543":{"cache":{},"dof":{"occ":[0,0,0,0,0,0,1,1,0,0,0,0,0,0,1,1,0,1]},"source":[{"enumerated_by":"ConfigEnumAllOccupations","step":543}]},"544":{"cache":{},"dof":{"occ":[0,0,0,0,0,0,1,1,0,1,0,0,0,0,1,1,0,1]},"source":[{"enumerated_by":"ConfigEnumAllOccupations","step":544}]},"545":{"cache":{},"dof":{"occ":[0,0,0,0,0,0,1,1,1,1,0,0,0,0,1,1,0,1]},"source":[{"enumerated_by":"ConfigEnumAllOccupations","step":545}]},"546":{"cache":{},"dof":{"occ":[0,0,0,0,0,0,1,1,0,0,1,0,0,0,1,1,0,1]},"source":[{"enumerated_by":"ConfigEnumAllOccupations","step":546}]},"547":{"cache":{},"dof":{"occ":[0,0,0,0,0,0,1,0,0,1,1,0,0,0,1,1,0,1]},"source":[{"enumerated_by":"ConfigEnumAllOccupations","step":547}]},"548":{"cache":{},"dof":{"occ":[0,0,0,0,0,0,1,1,0,1,1,0,0,0,1,1,0,1]},"source":[{"enumerated_by":"ConfigEnumAllOccupations","step":548}]},"549":{"cache":{},"dof":{"occ":[0,0,0,0,0,0,1,1,1,1,1,0,0,0,1,1,0,1]},"source":[{"enumerated_by":"ConfigEnumAllOccupations","step":549}]},"55":{"cache":{},"dof":{"occ":[0,0,0,0,0,0,1,1,0,0,1,1,0,1,0,0,0,0]},"source":[{"enumerated_by":"ConfigEnumAllOccupations","step":55}]},"550":{"cache":{},"dof":{"occ":[0,0,0,0,0,0,1,1,0,0,0,1,0,0,1,1,0,1]},"source":[{"enumerated_by":"ConfigEnumAllOccupations","step":550}]},"551":{"cache":{},"dof":{"occ":[0,0,0,0,0,0,1,0,0,1,0,1,0,0,1,1,0,1]},"source":[{"enumerated_by":"ConfigEnumAllOccupations","step":551}]},"552":{"cache":{},"dof":{"occ":[0,0,0,0,0,0,1,1,0,1,0,1,0,0,1,1,0,1]},"source":[{"enumerated_by":"ConfigEnumAllOccupations","step":552}]},"553":{"cache":{},"dof":{"occ":[0,0,0,0,0,0,1,1,0,0,1,1,0,0,1,1,0,1]},"source":[{"enumerated_by":"ConfigEnumAllOccupations","step":553}]},"554":{"cache":{},"dof":{"occ":[0,0,0,0,0,0,1,0,0,1,1,1,0,0,1,1,0,1]},"source":[{"enumerated_by":"ConfigEnumAllOccupations","step":554}]},"555":{"cache":{},"dof":{"occ":[0,0,0,0,0,0,1,1,0,1,1,1,0,0,1,1,0,1]},"source":[{"enumerated_by":"ConfigEnumAllOccupations","step":555}]},"556":{"cache":{},"dof":{"occ":[0,0,0,0,0,0,1,1,1,1,0,0,1,0,1,1,0,1]},"source":[{"enumerated_by":"ConfigEnumAllOccupations","step":556}]},"557":{"cache":{},"dof":{"occ":[0,0,0,0,0,0,1,1,0,1,1,0,1,0,1,1,0,1]},"source":[{"enumerated_by":"ConfigEnumAllOccupations","step":557}]},"558":{"cache":{},"dof":{"occ":[0,0,0,0,0,0,1,1,1,1,1,0,1,0,1,1,0,1]},"source":[{"enumerated_by":"ConfigEnumAllOccupations","step":558}]},"559":{"cache":{},"dof":{"occ":[0,0,0,0,0,0,1,1,0,1,1,1,1,0,1,1,0,1]},"source":[{"enumerated_by":"ConfigEnumAllOccupations","step":559}]},"56":{"cache":{},"dof":{"occ":[0,0,0,0,0,0,1,0,0,1,1,1,0,1,0,0,0,0]},"source":[{"enumerated_by":"ConfigEnumAllOccupations","step":56}]},"560":{"cache":{},"dof":{"occ":[0,0,0,0,0,0,1,1,1,1,0,0,0,1,1,1,0,1]},"source":[{"enumerated_by":"ConfigEnumAllOccupations","step":560}]},"561":{"cache":{},"dof":{"occ":[0,0,0,0,0,0,1,1,0,1,1,0,0,1,1,1,0,1]},"source":[{"enumerated_by":"ConfigEnumAllOccupations","step":561}]},"562":{"cache":{},"dof":{"occ":[0,0,0,0,0,0,1,1,1,1,1,0,0,1,1,1,0,1]},"source":[{"enumerated_by":"ConfigEnumAllOccupations","step":562}]},"563":{"cache":{},"dof":{"occ":[0,0,0,0,0,0,1,1,0,1,0,1,0,1,1,1,0,1]},"source":[{"enumerated_by":"ConfigEnumAllOccupations","step":563}]},"564":{"cache":{},"dof":{"occ":[0,0,0,0,0,0,1,1,0,1,1,1,0,1,1,1,0,1]},"source":[{"enumerated_by":"ConfigEnumAllOccupations","step":564}]},"565":{"cache":{},"dof":{"occ":[0,0,0,0,0,0,1,1,1,1,1,0,1,1,1,1,0,1]},"source":[{"enumerated_by":"ConfigEnumAllOccupations","step":565}]},"566":{"cache":{},"dof":{"occ":[0,0,0,0,0,0,1,0,0,0,0,0,0,0,0,0,1,1]},"source":[{"enumerated_by":"ConfigEnumAllOccupations","step":566}]},"567":{"cache":{},"dof":{"occ":[0,0,0,0,0,0,1,1,0,0,0,0,0,0,0,0,1,1]},"source":[{"enumerated_by":"ConfigEnumAllOccupations","step":567}]},"568":{"cache":{},"dof":{"occ":[0,0,0,0,0,0,1,0,0,1,0,0,0,0,0,0,1,1]},"source":[{"enumerated_by":"ConfigEnumAllOccupations","step":568}]},"569":{"cache":{},"dof":{"occ":[0,0,0,0,0,0,1,1,0,1,0,0,0,0,0,0,1,1]},"source":[{"enumerated_by":"ConfigEnumAllOccupations","step":569}]},"57":{"cache":{},"dof":{"occ":[0,0,0,0,0,0,1,1,0,1,1,1,0,1,0,0,0,0]},"source":[{"enumerated_by":"ConfigEnumAllOccupations","step":57}]},"570":{"cache":{},"dof":{"occ":[0,0,0,0,0,0,1,1,1,1,0,0,0,0,0,0,1,1]},"source":[{"enumerated_by":"ConfigEnumAllOccupations","step":570}]},"571":{"cache":{},"dof":{"occ":[0,0,0,0,0,0,1,0,0,0,1,0,0,0,0,0,1,1]},"source":[{"enumerated_by":"ConfigEnumAllOccupations","step":571}]},"572":{"cache":{},"dof":{"occ":[0,0,0,0,0,0,1,1,0,0,1,0,0,0,0,0,1,1]},"source":[{"enumerated_by":"ConfigEnumAllOccupations","step":572}]},"573":{"cache":{},"dof":{"occ":[0,0,0,0,0,0,0,0,0,1,1,0,0,0,0,0,1,1]},"source":[{"enumerated_by":"ConfigEnumAllOccupations","step":573}]},"574":{"cache":{},"dof":{"occ":[0,0,0,0,0,0,1,0,0,1,1,0,0,0,0,0,1,1]},"source":[{"enumerated_by":"ConfigEnumAllOccupations","step":574}]},"575":{"cache":{},"dof":{"occ":[0,0,0,0,0,0,1,1,0,1,1,0,0,0,0,0,1,1]},"source":[{"enumerated_by":"ConfigEnumAllOccupations","step":575}]},"576":{"cache":{},"dof":{"occ":[0,0,0,0,0,0,1,1,1,1,1,0,0,0,0,0,1,1]},"source":[{"enumerated_by":"ConfigEnumAllOccupations","step":576}]},"577":{"cache":{},"dof":{"occ":[0,0,0,0,0,0,1,0,0,0,0,1,0,0,0,0,1,1]},"source":[{"enumerated_by":"ConfigEnumAllOccupations","step":577}]},"578":{"cache":{},"dof":{"occ":[0,0,0,0,0,0,1,1,0,0,0,1,0,0,0,0,1,1]},"source":[{"enumerated_by":"ConfigEnumAllOccupations","step":578}]},"579":{"cache":{},"dof":{"occ":[0,0,0,0,0,0,1,0,0,1,0,1,0,0,0,0,1,1]},"source":[{"enumerated_by":"ConfigEnumAllOccupations","step":579}]},"58":{"cache":{},"dof":{"occ":[0,0,0,0,0,0,1,1,0,0,0,0,1,1,0,0,0,0]},"source":[{"enumerated_by":"ConfigEnumAllOccupations","step":58}]},"580":{"cache":{},"dof":{"occ":[0,0,0,0,0,0,1,1,0,1,0,1,0,0,0,0,1,1]},"source":[{"enumerated_by":"ConfigEnumAllOccupations","step":580}]},"581":{"cache":{},"dof":{"occ":[0,0,0,0,0,0,1,0,0,0,1,1,0,0,0,0,1,1]},"source":[{"enumerated_by":"ConfigEnumAllOccupations","step":581}]},"582":{"cache":{},"dof":{"occ":[0,0,0,0,0,0,1,1,0,0,1,1,0,0,0,0,1,1]},"source":[{"enumerated_by":"ConfigEnumAllOccupations","step":582}]},"583":{"cache":{},"dof":{"occ":[0,0,0,0,0,0,1,0,0,1,1,1,0,0,0,0,1,1]},"source":[{"enumerated_by":"ConfigEnumAllOccupations","step":583}]},"584":{"cache":{},"dof":{"occ":[0,0,0,0,0,0,1,1,0,1,1,1,0,0,0,0,1,1]},"source":[{"enumerated_by":"ConfigEnumAllOccupations","step":584}]},"585":{"cache":{},"dof":{"occ":[0,0,0,0,0,0,1,1,0,0,0,0,1,0,0,0,1,1]},"source":[{"enumerated_by":"ConfigEnumAllOccupations","step":585}]},"586":{"cache":{},"dof":{"occ":[0,0,0,0,0,0,1,1,1,0,0,0,1,0,0,0,1,1]},"source":[{"enumerated_by":"ConfigEnumAllOccupations","step":586}]},"587":{"cache":{},"dof":{"occ":[0,0,0,0,0,0,1,0,0,1,0,0,1,0,0,0,1,1]},"source":[{"enumerated_by":"ConfigEnumAllOccupations","step":587}]},"588":{"cache":{},"dof":{"occ":[0,0,0,0,0,0,1,1,0,1,0,0,1,0,0,0,1,1]},"source":[{"enumerated_by":"ConfigEnumAllOccupations","step":588}]},"589":{"cache":{},"dof":{"occ":[0,0,0,0,0,0,1,1,1,1,0,0,1,0,0,0,1,1]},"source":[{"enumerated_by":"ConfigEnumAllOccupations","step":589}]},"59":{"cache":{},"dof":{"occ":[0,0,0,0,0,0,1,1,1,0,0,0,1,1,0,0,0,0]},"source":[{"enumerated_by":"ConfigEnumAllOccupations","step":59}]},"590":{"cache":{},"dof":{"occ":[0,0,0,0,0,0,1,1,0,0,1,0,1,0,0,0,1,1]},"source":[{"enumerated_by":"ConfigEnumAllOccupations","step":590}]},"591":{"cache":{},"dof":{"occ":[0,0,0,0,0,0,1,0,0,1,1,0,1,0,0,0,1,1]},"source":[{"enumerated_by":"ConfigEnumAllOccupations","step":591}]},"592":{"cache":{},"dof":{"occ":[0,0,0,0,0,0,1,1,0,1,1,0,1,0,0,0,1,1]},"source":[{"enumerated_by":"ConfigEnumAllOccupations","step":592}]},"593":{"cache":{},"dof":{"occ":[0,0,0,0,0,0,1,1,1,1,1,0,1,0,0,0,1,1]},"source":[{"enumerated_by":"ConfigEnumAllOccupations","step":593}]},"594":{"cache":{},"dof":{"occ":[0,0,0,0,0,0,1,1,0,0,0,1,1,0,0,0,1,1]},"source":[{"enumerated_by":"ConfigEnumAllOccupations","step":594}]},"595":{"cache":{},"dof":{"occ":[0,0,0,0,0,0,1,0,0,1,0,1,1,0,0,0,1,1]},"source":[{"enumerated_by":"ConfigEnumAllOccupations","step":595}]},"596":{"cache":{},"dof":{"occ":[0,0,0,0,0,0,1,1,0,1,0,1,1,0,0,0,1,1]},"source":[{"enumerated_by":"ConfigEnumAllOccupations","step":596}]},"597":{"cache":{},"dof":{"occ":[0,0,0,0,0,0,1,0,0,0,1,1,1,0,0,0,1,1]},"source":[{"enumerated_by":"ConfigEnumAllOccupations","step":597}]},"598":{"cache":{},"dof":{"occ":[0,0,0,0,0,0,1,1,0,0,1,1,1,0,0,0,1,1]},"source":[{"enumerated_by":"ConfigEnumAllOccupations","step":598}]},"599":{"cache":{},"dof":{"occ":[0,0,0,0,0,0,1,0,0,1,1,1,1,0,0,0,1,1]},"source":[{"enumerated_by":"ConfigEnumAllOccupations","step":599}]},"6":{"cache":{},"dof":{"occ":[0,0,0,0,0,0,1,0,0,0,1,0,0,0,0,0,0,0]},"source":[{"enumerated_by":"ConfigEnumAllOccupations","step":6}]},"60":{"cache":{},"dof":{"occ":[0,0,0,0,0,0,1,1,0,1,0,0,1,1,0,0,0,0]},"source":[{"enumerated_by":"ConfigEnumAllOccupations","step":60}]},"600":{"cache":{},"dof":{"occ":[0,0,0,0,0,0,1,1,0,1,1,1,1,0,0,0,1,1]},"source":[{"enumerated_by":"ConfigEnumAllOccupations","step":600}]},"601":{"cache":{},"dof":{"occ":[0,0,0,0,0,0,1,1,1,1,1,1,1,0,0,0,1,1]},"source":[{"enumerated_by":"ConfigEnumAllOccupations","step":601}]},"602":{"cache":{},"dof":{"occ":[0,0,0,0,0,0,1,1,0,0,0,0,0,1,0,0,1,1]},"source":[{"enumerated_by":"ConfigEnumAllOccupations","step":602}]},"603":{"cache":{},"dof":{"occ":[0,0,0,0,0,0,1,1,0,1,0,0,0,1,0,0,1,1]},"source":[{"enumerated_by":"ConfigEnumAllOccupations","step":603}]},"604":{"cache":{},"dof":{"occ":[0,0,0,0,0,0,1,1,1,1,0,0,0,1,0,0,1,1]},"source":[{"enumerated_by":"ConfigEnumAllOccupations","step":604}]},"605":{"cache":{},"dof":{"occ":[0,0,0,0,0,0,1,1,0,0,1,0,0,1,0,0,1,1]},"source":[{"enumerated_by":"ConfigEnumAllOccupations","step":605}]},"606":{"cache":{},"dof":{"occ":[0,0,0,0,0,0,1,0,0,1,1,0,0,1,0,0,1,1]},"source":[{"enumerated_by":"ConfigEnumAllOccupations","step":606}]},"607":{"cache":{},"dof":{"occ":[0,0,0,0,0,0,1,1,0,1,1,0,0,1,0,0,1,1]},"source":[{"enumerated_by":"ConfigEnumAllOccupations","step":607}]},"608":{"cache":{},"dof":{"occ":[0,0,0,0,0,0,1,1,1,1,1,0,0,1,0,0,1,1]},"source":[{"enumerated_by":"ConfigEnumAllOccupations","step":608}]},"609":{"cache":{},"dof":{"occ":[0,0,0,0,0,0,1,1,0,0,0,1,0,1,0,0,1,1]},"source":[{"enumerated_by":"ConfigEnumAllOccupations","step":609}]},"61":{"cache":{},"dof":{"occ":[0,0,0,0,0,0,1,1,1,1,0,0,1,1,0,0,0,0]},"source":[{"enumerated_by":"ConfigEnumAllOccupations","step":61}]},"610":{"cache":{},"dof":{"occ":[0,0,0,0,0,0,1,0,0,1,0,1,0,1,0,0,1,1]},"source":[{"enumerated_by":"ConfigEnumAllOccupations","step":610}]},"611":{"cache":{},"dof":{"occ":[0,0,0,0,0,0,1,1,0,1,0,1,0,1,0,0,1,1]},"source":[{"enumerated_by":"ConfigEnumAllOccupations","step":611}]},"612":{"cache":{},"dof":{"occ":[0,0,0,0,0,0,1,1,0,0,1,1,0,1,0,0,1,1]},"source":[{"enumerated_by":"ConfigEnumAllOccupations","step":612}]},"613":{"cache":{},"dof":{"occ":[0,0,0,0,0,0,1,0,0,1,1,1,0,1,0,0,1,1]},"source":[{"enumerated_by":"ConfigEnumAllOccupations","step":613}]},"614":{"cache":{},"dof":{"occ":[0,0,0,0,0,0,1,1,0,1,1,1,0,1,0,0,1,1]},"source":[{"enumerated_by":"ConfigEnumAllOccupations","step":614}]},"615":{"cache":{},"dof":{"occ":[0,0,0,0,0,0,1,1,1,0,0,0,1,1,0,0,1,1]},"source":[{"enumerated_by":"ConfigEnumAllOccupations","step":615}]},"616":{"cache":{},"dof":{"occ":[0,0,0,0,0,0,1,1,1,1,0,0,1,1,0,0,1,1]},"source":[{"enumerated_by":"ConfigEnumAllOccupations","step":616}]},"617":{"cache":{},"dof":{"occ":[0,0,0,0,0,0,1,1,0,1,1,0,1,1,0,0,1,1]},"source":[{"enumerated_by":"ConfigEnumAllOccupations","step":617}]},"618":{"cache":{},"dof":{"occ":[0,0,0,0,0,0,1,1,1,1,1,0,1,1,0,0,1,1]},"source":[{"enumerated_by":"ConfigEnumAllOccupations","step":618}]},"619":{"cache":{},"dof":{"occ":[0,0,0,0,0,0,1,1,0,1,0,1,1,1,0,0,1,1]},"source":[{"enumerated_by":"ConfigEnumAllOccupations","step":619}]},"62":{"cache":{},"dof":{"occ":[0,0,0,0,0,0,1,1,0,0,1,0,1,1,0,0,0,0]},"source":[{"enumerated_by":"ConfigEnumAllOccupations","step":62}]},"620":{"cache":{},"dof":{"occ":[0,0,0,0,0,0,1,1,0,1,1,1,1,1,0,0,1,1]},"source":[{"enumerated_by":"ConfigEnumAllOccupations","step":620}]},"621":{"cache":{},"dof":{"occ":[0,0,0,0,0,0,1,1,1,1,1,1,1,1,0,0,1,1]},"source":[{"enumerated_by":"ConfigEnumAllOccupations","step":621}]},"622":{"cache":{},"dof":{"occ":[0,0,0,0,0,0,1,1,0,0,0,0,0,0,1,0,1,1]},"source":[{"enumerated_by":"ConfigEnumAllOccupations","step":622}]},"623":{"cache":{},"dof":{"occ":[0,0,0,0,0,0,1,1,0,1,0,0,0,0,1,0,1,1]},"source":[{"enumerated_by":"ConfigEnumAllOccupations","step":623}]},"624":{"cache":{},"dof":{"occ":[0,0,0,0,0,0,1,1,1,1,0,0,0,0,1,0,1,1]},"source":[{"enumerated_by":"ConfigEnumAllOccupations","step":624}]},"625":{"cache":{},"dof":{"occ":[0,0,0,0,0,0,1,1,0,0,1,0,0,0,1,0,1,1]},"source":[{"enumerated_by":"ConfigEnumAllOccupations","step":625}]},"626":{"cache":{},"dof":{"occ":[0,0,0,0,0,0,1,0,0,1,1,0,0,0,1,0,1,1]},"source":[{"enumerated_by":"ConfigEnumAllOccupations","step":626}]},"627":{"cache":{},"dof":{"occ":[0,0,0,0,0,0,1,1,0,1,1,0,0,0,1,0,1,1]},"source":[{"enumerated_by":"ConfigEnumAllOccupations","step":627}]},"628":{"cache":{},"dof":{"occ":[0,0,0,0,0,0,1,1,1,1,1,0,0,0,1,0,1,1]},"source":[{"enumerated_by":"ConfigEnumAllOccupations","step":628}]},"629":{"cache":{},"dof":{"occ":[0,0,0,0,0,0,1,1,0,0,0,1,0,0,1,0,1,1]},"source":[{"enumerated_by":"ConfigEnumAllOccupations","step":629}]},"63":{"cache":{},"dof":{"occ":[0,0,0,0,0,0,1,1,0,1,1,0,1,1,0,0,0,0]},"source":[{"enumerated_by":"ConfigEnumAllOccupations","step":63}]},"630":{"cache":{},"dof":{"occ":[0,0,0,0,0,0,1,1,0,1,0,1,0,0,1,0,1,1]},"source":[{"enumerated_by":"ConfigEnumAllOccupations","step":630}]},"631":{"cache":{},"dof":{"occ":[0,0,0,0,0,0,1,1,0,0,1,1,0,0,1,0,1,1]},"source":[{"enumerated_by":"ConfigEnumAllOccupations","step":631}]},"632":{"cache":{},"dof":{"occ":[0,0,0,0,0,0,1,0,0,1,1,1,0,0,1,0,1,1]},"source":[{"enumerated_by":"ConfigEnumAllOccupations","step":632}]},"633":{"cache":{},"dof":{"occ":[0,0,0,0,0,0,1,1,0,1,1,1,0,0,1,0,1,1]},"source":[{"enumerated_by":"ConfigEnumAllOccupations","step":633}]},"634":{"cache":{},"dof":{"occ":[0,0,0,0,0,0,1,1,0,1,0,0,1,0,1,0,1,1]},"source":[{"enumerated_by":"ConfigEnumAllOccupations","step":634}]},"635":{"cache":{},"dof":{"occ":[0,0,0,0,0,0,1,1,1,1,0,0,1,0,1,0,1,1]},"source":[{"enumerated_by":"ConfigEnumAllOccupations","step":635}]},"636":{"cache":{},"dof":{"occ":[0,0,0,0,0,0,1,1,0,1,1,0,1,0,1,0,1,1]},"source":[{"enumerated_by":"ConfigEnumAllOccupations","step":636}]},"637":{"cache":{},"dof":{"occ":[0,0,0,0,0,0,1,1,1,1,1,0,1,0,1,0,1,1]},"source":[{"enumerated_by":"ConfigEnumAllOccupations","step":637}]},"638":{"cache":{},"dof":{"occ":[0,0,0,0,0,0,1,1,0,1,0,1,1,0,1,0,1,1]},"source":[{"enumerated_by":"ConfigEnumAllOccupations","step":638}]},"639":{"cache":{},"dof":{"occ":[0,0,0,0,0,0,1,1,0,0,1,1,1,0,1,0,1,1]},"source":[{"enumerated_by":"ConfigEnumAllOccupations","step":639}]},"64":{"cache":{},"dof":{"occ":[0,0,0,0,0,0,1,1,1,1,1,0,1,1,0,0,0,0]},"source":[{"enumerated_by":"ConfigEnumAllOccupations","step":64}]},"640":{"cache":{},"dof":{"occ":[0,0,0,0,0,0,1,1,0,1,1,1,1,0,1,0,1,1]},"source":[{"enumerated_by":"ConfigEnumAllOccupations","step":640}]},"641":{"cache":{},"dof":{"occ":[0,0,0,0,0,0,1,1,1,1,0,0,0,1,1,0,1,1]},"source":[{"enumerated_by":"ConfigEnumAllOccupations","step":641}]},"642":{"cache":{},"dof":{"occ":[0,0,0,0,0,0,1,1,0,1,1,0,0,1,1,0,1,1]},"source":[{"enumerated_by":"ConfigEnumAllOccupations","step":642}]},"643":{"cache":{},"dof":{"occ":[0,0,0,0,0,0,1,1,1,1,1,0,0,1,1,0,1,1]},"source":[{"enumerated_by":"ConfigEnumAllOccupations","step":643}]},"644":{"cache":{},"dof":{"occ":[0,0,0,0,0,0,1,1,0,1,1,1,0,1,1,0,1,1]},"source":[{"enumerated_by":"ConfigEnumAllOccupations","step":644}]},"645":{"cache":{},"dof":{"occ":[0,0,0,0,0,0,1,1,1,1,1,0,1,1,1,0,1,1]},"source":[{"enumerated_by":"ConfigEnumAllOccupations","step":645}]},"646":{"cache":{},"dof":{"occ":[0,0,0,0,0,0,1,0,0,0,0,0,0,0,0,1,1,1]},"source":[{"enumerated_by":"ConfigEnumAllOccupations","step":646}]},"647":{"cache":{},"dof":{"occ":[0,0,0,0,0,0,1,1,0,0,0,0,0,0,0,1,1,1]},"source":[{"enumerated_by":"ConfigEnumAllOccupations","step":647}]},"648":{"cache":{},"dof":{"occ":[0,0,0,0,0,0,1,0,0,1,0,0,0,0,0,1,1,1]},"source":[{"enumerated_by":"ConfigEnumAllOccupations","step":648}]},"649":{"cache":{},"dof":{"occ":[0,0,0,0,0,0,1,1,0,1,0,0,0,0,0,1,1,1]},"source":[{"enumerated_by":"ConfigEnumAllOccupations","step":649}]},"65":{"cache":{},"dof":{"occ":[0,0,0,0,0,0,1,1,0,0,0,1,1,1,0,0,0,0]},"source":[{"enumerated_by":"ConfigEnumAllOccupations","step":65}]},"650":{"cache":{},"dof":{"occ":[0,0,0,0,0,0,1,1,1,1,0,0,0,0,0,1,1,1]},"source":[{"enumerated_by":"ConfigEnumAllOccupations","step":650}]},"651":{"cache":{},"dof":{"occ":[0,0,0,0,0,0,1,0,0,0,1,0,0,0,0,1,1,1]},"source":[{"enumerated_by":"ConfigEnumAllOccupations","step":651}]},"652":{"cache":{},"dof":{"occ":[0,0,0,0,0,0,1,1,0,0,1,0,0,0,0,1,1,1]},"source":[{"enumerated_by":"ConfigEnumAllOccupations","step":652}]},"653":{"cache":{},"dof":{"occ":[0,0,0,0,0,0,1,0,0,1,1,0,0,0,0,1,1,1]},"source":[{"enumerated_by":"ConfigEnumAllOccupations","step":653}]},"654":{"cache":{},"dof":{"occ":[0,0,0,0,0,0,1,1,0,1,1,0,0,0,0,1,1,1]},"source":[{"enumerated_by":"ConfigEnumAllOccupations","step":654}]},"655":{"cache":{},"dof":{"occ":[0,0,0,0,0,0,1,1,1,1,1,0,0,0,0,1,1,1]},"source":[{"enumerated_by":"ConfigEnumAllOccupations","step":655}]},"656":{"cache":{},"dof":{"occ":[0,0,0,0,0,0,1,0,0,0,0,1,0,0,0,1,1,1]},"source":[{"enumerated_by":"ConfigEnumAllOccupations","step":656}]},"657":{"cache":{},"dof":{"occ":[0,0,0,0,0,0,1,1,0,0,0,1,0,0,0,1,1,1]},"source":[{"enumerated_by":"ConfigEnumAllOccupations","step":657}]},"658":{"cache":{},"dof":{"occ":[0,0,0,0,0,0,1,0,0,1,0,1,0,0,0,1,1,1]},"source":[{"enumerated_by":"ConfigEnumAllOccupations","step":658}]},"659":{"cache":{},"dof":{"occ":[0,0,0,0,0,0,1,1,0,1,0,1,0,0,0,1,1,1]},"source":[{"enumerated_by":"ConfigEnumAllOccupations","step":659}]},"66":{"cache":{},"dof":{"occ":[0,0,0,0,0,0,1,1,0,1,0,1,1,1,0,0,0,0]},"source":[{"enumerated_by":"ConfigEnumAllOccupations","step":66}]},"660":{"cache":{},"dof":{"occ":[0,0,0,0,0,0,1,0,0,0,1,1,0,0,0,1,1,1]},"source":[{"enumerated_by":"ConfigEnumAllOccupations","step":660}]},"661":{"cache":{},"dof":{"occ":[0,0,0,0,0,0,1,1,0,0,1,1,0,0,0,1,1,1]},"source":[{"enumerated_by":"ConfigEnumAllOccupations","step":661}]},"662":{"cache":{},"dof":{"occ":[0,0,0,0,0,0,1,0,0,1,1,1,0,0,0,1,1,1]},"source":[{"enumerated_by":"ConfigEnumAllOccupations","step":662}]},"663":{"cache":{},"dof":{"occ":[0,0,0,0,0,0,1,1,0,1,1,1,0,0,0,1,1,1]},"source":[{"enumerated_by":"ConfigEnumAllOccupations","step":663}]},"664":{"cache":{},"dof":{"occ":[0,0,0,0,0,0,1,1,0,0,0,0,1,0,0,1,1,1]},"source":[{"enumerated_by":"ConfigEnumAllOccupations","step":664}]},"665":{"cache":{},"dof":{"occ":[0,0,0,0,0,0,1,1,1,0,0,0,1,0,0,1,1,1]},"source":[{"enumerated_by":"ConfigEnumAllOccupations","step":665}]},"666":{"cache":{},"dof":{"occ":[0,0,0,0,0,0,1,1,0,1,0,0,1,0,0,1,1,1]},"source":[{"enumerated_by":"ConfigEnumAllOccupations","step":666}]},"667":{"cache":{},"dof":{"occ":[0,0,0,0,0,0,1,1,1,1,0,0,1,0,0,1,1,1]},"source":[{"enumerated_by":"ConfigEnumAllOccupations","step":667}]},"668":{"cache":{},"dof":{"occ":[0,0,0,0,0,0,1,1,0,0,1,0,1,0,0,1,1,1]},"source":[{"enumerated_by":"ConfigEnumAllOccupations","step":668}]},"669":{"cache":{},"dof":{"occ":[0,0,0,0,0,0,1,1,0,1,1,0,1,0,0,1,1,1]},"source":[{"enumerated_by":"ConfigEnumAllOccupations","step":669}]},"67":{"cache":{},"dof":{"occ":[0,0,0,0,0,0,1,1,0,0,1,1,1,1,0,0,0,0]},"source":[{"enumerated_by":"ConfigEnumAllOccupations","step":67}]},"670":{"cache":{},"dof":{"occ":[0,0,0,0,0,0,1,1,1,1,1,0,1,0,0,1,1,1]},"source":[{"enumerated_by":"ConfigEnumAllOccupations","step":670}]},"671":{"cache":{},"dof":{"occ":[0,0,0,0,0,0,1,1,0,0,0,1,1,0,0,1,1,1]},"source":[{"enumerated_by":"ConfigEnumAllOccupations","step":671}]},"672":{"cache":{},"dof":{"occ":[0,0,0,0,0,0,1,1,0,1,0,1,1,0,0,1,1,1]},"source":[{"enumerated_by":"ConfigEnumAllOccupations","step":672}]},"673":{"cache":{},"dof":{"occ":[0,0,0,0,0,0,1,1,0,0,1,1,1,0,0,1,1,1]},"source":[{"enumerated_by":"ConfigEnumAllOccupations","step":673}]},"674":{"cache":{},"dof":{"occ":[0,0,0,0,0,0,1,0,0,1,1,1,1,0,0,1,1,1]},"source":[{"enumerated_by":"ConfigEnumAllOccupations","step":674}]},"675":{"cache":{},"dof":{"occ":[0,0,0,0,0,0,1,1,0,1,1,1,1,0,0,1,1,1]},"source":[{"enumerated_by":"ConfigEnumAllOccupations","step":675}]},"676":{"cache":{},"dof":{"occ":[0,0,0,0,0,0,1,1,1,1,1,1,1,0,0,1,1,1]},"source":[{"enumerated_by":"ConfigEnumAllOccupations","step":676}]},"677":{"cache":{},"dof":{"occ":[0,0,0,0,0,0,1,1,0,0,0,0,0,1,0,1,1,1]},"source":[{"enumerated_by":"ConfigEnumAllOccupations","step":677}]},"678":{"cache":{},"dof":{"occ":[0,0,0,0,0,0,1,1,0,1,0,0,0,1,0,1,1,1]},"source":[{"enumerated_by":"ConfigEnumAllOccupations","step":678}]},"679":{"cache":{},"dof":{"occ":[0,0,0,0,0,0,1,1,1,1,0,0,0,1,0,1,1,1]},"source":[{"enumerated_by":"ConfigEnumAllOccupations","step":679}]},"68":{"cache":{},"dof":{"occ":[0,0,0,0,0,0,1,1,0,1,1,1,1,1,0,0,0,0]},"source":[{"enumerated_by":"ConfigEnumAllOccupations","step":68}]},"680":{"cache":{},"dof":{"occ":[0,0,0,0,0,0,1,1,0,0,1,0,0,1,0,1,1,1]},"source":[{"enumerated_by":"ConfigEnumAllOccupations","step":680}]},"681":{"cache":{},"dof":{"occ":[0,0,0,0,0,0,1,1,0,1,1,0,0,1,0,1,1,1]},"source":[{"enumerated_by":"ConfigEnumAllOccupations","step":681}]},"682":{"cache":{},"dof":{"occ":[0,0,0,0,0,0,1,1,1,1,1,0,0,1,0,1,1,1]},"source":[{"enumerated_by":"ConfigEnumAllOccupations","step":682}]},"683":{"cache":{},"dof":{"occ":[0,0,0,0,0,0,1,1,0,0,0,1,0,1,0,1,1,1]},"source":[{"enumerated_by":"ConfigEnumAllOccupations","step":683}]},"684":{"cache":{},"dof":{"occ":[0,0,0,0,0,0,1,1,0,1,0,1,0,1,0,1,1,1]},"source":[{"enumerated_by":"ConfigEnumAllOccupations","step":684}]},"685":{"cache":{},"dof":{"occ":[0,0,0,0,0,0,1,1,0,0,1,1,0,1,0,1,1,1]},"source":[{"enumerated_by":"ConfigEnumAllOccupations","step":685}]},"686":{"cache":{},"dof":{"occ":[0,0,0,0,0,0,1,0,0,1,1,1,0,1,0,1,1,1]},"source":[{"enumerated_by":"ConfigEnumAllOccupations","step":686}]},"687":{"cache":{},"dof":{"occ":[0,0,0,0,0,0,1,1,0,1,1,1,0,1,0,1,1,1]},"source":[{"enumerated_by":"ConfigEnumAllOccupations","step":687}]},"688":{"cache":{},"dof":{"occ":[0,0,0,0,0,0,1,1,1,0,0,0,1,1,0,1,1,1]},"source":[{"enumerated_by":"ConfigEnumAllOccupations","step":688}]},"689":{"cache":{},"dof":{"occ":[0,0,0,0,0,0,1,1,1,1,0,0,1,1,0,1,1,1]},"source":[{"enumerated_by":"ConfigEnumAllOccupations","step":689}]},"69":{"cache":{},"dof":{"occ":[0,0,0,0,0,0,1,1,1,1,1,1,1,1,0,0,0,0]},"source":[{"enumerated_by":"ConfigEnumAllOccupations","step":69}]},"690":{"cache":{},"dof":{"occ":[0,0,0,0,0,0,1,1,1,1,1,0,1,1,0,1,1,1]},"source":[{"enumerated_by":"ConfigEnumAllOccupations","step":690}]},"691":{"cache":{},"dof":{"occ":[0,0,0,0,0,0,1,1,0,1,1,1,1,1,0,1,1,1]},"source":[{"enumerated_by":"ConfigEnumAllOccupations","step":691}]},"692":{"cache":{},"dof":{"occ":[0,0,0,0,0,0,1,1,1,1,1,1,1,1,0,1,1,1]},"source":[{"enumerated_by":"ConfigEnumAllOccupations","step":692}]},"693":{"cache":{},"dof":{"occ":[0,0,0,0,0,0,1,1,0,0,0,0,0,0,1,1,1,1]},"source":[{"enumerated_by":"ConfigEnumAllOccupations","step":693}]},"694":{"cache":{},"dof":{"occ":[0,0,0,0,0,0,1,1,0,1,0,0,0,0,1,1,1,1]},"source":[{"enumerated_by":"ConfigEnumAllOccupations","step":694}]},"695":{"cache":{},"dof":{"occ":[0,0,0,0,0,0,1,1,1,1,0,0,0,0,1,1,1,1]},"source":[{"enumerated_by":"ConfigEnumAllOccupations","step":695}]},"696":{"cache":{},"dof":{"occ":[0,0,0,0,0,0,1,1,0,0,1,0,0,0,1,1,1,1]},"source":[{"enumerated_by":"ConfigEnumAllOccupations","step":696}]},"697":{"cache":{},"dof":{"occ":[0,0,0,0,0,0,1,1,0,1,1,0,0,0,1,1,1,1]},"source":[{"enumerated_by":"ConfigEnumAllOccupations","step":697}]},"698":{"cache":{},"dof":{"occ":[0,0,0,0,0,0,1,1,1,1,1,0,0,0,1,1,1,1]},"source":[{"enumerated_by":"ConfigEnumAllOccupations","step":698}]},"699":{"cache":{},"dof":{"occ":[0,0,0,0,0,0,1,1,0,0,0,1,0,0,1,1,1,1]},"source":[{"enumerated_by":"ConfigEnumAllOccupations","step":699}]},"7":{"cache":{},"dof":{"occ":[0,0,0,0,0,0,1,1,0,0,1,0,0,0,0,0,0,0]},"source":[{"enumerated_by":"ConfigEnumAllOccupations","step":7}]},"70":{"cache":{},"dof":{"occ":[0,0,0,0,0,0,1,0,0,0,0,0,0,0,1,0,0,0]},"source":[{"enumerated_by":"ConfigEnumAllOccupations","step":70}]},"700":{"cache":{},"dof":{"occ":[0,0,0,0,0,0,1,1,0,1,0,1,0,0,1,1,1,1]},"source":[{"enumerated_by":"ConfigEnumAllOccupations","step":700}]},"701":{"cache":{},"dof":{"occ":[0,0,0,0,0,0,1,1,0,0,1,1,0,0,1,1,1,1]},"source":[{"enumerated_by":"ConfigEnumAllOccupations","step":701}]},"702":{"cache":{},"dof":{"occ":[0,0,0,0,0,0,1,0,0,1,1,1,0,0,1,1,1,1]},"source":[{"enumerated_by":"ConfigEnumAllOccupations","step":702}]},"703":{"cache":{},"dof":{"occ":[0,0,0,0,0,0,1,1,0,1,1,1,0,0,1,1,1,1]},"source":[{"enumerated_by":"ConfigEnumAllOccupations","step":703}]},"704":{"cache":{},"dof":{"occ":[0,0,0,0,0,0,1,1,1,1,0,0,1,0,1,1,1,1]},"source":[{"enumerated_by":"ConfigEnumAllOccupations","step":704}]},"705":{"cache":{},"dof":{"occ":[0,0,0,0,0,0,1,1,1,1,1,0,1,0,1,1,1,1]},"source":[{"enumerated_by":"ConfigEnumAllOccupations","step":705}]},"706":{"cache":{},"dof":{"occ":[0,0,0,0,0,0,1,1,0,1,1,1,1,0,1,1,1,1]},"source":[{"enumerated_by":"ConfigEnumAllOccupations","step":706}]},"707":{"cache":{},"dof":{"occ":[0,0,0,0,0,0,1,1,1,1,0,0,0,1,1,1,1,1]},"source":[{"enumerated_by":"ConfigEnumAllOccupations","step":707}]},"708":{"cache":{},"dof":{"occ":[0,0,0,0,0,0,1,1,1,1,1,0,0,1,1,1,1,1]},"source":[{"enumerated_by":"ConfigEnumAllOccupations","step":708}]},"709":{"cache":{},"dof":{"occ":[0,0,0,0,0,0,1,1,0,1,1,1,0,1,1,1,1,1]},"source":[{"enumerated_by":"ConfigEnumAllOccupations","step":709}]},"71":{"cache":{},"dof":{"occ":[0,0,0,0,0,0,1,1,0,0,0,0,0,0,1,0,0,0]},"source":[{"enumerated_by":"ConfigEnumAllOccupations","step":71}]},"72":{"cache":{},"dof":{"occ":[0,0,0,0,0,0,1,0,0,1,0,0,0,0,1,0,0,0]},"source":[{"enumerated_by":"ConfigEnumAllOccupations","step":72}]},"73":{"cache":{},"dof":{"occ":[0,0,0,0,0,0,1,1,0,1,0,0,0,0,1,0,0,0]},"source":[{"enumerated_by":"ConfigEnumAllOccupations","step":73}]},"74":{"cache":{},"dof":{"occ":[0,0,0,0,0,0,1,1,1,1,0,0,0,0,1,0,0,0]},"source":[{"enumerated_by":"ConfigEnumAllOccupations","step":74}]},"75":{"cache":{},"dof":{"occ":[0,0,0,0,0,0,1,0,0,0,1,0,0,0,1,0,0,0]},"source":[{"enumerated_by":"ConfigEnumAllOccupations","step":75}]},"76":{"cache":{},"dof":{"occ":[0,0,0,0,0,0,1,1,0,0,1,0,0,0,1,0,0,0]},"source":[{"enumerated_by":"ConfigEnumAllOccupations","step":76}]},"77":{"cache":{},"dof":{"occ":[0,0,0,0,0,0,1,0,0,1,1,0,0,0,1,0,0,0]},"source":[{"enumerated_by":"ConfigEnumAllOccupations","step":77}]},"78":{"cache":{},"dof":{"occ":[0,0,0,0,0,0,1,1,0,1,1,0,0,0,1,0,0,0]},"source":[{"enumerated_by":"ConfigEnumAllOccupations","step":78}]},"79":{"cache":{},"dof":{"occ":[0,0,0,0,0,0,1,1,1,1,1,0,0,0,1,0,0,0]},"source":[{"enumerated_by":"ConfigEnumAllOccupations","step":79}]},"8":{"cache":{},"dof":{"occ":[0,0,0,0,0,0,0,0,0,1,1,0,0,0,0,0,0,0]},"source":[{"enumerated_by":"ConfigEnumAllOccupations","step":8}]},"80":{"cache":{},"dof":{"occ":[0,0,0,0,0,0,1,0,0,0,0,1,0,0,1,0,0,0]},"source":[{"enumerated_by":"ConfigEnumAllOccupations","step":80}]},"81":{"cache":{},"dof":{"occ":[0,0,0,0,0,0,1,1,0,0,0,1,0,0,1,0,0,0]},"source":[{"enumerated_by":"ConfigEnumAllOccupations","step":81}]},"82":{"cache":{},"dof":{"occ":[0,0,0,0,0,0,1,0,0,1,0,1,0,0,1,0,0,0]},"source":[{"enumerated_by":"ConfigEnumAllOccupations","step":82}]},"83":{"cache":{},"dof":{"occ":[0,0,0,0,0,0,1,1,0,1,0,1,0,0,1,0,0,0]},"source":[{"enumerated_by":"ConfigEnumAllOccupations","step":83}]},"84":{"cache":{},"dof":{"occ":[0,0,0,0,0,0,1,0,0,0,1,1,0,0,1,0,0,0]},"source":[{"enumerated_by":"ConfigEnumAllOccupations","step":84}]},"85":{"cache":{},"dof":{"occ":[0,0,0,0,0,0,1,1,0,0,1,1,0,0,1,0,0,0]},"source":[{"enumerated_by":"ConfigEnumAllOccupations","step":85}]},"86":{"cache":{},"dof":{"occ":[0,0,0,0,0,0,1,0,0,1,1,1,0,0,1,0,0,0]},"source":[{"enumerated_by":"ConfigEnumAllOccupations","step":86}]},"87":{"cache":{},"dof":{"occ":[0,0,0,0,0,0,1,1,0,1,1,1,0,0,1,0,0,0]},"source":[{"enumerated_by":"ConfigEnumAllOccupations","step":87}]},"88":{"cache":{},"dof":{"occ":[0,0,0,0,0,0,1,1,0,0,0,0,1,0,1,0,0,0]},"source":[{"enumerated_by":"ConfigEnumAllOccupations","step":88}]},"89":{"cache":{},"dof":{"occ":[0,0,0,0,0,0,1,1,0,1,0,0,1,0,1,0,0,0]},"source":[{"enumerated_by":"ConfigEnumAllOccupations","step":89}]},"9":{"cache":{},"dof":{"occ":[0,0,0,0,0,0,1,0,0,1,1,0,0,0,0,0,0,0]},"source":[{"enumerated_by":"ConfigEnumAllOccupations","step":9}]},"90":{"cache":{},"dof":{"occ":[0,0,0,0,0,0,1,1,1,1,0,0,1,0,1,0,0,0]},"source":[{"enumerated_by":"ConfigEnumAllOccupations","step":90}]},"91":{"cache":{},"dof":{"occ":[0,0,0,0,0,0,1,1,0,0,1,0,1,0,1,0,0,0]},"source":[{"enumerated_by":"ConfigEnumAllOccupations","step":91}]},"92":{"cache":{},"dof":{"occ":[0,0,0,0,0,0,1,1,0,1,1,0,1,0,1,0,0,0]},"source":[{"enumerated_by":"ConfigEnumAllOccupations","step":92}]},"93":{"cache":{},"dof":{"occ":[0,0,0,0,0,0,1,1,1,1,1,0,1,0,1,0,0,0]},"source":[{"enumerated_by":"ConfigEnumAllOccupations","step":93}]},"94":{"cache":{},"dof":{"occ":[0,0,0,0,0,0,1,1,0,0,0,1,1,0,1,0,0,0]},"source":[{"enumerated_by":"ConfigEnumAllOccupations","step":94}]},"95":{"cache":{},"dof":{"occ":[0,0,0,0,0,0,1,1,0,1,0,1,1,0,1,0,0,0]},"source":[{"enumerated_by":"ConfigEnumAllOccupations","step":95}]},"96":{"cache":{},"dof":{"occ":[0,0,0,0,0,0,1,1,0,0,1,1,1,0,1,0,0,0]},"source":[{"enumerated_by":"ConfigEnumAllOccupations","step":96}]},"97":{"cache":{},"dof":{"occ":[0,0,0,0,0,0,1,1,0,1,1,1,1,0,1,0,0,0]},"source":[{"enumerated_by":"ConfigEnumAllOccupations","step":97}]},"98":{"cache":{},"dof":{"occ":[0,0,0,0,0,0,1,1,0,0,0,0,0,1,1,0,0,0]},"source":[{"enumerated_by":"ConfigEnumAllOccupations","step":98}]},"99":{"cache":{},"dof":{"occ":[0,0,0,0,0,0,1,1,0,1,0,0,0,1,1,0,0,0]},"source":[{"enumerated_by":"ConfigEnumAllOccupations","step":99}]}},"SCEL3_1_3_1_0_0_0":{"0":{"cache":{},"dof":{"occ":[0,0,0,0,0,0,1,0,0,0,0,0,0,0,0,0,0,0]},"source":[{"enumerated_by":"ConfigEnumAllOccupations","step":0}]},"1":{"cache":{},"dof":{"occ":[0,0,0,0,0,0,1,1,0,0,0,0,0,0,0,0,0,0]},"source":[{"enumerated_by":"ConfigEnumAllOccupations","step":1}]},"10":{"cache":{},"dof":{"occ":[0,0,0,0,0,0,1,1,0,1,1,0,0,0,0,0,0,0]},"source":[{"enumerated_by":"ConfigEnumAllOccupations","step":10}]},"100":{"cache":{},"dof":{"occ":[0,0,0,0,0,0,1,1,1,1,0,0,0,1,1,0,0,0]},"source":[{"enumerated_by":"ConfigEnumAllOccupations","step":100}]},"101":{"cache":{},"dof":{"occ":[0,0,0,0,0,0,1,1,0,0,1,0,0,1,1,0,0,0]},"source":[{"enumerated_by":"ConfigEnumAllOccupations","step":101}]},"102":{"cache":{},"dof":{"occ":[0,0,0,0,0,0,1,1,0,1,1,0,0,1,1,0,0,0]},"source":[{"enumerated_by":"ConfigEnumAllOccupations","step":102}]},"103":{"cache":{},"dof":{"occ":[0,0,0,0,0,0,1,1,1,1,1,0,0,1,1,0,0,0]},"source":[{"enumerated_by":"ConfigEnumAllOccupations","step":103}]},"104":{"cache":{},"dof":{"occ":[0,0,0,0,0,0,1,1,0,0,0,1,0,1,1,0,0,0]},"source":[{"enumerated_by":"ConfigEnumAllOccupations","step":104}]},"105":{"cache":{},"dof":{"occ":[0,0,0,0,0,0,1,1,0,1,0,1,0,1,1,0,0,0]},"source":[{"enumerated_by":"ConfigEnumAllOccupations","step":105}]},"106":{"cache":{},"dof":{"occ":[0,0,0,0,0,0,1,1,0,0,1,1,0,1,1,0,0,0]},"source":[{"enumerated_by":"ConfigEnumAllOccupations","step":106}]},"107":{"cache":{},"dof":{"occ":[0,0,0,0,0,0,1,1,0,1,1,1,0,1,1,0,0,0]},"source":[{"enumerated_by":"ConfigEnumAllOccupations","step":107}]},"108":{"cache":{},"dof":{"occ":[0,0,0,0,0,0,1,1,1,1,0,0,1,1,1,0,0,0]},"source":[{"enumerated_by":"ConfigEnumAllOccupations","step":108}]},"109":{"cache":{},"dof":{"occ":[0,0,0,0,0,0,1,1,1,1,1,0,1,1,1,0,0,0]},"source":[{"enumerated_by":"ConfigEnumAllOccupations","step":109}]},"11":{"cache":{},"dof":{"occ":[0,0,0,0,0,0,1,1,1,1,1,0,0,0,0,0,0,0]},"source":[{"enumerated_by":"ConfigEnumAllOccupations","step":11}]},"110":{"cache":{},"dof":{"occ":[0,0,0,0,0,0,1,0,0,0,0,0,0,0,0,1,0,0]},"source":[{"enumerated_by":"ConfigEnumAllOccupations","step":110}]},"111":{"cache":{},"dof":{"occ":[0,0,0,0,0,0,1,1,0,0,0,0,0,0,0,1,0,0]},"source":[{"enumerated_by":"ConfigEnumAllOccupations","step":111}]},"112":{"cache":{},"dof":{"occ":[0,0,0,0,0,0,1,1,1,0,0,0,0,0,0,1,0,0]},"source":[{"enumerated_by":"ConfigEnumAllOccupations","step":112}]},"113":{"cache":{},"dof":{"occ":[0,0,0,0,0,0,0,0,0,1,0,0,0,0,0,1,0,0]},"source":[{"enumerated_by":"ConfigEnumAllOccupations","step":113}]},"114":{"cache":{},"dof":{"occ":[0,0,0,0,0,0,1,0,0,1,0,0,0,0,0,1,0,0]},"source":[{"enumerated_by":"ConfigEnumAllOccupations","step":114}]},"115":{"cache":{},"dof":{"occ":[0,0,0,0,0,0,1,1,0,1,0,0,0,0,0,1,0,0]},"source":[{"enumerated_by":"ConfigEnumAllOccupations","step":115}]},"116":{"cache":{},"dof":{"occ":[0,0,0,0,0,0,1,1,1,1,0,0,0,0,0,1,0,0]},"source":[{"enumerated_by":"ConfigEnumAllOccupations","step":116}]},"117":{"cache":{},"dof":{"occ":[0,0,0,0,0,0,1,0,0,0,1,0,0,0,0,1,0,0]},"source":[{"enumerated_by":"ConfigEnumAllOccupations","step":117}]},"118":{"cache":{},"dof":{"occ":[0,0,0,0,0,0,1,1,0,0,1,0,0,0,0,1,0,0]},"source":[{"enumerated_by":"ConfigEnumAllOccupations","step":118}]},"119":{"cache":{},"dof":{"occ":[0,0,0,0,0,0,0,0,0,1,1,0,0,0,0,1,0,0]},"source":[{"enumerated_by":"ConfigEnumAllOccupations","step":119}]},"12":{"cache":{},"dof":{"occ":[0,0,0,0,0,0,1,0,0,0,0,1,0,0,0,0,0,0]},"source":[{"enumerated_by":"ConfigEnumAllOccupations","step":12}]},"120":{"cache":{},"dof":{"occ":[0,0,0,0,0,0,1,0,0,1,1,0,0,0,0,1,0,0]},"source":[{"enumerated_by":"ConfigEnumAllOccupations","step":120}]},"121":{"cache":{},"dof":{"occ":[0,0,0,0,0,0,1,1,0,1,1,0,0,0,0,1,0,0]},"source":[{"enumerated_by":"ConfigEnumAllOccupations","step":121}]},"122":{"cache":{},"dof":{"occ":[0,0,0,0,0,0,1,1,1,1,1,0,0,0,0,1,0,0]},"source":[{"enumerated_by":"ConfigEnumAllOccupations","step":122}]},"123":{"cache":{},"dof":{"occ":[0,0,0,0,0,0,1,0,0,0,0,1,0,0,0,1,0,0]},"source":[{"enumerated_by":"ConfigEnumAllOccupations","step":123}]},"124":{"cache":{},"dof":{"occ":[0,0,0,0,0,0,1,1,0,0,0,1,0,0,0,1,0,0]},"source":[{"enumerated_by":"ConfigEnumAllOccupations","step":124}]},"125":{"cache":{},"dof":{"occ":[0,0,0,0,0,0,1,0,0,1,0,1,0,0,0,1,0,0]},"source":[{"enumerated_by":"ConfigEnumAllOccupations","step":125}]},"126":{"cache":{},"dof":{"occ":[0,0,0,0,0,0,1,1,0,1,0,1,0,0,0,1,0,0]},"source":[{"enumerated_by":"ConfigEnumAllOccupations","step":126}]},"127":{"cache":{},"dof":{"occ":[0,0,0,0,0,0,1,0,0,0,1,1,0,0,0,1,0,0]},"source":[{"enumerated_by":"ConfigEnumAllOccupations","step":127}]},"128":{"cache":{},"dof":{"occ":[0,0,0,0,0,0,1,1,0,0,1,1,0,0,0,1,0,0]},"source":[{"enumerated_by":"ConfigEnumAllOccupations","step":128}]},"129":{"cache":{},"dof":{"occ":[0,0,0,0,0,0,0,0,0,1,1,1,0,0,0,1,0,0]},"source":[{"enumerated_by":"ConfigEnumAllOccupations","step":129}]},"13":{"cache":{},"dof":{"occ":[0,0,0,0,0,0,1,1,0,0,0,1,0,0,0,0,0,0]},"source":[{"enumerated_by":"ConfigEnumAllOccupations","step":13}]},"130":{"cache":{},"dof":{"occ":[0,0,0,0,0,0,1,0,0,1,1,1,0,0,0,1,0,0]},"source":[{"enumerated_by":"ConfigEnumAllOccupations","step":130}]},"131":{"cache":{},"dof":{"occ":[0,0,0,0,0,0,1,1,0,1,1,1,0,0,0,1,0,0]},"source":[{"enumerated_by":"ConfigEnumAllOccupations","step":131}]},"132":{"cache":{},"dof":{"occ":[0,0,0,0,0,0,1,1,1,1,1,1,0,0,0,1,0,0]},"source":[{"enumerated_by":"ConfigEnumAllOccupations","step":132}]},"133":{"cache":{},"dof":{"occ":[0,0,0,0,0,0,1,1,0,0,0,0,1,0,0,1,0,0]},"source":[{"enumerated_by":"ConfigEnumAllOccupations","step":133}]},"134":{"cache":{},"dof":{"occ":[0,0,0,0,0,0,1,1,1,0,0,0,1,0,0,1,0,0]},"source":[{"enumerated_by":"ConfigEnumAllOccupations","step":134}]},"135":{"cache":{},"dof":{"occ":[0,0,0,0,0,0,1,0,0,1,0,0,1,0,0,1,0,0]},"source":[{"enumerated_by":"ConfigEnumAllOccupations","step":135}]},"136":{"cache":{},"dof":{"occ":[0,0,0,0,0,0,1,1,0,1,0,0,1,0,0,1,0,0]},"source":[{"enumerated_by":"ConfigEnumAllOccupations","step":136}]},"137":{"cache":{},"dof":{"occ":[0,0,0,0,0,0,1,1,1,1,0,0,1,0,0,1,0,0]},"source":[{"enumerated_by":"ConfigEnumAllOccupations","step":137}]},"138":{"cache":{},"dof":{"occ":[0,0,0,0,0,0,1,0,0,0,1,0,1,0,0,1,0,0]},"source":[{"enumerated_by":"ConfigEnumAllOccupations","step":138}]},"139":{"cache":{},"dof":{"occ":[0,0,0,0,0,0,1,1,0,0,1,0,1,0,0,1,0,0]},"source":[{"enumerated_by":"ConfigEnumAllOccupations","step":139}]},"14":{"cache":{},"dof":{"occ":[0,0,0,0,0,0,1,0,0,1,0,1,0,0,0,0,0,0]},"source":[{"enumerated_by":"ConfigEnumAllOccupations","step":14}]},"140":{"cache":{},"dof":{"occ":[0,0,0,0,0,0,1,0,0,1,1,0,1,0,0,1,0,0]},"source":[{"enumerated_by":"ConfigEnumAllOccupations","step":140}]},"141":{"cache":{},"dof":{"occ":[0,0,0,0,0,0,1,1,0,1,1,0,1,0,0,1,0,0]},"source":[{"enumerated_by":"ConfigEnumAllOccupations","step":141}]},"142":{"cache":{},"dof":{"occ":[0,0,0,0,0,0,1,1,1,1,1,0,1,0,0,1,0,0]},"source":[{"enumerated_by":"ConfigEnumAllOccupations","step":142}]},"143":{"cache":{},"dof":{"occ":[0,0,0,0,0,0,1,0,0,0,0,1,1,0,0,1,0,0]},"source":[{"enumerated_by":"ConfigEnumAllOccupations","step":143}]},"144":{"cache":{},"dof":{"occ":[0,0,0,0,0,0,1,1,0,0,0,1,1,0,0,1,0,0]},"source":[{"enumerated_by":"ConfigEnumAllOccupations","step":144}]},"145":{"cache":{},"dof":{"occ":[0,0,0,0,0,0,1,0,0,1,0,1,1,0,0,1,0,0]},"source":[{"enumerated_by":"ConfigEnumAllOccupations","step":145}]},"146":{"cache":{},"dof":{"occ":[0,0,0,0,0,0,1,1,0,1,0,1,1,0,0,1,0,0]},"source":[{"enumerated_by":"ConfigEnumAllOccupations","step":146}]},"147":{"cache":{},"dof":{"occ":[0,0,0,0,0,0,1,0,0,0,1,1,1,0,0,1,0,0]},"source":[{"enumerated_by":"ConfigEnumAllOccupations","step":147}]},"148":{"cache":{},"dof":{"occ":[0,0,0,0,0,0,1,1,0,0,1,1,1,0,0,1,0,0]},"source":[{"enumerated_by":"ConfigEnumAllOccupations","step":148}]},"149":{"cache":{},"dof":{"occ":[0,0,0,0,0,0,1,0,0,1,1,1,1,0,0,1,0,0]},"source":[{"enumerated_by":"ConfigEnumAllOccupations","step":149}]},"15":{"cache":{},"dof":{"occ":[0,0,0,0,0,0,1,1,0,1,0,1,0,0,0,0,0,0]},"source":[{"enumerated_by":"ConfigEnumAllOccupations","step":15}]},"150":{"cache":{},"dof":{"occ":[0,0,0,0,0,0,1,1,0,1,1,1,1,0,0,1,0,0]},"source":[{"enumerated_by":"ConfigEnumAllOccupations","step":150}]},"151":{"cache":{},"dof":{"occ":[0,0,0,0,0,0,1,1,1,1,1,1,1,0,0,1,0,0]},"source":[{"enumerated_by":"ConfigEnumAllOccupations","step":151}]},"152":{"cache":{},"dof":{"occ":[0,0,0,0,0,0,1,1,0,0,0,0,0,1,0,1,0,0]},"source":[{"enumerated_by":"ConfigEnumAllOccupations","step":152}]},"153":{"cache":{},"dof":{"occ":[0,0,0,0,0,0,1,0,0,1,0,0,0,1,0,1,0,0]},"source":[{"enumerated_by":"ConfigEnumAllOccupations","step":153}]},"154":{"cache":{},"dof":{"occ":[0,0,0,0,0,0,1,1,0,1,0,0,0,1,0,1,0,0]},"source":[{"enumerated_by":"ConfigEnumAllOccupations","step":154}]},"155":{"cache":{},"dof":{"occ":[0,0,0,0,0,0,1,1,1,1,0,0,0,1,0,1,0,0]},"source":[{"enumerated_by":"ConfigEnumAllOccupations","step":155}]},"156":{"cache":{},"dof":{"occ":[0,0,0,0,0,0,1,1,0,0,1,0,0,1,0,1,0,0]},"source":[{"enumerated_by":"ConfigEnumAllOccupations","step":156}]},"157":{"cache":{},"dof":{"occ":[0,0,0,0,0,0,1,0,0,1,1,0,0,1,0,1,0,0]},"source":[{"enumerated_by":"ConfigEnumAllOccupations","step":157}]},"158":{"cache":{},"dof":{"occ":[0,0,0,0,0,0,1,1,0,1,1,0,0,1,0,1,0,0]},"source":[{"enumerated_by":"ConfigEnumAllOccupations","step":158}]},"159":{"cache":{},"dof":{"occ":[0,0,0,0,0,0,1,1,1,1,1,0,0,1,0,1,0,0]},"source":[{"enumerated_by":"ConfigEnumAllOccupations","step":159}]},"16":{"cache":{},"dof":{"occ":[0,0,0,0,0,0,1,0,0,0,1,1,0,0,0,0,0,0]},"source":[{"enumerated_by":"ConfigEnumAllOccupations","step":16}]},"160":{"cache":{},"dof":{"occ":[0,0,0,0,0,0,1,1,0,0,0,1,0,1,0,1,0,0]},"source":[{"enumerated_by":"ConfigEnumAllOccupations","step":160}]},"161":{"cache":{},"dof":{"occ":[0,0,0,0,0,0,1,0,0,1,0,1,0,1,0,1,0,0]},"source":[{"enumerated_by":"ConfigEnumAllOccupations","step":161}]},"162":{"cache":{},"dof":{"occ":[0,0,0,0,0,0,1,1,0,1,0,1,0,1,0,1,0,0]},"source":[{"enumerated_by":"ConfigEnumAllOccupations","step":162}]},"163":{"cache":{},"dof":{"occ":[0,0,0,0,0,0,1,1,0,0,1,1,0,1,0,1,0,0]},"source":[{"enumerated_by":"ConfigEnumAllOccupations","step":163}]},"164":{"cache":{},"dof":{"occ":[0,0,0,0,0,0,1,0,0,1,1,1,0,1,0,1,0,0]},"source":[{"enumerated_by":"ConfigEnumAllOccupations","step":164}]},"165":{"cache":{},"dof":{"occ":[0,0,0,0,0,0,1,1,0,1,1,1,0,1,0,1,0,0]},"source":[{"enumerated_by":"ConfigEnumAllOccupations","step":165}]},"166":{"cache":{},"dof":{"occ":[0,0,0,0,0,0,1,1,1,0,0,0,1,1,0,1,0,0]},"source":[{"enumerated_by":"ConfigEnumAllOccupations","step":166}]},"167":{"cache":{},"dof":{"occ":[0,0,0,0,0,0,1,1,0,1,0,0,1,1,0,1,0,0]},"source":[{"enumerated_by":"ConfigEnumAllOccupations","step":167}]},"168":{"cache":{},"dof":{"occ":[0,0,0,0,0,0,1,1,1,1,0,0,1,1,0,1,0,0]},"source":[{"enumerated_by":"ConfigEnumAllOccupations","step":168}]},"169":{"cache":{},"dof":{"occ":[0,0,0,0,0,0,1,1,0,1,1,0,1,1,0,1,0,0]},"source":[{"enumerated_by":"ConfigEnumAllOccupations","step":169}]},"17":{"cache":{},"dof":{"occ":[0,0,0,0,0,0,1,1,0,0,1,1,0,0,0,0,0,0]},"source":[{"enumerated_by":"ConfigEnumAllOccupations","step":17}]},"170":{"cache":{},"dof":{"occ":[0,0,0,0,0,0,1,1,1,1,1,0,1,1,0,1,0,0]},"source":[{"enumerated_by":"ConfigEnumAllOccupations","step":170}]},"171":{"cache":{},"dof":{"occ":[0,0,0,0,0,0,1,1,0,1,0,1,1,1,0,1,0,0]},"source":[{"enumerated_by":"ConfigEnumAllOccupations","step":171}]},"172":{"cache":{},"dof":{"occ":[0,0,0,0,0,0,1,1,0,1,1,1,1,1,0,1,0,0]},"source":[{"enumerated_by":"ConfigEnumAllOccupations","step":172}]},"173":{"cache":{},"dof":{"occ":[0,0,0,0,0,0,1,1,1,1,1,1,1,1,0,1,0,0]},"source":[{"enumerated_by":"ConfigEnumAllOccupations","step":173}]},"174":{"cache":{},"dof":{"occ":[0,0,0,0,0,0,1,1,0,0,0,0,0,0,1,1,0,0]},"source":[{"enumerated_by":"ConfigEnumAllOccupations","step":174}]},"175":{"cache":{},"dof":{"occ":[0,0,0,0,0,0,1,0,0,1,0,0,0,0,1,1,0,0]},"source":[{"enumerated_by":"ConfigEnumAllOccupations","step":175}]},"176":{"cache":{},"dof":{"occ":[0,0,0,0,0,0,1,1,0,1,0,0,0,0,1,1,0,0]},"source":[{"enumerated_by":"ConfigEnumAllOccupations","step":176}]},"177":{"cache":{},"dof":{"occ":[0,0,0,0,0,0,1,1,1,1,0,0,0,0,1,1,0,0]},"source":[{"enumerated_by":"ConfigEnumAllOccupations","step":177}]},"178":{"cache":{},"dof":{"occ":[0,0,0,0,0,0,1,0,0,0,1,0,0,0,1,1,0,0]},"source":[{"enumerated_by":"ConfigEnumAllOccupations","step":178}]},"179":{"cache":{},"dof":{"occ":[0,0,0,0,0,0,1,1,0,0,1,0,0,0,1,1,0,0]},"source":[{"enumerated_by":"ConfigEnumAllOccupations","step":179}]},"18":{"cache":{},"dof":{"occ":[0,0,0,0,0,0,1,0,0,1,1,1,0,0,0,0,0,0]},"source":[{"enumerated_by":"ConfigEnumAllOccupations","step":18}]},"180":{"cache":{},"dof":{"occ":[0,0,0,0,0,0,1,0,0,1,1,0,0,0,1,1,0,0]},"source":[{"enumerated_by":"ConfigEnumAllOccupations","step":180}]},"181":{"cache":{},"dof":{"occ":[0,0,0,0,0,0,1,1,0,1,1,0,0,0,1,1,0,0]},"source":[{"enumerated_by":"ConfigEnumAllOccupations","step":181}]},"182":{"cache":{},"dof":{"occ":[0,0,0,0,0,0,1,1,1,1,1,0,0,0,1,1,0,0]},"source":[{"enumerated_by":"ConfigEnumAllOccupations","step":182}]},"183":{"cache":{},"dof":{"occ":[0,0,0,0,0,0,1,1,0,0,0,1,0,0,1,1,0,0]},"source":[{"enumerated_by":"ConfigEnumAllOccupations","step":183}]},"184":{"cache":{},"dof":{"occ":[0,0,0,0,0,0,1,0,0,1,0,1,0,0,1,1,0,0]},"source":[{"enumerated_by":"ConfigEnumAllOccupations","step":184}]},"185":{"cache":{},"dof":{"occ":[0,0,0,0,0,0,1,1,0,1,0,1,0,0,1,1,0,0]},"source":[{"enumerated_by":"ConfigEnumAllOccupations","step":185}]},"186":{"cache":{},"dof":{"occ":[0,0,0,0,0,0,1,0,0,0,1,1,0,0,1,1,0,0]},"source":[{"enumerated_by":"ConfigEnumAllOccupations","step":186}]},"187":{"cache":{},"dof":{"occ":[0,0,0,0,0,0,1,1,0,0,1,1,0,0,1,1,0,0]},"source":[{"enumerated_by":"ConfigEnumAllOccupations","step":187}]},"188":{"cache":{},"dof":{"occ":[0,0,0,0,0,0,1,0,0,1,1,1,0,0,1,1,0,0]},"source":[{"enumerated_by":"ConfigEnumAllOccupations","step":188}]},"189":{"cache":{},"dof":{"occ":[0,0,0,0,0,0,1,1,0,1,1,1,0,0,1,1,0,0]},"source":[{"enumerated_by":"ConfigEnumAllOccupations","step":189}]},"19":{"cache":{},"dof":{"occ":[0,0,0,0,0,0,1,1,0,1,1,1,0,0,0,0,0,0]},"source":[{"enumerated_by":"ConfigEnumAllOccupations","step":19}]},"190":{"cache":{},"dof":{"occ":[0,0,0,0,0,0,1,1,0,1,0,0,1,0,1,1,0,0]},"source":[{"enumerated_by":"ConfigEnumAllOccupations","step":190}]},"191":{"cache":{},"dof":{"occ":[0,0,0,0,0,0,1,1,1,1,0,0,1,0,1,1,0,0]},"source":[{"enumerated_by":"ConfigEnumAllOccupations","step":191}]},"192":{"cache":{},"dof":{"occ":[0,0,0,0,0,0,1,1,0,0,1,0,1,0,1,1,0,0]},"source":[{"enumerated_by":"ConfigEnumAllOccupations","step":192}]},"193":{"cache":{},"dof":{"occ":[0,0,0,0,0,0,1,1,0,1,1,0,1,0,1,1,0,0]},"source":[{"enumerated_by":"ConfigEnumAllOccupations","step":193}]},"194":{"cache":{},"dof":{"occ":[0,0,0,0,0,0,1,1,1,1,1,0,1,0,1,1,0,0]},"source":[{"enumerated_by":"ConfigEnumAllOccupations","step":194}]},"195":{"cache":{},"dof":{"occ":[0,0,0,0,0,0,1,1,0,0,0,1,1,0,1,1,0,0]},"source":[{"enumerated_by":"ConfigEnumAllOccupations","step":195}]},"196":{"cache":{},"dof":{"occ":[0,0,0,0,0,0,1,1,0,1,0,1,1,0,1,1,0,0]},"source":[{"enumerated_by":"ConfigEnumAllOccupations","step":196}]},"197":{"cache":{},"dof":{"occ":[0,0,0,0,0,0,1,1,0,0,1,1,1,0,1,1,0,0]},"source":[{"enumerated_by":"ConfigEnumAllOccupations","step":197}]},"198":{"cache":{},"dof":{"occ":[0,0,0,0,0,0,1,1,0,1,1,1,1,0,1,1,0,0]},"source":[{"enumerated_by":"ConfigEnumAllOccupations","step":198}]},"199":{"cache":{},"dof":{"occ":[0,0,0,0,0,0,1,1,0,1,0,0,0,1,1,1,0,0]},"source":[{"enumerated_by":"ConfigEnumAllOccupations","step":199}]},"2":{"cache":{},"dof":{"occ":[0,0,0,0,0,0,0,0,0,1,0,0,0,0,0,0,0,0]},"source":[{"enumerated_by":"ConfigEnumAllOccupations","step":2}]},"20":{"cache":{},"dof":{"occ":[0,0,0,0,0,0,1,0,0,0,0,0,1,0,0,0,0,0]},"source":[{"enumerated_by":"ConfigEnumAllOccupations","step":20}]},"200":{"cache":{},"dof":{"occ":[0,0,0,0,0,0,1,1,1,1,0,0,0,1,1,1,0,0]},"source":[{"enumerated_by":"ConfigEnumAllOccupations","step":200}]},"201":{"cache":{},"dof":{"occ":[0,0,0,0,0,0,1,1,0,0,1,0,0,1,1,1,0,0]},"source":[{"enumerated_by":"ConfigEnumAllOccupations","step":201}]},"202":{"cache":{},"dof":{"occ":[0,0,0,0,0,0,1,1,0,1,1,0,0,1,1,1,0,0]},"source":[{"enumerated_by":"ConfigEnumAllOccupations","step":202}]},"203":{"cache":{},"dof":{"occ":[0,0,0,0,0,0,1,1,1,1,1,0,0,1,1,1,0,0]},"source":[{"enumerated_by":"ConfigEnumAllOccupations","step":203}]},"204":{"cache":{},"dof":{"occ":[0,0,0,0,0,0,1,1,0,1,0,1,0,1,1,1,0,0]},"source":[{"enumerated_by":"ConfigEnumAllOccupations","step":204}]},"205":{"cache":{},"dof":{"occ":[0,0,0,0,0,0,1,1,0,0,1,1,0,1,1,1,0,0]},"source":[{"enumerated_by":"ConfigEnumAllOccupations","step":205}]},"206":{"cache":{},"dof":{"occ":[0,0,0,0,0,0,1,1,0,1,1,1,0,1,1,1,0,0]},"source":[{"enumerated_by":"ConfigEnumAllOccupations","step":206}]},"207":{"cache":{},"dof":{"occ":[0,0,0,0,0,0,1,1,1,1,0,0,1,1,1,1,0,0]},"source":[{"enumerated_by":"ConfigEnumAllOccupations","step":207}]},"208":{"cache":{},"dof":{"occ":[0,0,0,0,0,0,1,1,1,1,1,0,1,1,1,1,0,0]},"source":[{"enumerated_by":"ConfigEnumAllOccupations","step":208}]},"209":{"cache":{},"dof":{"occ":[0,0,0,0,0,0,1,1,1,1,1,1,1,1,1,1,0,0]},"source":[{"enumerated_by":"ConfigEnumAllOccupations","step":209}]},"21":{"cache":{},"dof":{"occ":[0,0,0,0,0,0,1,1,0,0,0,0,1,0,0,0,0,0]},"source":[{"enumerated_by":"ConfigEnumAllOccupations","step":21}]},"210":{"cache":{},"dof":{"occ":[0,0,0,0,0,0,1,0,0,0,0,0,0,0,0,0,1,0]},"source":[{"enumerated_by":"ConfigEnumAllOccupations","step":210}]},"211":{"cache":{},"dof":{"occ":[0,0,0,0,0,0,1,1,0,0,0,0,0,0,0,0,1,0]},"source":[{"enumerated_by":"ConfigEnumAllOccupations","step":211}]},"212":{"cache":{},"dof":{"occ":[0,0,0,0,0,0,0,0,0,1,0,0,0,0,0,0,1,0]},"source":[{"enumerated_by":"ConfigEnumAllOccupations","step":212}]},"213":{"cache":{},"dof":{"occ":[0,0,0,0,0,0,1,0,0,1,0,0,0,0,0,0,1,0]},"source":[{"enumerated_by":"ConfigEnumAllOccupations","step":213}]},"214":{"cache":{},"dof":{"occ":[0,0,0,0,0,0,1,1,0,1,0,0,0,0,0,0,1,0]},"source":[{"enumerated_by":"ConfigEnumAllOccupations","step":214}]},"215":{"cache":{},"dof":{"occ":[0,0,0,0,0,0,1,1,1,1,0,0,0,0,0,0,1,0]},"source":[{"enumerated_by":"ConfigEnumAllOccupations","step":215}]},"216":{"cache":{},"dof":{"occ":[0,0,0,0,0,0,1,0,0,0,1,0,0,0,0,0,1,0]},"source":[{"enumerated_by":"ConfigEnumAllOccupations","step":216}]},"217":{"cache":{},"dof":{"occ":[0,0,0,0,0,0,1,1,0,0,1,0,0,0,0,0,1,0]},"source":[{"enumerated_by":"ConfigEnumAllOccupations","step":217}]},"218":{"cache":{},"dof":{"occ":[0,0,0,0,0,0,0,0,0,1,1,0,0,0,0,0,1,0]},"source":[{"enumerated_by":"ConfigEnumAllOccupations","step":218}]},"219":{"cache":{},"dof":{"occ":[0,0,0,0,0,0,1,0,0,1,1,0,0,0,0,0,1,0]},"source":[{"enumerated_by":"ConfigEnumAllOccupations","step":219}]},"22":{"cache":{},"dof":{"occ":[0,0,0,0,0,0,1,1,1,0,0,0,1,0,0,0,0,0]},"source":[{"enumerated_by":"ConfigEnumAllOccupations","step":22}]},"220":{"cache":{},"dof":{"occ":[0,0,0,0,0,0,1,1,0,1,1,0,0,0,0,0,1,0]},"source":[{"enumerated_by":"ConfigEnumAllOccupations","step":220}]},"221":{"cache":{},"dof":{"occ":[0,0,0,0,0,0,1,1,1,1,1,0,0,0,0,0,1,0]},"source":[{"enumerated_by":"ConfigEnumAllOccupations","step":221}]},"222":{"cache":{},"dof":{"occ":[0,0,0,0,0,0,1,0,0,0,0,1,0,0,0,0,1,0]},"source":[{"enumerated_by":"ConfigEnumAllOccupations","step":222}]},"223":{"cache":{},"dof":{"occ":[0,0,0,0,0,0,1,1,0,0,0,1,0,0,0,0,1,0]},"source":[{"enumerated_by":"ConfigEnumAllOccupations","step":223}]},"224":{"cache":{},"dof":{"occ":[0,0,0,0,0,0,1,0,0,1,0,1,0,0,0,0,1,0]},"source":[{"enumerated_by":"ConfigEnumAllOccupations","step":224}]},"225":{"cache":{},"dof":{"occ":[0,0,0,0,0,0,1,1,0,1,0,1,0,0,0,0,1,0]},"source":[{"enumerated_by":"ConfigEnumAllOccupations","step":225}]},"226":{"cache":{},"dof":{"occ":[0,0,0,0,0,0,1,0,0,0,1,1,0,0,0,0,1,0]},"source":[{"enumerated_by":"ConfigEnumAllOccupations","step":226}]},"227":{"cache":{},"dof":{"occ":[0,0,0,0,0,0,1,1,0,0,1,1,0,0,0,0,1,0]},"source":[{"enumerated_by":"ConfigEnumAllOccupations","step":227}]},"228":{"cache":{},"dof":{"occ":[0,0,0,0,0,0,1,0,0,1,1,1,0,0,0,0,1,0]},"source":[{"enumerated_by":"ConfigEnumAllOccupations","step":228}]},"229":{"cache":{},"dof":{"occ":[0,0,0,0,0,0,1,1,0,1,1,1,0,0,0,0,1,0]},"source":[{"enumerated_by":"ConfigEnumAllOccupations","step":229}]},"23":{"cache":{},"dof":{"occ":[0,0,0,0,0,0,1,0,0,1,0,0,1,0,0,0,0,0]},"source":[{"enumerated_by":"ConfigEnumAllOccupations","step":23}]},"230":{"cache":{},"dof":{"occ":[0,0,0,0,0,0,1,1,0,0,0,0,1,0,0,0,1,0]},"source":[{"enumerated_by":"ConfigEnumAllOccupations","step":230}]},"231":{"cache":{},"dof":{"occ":[0,0,0,0,0,0,1,1,1,0,0,0,1,0,0,0,1,0]},"source":[{"enumerated_by":"ConfigEnumAllOccupations","step":231}]},"232":{"cache":{},"dof":{"occ":[0,0,0,0,0,0,1,0,0,1,0,0,1,0,0,0,1,0]},"source":[{"enumerated_by":"ConfigEnumAllOccupations","step":232}]},"233":{"cache":{},"dof":{"occ":[0,0,0,0,0,0,1,1,0,1,0,0,1,0,0,0,1,0]},"source":[{"enumerated_by":"ConfigEnumAllOccupations","step":233}]},"234":{"cache":{},"dof":{"occ":[0,0,0,0,0,0,1,1,1,1,0,0,1,0,0,0,1,0]},"source":[{"enumerated_by":"ConfigEnumAllOccupations","step":234}]},"235":{"cache":{},"dof":{"occ":[0,0,0,0,0,0,1,0,0,0,1,0,1,0,0,0,1,0]},"source":[{"enumerated_by":"ConfigEnumAllOccupations","step":235}]},"236":{"cache":{},"dof":{"occ":[0,0,0,0,0,0,1,1,0,0,1,0,1,0,0,0,1,0]},"source":[{"enumerated_by":"ConfigEnumAllOccupations","step":236}]},"237":{"cache":{},"dof":{"occ":[0,0,0,0,0,0,1,0,0,1,1,0,1,0,0,0,1,0]},"source":[{"enumerated_by":"ConfigEnumAllOccupations","step":237}]},"238":{"cache":{},"dof":{"occ":[0,0,0,0,0,0,1,1,0,1,1,0,1,0,0,0,1,0]},"source":[{"enumerated_by":"ConfigEnumAllOccupations","step":238}]},"239":{"cache":{},"dof":{"occ":[0,0,0,0,0,0,1,1,1,1,1,0,1,0,0,0,1,0]},"source":[{"enumerated_by":"ConfigEnumAllOccupations","step":239}]},"24":{"cache":{},"dof":{"occ":[0,0,0,0,0,0,1,1,0,1,0,0,1,0,0,0,0,0]},"source":[{"enumerated_by":"ConfigEnumAllOccupations","step":24}]},"240":{"cache":{},"dof":{"occ":[0,0,0,0,0,0,1,1,0,0,0,1,1,0,0,0,1,0]},"source":[{"enumerated_by":"ConfigEnumAllOccupations","step":240}]},"241":{"cache":{},"dof":{"occ":[0,0,0,0,0,0,1,0,0,1,0,1,1,0,0,0,1,0]},"source":[{"enumerated_by":"ConfigEnumAllOccupations","step":241}]},"242":{"cache":{},"dof":{"occ":[0,0,0,0,0,0,1,1,0,1,0,1,1,0,0,0,1,0]},"source":[{"enumerated_by":"ConfigEnumAllOccupations","step":242}]},"243":{"cache":{},"dof":{"occ":[0,0,0,0,0,0,1,0,0,0,1,1,1,0,0,0,1,0]},"source":[{"enumerated_by":"ConfigEnumAllOccupations","step":243}]},"244":{"cache":{},"dof":{"occ":[0,0,0,0,0,0,1,1,0,0,1,1,1,0,0,0,1,0]},"source":[{"enumerated_by":"ConfigEnumAllOccupations","step":244}]},"245":{"cache":{},"dof":{"occ":[0,0,0,0,0,0,1,0,0,1,1,1,1,0,0,0,1,0]},"source":[{"enumerated_by":"ConfigEnumAllOccupations","step":245}]},"246":{"cache":{},"dof":{"occ":[0,0,0,0,0,0,1,1,0,1,1,1,1,0,0,0,1,0]},"source":[{"enumerated_by":"ConfigEnumAllOccupations","step":246}]},"247":{"cache":{},"dof":{"occ":[0,0,0,0,0,0,1,1,1,1,1,1,1,0,0,0,1,0]},"source":[{"enumerated_by":"ConfigEnumAllOccupations","step":247}]},"248":{"cache":{},"dof":{"occ":[0,0,0,0,0,0,1,1,0,0,0,0,0,1,0,0,1,0]},"source":[{"enumerated_by":"ConfigEnumAllOccupations","step":248}]},"249":{"cache":{},"dof":{"occ":[0,0,0,0,0,0,1,0,0,1,0,0,0,1,0,0,1,0]},"source":[{"enumerated_by":"ConfigEnumAllOccupations","step":249}]},"25":{"cache":{},"dof":{"occ":[0,0,0,0,0,0,1,1,1,1,0,0,1,0,0,0,0,0]},"source":[{"enumerated_by":"ConfigEnumAllOccupations","step":25}]},"250":{"cache":{},"dof":{"occ":[0,0,0,0,0,0,1,1,0,1,0,0,0,1,0,0,1,0]},"source":[{"enumerated_by":"ConfigEnumAllOccupations","step":250}]},"251":{"cache":{},"dof":{"occ":[0,0,0,0,0,0,1,1,1,1,0,0,0,1,0,0,1,0]},"source":[{"enumerated_by":"ConfigEnumAllOccupations","step":251}]},"252":{"cache":{},"dof":{"occ":[0,0,0,0,0,0,1,0,0,0,1,0,0,1,0,0,1,0]},"source":[{"enumerated_by":"ConfigEnumAllOccupations","step":252}]},"253":{"cache":{},"dof":{"occ":[0,0,0,0,0,0,1,1,0,0,1,0,0,1,0,0,1,0]},"source":[{"enumerated_by":"ConfigEnumAllOccupations","step":253}]},"254":{"cache":{},"dof":{"occ":[0,0,0,0,0,0,1,0,0,1,1,0,0,1,0,0,1,0]},"source":[{"enumerated_by":"ConfigEnumAllOccupations","step":254}]},"255":{"cache":{},"dof":{"occ":[0,0,0,0,0,0,1,1,0,1,1,0,0,1,0,0,1,0]},"source":[{"enumerated_by":"ConfigEnumAllOccupations","step":255}]},"256":{"cache":{},"dof":{"occ":[0,0,0,0,0,0,1,1,1,1,1,0,0,1,0,0,1,0]},"source":[{"enumerated_by":"ConfigEnumAllOccupations","step":256}]},"257":{"cache":{},"dof":{"occ":[0,0,0,0,0,0,1,0,0,0,0,1,0,1,0,0,1,0]},"source":[{"enumerated_by":"ConfigEnumAllOccupations","step":257}]},"258":{"cache":{},"dof":{"occ":[0,0,0,0,0,0,1,1,0,0,0,1,0,1,0,0,1,0]},"source":[{"enumerated_by":"ConfigEnumAllOccupations","step":258}]},"259":{"cache":{},"dof":{"occ":[0,0,0,0,0,0,1,0,0,1,0,1,0,1,0,0,1,0]},"source":[{"enumerated_by":"ConfigEnumAllOccupations","step":259}]},"26":{"cache":{},"dof":{"occ":[0,0,0,0,0,0,1,0,0,0,1,0,1,0,0,0,0,0]},"source":[{"enumerated_by":"ConfigEnumAllOccupations","step":26}]},"260":{"cache":{},"dof":{"occ":[0,0,0,0,0,0,1,1,0,1,0,1,0,1,0,0,1,0]},"source":[{"enumerated_by":"ConfigEnumAllOccupations","step":260}]},"261":{"cache":{},"dof":{"occ":[0,0,0,0,0,0,1,0,0,0,1,1,0,1,0,0,1,0]},"source":[{"enumerated_by":"ConfigEnumAllOccupations","step":261}]},"262":{"cache":{},"dof":{"occ":[0,0,0,0,0,0,1,1,0,0,1,1,0,1,0,0,1,0]},"source":[{"enumerated_by":"ConfigEnumAllOccupations","step":262}]},"263":{"cache":{},"dof":{"occ":[0,0,0,0,0,0,1,0,0,1,1,1,0,1,0,0,1,0]},"source":[{"enumerated_by":"ConfigEnumAllOccupations","step":263}]},"264":{"cache":{},"dof":{"occ":[0,0,0,0,0,0,1,1,0,1,1,1,0,1,0,0,1,0]},"source":[{"enumerated_by":"ConfigEnumAllOccupations","step":264}]},"265":{"cache":{},"dof":{"occ":[0,0,0,0,0,0,1,1,1,0,0,0,1,1,0,0,1,0]},"source":[{"enumerated_by":"ConfigEnumAllOccupations","step":265}]},"266":{"cache":{},"dof":{"occ":[0,0,0,0,0,0,1,1,0,1,0,0,1,1,0,0,1,0]},"source":[{"enumerated_by":"ConfigEnumAllOccupations","step":266}]},"267":{"cache":{},"dof":{"occ":[0,0,0,0,0,0,1,1,1,1,0,0,1,1,0,0,1,0]},"source":[{"enumerated_by":"ConfigEnumAllOccupations","step":267}]},"268":{"cache":{},"dof":{"occ":[0,0,0,0,0,0,1,1,0,0,1,0,1,1,0,0,1,0]},"source":[{"enumerated_by":"ConfigEnumAllOccupations","step":268}]},"269":{"cache":{},"dof":{"occ":[0,0,0,0,0,0,1,1,0,1,1,0,1,1,0,0,1,0]},"source":[{"enumerated_by":"ConfigEnumAllOccupations","step":269}]},"27":{"cache":{},"dof":{"occ":[0,0,0,0,0,0,1,1,0,0,1,0,1,0,0,0,0,0]},"source":[{"enumerated_by":"ConfigEnumAllOccupations","step":27}]},"270":{"cache":{},"dof":{"occ":[0,0,0,0,0,0,1,1,1,1,1,0,1,1,0,0,1,0]},"source":[{"enumerated_by":"ConfigEnumAllOccupations","step":270}]},"271":{"cache":{},"dof":{"occ":[0,0,0,0,0,0,1,1,0,0,0,1,1,1,0,0,1,0]},"source":[{"enumerated_by":"ConfigEnumAllOccupations","step":271}]},"272":{"cache":{},"dof":{"occ":[0,0,0,0,0,0,1,1,0,1,0,1,1,1,0,0,1,0]},"source":[{"enumerated_by":"ConfigEnumAllOccupations","step":272}]},"273":{"cache":{},"dof":{"occ":[0,0,0,0,0,0,1,1,0,0,1,1,1,1,0,0,1,0]},"source":[{"enumerated_by":"ConfigEnumAllOccupations","step":273}]},"274":{"cache":{},"dof":{"occ":[0,0,0,0,0,0,1,1,0,1,1,1,1,1,0,0,1,0]},"source":[{"enumerated_by":"ConfigEnumAllOccupations","step":274}]},"275":{"cache":{},"dof":{"occ":[0,0,0,0,0,0,1,1,1,1,1,1,1,1,0,0,1,0]},"source":[{"enumerated_by":"ConfigEnumAllOccupations","step":275}]},"276":{"cache":{},"dof":{"occ":[0,0,0,0,0,0,1,1,0,0,0,0,0,0,1,0,1,0]},"source":[{"enumerated_by":"ConfigEnumAllOccupations","step":276}]},"277":{"cache":{},"dof":{"occ":[0,0,0,0,0,0,1,0,0,1,0,0,0,0,1,0,1,0]},"source":[{"enumerated_by":"ConfigEnumAllOccupations","step":277}]},"278":{"cache":{},"dof":{"occ":[0,0,0,0,0,0,1,1,0,1,0,0,0,0,1,0,1,0]},"source":[{"enumerated_by":"ConfigEnumAllOccupations","step":278}]},"279":{"cache":{},"dof":{"occ":[0,0,0,0,0,0,1,1,1,1,0,0,0,0,1,0,1,0]},"source":[{"enumerated_by":"ConfigEnumAllOccupations","step":279}]},"28":{"cache":{},"dof":{"occ":[0,0,0,0,0,0,1,0,0,1,1,0,1,0,0,0,0,0]},"source":[{"enumerated_by":"ConfigEnumAllOccupations","step":28}]},"280":{"cache":{},"dof":{"occ":[0,0,0,0,0,0,1,1,0,0,1,0,0,0,1,0,1,0]},"source":[{"enumerated_by":"ConfigEnumAllOccupations","step":280}]},"281":{"cache":{},"dof":{"occ":[0,0,0,0,0,0,1,0,0,1,1,0,0,0,1,0,1,0]},"source":[{"enumerated_by":"ConfigEnumAllOccupations","step":281}]},"282":{"cache":{},"dof":{"occ":[0,0,0,0,0,0,1,1,0,1,1,0,0,0,1,0,1,0]},"source":[{"enumerated_by":"ConfigEnumAllOccupations","step":282}]},"283":{"cache":{},"dof":{"occ":[0,0,0,0,0,0,1,1,1,1,1,0,0,0,1,0,1,0]},"source":[{"enumerated_by":"ConfigEnumAllOccupations","step":283}]},"284":{"cache":{},"dof":{"occ":[0,0,0,0,0,0,1,1,0,0,0,1,0,0,1,0,1,0]},"source":[{"enumerated_by":"ConfigEnumAllOccupations","step":284}]},"285":{"cache":{},"dof":{"occ":[0,0,0,0,0,0,1,0,0,1,0,1,0,0,1,0,1,0]},"source":[{"enumerated_by":"ConfigEnumAllOccupations","step":285}]},"286":{"cache":{},"dof":{"occ":[0,0,0,0,0,0,1,1,0,1,0,1,0,0,1,0,1,0]},"source":[{"enumerated_by":"ConfigEnumAllOccupations","step":286}]},"287":{"cache":{},"dof":{"occ":[0,0,0,0,0,0,1,1,0,0,1,1,0,0,1,0,1,0]},"source":[{"enumerated_by":"ConfigEnumAllOccupations","step":287}]},"288":{"cache":{},"dof":{"occ":[0,0,0,0,0,0,1,0,0,1,1,1,0,0,1,0,1,0]},"source":[{"enumerated_by":"ConfigEnumAllOccupations","step":288}]},"289":{"cache":{},"dof":{"occ":[0,0,0,0,0,0,1,1,0,1,1,1,0,0,1,0,1,0]},"source":[{"enumerated_by":"ConfigEnumAllOccupations","step":289}]},"29":{"cache":{},"dof":{"occ":[0,0,0,0,0,0,1,1,0,1,1,0,1,0,0,0,0,0]},"source":[{"enumerated_by":"ConfigEnumAllOccupations","step":29}]},"290":{"cache":{},"dof":{"occ":[0,0,0,0,0,0,1,1,0,1,0,0,1,0,1,0,1,0]},"source":[{"enumerated_by":"ConfigEnumAllOccupations","step":290}]},"291":{"cache":{},"dof":{"occ":[0,0,0,0,0,0,1,1,1,1,0,0,1,0,1,0,1,0]},"source":[{"enumerated_by":"ConfigEnumAllOccupations","step":291}]},"292":{"cache":{},"dof":{"occ":[0,0,0,0,0,0,1,1,0,0,1,0,1,0,1,0,1,0]},"source":[{"enumerated_by":"ConfigEnumAllOccupations","step":292}]},"293":{"cache":{},"dof":{"occ":[0,0,0,0,0,0,1,1,0,1,1,0,1,0,1,0,1,0]},"source":[{"enumerated_by":"ConfigEnumAllOccupations","step":293}]},"294":{"cache":{},"dof":{"occ":[0,0,0,0,0,0,1,1,1,1,1,0,1,0,1,0,1,0]},"source":[{"enumerated_by":"ConfigEnumAllOccupations","step":294}]},"295":{"cache":{},"dof":{"occ":[0,0,0,0,0,0,1,1,0,1,0,1,1,0,1,0,1,0]},"source":[{"enumerated_by":"ConfigEnumAllOccupations","step":295}]},"296":{"cache":{},"dof":{"occ":[0,0,0,0,0,0,1,1,0,0,1,1,1,0,1,0,1,0]},"source":[{"enumerated_by":"ConfigEnumAllOccupations","step":296}]},"297":{"cache":{},"dof":{"occ":[0,0,0,0,0,0,1,1,0,1,1,1,1,0,1,0,1,0]},"source":[{"enumerated_by":"ConfigEnumAllOccupations","step":297}]},"298":{"cache":{},"dof":{"occ":[0,0,0,0,0,0,1,1,0,1,0,0,0,1,1,0,1,0]},"source":[{"enumerated_by":"ConfigEnumAllOccupations","step":298}]},"299":{"cache":{},"dof":{"occ":[0,0,0,0,0,0,1,1,1,1,0,0,0,1,1,0,1,0]},"source":[{"enumerated_by":"ConfigEnumAllOccupations","step":299}]},"3":{"cache":{},"dof":{"occ":[0,0,0,0,0,0,1,0,0,1,0,0,0,0,0,0,0,0]},"source":[{"enumerated_by":"ConfigEnumAllOccupations","step":3}]},"30":{"cache":{},"dof":{"occ":[0,0,0,0,0,0,1,1,1,1,1,0,1,0,0,0,0,0]},"source":[{"enumerated_by":"ConfigEnumAllOccupations","step":30}]},"300":{"cache":{},"dof":{"occ":[0,0,0,0,0,0,1,1,0,1,1,0,0,1,1,0,1,0]},"source":[{"enumerated_by":"ConfigEnumAllOccupations","step":300}]},"301":{"cache":{},"dof":{"occ":[0,0,0,0,0,0,1,1,1,1,1,0,0,1,1,0,1,0]},"source":[{"enumerated_by":"ConfigEnumAllOccupations","step":301}]},"302":{"cache":{},"dof":{"occ":[0,0,0,0,0,0,1,1,0,1,0,1,0,1,1,0,1,0]},"source":[{"enumerated_by":"ConfigEnumAllOccupations","step":302}]},"303":{"cache":{},"dof":{"occ":[0,0,0,0,0,0,1,1,0,1,1,1,0,1,1,0,1,0]},"source":[{"enumerated_by":"ConfigEnumAllOccupations","step":303}]},"304":{"cache":{},"dof":{"occ":[0,0,0,0,0,0,1,1,1,1,0,0,1,1,1,0,1,0]},"source":[{"enumerated_by":"ConfigEnumAllOccupations","step":304}]},"305":{"cache":{},"dof":{"occ":[0,0,0,0,0,0,1,1,1,1,1,0,1,1,1,0,1,0]},"source":[{"enumerated_by":"ConfigEnumAllOccupations","step":305}]},"306":{"cache":{},"dof":{"occ":[0,0,0,0,0,0,1,0,0,0,0,0,0,0,0,1,1,0]},"source":[{"enumerated_by":"ConfigEnumAllOccupations","step":306}]},"307":{"cache":{},"dof":{"occ":[0,0,0,0,0,0,1,1,0,0,0,0,0,0,0,1,1,0]},"source":[{"enumerated_by":"ConfigEnumAllOccupations","step":307}]},"308":{"cache":{},"dof":{"occ":[0,0,0,0,0,0,1,1,1,0,0,0,0,0,0,1,1,0]},"source":[{"enumerated_by":"ConfigEnumAllOccupations","step":308}]},"309":{"cache":{},"dof":{"occ":[0,0,0,0,0,0,1,0,0,1,0,0,0,0,0,1,1,0]},"source":[{"enumerated_by":"ConfigEnumAllOccupations","step":309}]},"31":{"cache":{},"dof":{"occ":[0,0,0,0,0,0,1,0,0,0,0,1,1,0,0,0,0,0]},"source":[{"enumerated_by":"ConfigEnumAllOccupations","step":31}]},"310":{"cache":{},"dof":{"occ":[0,0,0,0,0,0,1,1,0,1,0,0,0,0,0,1,1,0]},"source":[{"enumerated_by":"ConfigEnumAllOccupations","step":310}]},"311":{"cache":{},"dof":{"occ":[0,0,0,0,0,0,1,1,1,1,0,0,0,0,0,1,1,0]},"source":[{"enumerated_by":"ConfigEnumAllOccupations","step":311}]},"312":{"cache":{},"dof":{"occ":[0,0,0,0,0,0,1,0,0,0,1,0,0,0,0,1,1,0]},"source":[{"enumerated_by":"ConfigEnumAllOccupations","step":312}]},"313":{"cache":{},"dof":{"occ":[0,0,0,0,0,0,1,1,0,0,1,0,0,0,0,1,1,0]},"source":[{"enumerated_by":"ConfigEnumAllOccupations","step":313}]},"314":{"cache":{},"dof":{"occ":[0,0,0,0,0,0,0,0,0,1,1,0,0,0,0,1,1,0]},"source":[{"enumerated_by":"ConfigEnumAllOccupations","step":314}]},"315":{"cache":{},"dof":{"occ":[0,0,0,0,0,0,1,0,0,1,1,0,0,0,0,1,1,0]},"source":[{"enumerated_by":"ConfigEnumAllOccupations","step":315}]},"316":{"cache":{},"dof":{"occ":[0,0,0,0,0,0,1,1,0,1,1,0,0,0,0,1,1,0]},"source":[{"enumerated_by":"ConfigEnumAllOccupations","step":316}]},"317":{"cache":{},"dof":{"occ":[0,0,0,0,0,0,1,1,1,1,1,0,0,0,0,1,1,0]},"source":[{"enumerated_by":"ConfigEnumAllOccupations","step":317}]},"318":{"cache":{},"dof":{"occ":[0,0,0,0,0,0,1,0,0,0,0,1,0,0,0,1,1,0]},"source":[{"enumerated_by":"ConfigEnumAllOccupations","step":318}]},"319":{"cache":{},"dof":{"occ":[0,0,0,0,0,0,1,1,0,0,0,1,0,0,0,1,1,0]},"source":[{"enumerated_by":"ConfigEnumAllOccupations","step":319}]},"32":{"cache":{},"dof":{"occ":[0,0,0,0,0,0,1,1,0,0,0,1,1,0,0,0,0,0]},"source":[{"enumerated_by":"ConfigEnumAllOccupations","step":32}]},"320":{"cache":{},"dof":{"occ":[0,0,0,0,0,0,1,0,0,1,0,1,0,0,0,1,1,0]},"source":[{"enumerated_by":"ConfigEnumAllOccupations","step":320}]},"321":{"cache":{},"dof":{"occ":[0,0,0,0,0,0,1,1,0,1,0,1,0,0,0,1,1,0]},"source":[{"enumerated_by":"ConfigEnumAllOccupations","step":321}]},"322":{"cache":{},"dof":{"occ":[0,0,0,0,0,0,1,0,0,0,1,1,0,0,0,1,1,0]},"source":[{"enumerated_by":"ConfigEnumAllOccupations","step":322}]},"323":{"cache":{},"dof":{"occ":[0,0,0,0,0,0,1,1,0,0,1,1,0,0,0,1,1,0]},"source":[{"enumerated_by":"ConfigEnumAllOccupations","step":323}]},"324":{"cache":{},"dof":{"occ":[0,0,0,0,0,0,0,0,0,1,1,1,0,0,0,1,1,0]},"source":[{"enumerated_by":"ConfigEnumAllOccupations","step":324}]},"325":{"cache":{},"dof":{"occ":[0,0,0,0,0,0,1,0,0,1,1,1,0,0,0,1,1,0]},"source":[{"enumerated_by":"ConfigEnumAllOccupations","step":325}]},"326":{"cache":{},"dof":{"occ":[0,0,0,0,0,0,1,1,0,1,1,1,0,0,0,1,1,0]},"source":[{"enumerated_by":"ConfigEnumAllOccupations","step":326}]},"327":{"cache":{},"dof":{"occ":[0,0,0,0,0,0,1,1,1,1,1,1,0,0,0,1,1,0]},"source":[{"enumerated_by":"ConfigEnumAllOccupations","step":327}]},"328":{"cache":{},"dof":{"occ":[0,0,0,0,0,0,1,1,0,0,0,0,1,0,0,1,1,0]},"source":[{"enumerated_by":"ConfigEnumAllOccupations","step":328}]},"329":{"cache":{},"dof":{"occ":[0,0,0,0,0,0,1,1,1,0,0,0,1,0,0,1,1,0]},"source":[{"enumerated_by":"ConfigEnumAllOccupations","step":329}]},"33":{"cache":{},"dof":{"occ":[0,0,0,0,0,0,1,0,0,1,0,1,1,0,0,0,0,0]},"source":[{"enumerated_by":"ConfigEnumAllOccupations","step":33}]},"330":{"cache":{},"dof":{"occ":[0,0,0,0,0,0,1,0,0,1,0,0,1,0,0,1,1,0]},"source":[{"enumerated_by":"ConfigEnumAllOccupations","step":330}]},"331":{"cache":{},"dof":{"occ":[0,0,0,0,0,0,1,1,0,1,0,0,1,0,0,1,1,0]},"source":[{"enumerated_by":"ConfigEnumAllOccupations","step":331}]},"332":{"cache":{},"dof":{"occ":[0,0,0,0,0,0,1,1,1,1,0,0,1,0,0,1,1,0]},"source":[{"enumerated_by":"ConfigEnumAllOccupations","step":332}]},"333":{"cache":{},"dof":{"occ":[0,0,0,0,0,0,1,1,0,0,1,0,1,0,0,1,1,0]},"source":[{"enumerated_by":"ConfigEnumAllOccupations","step":333}]},"334":{"cache":{},"dof":{"occ":[0,0,0,0,0,0,1,0,0,1,1,0,1,0,0,1,1,0]},"source":[{"enumerated_by":"ConfigEnumAllOccupations","step":334}]},"335":{"cache":{},"dof":{"occ":[0,0,0,0,0,0,1,1,0,1,1,0,1,0,0,1,1,0]},"source":[{"enumerated_by":"ConfigEnumAllOccupations","step":335}]},"336":{"cache":{},"dof":{"occ":[0,0,0,0,0,0,1,1,1,1,1,0,1,0,0,1,1,0]},"source":[{"enumerated_by":"ConfigEnumAllOccupations","step":336}]},"337":{"cache":{},"dof":{"occ":[0,0,0,0,0,0,1,1,0,0,0,1,1,0,0,1,1,0]},"source":[{"enumerated_by":"ConfigEnumAllOccupations","step":337}]},"338":{"cache":{},"dof":{"occ":[0,0,0,0,0,0,1,0,0,1,0,1,1,0,0,1,1,0]},"source":[{"enumerated_by":"ConfigEnumAllOccupations","step":338}]},"339":{"cache":{},"dof":{"occ":[0,0,0,0,0,0,1,1,0,1,0,1,1,0,0,1,1,0]},"source":[{"enumerated_by":"ConfigEnumAllOccupations","step":339}]},"34":{"cache":{},"dof":{"occ":[0,0,0,0,0,0,1,1,0,1,0,1,1,0,0,0,0,0]},"source":[{"enumerated_by":"ConfigEnumAllOccupations","step":34}]},"340":{"cache":{},"dof":{"occ":[0,0,0,0,0,0,1,0,0,0,1,1,1,0,0,1,1,0]},"source":[{"enumerated_by":"ConfigEnumAllOccupations","step":340}]},"341":{"cache":{},"dof":{"occ":[0,0,0,0,0,0,1,1,0,0,1,1,1,0,0,1,1,0]},"source":[{"enumerated_by":"ConfigEnumAllOccupations","step":341}]},"342":{"cache":{},"dof":{"occ":[0,0,0,0,0,0,1,0,0,1,1,1,1,0,0,1,1,0]},"source":[{"enumerated_by":"ConfigEnumAllOccupations","step":342}]},"343":{"cache":{},"dof":{"occ":[0,0,0,0,0,0,1,1,0,1,1,1,1,0,0,1,1,0]},"source":[{"enumerated_by":"ConfigEnumAllOccupations","step":343}]},"344":{"cache":{},"dof":{"occ":[0,0,0,0,0,0,1,1,1,1,1,1,1,0,0,1,1,0]},"source":[{"enumerated_by":"ConfigEnumAllOccupations","step":344}]},"345":{"cache":{},"dof":{"occ":[0,0,0,0,0,0,1,1,0,0,0,0,0,1,0,1,1,0]},"source":[{"enumerated_by":"ConfigEnumAllOccupations","step":345}]},"346":{"cache":{},"dof":{"occ":[0,0,0,0,0,0,1,1,0,1,0,0,0,1,0,1,1,0]},"source":[{"enumerated_by":"ConfigEnumAllOccupations","step":346}]},"347":{"cache":{},"dof":{"occ":[0,0,0,0,0,0,1,1,1,1,0,0,0,1,0,1,1,0]},"source":[{"enumerated_by":"ConfigEnumAllOccupations","step":347}]},"348":{"cache":{},"dof":{"occ":[0,0,0,0,0,0,1,1,0,0,1,0,0,1,0,1,1,0]},"source":[{"enumerated_by":"ConfigEnumAllOccupations","step":348}]},"349":{"cache":{},"dof":{"occ":[0,0,0,0,0,0,1,0,0,1,1,0,0,1,0,1,1,0]},"source":[{"enumerated_by":"ConfigEnumAllOccupations","step":349}]},"35":{"cache":{},"dof":{"occ":[0,0,0,0,0,0,1,0,0,0,1,1,1,0,0,0,0,0]},"source":[{"enumerated_by":"ConfigEnumAllOccupations","step":35}]},"350":{"cache":{},"dof":{"occ":[0,0,0,0,0,0,1,1,0,1,1,0,0,1,0,1,1,0]},"source":[{"enumerated_by":"ConfigEnumAllOccupations","step":350}]},"351":{"cache":{},"dof":{"occ":[0,0,0,0,0,0,1,1,1,1,1,0,0,1,0,1,1,0]},"source":[{"enumerated_by":"ConfigEnumAllOccupations","step":351}]},"352":{"cache":{},"dof":{"occ":[0,0,0,0,0,0,1,1,0,0,0,1,0,1,0,1,1,0]},"source":[{"enumerated_by":"ConfigEnumAllOccupations","step":352}]},"353":{"cache":{},"dof":{"occ":[0,0,0,0,0,0,1,0,0,1,0,1,0,1,0,1,1,0]},"source":[{"enumerated_by":"ConfigEnumAllOccupations","step":353}]},"354":{"cache":{},"dof":{"occ":[0,0,0,0,0,0,1,1,0,1,0,1,0,1,0,1,1,0]},"source":[{"enumerated_by":"ConfigEnumAllOccupations","step":354}]},"355":{"cache":{},"dof":{"occ":[0,0,0,0,0,0,1,1,0,0,1,1,0,1,0,1,1,0]},"source":[{"enumerated_by":"ConfigEnumAllOccupations","step":355}]},"356":{"cache":{},"dof":{"occ":[0,0,0,0,0,0,1,0,0,1,1,1,0,1,0,1,1,0]},"source":[{"enumerated_by":"ConfigEnumAllOccupations","step":356}]},"357":{"cache":{},"dof":{"occ":[0,0,0,0,0,0,1,1,0,1,1,1,0,1,0,1,1,0]},"source":[{"enumerated_by":"ConfigEnumAllOccupations","step":357}]},"358":{"cache":{},"dof":{"occ":[0,0,0,0,0,0,1,1,1,0,0,0,1,1,0,1,1,0]},"source":[{"enumerated_by":"ConfigEnumAllOccupations","step":358}]},"359":{"cache":{},"dof":{"occ":[0,0,0,0,0,0,1,1,1,1,0,0,1,1,0,1,1,0]},"source":[{"enumerated_by":"ConfigEnumAllOccupations","step":359}]},"36":{"cache":{},"dof":{"occ":[0,0,0,0,0,0,1,1,0,0,1,1,1,0,0,0,0,0]},"source":[{"enumerated_by":"ConfigEnumAllOccupations","step":36}]},"360":{"cache":{},"dof":{"occ":[0,0,0,0,0,0,1,1,0,1,1,0,1,1,0,1,1,0]},"source":[{"enumerated_by":"ConfigEnumAllOccupations","step":360}]},"361":{"cache":{},"dof":{"occ":[0,0,0,0,0,0,1,1,1,1,1,0,1,1,0,1,1,0]},"source":[{"enumerated_by":"ConfigEnumAllOccupations","step":361}]},"362":{"cache":{},"dof":{"occ":[0,0,0,0,0,0,1,1,0,1,0,1,1,1,0,1,1,0]},"source":[{"enumerated_by":"ConfigEnumAllOccupations","step":362}]},"363":{"cache":{},"dof":{"occ":[0,0,0,0,0,0,1,1,0,1,1,1,1,1,0,1,1,0]},"source":[{"enumerated_by":"ConfigEnumAllOccupations","step":363}]},"364":{"cache":{},"dof":{"occ":[0,0,0,0,0,0,1,1,1,1,1,1,1,1,0,1,1,0]},"source":[{"enumerated_by":"ConfigEnumAllOccupations","step":364}]},"365":{"cache":{},"dof":{"occ":[0,0,0,0,0,0,1,1,0,0,0,0,0,0,1,1,1,0]},"source":[{"enumerated_by":"ConfigEnumAllOccupations","step":365}]},"366":{"cache":{},"dof":{"occ":[0,0,0,0,0,0,1,1,0,1,0,0,0,0,1,1,1,0]},"source":[{"enumerated_by":"ConfigEnumAllOccupations","step":366}]},"367":{"cache":{},"dof":{"occ":[0,0,0,0,0,0,1,1,1,1,0,0,0,0,1,1,1,0]},"source":[{"enumerated_by":"ConfigEnumAllOccupations","step":367}]},"368":{"cache":{},"dof":{"occ":[0,0,0,0,0,0,1,1,0,0,1,0,0,0,1,1,1,0]},"source":[{"enumerated_by":"ConfigEnumAllOccupations","step":368}]},"369":{"cache":{},"dof":{"occ":[0,0,0,0,0,0,1,0,0,1,1,0,0,0,1,1,1,0]},"source":[{"enumerated_by":"ConfigEnumAllOccupations","step":369}]},"37":{"cache":{},"dof":{"occ":[0,0,0,0,0,0,1,0,0,1,1,1,1,0,0,0,0,0]},"source":[{"enumerated_by":"ConfigEnumAllOccupations","step":37}]},"370":{"cache":{},"dof":{"occ":[0,0,0,0,0,0,1,1,0,1,1,0,0,0,1,1,1,0]},"source":[{"enumerated_by":"ConfigEnumAllOccupations","step":370}]},"371":{"cache":{},"dof":{"occ":[0,0,0,0,0,0,1,1,1,1,1,0,0,0,1,1,1,0]},"source":[{"enumerated_by":"ConfigEnumAllOccupations","step":371}]},"372":{"cache":{},"dof":{"occ":[0,0,0,0,0,0,1,1,0,0,0,1,0,0,1,1,1,0]},"source":[{"enumerated_by":"ConfigEnumAllOccupations","step":372}]},"373":{"cache":{},"dof":{"occ":[0,0,0,0,0,0,1,1,0,1,0,1,0,0,1,1,1,0]},"source":[{"enumerated_by":"ConfigEnumAllOccupations","step":373}]},"374":{"cache":{},"dof":{"occ":[0,0,0,0,0,0,1,1,0,0,1,1,0,0,1,1,1,0]},"source":[{"enumerated_by":"ConfigEnumAllOccupations","step":374}]},"375":{"cache":{},"dof":{"occ":[0,0,0,0,0,0,1,0,0,1,1,1,0,0,1,1,1,0]},"source":[{"enumerated_by":"ConfigEnumAllOccupations","step":375}]},"376":{"cache":{},"dof":{"occ":[0,0,0,0,0,0,1,1,0,1,1,1,0,0,1,1,1,0]},"source":[{"enumerated_by":"ConfigEnumAllOccupations","step":376}]},"377":{"cache":{},"dof":{"occ":[0,0,0,0,0,0,1,1,0,1,0,0,1,0,1,1,1,0]},"source":[{"enumerated_by":"ConfigEnumAllOccupations","step":377}]},"378":{"cache":{},"dof":{"occ":[0,0,0,0,0,0,1,1,1,1,0,0,1,0,1,1,1,0]},"source":[{"enumerated_by":"ConfigEnumAllOccupations","step":378}]},"379":{"cache":{},"dof":{"occ":[0,0,0,0,0,0,1,1,0,1,1,0,1,0,1,1,1,0]},"source":[{"enumerated_by":"ConfigEnumAllOccupations","step":379}]},"38":{"cache":{},"dof":{"occ":[0,0,0,0,0,0,1,1,0,1,1,1,1,0,0,0,0,0]},"source":[{"enumerated_by":"ConfigEnumAllOccupations","step":38}]},"380":{"cache":{},"dof":{"occ":[0,0,0,0,0,0,1,1,1,1,1,0,1,0,1,1,1,0]},"source":[{"enumerated_by":"ConfigEnumAllOccupations","step":380}]},"381":{"cache":{},"dof":{"occ":[0,0,0,0,0,0,1,1,0,1,0,1,1,0,1,1,1,0]},"source":[{"enumerated_by":"ConfigEnumAllOccupations","step":381}]},"382":{"cache":{},"dof":{"occ":[0,0,0,0,0,0,1,1,0,0,1,1,1,0,1,1,1,0]},"source":[{"enumerated_by":"ConfigEnumAllOccupations","step":382}]},"383":{"cache":{},"dof":{"occ":[0,0,0,0,0,0,1,1,0,1,1,1,1,0,1,1,1,0]},"source":[{"enumerated_by":"ConfigEnumAllOccupations","step":383}]},"384":{"cache":{},"dof":{"occ":[0,0,0,0,0,0,1,1,1,1,0,0,0,1,1,1,1,0]},"source":[{"enumerated_by":"ConfigEnumAllOccupations","step":384}]},"385":{"cache":{},"dof":{"occ":[0,0,0,0,0,0,1,1,0,1,1,0,0,1,1,1,1,0]},"source":[{"enumerated_by":"ConfigEnumAllOccupations","step":385}]},"386":{"cache":{},"dof":{"occ":[0,0,0,0,0,0,1,1,1,1,1,0,0,1,1,1,1,0]},"source":[{"enumerated_by":"ConfigEnumAllOccupations","step":386}]},"387":{"cache":{},"dof":{"occ":[0,0,0,0,0,0,1,1,0,1,1,1,0,1,1,1,1,0]},"source":[{"enumerated_by":"ConfigEnumAllOccupations","step":387}]},"388":{"cache":{},"dof":{"occ":[0,0,0,0,0,0,1,1,1,1,1,0,1,1,1,1,1,0]},"source":[{"enumerated_by":"ConfigEnumAllOccupations","step":388}]},"389":{"cache":{},"dof":{"occ":[0,0,0,0,0,0,1,1,1,1,1,1,1,1,1,1,1,0]},"source":[{"enumerated_by":"ConfigEnumAllOccupations","step":389}]},"39":{"cache":{},"dof":{"occ":[0,0,0,0,0,0,1,1,1,1,1,1,1,0,0,0,0,0]},"source":[{"enumerated_by":"ConfigEnumAllOccupations","step":39}]},"390":{"cache":{},"dof":{"occ":[0,0,0,0,0,0,1,0,0,0,0,0,0,0,0,0,0,1]},"source":[{"enumerated_by":"ConfigEnumAllOccupations","step":390}]},"391":{"cache":{},"dof":{"occ":[0,0,0,0,0,0,1,1,0,0,0,0,0,0,0,0,0,1]},"source":[{"enumerated_by":"ConfigEnumAllOccupations","step":391}]},"392":{"cache":{},"dof":{"occ":[0,0,0,0,0,0,0,0,0,1,0,0,0,0,0,0,0,1]},"source":[{"enumerated_by":"ConfigEnumAllOccupations","step":392}]},"393":{"cache":{},"dof":{"occ":[0,0,0,0,0,0,1,0,0,1,0,0,0,0,0,0,0,1]},"source":[{"enumerated_by":"ConfigEnumAllOccupations","step":393}]},"394":{"cache":{},"dof":{"occ":[0,0,0,0,0,0,1,1,0,1,0,0,0,0,0,0,0,1]},"source":[{"enumerated_by":"ConfigEnumAllOccupations","step":394}]},"395":{"cache":{},"dof":{"occ":[0,0,0,0,0,0,1,1,1,1,0,0,0,0,0,0,0,1]},"source":[{"enumerated_by":"ConfigEnumAllOccupations","step":395}]},"396":{"cache":{},"dof":{"occ":[0,0,0,0,0,0,1,0,0,0,1,0,0,0,0,0,0,1]},"source":[{"enumerated_by":"ConfigEnumAllOccupations","step":396}]},"397":{"cache":{},"dof":{"occ":[0,0,0,0,0,0,1,1,0,0,1,0,0,0,0,0,0,1]},"source":[{"enumerated_by":"ConfigEnumAllOccupations","step":397}]},"398":{"cache":{},"dof":{"occ":[0,0,0,0,0,0,0,0,0,1,1,0,0,0,0,0,0,1]},"source":[{"enumerated_by":"ConfigEnumAllOccupations","step":398}]},"399":{"cache":{},"dof":{"occ":[0,0,0,0,0,0,1,0,0,1,1,0,0,0,0,0,0,1]},"source":[{"enumerated_by":"ConfigEnumAllOccupations","step":399}]},"4":{"cache":{},"dof":{"occ":[0,0,0,0,0,0,1,1,0,1,0,0,0,0,0,0,0,0]},"source":[{"enumerated_by":"ConfigEnumAllOccupations","step":4}]},"40":{"cache":{},"dof":{"occ":[0,0,0,0,0,0,1,0,0,0,0,0,0,1,0,0,0,0]},"source":[{"enumerated_by":"ConfigEnumAllOccupations","step":40}]},"400":{"cache":{},"dof":{"occ":[0,0,0,0,0,0,1,1,0,1,1,0,0,0,0,0,0,1]},"source":[{"enumerated_by":"ConfigEnumAllOccupations","step":400}]},"401":{"cache":{},"dof":{"occ":[0,0,0,0,0,0,1,1,1,1,1,0,0,0,0,0,0,1]},"source":[{"enumerated_by":"ConfigEnumAllOccupations","step":401}]},"402":{"cache":{},"dof":{"occ":[0,0,0,0,0,0,1,0,0,0,0,1,0,0,0,0,0,1]},"source":[{"enumerated_by":"ConfigEnumAllOccupations","step":402}]},"403":{"cache":{},"dof":{"occ":[0,0,0,0,0,0,1,1,0,0,0,1,0,0,0,0,0,1]},"source":[{"enumerated_by":"ConfigEnumAllOccupations","step":403}]},"404":{"cache":{},"dof":{"occ":[0,0,0,0,0,0,1,0,0,1,0,1,0,0,0,0,0,1]},"source":[{"enumerated_by":"ConfigEnumAllOccupations","step":404}]},"405":{"cache":{},"dof":{"occ":[0,0,0,0,0,0,1,1,0,1,0,1,0,0,0,0,0,1]},"source":[{"enumerated_by":"ConfigEnumAllOccupations","step":405}]},"406":{"cache":{},"dof":{"occ":[0,0,0,0,0,0,1,0,0,0,1,1,0,0,0,0,0,1]},"source":[{"enumerated_by":"ConfigEnumAllOccupations","step":406}]},"407":{"cache":{},"dof":{"occ":[0,0,0,0,0,0,1,1,0,0,1,1,0,0,0,0,0,1]},"source":[{"enumerated_by":"ConfigEnumAllOccupations","step":407}]},"408":{"cache":{},"dof":{"occ":[0,0,0,0,0,0,1,0,0,1,1,1,0,0,0,0,0,1]},"source":[{"enumerated_by":"ConfigEnumAllOccupations","step":408}]},"409":{"cache":{},"dof":{"occ":[0,0,0,0,0,0,1,1,0,1,1,1,0,0,0,0,0,1]},"source":[{"enumerated_by":"ConfigEnumAllOccupations","step":409}]},"41":{"cache":{},"dof":{"occ":[0,0,0,0,0,0,1,1,0,0,0,0,0,1,0,0,0,0]},"source":[{"enumerated_by":"ConfigEnumAllOccupations","step":41}]},"410":{"cache":{},"dof":{"occ":[0,0,0,0,0,0,1,1,0,0,0,0,1,0,0,0,0,1]},"source":[{"enumerated_by":"ConfigEnumAllOccupations","step":410}]},"411":{"cache":{},"dof":{"occ":[0,0,0,0,0,0,1,1,1,0,0,0,1,0,0,0,0,1]},"source":[{"enumerated_by":"ConfigEnumAllOccupations","step":411}]},"412":{"cache":{},"dof":{"occ":[0,0,0,0,0,0,1,0,0,1,0,0,1,0,0,0,0,1]},"source":[{"enumerated_by":"ConfigEnumAllOccupations","step":412}]},"413":{"cache":{},"dof":{"occ":[0,0,0,0,0,0,1,1,0,1,0,0,1,0,0,0,0,1]},"source":[{"enumerated_by":"ConfigEnumAllOccupations","step":413}]},"414":{"cache":{},"dof":{"occ":[0,0,0,0,0,0,1,1,1,1,0,0,1,0,0,0,0,1]},"source":[{"enumerated_by":"ConfigEnumAllOccupations","step":414}]},"415":{"cache":{},"dof":{"occ":[0,0,0,0,0,0,1,1,0,0,1,0,1,0,0,0,0,1]},"source":[{"enumerated_by":"ConfigEnumAllOccupations","step":415}]},"416":{"cache":{},"dof":{"occ":[0,0,0,0,0,0,1,0,0,1,1,0,1,0,0,0,0,1]},"source":[{"enumerated_by":"ConfigEnumAllOccupations","step":416}]},"417":{"cache":{},"dof":{"occ":[0,0,0,0,0,0,1,1,0,1,1,0,1,0,0,0,0,1]},"source":[{"enumerated_by":"ConfigEnumAllOccupations","step":417}]},"418":{"cache":{},"dof":{"occ":[0,0,0,0,0,0,1,1,1,1,1,0,1,0,0,0,0,1]},"source":[{"enumerated_by":"ConfigEnumAllOccupations","step":418}]},"419":{"cache":{},"dof":{"occ":[0,0,0,0,0,0,1,1,0,0,0,1,1,0,0,0,0,1]},"source":[{"enumerated_by":"ConfigEnumAllOccupations","step":419}]},"42":{"cache":{},"dof":{"occ":[0,0,0,0,0,0,1,0,0,1,0,0,0,1,0,0,0,0]},"source":[{"enumerated_by":"ConfigEnumAllOccupations","step":42}]},"420":{"cache":{},"dof":{"occ":[0,0,0,0,0,0,1,0,0,1,0,1,1,0,0,0,0,1]},"source":[{"enumerated_by":"ConfigEnumAllOccupations","step":420}]},"421":{"cache":{},"dof":{"occ":[0,0,0,0,0,0,1,1,0,1,0,1,1,0,0,0,0,1]},"source":[{"enumerated_by":"ConfigEnumAllOccupations","step":421}]},"422":{"cache":{},"dof":{"occ":[0,0,0,0,0,0,1,1,0,0,1,1,1,0,0,0,0,1]},"source":[{"enumerated_by":"ConfigEnumAllOccupations","step":422}]},"423":{"cache":{},"dof":{"occ":[0,0,0,0,0,0,1,0,0,1,1,1,1,0,0,0,0,1]},"source":[{"enumerated_by":"ConfigEnumAllOccupations","step":423}]},"424":{"cache":{},"dof":{"occ":[0,0,0,0,0,0,1,1,0,1,1,1,1,0,0,0,0,1]},"source":[{"enumerated_by":"ConfigEnumAllOccupations","step":424}]},"425":{"cache":{},"dof":{"occ":[0,0,0,0,0,0,1,1,1,1,1,1,1,0,0,0,0,1]},"source":[{"enumerated_by":"ConfigEnumAllOccupations","step":425}]},"426":{"cache":{},"dof":{"occ":[0,0,0,0,0,0,1,1,0,0,0,0,0,1,0,0,0,1]},"source":[{"enumerated_by":"ConfigEnumAllOccupations","step":426}]},"427":{"cache":{},"dof":{"occ":[0,0,0,0,0,0,1,0,0,1,0,0,0,1,0,0,0,1]},"source":[{"enumerated_by":"ConfigEnumAllOccupations","step":427}]},"428":{"cache":{},"dof":{"occ":[0,0,0,0,0,0,1,1,0,1,0,0,0,1,0,0,0,1]},"source":[{"enumerated_by":"ConfigEnumAllOccupations","step":428}]},"429":{"cache":{},"dof":{"occ":[0,0,0,0,0,0,1,1,1,1,0,0,0,1,0,0,0,1]},"source":[{"enumerated_by":"ConfigEnumAllOccupations","step":429}]},"43":{"cache":{},"dof":{"occ":[0,0,0,0,0,0,1,1,0,1,0,0,0,1,0,0,0,0]},"source":[{"enumerated_by":"ConfigEnumAllOccupations","step":43}]},"430":{"cache":{},"dof":{"occ":[0,0,0,0,0,0,1,0,0,0,1,0,0,1,0,0,0,1]},"source":[{"enumerated_by":"ConfigEnumAllOccupations","step":430}]},"431":{"cache":{},"dof":{"occ":[0,0,0,0,0,0,1,1,0,0,1,0,0,1,0,0,0,1]},"source":[{"enumerated_by":"ConfigEnumAllOccupations","step":431}]},"432":{"cache":{},"dof":{"occ":[0,0,0,0,0,0,1,0,0,1,1,0,0,1,0,0,0,1]},"source":[{"enumerated_by":"ConfigEnumAllOccupations","step":432}]},"433":{"cache":{},"dof":{"occ":[0,0,0,0,0,0,1,1,0,1,1,0,0,1,0,0,0,1]},"source":[{"enumerated_by":"ConfigEnumAllOccupations","step":433}]},"434":{"cache":{},"dof":{"occ":[0,0,0,0,0,0,1,1,1,1,1,0,0,1,0,0,0,1]},"source":[{"enumerated_by":"ConfigEnumAllOccupations","step":434}]},"435":{"cache":{},"dof":{"occ":[0,0,0,0,0,0,1,1,0,0,0,1,0,1,0,0,0,1]},"source":[{"enumerated_by":"ConfigEnumAllOccupations","step":435}]},"436":{"cache":{},"dof":{"occ":[0,0,0,0,0,0,1,0,0,1,0,1,0,1,0,0,0,1]},"source":[{"enumerated_by":"ConfigEnumAllOccupations","step":436}]},"437":{"cache":{},"dof":{"occ":[0,0,0,0,0,0,1,1,0,1,0,1,0,1,0,0,0,1]},"source":[{"enumerated_by":"ConfigEnumAllOccupations","step":437}]},"438":{"cache":{},"dof":{"occ":[0,0,0,0,0,0,1,0,0,0,1,1,0,1,0,0,0,1]},"source":[{"enumerated_by":"ConfigEnumAllOccupations","step":438}]},"439":{"cache":{},"dof":{"occ":[0,0,0,0,0,0,1,1,0,0,1,1,0,1,0,0,0,1]},"source":[{"enumerated_by":"ConfigEnumAllOccupations","step":439}]},"44":{"cache":{},"dof":{"occ":[0,0,0,0,0,0,1,1,1,1,0,0,0,1,0,0,0,0]},"source":[{"enumerated_by":"ConfigEnumAllOccupations","step":44}]},"440":{"cache":{},"dof":{"occ":[0,0,0,0,0,0,1,0,0,1,1,1,0,1,0,0,0,1]},"source":[{"enumerated_by":"ConfigEnumAllOccupations","step":440}]},"441":{"cache":{},"dof":{"occ":[0,0,0,0,0,0,1,1,0,1,1,1,0,1,0,0,0,1]},"source":[{"enumerated_by":"ConfigEnumAllOccupations","step":441}]},"442":{"cache":{},"dof":{"occ":[0,0,0,0,0,0,1,1,1,0,0,0,1,1,0,0,0,1]},"source":[{"enumerated_by":"ConfigEnumAllOccupations","step":442}]},"443":{"cache":{},"dof":{"occ":[0,0,0,0,0,0,1,1,0,1,0,0,1,1,0,0,0,1]},"source":[{"enumerated_by":"ConfigEnumAllOccupations","step":443}]},"444":{"cache":{},"dof":{"occ":[0,0,0,0,0,0,1,1,1,1,0,0,1,1,0,0,0,1]},"source":[{"enumerated_by":"ConfigEnumAllOccupations","step":444}]},"445":{"cache":{},"dof":{"occ":[0,0,0,0,0,0,1,1,0,0,1,0,1,1,0,0,0,1]},"source":[{"enumerated_by":"ConfigEnumAllOccupations","step":445}]},"446":{"cache":{},"dof":{"occ":[0,0,0,0,0,0,1,1,0,1,1,0,1,1,0,0,0,1]},"source":[{"enumerated_by":"ConfigEnumAllOccupations","step":446}]},"447":{"cache":{},"dof":{"occ":[0,0,0,0,0,0,1,1,1,1,1,0,1,1,0,0,0,1]},"source":[{"enumerated_by":"ConfigEnumAllOccupations","step":447}]},"448":{"cache":{},"dof":{"occ":[0,0,0,0,0,0,1,1,0,1,0,1,1,1,0,0,0,1]},"source":[{"enumerated_by":"ConfigEnumAllOccupations","step":448}]},"449":{"cache":{},"dof":{"occ":[0,0,0,0,0,0,1,1,0,0,1,1,1,1,0,0,0,1]},"source":[{"enumerated_by":"ConfigEnumAllOccupations","step":449}]},"45":{"cache":{},"dof":{"occ":[0,0,0,0,0,0,1,0,0,0,1,0,0,1,0,0,0,0]},"source":[{"enumerated_by":"ConfigEnumAllOccupations","step":45}]},"450":{"cache":{},"dof":{"occ":[0,0,0,0,0,0,1,1,0,1,1,1,1,1,0,0,0,1]},"source":[{"enumerated_by":"ConfigEnumAllOccupations","step":450}]},"451":{"cache":{},"dof":{"occ":[0,0,0,0,0,0,1,1,1,1,1,1,1,1,0,0,0,1]},"source":[{"enumerated_by":"ConfigEnumAllOccupations","step":451}]},"452":{"cache":{},"dof":{"occ":[0,0,0,0,0,0,1,1,0,0,0,0,0,0,1,0,0,1]},"source":[{"enumerated_by":"ConfigEnumAllOccupations","step":452}]},"453":{"cache":{},"dof":{"occ":[0,0,0,0,0,0,1,0,0,1,0,0,0,0,1,0,0,1]},"source":[{"enumerated_by":"ConfigEnumAllOccupations","step":453}]},"454":{"cache":{},"dof":{"occ":[0,0,0,0,0,0,1,1,0,1,0,0,0,0,1,0,0,1]},"source":[{"enumerated_by":"ConfigEnumAllOccupations","step":454}]},"455":{"cache":{},"dof":{"occ":[0,0,0,0,0,0,1,1,1,1,0,0,0,0,1,0,0,1]},"source":[{"enumerated_by":"ConfigEnumAllOccupations","step":455}]},"456":{"cache":{},"dof":{"occ":[0,0,0,0,0,0,1,0,0,0,1,0,0,0,1,0,0,1]},"source":[{"enumerated_by":"ConfigEnumAllOccupations","step":456}]},"457":{"cache":{},"dof":{"occ":[0,0,0,0,0,0,1,1,0,0,1,0,0,0,1,0,0,1]},"source":[{"enumerated_by":"ConfigEnumAllOccupations","step":457}]},"458":{"cache":{},"dof":{"occ":[0,0,0,0,0,0,1,0,0,1,1,0,0,0,1,0,0,1]},"source":[{"enumerated_by":"ConfigEnumAllOccupations","step":458}]},"459":{"cache":{},"dof":{"occ":[0,0,0,0,0,0,1,1,0,1,1,0,0,0,1,0,0,1]},"source":[{"enumerated_by":"ConfigEnumAllOccupations","step":459}]},"46":{"cache":{},"dof":{"occ":[0,0,0,0,0,0,1,1,0,0,1,0,0,1,0,0,0,0]},"source":[{"enumerated_by":"ConfigEnumAllOccupations","step":46}]},"460":{"cache":{},"dof":{"occ":[0,0,0,0,0,0,1,1,1,1,1,0,0,0,1,0,0,1]},"source":[{"enumerated_by":"ConfigEnumAllOccupations","step":460}]},"461":{"cache":{},"dof":{"occ":[0,0,0,0,0,0,1,0,0,0,0,1,0,0,1,0,0,1]},"source":[{"enumerated_by":"ConfigEnumAllOccupations","step":461}]},"462":{"cache":{},"dof":{"occ":[0,0,0,0,0,0,1,1,0,0,0,1,0,0,1,0,0,1]},"source":[{"enumerated_by":"ConfigEnumAllOccupations","step":462}]},"463":{"cache":{},"dof":{"occ":[0,0,0,0,0,0,1,0,0,1,0,1,0,0,1,0,0,1]},"source":[{"enumerated_by":"ConfigEnumAllOccupations","step":463}]},"464":{"cache":{},"dof":{"occ":[0,0,0,0,0,0,1,1,0,1,0,1,0,0,1,0,0,1]},"source":[{"enumerated_by":"ConfigEnumAllOccupations","step":464}]},"465":{"cache":{},"dof":{"occ":[0,0,0,0,0,0,1,0,0,0,1,1,0,0,1,0,0,1]},"source":[{"enumerated_by":"ConfigEnumAllOccupations","step":465}]},"466":{"cache":{},"dof":{"occ":[0,0,0,0,0,0,1,1,0,0,1,1,0,0,1,0,0,1]},"source":[{"enumerated_by":"ConfigEnumAllOccupations","step":466}]},"467":{"cache":{},"dof":{"occ":[0,0,0,0,0,0,1,0,0,1,1,1,0,0,1,0,0,1]},"source":[{"enumerated_by":"ConfigEnumAllOccupations","step":467}]},"468":{"cache":{},"dof":{"occ":[0,0,0,0,0,0,1,1,0,1,1,1,0,0,1,0,0,1]},"source":[{"enumerated_by":"ConfigEnumAllOccupations","step":468}]},"469":{"cache":{},"dof":{"occ":[0,0,0,0,0,0,1,1,0,1,0,0,1,0,1,0,0,1]},"source":[{"enumerated_by":"ConfigEnumAllOccupations","step":469}]},"47":{"cache":{},"dof":{"occ":[0,0,0,0,0,0,1,0,0,1,1,0,0,1,0,0,0,0]},"source":[{"enumerated_by":"ConfigEnumAllOccupations","step":47}]},"470":{"cache":{},"dof":{"occ":[0,0,0,0,0,0,1,1,1,1,0,0,1,0,1,0,0,1]},"source":[{"enumerated_by":"ConfigEnumAllOccupations","step":470}]},"471":{"cache":{},"dof":{"occ":[0,0,0,0,0,0,1,1,0,1,1,0,1,0,1,0,0,1]},"source":[{"enumerated_by":"ConfigEnumAllOccupations","step":471}]},"472":{"cache":{},"dof":{"occ":[0,0,0,0,0,0,1,1,1,1,1,0,1,0,1,0,0,1]},"source":[{"enumerated_by":"ConfigEnumAllOccupations","step":472}]},"473":{"cache":{},"dof":{"occ":[0,0,0,0,0,0,1,1,0,1,0,1,1,0,1,0,0,1]},"source":[{"enumerated_by":"ConfigEnumAllOccupations","step":473}]},"474":{"cache":{},"dof":{"occ":[0,0,0,0,0,0,1,1,0,1,1,1,1,0,1,0,0,1]},"source":[{"enumerated_by":"ConfigEnumAllOccupations","step":474}]},"475":{"cache":{},"dof":{"occ":[0,0,0,0,0,0,1,1,0,1,0,0,0,1,1,0,0,1]},"source":[{"enumerated_by":"ConfigEnumAllOccupations","step":475}]},"476":{"cache":{},"dof":{"occ":[0,0,0,0,0,0,1,1,1,1,0,0,0,1,1,0,0,1]},"source":[{"enumerated_by":"ConfigEnumAllOccupations","step":476}]},"477":{"cache":{},"dof":{"occ":[0,0,0,0,0,0,1,1,0,0,1,0,0,1,1,0,0,1]},"source":[{"enumerated_by":"ConfigEnumAllOccupations","step":477}]},"478":{"cache":{},"dof":{"occ":[0,0,0,0,0,0,1,1,0,1,1,0,0,1,1,0,0,1]},"source":[{"enumerated_by":"ConfigEnumAllOccupations","step":478}]},"479":{"cache":{},"dof":{"occ":[0,0,0,0,0,0,1,1,1,1,1,0,0,1,1,0,0,1]},"source":[{"enumerated_by":"ConfigEnumAllOccupations","step":479}]},"48":{"cache":{},"dof":{"occ":[0,0,0,0,0,0,1,1,0,1,1,0,0,1,0,0,0,0]},"source":[{"enumerated_by":"ConfigEnumAllOccupations","step":48}]},"480":{"cache":{},"dof":{"occ":[0,0,0,0,0,0,1,1,0,0,0,1,0,1,1,0,0,1]},"source":[{"enumerated_by":"ConfigEnumAllOccupations","step":480}]},"481":{"cache":{},"dof":{"occ":[0,0,0,0,0,0,1,1,0,1,0,1,0,1,1,0,0,1]},"source":[{"enumerated_by":"ConfigEnumAllOccupations","step":481}]},"482":{"cache":{},"dof":{"occ":[0,0,0,0,0,0,1,1,0,0,1,1,0,1,1,0,0,1]},"source":[{"enumerated_by":"ConfigEnumAllOccupations","step":482}]},"483":{"cache":{},"dof":{"occ":[0,0,0,0,0,0,1,1,0,1,1,1,0,1,1,0,0,1]},"source":[{"enumerated_by":"ConfigEnumAllOccupations","step":483}]},"484":{"cache":{},"dof":{"occ":[0,0,0,0,0,0,1,1,1,1,0,0,1,1,1,0,0,1]},"source":[{"enumerated_by":"ConfigEnumAllOccupations","step":484}]},"485":{"cache":{},"dof":{"occ":[0,0,0,0,0,0,1,1,1,1,1,0,1,1,1,0,0,1]},"source":[{"enumerated_by":"ConfigEnumAllOccupations","step":485}]},"486":{"cache":{},"dof":{"occ":[0,0,0,0,0,0,1,0,0,0,0,0,0,0,0,1,0,1]},"source":[{"enumerated_by":"ConfigEnumAllOccupations","step":486}]},"487":{"cache":{},"dof":{"occ":[0,0,0,0,0,0,1,1,0,0,0,0,0,0,0,1,0,1]},"source":[{"enumerated_by":"ConfigEnumAllOccupations","step":487}]},"488":{"cache":{},"dof":{"occ":[0,0,0,0,0,0,1,0,0,1,0,0,0,0,0,1,0,1]},"source":[{"enumerated_by":"ConfigEnumAllOccupations","step":488}]},"489":{"cache":{},"dof":{"occ":[0,0,0,0,0,0,1,1,0,1,0,0,0,0,0,1,0,1]},"source":[{"enumerated_by":"ConfigEnumAllOccupations","step":489}]},"49":{"cache":{},"dof":{"occ":[0,0,0,0,0,0,1,1,1,1,1,0,0,1,0,0,0,0]},"source":[{"enumerated_by":"ConfigEnumAllOccupations","step":49}]},"490":{"cache":{},"dof":{"occ":[0,0,0,0,0,0,1,1,1,1,0,0,0,0,0,1,0,1]},"source":[{"enumerated_by":"ConfigEnumAllOccupations","step":490}]},"491":{"cache":{},"dof":{"occ":[0,0,0,0,0,0,1,0,0,0,1,0,0,0,0,1,0,1]},"source":[{"enumerated_by":"ConfigEnumAllOccupations","step":491}]},"492":{"cache":{},"dof":{"occ":[0,0,0,0,0,0,1,1,0,0,1,0,0,0,0,1,0,1]},"source":[{"enumerated_by":"ConfigEnumAllOccupations","step":492}]},"493":{"cache":{},"dof":{"occ":[0,0,0,0,0,0,0,0,0,1,1,0,0,0,0,1,0,1]},"source":[{"enumerated_by":"ConfigEnumAllOccupations","step":493}]},"494":{"cache":{},"dof":{"occ":[0,0,0,0,0,0,1,0,0,1,1,0,0,0,0,1,0,1]},"source":[{"enumerated_by":"ConfigEnumAllOccupations","step":494}]},"495":{"cache":{},"dof":{"occ":[0,0,0,0,0,0,1,1,0,1,1,0,0,0,0,1,0,1]},"source":[{"enumerated_by":"ConfigEnumAllOccupations","step":495}]},"496":{"cache":{},"dof":{"occ":[0,0,0,0,0,0,1,1,1,1,1,0,0,0,0,1,0,1]},"source":[{"enumerated_by":"ConfigEnumAllOccupations","step":496}]},"497":{"cache":{},"dof":{"occ":[0,0,0,0,0,0,1,0,0,0,0,1,0,0,0,1,0,1]},"source":[{"enumerated_by":"ConfigEnumAllOccupations","step":497}]},"498":{"cache":{},"dof":{"occ":[0,0,0,0,0,0,1,1,0,0,0,1,0,0,0,1,0,1]},"source":[{"enumerated_by":"ConfigEnumAllOccupations","step":498}]},"499":{"cache":{},"dof":{"occ":[0,0,0,0,0,0,1,0,0,1,0,1,0,0,0,1,0,1]},"source":[{"enumerated_by":"ConfigEnumAllOccupations","step":499}]},"5":{"cache":{},"dof":{"occ":[0,0,0,0,0,0,1,1,1,1,0,0,0,0,0,0,0,0]},"source":[{"enumerated_by":"ConfigEnumAllOccupations","step":5}]},"50":{"cache":{},"dof":{"occ":[0,0,0,0,0,0,1,0,0,0,0,1,0,1,0,0,0,0]},"source":[{"enumerated_by":"ConfigEnumAllOccupations","step":50}]},"500":{"cache":{},"dof":{"occ":[0,0,0,0,0,0,1,1,0,1,0,1,0,0,0,1,0,1]},"source":[{"enumerated_by":"ConfigEnumAllOccupations","step":500}]},"501":{"cache":{},"dof":{"occ":[0,0,0,0,0,0,1,0,0,0,1,1,0,0,0,1,0,1]},"source":[{"enumerated_by":"ConfigEnumAllOccupations","step":501}]},"502":{"cache":{},"dof":{"occ":[0,0,0,0,0,0,1,1,0,0,1,1,0,0,0,1,0,1]},"source":[{"enumerated_by":"ConfigEnumAllOccupations","step":502}]},"503":{"cache":{},"dof":{"occ":[0,0,0,0,0,0,1,0,0,1,1,1,0,0,0,1,0,1]},"source":[{"enumerated_by":"ConfigEnumAllOccupations","step":503}]},"504":{"cache":{},"dof":{"occ":[0,0,0,0,0,0,1,1,0,1,1,1,0,0,0,1,0,1]},"source":[{"enumerated_by":"ConfigEnumAllOccupations","step":504}]},"505":{"cache":{},"dof":{"occ":[0,0,0,0,0,0,1,1,0,0,0,0,1,0,0,1,0,1]},"source":[{"enumerated_by":"ConfigEnumAllOccupations","step":505}]},"506":{"cache":{},"dof":{"occ":[0,0,0,0,0,0,1,1,1,0,0,0,1,0,0,1,0,1]},"source":[{"enumerated_by":"ConfigEnumAllOccupations","step":506}]},"507":{"cache":{},"dof":{"occ":[0,0,0,0,0,0,1,1,0,1,0,0,1,0,0,1,0,1]},"source":[{"enumerated_by":"ConfigEnumAllOccupations","step":507}]},"508":{"cache":{},"dof":{"occ":[0,0,0,0,0,0,1,1,1,1,0,0,1,0,0,1,0,1]},"source":[{"enumerated_by":"ConfigEnumAllOccupations","step":508}]},"509":{"cache":{},"dof":{"occ":[0,0,0,0,0,0,1,1,0,0,1,0,1,0,0,1,0,1]},"source":[{"enumerated_by":"ConfigEnumAllOccupations","step":509}]},"51":{"cache":{},"dof":{"occ":[0,0,0,0,0,0,1,1,0,0,0,1,0,1,0,0,0,0]},"source":[{"enumerated_by":"ConfigEnumAllOccupations","step":51}]},"510":{"cache":{},"dof":{"occ":[0,0,0,0,0,0,1,0,0,1,1,0,1,0,0,1,0,1]},"source":[{"enumerated_by":"ConfigEnumAllOccupations","step":510}]},"511":{"cache":{},"dof":{"occ":[0,0,0,0,0,0,1,1,0,1,1,0,1,0,0,1,0,1]},"source":[{"enumerated_by":"ConfigEnumAllOccupations","step":511}]},"512":{"cache":{},"dof":{"occ":[0,0,0,0,0,0,1,1,1,1,1,0,1,0,0,1,0,1]},"source":[{"enumerated_by":"ConfigEnumAllOccupations","step":512}]},"513":{"cache":{},"dof":{"occ":[0,0,0,0,0,0,1,1,0,0,0,1,1,0,0,1,0,1]},"source":[{"enumerated_by":"ConfigEnumAllOccupations","step":513}]},"514":{"cache":{},"dof":{"occ":[0,0,0,0,0,0,1,0,0,1,0,1,1,0,0,1,0,1]},"source":[{"enumerated_by":"ConfigEnumAllOccupations","step":514}]},"515":{"cache":{},"dof":{"occ":[0,0,0,0,0,0,1,1,0,1,0,1,1,0,0,1,0,1]},"source":[{"enumerated_by":"ConfigEnumAllOccupations","step":515}]},"516":{"cache":{},"dof":{"occ":[0,0,0,0,0,0,1,1,0,0,1,1,1,0,0,1,0,1]},"source":[{"enumerated_by":"ConfigEnumAllOccupations","step":516}]},"517":{"cache":{},"dof":{"occ":[0,0,0,0,0,0,1,0,0,1,1,1,1,0,0,1,0,1]},"source":[{"enumerated_by":"ConfigEnumAllOccupations","step":517}]},"518":{"cache":{},"dof":{"occ":[0,0,0,0,0,0,1,1,0,1,1,1,1,0,0,1,0,1]},"source":[{"enumerated_by":"ConfigEnumAllOccupations","step":518}]},"519":{"cache":{},"dof":{"occ":[0,0,0,0,0,0,1,1,1,1,1,1,1,0,0,1,0,1]},"source":[{"enumerated_by":"ConfigEnumAllOccupations","step":519}]},"52":{"cache":{},"dof":{"occ":[0,0,0,0,0,0,1,0,0,1,0,1,0,1,0,0,0,0]},"source":[{"enumerated_by":"ConfigEnumAllOccupations","step":52}]},"520":{"cache":{},"dof":{"occ":[0,0,0,0,0,0,1,1,0,0,0,0,0,1,0,1,0,1]},"source":[{"enumerated_by":"ConfigEnumAllOccupations","step":520}]},"521":{"cache":{},"dof":{"occ":[0,0,0,0,0,0,1,1,0,1,0,0,0,1,0,1,0,1]},"source":[{"enumerated_by":"ConfigEnumAllOccupations","step":521}]},"522":{"cache":{},"dof":{"occ":[0,0,0,0,0,0,1,1,1,1,0,0,0,1,0,1,0,1]},"source":[{"enumerated_by":"ConfigEnumAllOccupations","step":522}]},"523":{"cache":{},"dof":{"occ":[0,0,0,0,0,0,1,1,0,0,1,0,0,1,0,1,0,1]},"source":[{"enumerated_by":"ConfigEnumAllOccupations","step":523}]},"524":{"cache":{},"dof":{"occ":[0,0,0,0,0,0,1,0,0,1,1,0,0,1,0,1,0,1]},"source":[{"enumerated_by":"ConfigEnumAllOccupations","step":524}]},"525":{"cache":{},"dof":{"occ":[0,0,0,0,0,0,1,1,0,1,1,0,0,1,0,1,0,1]},"source":[{"enumerated_by":"ConfigEnumAllOccupations","step":525}]},"526":{"cache":{},"dof":{"occ":[0,0,0,0,0,0,1,1,1,1,1,0,0,1,0,1,0,1]},"source":[{"enumerated_by":"ConfigEnumAllOccupations","step":526}]},"527":{"cache":{},"dof":{"occ":[0,0,0,0,0,0,1,1,0,0,0,1,0,1,0,1,0,1]},"source":[{"enumerated_by":"ConfigEnumAllOccupations","step":527}]},"528":{"cache":{},"dof":{"occ":[0,0,0,0,0,0,1,1,0,1,0,1,0,1,0,1,0,1]},"source":[{"enumerated_by":"ConfigEnumAllOccupations","step":528}]},"529":{"cache":{},"dof":{"occ":[0,0,0,0,0,0,1,1,0,0,1,1,0,1,0,1,0,1]},"source":[{"enumerated_by":"ConfigEnumAllOccupations","step":529}]},"53":{"cache":{},"dof":{"occ":[0,0,0,0,0,0,1,1,0,1,0,1,0,1,0,0,0,0]},"source":[{"enumerated_by":"ConfigEnumAllOccupations","step":53}]},"530":{"cache":{},"dof":{"occ":[0,0,0,0,0,0,1,0,0,1,1,1,0,1,0,1,0,1]},"source":[{"enumerated_by":"ConfigEnumAllOccupations","step":530}]},"531":{"cache":{},"dof":{"occ":[0,0,0,0,0,0,1,1,0,1,1,1,0,1,0,1,0,1]},"source":[{"enumerated_by":"ConfigEnumAllOccupations","step":531}]},"532":{"cache":{},"dof":{"occ":[0,0,0,0,0,0,1,1,1,0,0,0,1,1,0,1,0,1]},"source":[{"enumerated_by":"ConfigEnumAllOccupations","step":532}]},"533":{"cache":{},"dof":{"occ":[0,0,0,0,0,0,1,1,1,1,0,0,1,1,0,1,0,1]},"source":[{"enumerated_by":"ConfigEnumAllOccupations","step":533}]},"534":{"cache":{},"dof":{"occ":[0,0,0,0,0,0,1,1,0,1,1,0,1,1,0,1,0,1]},"source":[{"enumerated_by":"ConfigEnumAllOccupations","step":534}]},"535":{"cache":{},"dof":{"occ":[0,0,0,0,0,0,1,1,1,1,1,0,1,1,0,1,0,1]},"source":[{"enumerated_by":"ConfigEnumAllOccupations","step":535}]},"536":{"cache":{},"dof":{"occ":[0,0,0,0,0,0,1,1,0,1,1,1,1,1,0,1,0,1]},"source":[{"enumerated_by":"ConfigEnumAllOccupations","step":536}]},"537":{"cache":{},"dof":{"occ":[0,0,0,0,0,0,1,1,1,1,1,1,1,1,0,1,0,1]},"source":[{"enumerated_by":"ConfigEnumAllOccupations","step":537}]},"538":{"cache":{},"dof":{"occ":[0,0,0,0,0,0,1,1,0,0,0,0,0,0,1,1,0,1]},"source":[{"enumerated_by":"ConfigEnumAllOccupations","step":538}]},"539":{"cache":{},"dof":{"occ":[0,0,0,0,0,0,1,0,0,1,0,0,0,0,1,1,0,1]},"source":[{"enumerated_by":"ConfigEnumAllOccupations","step":539}]},"54":{"cache":{},"dof":{"occ":[0,0,0,0,0,0,1,0,0,0,1,1,0,1,0,0,0,0]},"source":[{"enumerated_by":"ConfigEnumAllOccupations","step":54}]},"540":{"cache":{},"dof":{"occ":[0,0,0,0,0,0,1,1,0,1,0,0,0,0,1,1,0,1]},"source":[{"enumerated_by":"ConfigEnumAllOccupations","step":540}]},"541":{"cache":{},"dof":{"occ":[0,0,0,0,0,0,1,1,1,1,0,0,0,0,1,1,0,1]},"source":[{"enumerated_by":"ConfigEnumAllOccupations","step":541}]},"542":{"cache":{},"dof":{"occ":[0,0,0,0,0,0,1,1,0,0,1,0,0,0,1,1,0,1]},"source":[{"enumerated_by":"ConfigEnumAllOccupations","step":542}]},"543":{"cache":{},"dof":{"occ":[0,0,0,0,0,0,1,0,0,1,1,0,0,0,1,1,0,1]},"source":[{"enumerated_by":"ConfigEnumAllOccupations","step":543}]},"544":{"cache":{},"dof":{"occ":[0,0,0,0,0,0,1,1,0,1,1,0,0,0,1,1,0,1]},"source":[{"enumerated_by":"ConfigEnumAllOccupations","step":544}]},"545":{"cache":{},"dof":{"occ":[0,0,0,0,0,0,1,1,1,1,1,0,0,0,1,1,0,1]},"source":[{"enumerated_by":"ConfigEnumAllOccupations","step":545}]},"546":{"cache":{},"dof":{"occ":[0,0,0,0,0,0,1,1,0,0,0,1,0,0,1,1,0,1]},"source":[{"enumerated_by":"ConfigEnumAllOccupations","step":546}]},"547":{"cache":{},"dof":{"occ":[0,0,0,0,0,0,1,0,0,1,0,1,0,0,1,1,0,1]},"source":[{"enumerated_by":"ConfigEnumAllOccupations","step":547}]},"548":{"cache":{},"dof":{"occ":[0,0,0,0,0,0,1,1,0,1,0,1,0,0,1,1,0,1]},"source":[{"enumerated_by":"ConfigEnumAllOccupations","step":548}]},"549":{"cache":{},"dof":{"occ":[0,0,0,0,0,0,1,0,0,0,1,1,0,0,1,1,0,1]},"source":[{"enumerated_by":"ConfigEnumAllOccupations","step":549}]},"55":{"cache":{},"dof":{"occ":[0,0,0,0,0,0,1,1,0,0,1,1,0,1,0,0,0,0]},"source":[{"enumerated_by":"ConfigEnumAllOccupations","step":55}]},"550":{"cache":{},"dof":{"occ":[0,0,0,0,0,0,1,1,0,0,1,1,0,0,1,1,0,1]},"source":[{"enumerated_by":"ConfigEnumAllOccupations","step":550}]},"551":{"cache":{},"dof":{"occ":[0,0,0,0,0,0,1,0,0,1,1,1,0,0,1,1,0,1]},"source":[{"enumerated_by":"ConfigEnumAllOccupations","step":551}]},"552":{"cache":{},"dof":{"occ":[0,0,0,0,0,0,1,1,0,1,1,1,0,0,1,1,0,1]},"source":[{"enumerated_by":"ConfigEnumAllOccupations","step":552}]},"553":{"cache":{},"dof":{"occ":[0,0,0,0,0,0,1,1,1,1,0,0,1,0,1,1,0,1]},"source":[{"enumerated_by":"ConfigEnumAllOccupations","step":553}]},"554":{"cache":{},"dof":{"occ":[0,0,0,0,0,0,1,1,0,1,1,0,1,0,1,1,0,1]},"source":[{"enumerated_by":"ConfigEnumAllOccupations","step":554}]},"555":{"cache":{},"dof":{"occ":[0,0,0,0,0,0,1,1,1,1,1,0,1,0,1,1,0,1]},"source":[{"enumerated_by":"ConfigEnumAllOccupations","step":555}]},"556":{"cache":{},"dof":{"occ":[0,0,0,0,0,0,1,1,0,1,0,1,1,0,1,1,0,1]},"source":[{"enumerated_by":"ConfigEnumAllOccupations","step":556}]},"557":{"cache":{},"dof":{"occ":[0,0,0,0,0,0,1,1,0,1,1,1,1,0,1,1,0,1]},"source":[{"enumerated_by":"ConfigEnumAllOccupations","step":557}]},"558":{"cache":{},"dof":{"occ":[0,0,0,0,0,0,1,1,0,1,0,0,0,1,1,1,0,1]},"source":[{"enumerated_by":"ConfigEnumAllOccupations","step":558}]},"559":{"cache":{},"dof":{"occ":[0,0,0,0,0,0,1,1,1,1,0,0,0,1,1,1,0,1]},"source":[{"enumerated_by":"ConfigEnumAllOccupations","step":559}]},"56":{"cache":{},"dof":{"occ":[0,0,0,0,0,0,1,0,0,1,1,1,0,1,0,0,0,0]},"source":[{"enumerated_by":"ConfigEnumAllOccupations","step":56}]},"560":{"cache":{},"dof":{"occ":[0,0,0,0,0,0,1,1,0,1,1,0,0,1,1,1,0,1]},"source":[{"enumerated_by":"ConfigEnumAllOccupations","step":560}]},"561":{"cache":{},"dof":{"occ":[0,0,0,0,0,0,1,1,1,1,1,0,0,1,1,1,0,1]},"source":[{"enumerated_by":"ConfigEnumAllOccupations","step":561}]},"562":{"cache":{},"dof":{"occ":[0,0,0,0,0,0,1,1,0,1,0,1,0,1,1,1,0,1]},"source":[{"enumerated_by":"ConfigEnumAllOccupations","step":562}]},"563":{"cache":{},"dof":{"occ":[0,0,0,0,0,0,1,1,0,0,1,1,0,1,1,1,0,1]},"source":[{"enumerated_by":"ConfigEnumAllOccupations","step":563}]},"564":{"cache":{},"dof":{"occ":[0,0,0,0,0,0,1,1,0,1,1,1,0,1,1,1,0,1]},"source":[{"enumerated_by":"ConfigEnumAllOccupations","step":564}]},"565":{"cache":{},"dof":{"occ":[0,0,0,0,0,0,1,1,1,1,1,0,1,1,1,1,0,1]},"source":[{"enumerated_by":"ConfigEnumAllOccupations","step":565}]},"566":{"cache":{},"dof":{"occ":[0,0,0,0,0,0,1,0,0,0,0,0,0,0,0,0,1,1]},"source":[{"enumerated_by":"ConfigEnumAllOccupations","step":566}]},"567":{"cache":{},"dof":{"occ":[0,0,0,0,0,0,1,1,0,0,0,0,0,0,0,0,1,1]},"source":[{"enumerated_by":"ConfigEnumAllOccupations","step":567}]},"568":{"cache":{},"dof":{"occ":[0,0,0,0,0,0,1,0,0,1,0,0,0,0,0,0,1,1]},"source":[{"enumerated_by":"ConfigEnumAllOccupations","step":568}]},"569":{"cache":{},"dof":{"occ":[0,0,0,0,0,0,1,1,0,1,0,0,0,0,0,0,1,1]},"source":[{"enumerated_by":"ConfigEnumAllOccupations","step":569}]},"57":{"cache":{},"dof":{"occ":[0,0,0,0,0,0,1,1,0,1,1,1,0,1,0,0,0,0]},"source":[{"enumerated_by":"ConfigEnumAllOccupations","step":57}]},"570":{"cache":{},"dof":{"occ":[0,0,0,0,0,0,1,1,1,1,0,0,0,0,0,0,1,1]},"source":[{"enumerated_by":"ConfigEnumAllOccupations","step":570}]},"571":{"cache":{},"dof":{"occ":[0,0,0,0,0,0,1,0,0,0,1,0,0,0,0,0,1,1]},"source":[{"enumerated_by":"ConfigEnumAllOccupations","step":571}]},"572":{"cache":{},"dof":{"occ":[0,0,0,0,0,0,1,1,0,0,1,0,0,0,0,0,1,1]},"source":[{"enumerated_by":"ConfigEnumAllOccupations","step":572}]},"573":{"cache":{},"dof":{"occ":[0,0,0,0,0,0,0,0,0,1,1,0,0,0,0,0,1,1]},"source":[{"enumerated_by":"ConfigEnumAllOccupations","step":573}]},"574":{"cache":{},"dof":{"occ":[0,0,0,0,0,0,1,0,0,1,1,0,0,0,0,0,1,1]},"source":[{"enumerated_by":"ConfigEnumAllOccupations","step":574}]},"575":{"cache":{},"dof":{"occ":[0,0,0,0,0,0,1,1,0,1,1,0,0,0,0,0,1,1]},"source":[{"enumerated_by":"ConfigEnumAllOccupations","step":575}]},"576":{"cache":{},"dof":{"occ":[0,0,0,0,0,0,1,1,1,1,1,0,0,0,0,0,1,1]},"source":[{"enumerated_by":"ConfigEnumAllOccupations","step":576}]},"577":{"cache":{},"dof":{"occ":[0,0,0,0,0,0,1,0,0,0,0,1,0,0,0,0,1,1]},"source":[{"enumerated_by":"ConfigEnumAllOccupations","step":577}]},"578":{"cache":{},"dof":{"occ":[0,0,0,0,0,0,1,1,0,0,0,1,0,0,0,0,1,1]},"source":[{"enumerated_by":"ConfigEnumAllOccupations","step":578}]},"579":{"cache":{},"dof":{"occ":[0,0,0,0,0,0,1,0,0,1,0,1,0,0,0,0,1,1]},"source":[{"enumerated_by":"ConfigEnumAllOccupations","step":579}]},"58":{"cache":{},"dof":{"occ":[0,0,0,0,0,0,1,1,0,0,0,0,1,1,0,0,0,0]},"source":[{"enumerated_by":"ConfigEnumAllOccupations","step":58}]},"580":{"cache":{},"dof":{"occ":[0,0,0,0,0,0,1,1,0,1,0,1,0,0,0,0,1,1]},"source":[{"enumerated_by":"ConfigEnumAllOccupations","step":580}]},"581":{"cache":{},"dof":{"occ":[0,0,0,0,0,0,1,0,0,0,1,1,0,0,0,0,1,1]},"source":[{"enumerated_by":"ConfigEnumAllOccupations","step":581}]},"582":{"cache":{},"dof":{"occ":[0,0,0,0,0,0,1,1,0,0,1,1,0,0,0,0,1,1]},"source":[{"enumerated_by":"ConfigEnumAllOccupations","step":582}]},"583":{"cache":{},"dof":{"occ":[0,0,0,0,0,0,1,0,0,1,1,1,0,0,0,0,1,1]},"source":[{"enumerated_by":"ConfigEnumAllOccupations","step":583}]},"584":{"cache":{},"dof":{"occ":[0,0,0,0,0,0,1,1,0,1,1,1,0,0,0,0,1,1]},"source":[{"enumerated_by":"ConfigEnumAllOccupations","step":584}]},"585":{"cache":{},"dof":{"occ":[0,0,0,0,0,0,1,1,0,0,0,0,1,0,0,0,1,1]},"source":[{"enumerated_by":"ConfigEnumAllOccupations","step":585}]},"586":{"cache":{},"dof":{"occ":[0,0,0,0,0,0,1,1,1,0,0,0,1,0,0,0,1,1]},"source":[{"enumerated_by":"ConfigEnumAllOccupations","step":586}]},"587":{"cache":{},"dof":{"occ":[0,0,0,0,0,0,1,1,0,1,0,0,1,0,0,0,1,1]},"source":[{"enumerated_by":"ConfigEnumAllOccupations","step":587}]},"588":{"cache":{},"dof":{"occ":[0,0,0,0,0,0,1,1,1,1,0,0,1,0,0,0,1,1]},"source":[{"enumerated_by":"ConfigEnumAllOccupations","step":588}]},"589":{"cache":{},"dof":{"occ":[0,0,0,0,0,0,1,1,0,0,1,0,1,0,0,0,1,1]},"source":[{"enumerated_by":"ConfigEnumAllOccupations","step":589}]},"59":{"cache":{},"dof":{"occ":[0,0,0,0,0,0,1,1,1,0,0,0,1,1,0,0,0,0]},"source":[{"enumerated_by":"ConfigEnumAllOccupations","step":59}]},"590":{"cache":{},"dof":{"occ":[0,0,0,0,0,0,1,0,0,1,1,0,1,0,0,0,1,1]},"source":[{"enumerated_by":"ConfigEnumAllOccupations","step":590}]},"591":{"cache":{},"dof":{"occ":[0,0,0,0,0,0,1,1,0,1,1,0,1,0,0,0,1,1]},"source":[{"enumerated_by":"ConfigEnumAllOccupations","step":591}]},"592":{"cache":{},"dof":{"occ":[0,0,0,0,0,0,1,1,1,1,1,0,1,0,0,0,1,1]},"source":[{"enumerated_by":"ConfigEnumAllOccupations","step":592}]},"593":{"cache":{},"dof":{"occ":[0,0,0,0,0,0,1,1,0,0,0,1,1,0,0,0,1,1]},"source":[{"enumerated_by":"ConfigEnumAllOccupations","step":593}]},"594":{"cache":{},"dof":{"occ":[0,0,0,0,0,0,1,1,0,1,0,1,1,0,0,0,1,1]},"source":[{"enumerated_by":"ConfigEnumAllOccupations","step":594}]},"595":{"cache":{},"dof":{"occ":[0,0,0,0,0,0,1,1,0,0,1,1,1,0,0,0,1,1]},"source":[{"enumerated_by":"ConfigEnumAllOccupations","step":595}]},"596":{"cache":{},"dof":{"occ":[0,0,0,0,0,0,1,0,0,1,1,1,1,0,0,0,1,1]},"source":[{"enumerated_by":"ConfigEnumAllOccupations","step":596}]},"597":{"cache":{},"dof":{"occ":[0,0,0,0,0,0,1,1,0,1,1,1,1,0,0,0,1,1]},"source":[{"enumerated_by":"ConfigEnumAllOccupations","step":597}]},"598":{"cache":{},"dof":{"occ":[0,0,0,0,0,0,1,1,1,1,1,1,1,0,0,0,1,1]},"source":[{"enumerated_by":"ConfigEnumAllOccupations","step":598}]},"599":{"cache":{},"dof":{"occ":[0,0,0,0,0,0,1,1,0,0,0,0,0,1,0,0,1,1]},"source":[{"enumerated_by":"ConfigEnumAllOccupations","step":599}]},"6":{"cache":{},"dof":{"occ":[0,0,0,0,0,0,1,0,0,0,1,0,0,0,0,0,0,0]},"source":[{"enumerated_by":"ConfigEnumAllOccupations","step":6}]},"60":{"cache":{},"dof":{"occ":[0,0,0,0,0,0,1,1,0,1,0,0,1,1,0,0,0,0]},"source":[{"enumerated_by":"ConfigEnumAllOccupations","step":60}]},"600":{"cache":{},"dof":{"occ":[0,0,0,0,0,0,1,0,0,1,0,0,0,1,0,0,1,1]},"source":[{"enumerated_by":"ConfigEnumAllOccupations","step":600}]},"601":{"cache":{},"dof":{"occ":[0,0,0,0,0,0,1,1,0,1,0,0,0,1,0,0,1,1]},"source":[{"enumerated_by":"ConfigEnumAllOccupations","step":601}]},"602":{"cache":{},"dof":{"occ":[0,0,0,0,0,0,1,1,1,1,0,0,0,1,0,0,1,1]},"source":[{"enumerated_by":"ConfigEnumAllOccupations","step":602}]},"603":{"cache":{},"dof":{"occ":[0,0,0,0,0,0,1,1,0,0,1,0,0,1,0,0,1,1]},"source":[{"enumerated_by":"ConfigEnumAllOccupations","step":603}]},"604":{"cache":{},"dof":{"occ":[0,0,0,0,0,0,1,0,0,1,1,0,0,1,0,0,1,1]},"source":[{"enumerated_by":"ConfigEnumAllOccupations","step":604}]},"605":{"cache":{},"dof":{"occ":[0,0,0,0,0,0,1,1,0,1,1,0,0,1,0,0,1,1]},"source":[{"enumerated_by":"ConfigEnumAllOccupations","step":605}]},"606":{"cache":{},"dof":{"occ":[0,0,0,0,0,0,1,1,1,1,1,0,0,1,0,0,1,1]},"source":[{"enumerated_by":"ConfigEnumAllOccupations","step":606}]},"607":{"cache":{},"dof":{"occ":[0,0,0,0,0,0,1,1,0,0,0,1,0,1,0,0,1,1]},"source":[{"enumerated_by":"ConfigEnumAllOccupations","step":607}]},"608":{"cache":{},"dof":{"occ":[0,0,0,0,0,0,1,0,0,1,0,1,0,1,0,0,1,1]},"source":[{"enumerated_by":"ConfigEnumAllOccupations","step":608}]},"609":{"cache":{},"dof":{"occ":[0,0,0,0,0,0,1,1,0,1,0,1,0,1,0,0,1,1]},"source":[{"enumerated_by":"ConfigEnumAllOccupations","step":609}]},"61":{"cache":{},"dof":{"occ":[0,0,0,0,0,0,1,1,1,1,0,0,1,1,0,0,0,0]},"source":[{"enumerated_by":"ConfigEnumAllOccupations","step":61}]},"610":{"cache":{},"dof":{"occ":[0,0,0,0,0,0,1,0,0,0,1,1,0,1,0,0,1,1]},"source":[{"enumerated_by":"ConfigEnumAllOccupations","step":610}]},"611":{"cache":{},"dof":{"occ":[0,0,0,0,0,0,1,1,0,0,1,1,0,1,0,0,1,1]},"source":[{"enumerated_by":"ConfigEnumAllOccupations","step":611}]},"612":{"cache":{},"dof":{"occ":[0,0,0,0,0,0,1,0,0,1,1,1,0,1,0,0,1,1]},"source":[{"enumerated_by":"ConfigEnumAllOccupations","step":612}]},"613":{"cache":{},"dof":{"occ":[0,0,0,0,0,0,1,1,0,1,1,1,0,1,0,0,1,1]},"source":[{"enumerated_by":"ConfigEnumAllOccupations","step":613}]},"614":{"cache":{},"dof":{"occ":[0,0,0,0,0,0,1,1,1,0,0,0,1,1,0,0,1,1]},"source":[{"enumerated_by":"ConfigEnumAllOccupations","step":614}]},"615":{"cache":{},"dof":{"occ":[0,0,0,0,0,0,1,1,0,1,0,0,1,1,0,0,1,1]},"source":[{"enumerated_by":"ConfigEnumAllOccupations","step":615}]},"616":{"cache":{},"dof":{"occ":[0,0,0,0,0,0,1,1,1,1,0,0,1,1,0,0,1,1]},"source":[{"enumerated_by":"ConfigEnumAllOccupations","step":616}]},"617":{"cache":{},"dof":{"occ":[0,0,0,0,0,0,1,1,0,1,1,0,1,1,0,0,1,1]},"source":[{"enumerated_by":"ConfigEnumAllOccupations","step":617}]},"618":{"cache":{},"dof":{"occ":[0,0,0,0,0,0,1,1,1,1,1,0,1,1,0,0,1,1]},"source":[{"enumerated_by":"ConfigEnumAllOccupations","step":618}]},"619":{"cache":{},"dof":{"occ":[0,0,0,0,0,0,1,1,0,1,0,1,1,1,0,0,1,1]},"source":[{"enumerated_by":"ConfigEnumAllOccupations","step":619}]},"62":{"cache":{},"dof":{"occ":[0,0,0,0,0,0,1,1,0,0,1,0,1,1,0,0,0,0]},"source":[{"enumerated_by":"ConfigEnumAllOccupations","step":62}]},"620":{"cache":{},"dof":{"occ":[0,0,0,0,0,0,1,1,0,0,1,1,1,1,0,0,1,1]},"source":[{"enumerated_by":"ConfigEnumAllOccupations","step":620}]},"621":{"cache":{},"dof":{"occ":[0,0,0,0,0,0,1,1,0,1,1,1,1,1,0,0,1,1]},"source":[{"enumerated_by":"ConfigEnumAllOccupations","step":621}]},"622":{"cache":{},"dof":{"occ":[0,0,0,0,0,0,1,1,1,1,1,1,1,1,0,0,1,1]},"source":[{"enumerated_by":"ConfigEnumAllOccupations","step":622}]},"623":{"cache":{},"dof":{"occ":[0,0,0,0,0,0,1,1,0,0,0,0,0,0,1,0,1,1]},"source":[{"enumerated_by":"ConfigEnumAllOccupations","step":623}]},"624":{"cache":{},"dof":{"occ":[0,0,0,0,0,0,1,1,0,1,0,0,0,0,1,0,1,1]},"source":[{"enumerated_by":"ConfigEnumAllOccupations","step":624}]},"625":{"cache":{},"dof":{"occ":[0,0,0,0,0,0,1,1,1,1,0,0,0,0,1,0,1,1]},"source":[{"enumerated_by":"ConfigEnumAllOccupations","step":625}]},"626":{"cache":{},"dof":{"occ":[0,0,0,0,0,0,1,1,0,0,1,0,0,0,1,0,1,1]},"source":[{"enumerated_by":"ConfigEnumAllOccupations","step":626}]},"627":{"cache":{},"dof":{"occ":[0,0,0,0,0,0,1,0,0,1,1,0,0,0,1,0,1,1]},"source":[{"enumerated_by":"ConfigEnumAllOccupations","step":627}]},"628":{"cache":{},"dof":{"occ":[0,0,0,0,0,0,1,1,0,1,1,0,0,0,1,0,1,1]},"source":[{"enumerated_by":"ConfigEnumAllOccupations","step":628}]},"629":{"cache":{},"dof":{"occ":[0,0,0,0,0,0,1,1,1,1,1,0,0,0,1,0,1,1]},"source":[{"enumerated_by":"ConfigEnumAllOccupations","step":629}]},"63":{"cache":{},"dof":{"occ":[0,0,0,0,0,0,1,1,0,1,1,0,1,1,0,0,0,0]},"source":[{"enumerated_by":"ConfigEnumAllOccupations","step":63}]},"630":{"cache":{},"dof":{"occ":[0,0,0,0,0,0,1,1,0,0,0,1,0,0,1,0,1,1]},"source":[{"enumerated_by":"ConfigEnumAllOccupations","step":630}]},"631":{"cache":{},"dof":{"occ":[0,0,0,0,0,0,1,0,0,1,0,1,0,0,1,0,1,1]},"source":[{"enumerated_by":"ConfigEnumAllOccupations","step":631}]},"632":{"cache":{},"dof":{"occ":[0,0,0,0,0,0,1,1,0,1,0,1,0,0,1,0,1,1]},"source":[{"enumerated_by":"ConfigEnumAllOccupations","step":632}]},"633":{"cache":{},"dof":{"occ":[0,0,0,0,0,0,1,1,0,0,1,1,0,0,1,0,1,1]},"source":[{"enumerated_by":"ConfigEnumAllOccupations","step":633}]},"634":{"cache":{},"dof":{"occ":[0,0,0,0,0,0,1,0,0,1,1,1,0,0,1,0,1,1]},"source":[{"enumerated_by":"ConfigEnumAllOccupations","step":634}]},"635":{"cache":{},"dof":{"occ":[0,0,0,0,0,0,1,1,0,1,1,1,0,0,1,0,1,1]},"source":[{"enumerated_by":"ConfigEnumAllOccupations","step":635}]},"636":{"cache":{},"dof":{"occ":[0,0,0,0,0,0,1,1,1,1,0,0,1,0,1,0,1,1]},"source":[{"enumerated_by":"ConfigEnumAllOccupations","step":636}]},"637":{"cache":{},"dof":{"occ":[0,0,0,0,0,0,1,1,0,1,1,0,1,0,1,0,1,1]},"source":[{"enumerated_by":"ConfigEnumAllOccupations","step":637}]},"638":{"cache":{},"dof":{"occ":[0,0,0,0,0,0,1,1,1,1,1,0,1,0,1,0,1,1]},"source":[{"enumerated_by":"ConfigEnumAllOccupations","step":638}]},"639":{"cache":{},"dof":{"occ":[0,0,0,0,0,0,1,1,0,1,1,1,1,0,1,0,1,1]},"source":[{"enumerated_by":"ConfigEnumAllOccupations","step":639}]},"64":{"cache":{},"dof":{"occ":[0,0,0,0,0,0,1,1,1,1,1,0,1,1,0,0,0,0]},"source":[{"enumerated_by":"ConfigEnumAllOccupations","step":64}]},"640":{"cache":{},"dof":{"occ":[0,0,0,0,0,0,1,1,1,1,0,0,0,1,1,0,1,1]},"source":[{"enumerated_by":"ConfigEnumAllOccupations","step":640}]},"641":{"cache":{},"dof":{"occ":[0,0,0,0,0,0,1,1,0,1,1,0,0,1,1,0,1,1]},"source":[{"enumerated_by":"ConfigEnumAllOccupations","step":641}]},"642":{"cache":{},"dof":{"occ":[0,0,0,0,0,0,1,1,1,1,1,0,0,1,1,0,1,1]},"source":[{"enumerated_by":"ConfigEnumAllOccupations","step":642}]},"643":{"cache":{},"dof":{"occ":[0,0,0,0,0,0,1,1,0,1,0,1,0,1,1,0,1,1]},"source":[{"enumerated_by":"ConfigEnumAllOccupations","step":643}]},"644":{"cache":{},"dof":{"occ":[0,0,0,0,0,0,1,1,0,1,1,1,0,1,1,0,1,1]},"source":[{"enumerated_by":"ConfigEnumAllOccupations","step":644}]},"645":{"cache":{},"dof":{"occ":[0,0,0,0,0,0,1,1,1,1,1,0,1,1,1,0,1,1]},"source":[{"enumerated_by":"ConfigEnumAllOccupations","step":645}]},"646":{"cache":{},"dof":{"occ":[0,0,0,0,0,0,1,0,0,0,0,0,0,0,0,1,1,1]},"source":[{"enumerated_by":"ConfigEnumAllOccupations","step":646}]},"647":{"cache":{},"dof":{"occ":[0,0,0,0,0,0,1,1,0,0,0,0,0,0,0,1,1,1]},"source":[{"enumerated_by":"ConfigEnumAllOccupations","step":647}]},"648":{"cache":{},"dof":{"occ":[0,0,0,0,0,0,1,0,0,1,0,0,0,0,0,1,1,1]},"source":[{"enumerated_by":"ConfigEnumAllOccupations","step":648}]},"649":{"cache":{},"dof":{"occ":[0,0,0,0,0,0,1,1,0,1,0,0,0,0,0,1,1,1]},"source":[{"enumerated_by":"ConfigEnumAllOccupations","step":649}]},"65":{"cache":{},"dof":{"occ":[0,0,0,0,0,0,1,1,0,0,0,1,1,1,0,0,0,0]},"source":[{"enumerated_by":"ConfigEnumAllOccupations","step":65}]},"650":{"cache":{},"dof":{"occ":[0,0,0,0,0,0,1,1,1,1,0,0,0,0,0,1,1,1]},"source":[{"enumerated_by":"ConfigEnumAllOccupations","step":650}]},"651":{"cache":{},"dof":{"occ":[0,0,0,0,0,0,1,0,0,0,1,0,0,0,0,1,1,1]},"source":[{"enumerated_by":"ConfigEnumAllOccupations","step":651}]},"652":{"cache":{},"dof":{"occ":[0,0,0,0,0,0,1,1,0,0,1,0,0,0,0,1,1,1]},"source":[{"enumerated_by":"ConfigEnumAllOccupations","step":652}]},"653":{"cache":{},"dof":{"occ":[0,0,0,0,0,0,1,0,0,1,1,0,0,0,0,1,1,1]},"source":[{"enumerated_by":"ConfigEnumAllOccupations","step":653}]},"654":{"cache":{},"dof":{"occ":[0,0,0,0,0,0,1,1,0,1,1,0,0,0,0,1,1,1]},"source":[{"enumerated_by":"ConfigEnumAllOccupations","step":654}]},"655":{"cache":{},"dof":{"occ":[0,0,0,0,0,0,1,1,1,1,1,0,0,0,0,1,1,1]},"source":[{"enumerated_by":"ConfigEnumAllOccupations","step":655}]},"656":{"cache":{},"dof":{"occ":[0,0,0,0,0,0,1,0,0,0,0,1,0,0,0,1,1,1]},"source":[{"enumerated_by":"ConfigEnumAllOccupations","step":656}]},"657":{"cache":{},"dof":{"occ":[0,0,0,0,0,0,1,1,0,0,0,1,0,0,0,1,1,1]},"source":[{"enumerated_by":"ConfigEnumAllOccupations","step":657}]},"658":{"cache":{},"dof":{"occ":[0,0,0,0,0,0,1,0,0,1,0,1,0,0,0,1,1,1]},"source":[{"enumerated_by":"ConfigEnumAllOccupations","step":658}]},"659":{"cache":{},"dof":{"occ":[0,0,0,0,0,0,1,1,0,1,0,1,0,0,0,1,1,1]},"source":[{"enumerated_by":"ConfigEnumAllOccupations","step":659}]},"66":{"cache":{},"dof":{"occ":[0,0,0,0,0,0,1,1,0,1,0,1,1,1,0,0,0,0]},"source":[{"enumerated_by":"ConfigEnumAllOccupations","step":66}]},"660":{"cache":{},"dof":{"occ":[0,0,0,0,0,0,1,0,0,0,1,1,0,0,0,1,1,1]},"source":[{"enumerated_by":"ConfigEnumAllOccupations","step":660}]},"661":{"cache":{},"dof":{"occ":[0,0,0,0,0,0,1,1,0,0,1,1,0,0,0,1,1,1]},"source":[{"enumerated_by":"ConfigEnumAllOccupations","step":661}]},"662":{"cache":{},"dof":{"occ":[0,0,0,0,0,0,1,0,0,1,1,1,0,0,0,1,1,1]},"source":[{"enumerated_by":"ConfigEnumAllOccupations","step":662}]},"663":{"cache":{},"dof":{"occ":[0,0,0,0,0,0,1,1,0,1,1,1,0,0,0,1,1,1]},"source":[{"enumerated_by":"ConfigEnumAllOccupations","step":663}]},"664":{"cache":{},"dof":{"occ":[0,0,0,0,0,0,1,1,0,0,0,0,1,0,0,1,1,1]},"source":[{"enumerated_by":"ConfigEnumAllOccupations","step":664}]},"665":{"cache":{},"dof":{"occ":[0,0,0,0,0,0,1,1,1,0,0,0,1,0,0,1,1,1]},"source":[{"enumerated_by":"ConfigEnumAllOccupations","step":665}]},"666":{"cache":{},"dof":{"occ":[0,0,0,0,0,0,1,1,0,1,0,0,1,0,0,1,1,1]},"source":[{"enumerated_by":"ConfigEnumAllOccupations","step":666}]},"667":{"cache":{},"dof":{"occ":[0,0,0,0,0,0,1,1,1,1,0,0,1,0,0,1,1,1]},"source":[{"enumerated_by":"ConfigEnumAllOccupations","step":667}]},"668":{"cache":{},"dof":{"occ":[0,0,0,0,0,0,1,1,0,0,1,0,1,0,0,1,1,1]},"source":[{"enumerated_by":"ConfigEnumAllOccupations","step":668}]},"669":{"cache":{},"dof":{"occ":[0,0,0,0,0,0,1,1,0,1,1,0,1,0,0,1,1,1]},"source":[{"enumerated_by":"ConfigEnumAllOccupations","step":669}]},"67":{"cache":{},"dof":{"occ":[0,0,0,0,0,0,1,1,0,0,1,1,1,1,0,0,0,0]},"source":[{"enumerated_by":"ConfigEnumAllOccupations","step":67}]},"670":{"cache":{},"dof":{"occ":[0,0,0,0,0,0,1,1,1,1,1,0,1,0,0,1,1,1]},"source":[{"enumerated_by":"ConfigEnumAllOccupations","step":670}]},"671":{"cache":{},"dof":{"occ":[0,0,0,0,0,0,1,1,0,0,0,1,1,0,0,1,1,1]},"source":[{"enumerated_by":"ConfigEnumAllOccupations","step":671}]},"672":{"cache":{},"dof":{"occ":[0,0,0,0,0,0,1,1,0,1,0,1,1,0,0,1,1,1]},"source":[{"enumerated_by":"ConfigEnumAllOccupations","step":672}]},"673":{"cache":{},"dof":{"occ":[0,0,0,0,0,0,1,1,0,0,1,1,1,0,0,1,1,1]},"source":[{"enumerated_by":"ConfigEnumAllOccupations","step":673}]},"674":{"cache":{},"dof":{"occ":[0,0,0,0,0,0,1,0,0,1,1,1,1,0,0,1,1,1]},"source":[{"enumerated_by":"ConfigEnumAllOccupations","step":674}]},"675":{"cache":{},"dof":{"occ":[0,0,0,0,0,0,1,1,0,1,1,1,1,0,0,1,1,1]},"source":[{"enumerated_by":"ConfigEnumAllOccupations","step":675}]},"676":{"cache":{},"dof":{"occ":[0,0,0,0,0,0,1,1,1,1,1,1,1,0,0,1,1,1]},"source":[{"enumerated_by":"ConfigEnumAllOccupations","step":676}]},"677":{"cache":{},"dof":{"occ":[0,0,0,0,0,0,1,1,0,0,0,0,0,1,0,1,1,1]},"source":[{"enumerated_by":"ConfigEnumAllOccupations","step":677}]},"678":{"cache":{},"dof":{"occ":[0,0,0,0,0,0,1,1,0,1,0,0,0,1,0,1,1,1]},"source":[{"enumerated_by":"ConfigEnumAllOccupations","step":678}]},"679":{"cache":{},"dof":{"occ":[0,0,0,0,0,0,1,1,1,1,0,0,0,1,0,1,1,1]},"source":[{"enumerated_by":"ConfigEnumAllOccupations","step":679}]},"68":{"cache":{},"dof":{"occ":[0,0,0,0,0,0,1,1,0,1,1,1,1,1,0,0,0,0]},"source":[{"enumerated_by":"ConfigEnumAllOccupations","step":68}]},"680":{"cache":{},"dof":{"occ":[0,0,0,0,0,0,1,1,0,0,1,0,0,1,0,1,1,1]},"source":[{"enumerated_by":"ConfigEnumAllOccupations","step":680}]},"681":{"cache":{},"dof":{"occ":[0,0,0,0,0,0,1,1,0,1,1,0,0,1,0,1,1,1]},"source":[{"enumerated_by":"ConfigEnumAllOccupations","step":681}]},"682":{"cache":{},"dof":{"occ":[0,0,0,0,0,0,1,1,1,1,1,0,0,1,0,1,1,1]},"source":[{"enumerated_by":"ConfigEnumAllOccupations","step":682}]},"683":{"cache":{},"dof":{"occ":[0,0,0,0,0,0,1,1,0,0,0,1,0,1,0,1,1,1]},"source":[{"enumerated_by":"ConfigEnumAllOccupations","step":683}]},"684":{"cache":{},"dof":{"occ":[0,0,0,0,0,0,1,1,0,1,0,1,0,1,0,1,1,1]},"source":[{"enumerated_by":"ConfigEnumAllOccupations","step":684}]},"685":{"cache":{},"dof":{"occ":[0,0,0,0,0,0,1,1,0,0,1,1,0,1,0,1,1,1]},"source":[{"enumerated_by":"ConfigEnumAllOccupations","step":685}]},"686":{"cache":{},"dof":{"occ":[0,0,0,0,0,0,1,0,0,1,1,1,0,1,0,1,1,1]},"source":[{"enumerated_by":"ConfigEnumAllOccupations","step":686}]},"687":{"cache":{},"dof":{"occ":[0,0,0,0,0,0,1,1,0,1,1,1,0,1,0,1,1,1]},"source":[{"enumerated_by":"ConfigEnumAllOccupations","step":687}]},"688":{"cache":{},"dof":{"occ":[0,0,0,0,0,0,1,1,1,0,0,0,1,1,0,1,1,1]},"source":[{"enumerated_by":"ConfigEnumAllOccupations","step":688}]},"689":{"cache":{},"dof":{"occ":[0,0,0,0,0,0,1,1,1,1,0,0,1,1,0,1,1,1]},"source":[{"enumerated_by":"ConfigEnumAllOccupations","step":689}]},"69":{"cache":{},"dof":{"occ":[0,0,0,0,0,0,1,1,1,1,1,1,1,1,0,0,0,0]},"source":[{"enumerated_by":"ConfigEnumAllOccupations","step":69}]},"690":{"cache":{},"dof":{"occ":[0,0,0,0,0,0,1,1,1,1,1,0,1,1,0,1,1,1]},"source":[{"enumerated_by":"ConfigEnumAllOccupations","step":690}]},"691":{"cache":{},"dof":{"occ":[0,0,0,0,0,0,1,1,0,1,1,1,1,1,0,1,1,1]},"source":[{"enumerated_by":"ConfigEnumAllOccupations","step":691}]},"692":{"cache":{},"dof":{"occ":[0,0,0,0,0,0,1,1,1,1,1,1,1,1,0,1,1,1]},"source":[{"enumerated_by":"ConfigEnumAllOccupations","step":692}]},"693":{"cache":{},"dof":{"occ":[0,0,0,0,0,0,1,1,0,0,0,0,0,0,1,1,1,1]},"source":[{"enumerated_by":"ConfigEnumAllOccupations","step":693}]},"694":{"cache":{},"dof":{"occ":[0,0,0,0,0,0,1,1,0,1,0,0,0,0,1,1,1,1]},"source":[{"enumerated_by":"ConfigEnumAllOccupations","step":694}]},"695":{"cache":{},"dof":{"occ":[0,0,0,0,0,0,1,1,1,1,0,0,0,0,1,1,1,1]},"source":[{"enumerated_by":"ConfigEnumAllOccupations","step":695}]},"696":{"cache":{},"dof":{"occ":[0,0,0,0,0,0,1,1,0,0,1,0,0,0,1,1,1,1]},"source":[{"enumerated_by":"ConfigEnumAllOccupations","step":696}]},"697":{"cache":{},"dof":{"occ":[0,0,0,0,0,0,1,1,0,1,1,0,0,0,1,1,1,1]},"source":[{"enumerated_by":"ConfigEnumAllOccupations","step":697}]},"698":{"cache":{},"dof":{"occ":[0,0,0,0,0,0,1,1,1,1,1,0,0,0,1,1,1,1]},"source":[{"enumerated_by":"ConfigEnumAllOccupations","step":698}]},"699":{"cache":{},"dof":{"occ":[0,0,0,0,0,0,1,1,0,0,0,1,0,0,1,1,1,1]},"source":[{"enumerated_by":"ConfigEnumAllOccupations","step":699}]},"7":{"cache":{},"dof":{"occ":[0,0,0,0,0,0,1,1,0,0,1,0,0,0,0,0,0,0]},"source":[{"enumerated_by":"ConfigEnumAllOccupations","step":7}]},"70":{"cache":{},"dof":{"occ":[0,0,0,0,0,0,1,0,0,0,0,0,0,0,1,0,0,0]},"source":[{"enumerated_by":"ConfigEnumAllOccupations","step":70}]},"700":{"cache":{},"dof":{"occ":[0,0,0,0,0,0,1,1,0,1,0,1,0,0,1,1,1,1]},"source":[{"enumerated_by":"ConfigEnumAllOccupations","step":700}]},"701":{"cache":{},"dof":{"occ":[0,0,0,0,0,0,1,1,0,0,1,1,0,0,1,1,1,1]},"source":[{"enumerated_by":"ConfigEnumAllOccupations","step":701}]},"702":{"cache":{},"dof":{"occ":[0,0,0,0,0,0,1,0,0,1,1,1,0,0,1,1,1,1]},"source":[{"enumerated_by":"ConfigEnumAllOccupations","step":702}]},"703":{"cache":{},"dof":{"occ":[0,0,0,0,0,0,1,1,0,1,1,1,0,0,1,1,1,1]},"source":[{"enumerated_by":"ConfigEnumAllOccupations","step":703}]},"704":{"cache":{},"dof":{"occ":[0,0,0,0,0,0,1,1,1,1,0,0,1,0,1,1,1,1]},"source":[{"enumerated_by":"ConfigEnumAllOccupations","step":704}]},"705":{"cache":{},"dof":{"occ":[0,0,0,0,0,0,1,1,1,1,1,0,1,0,1,1,1,1]},"source":[{"enumerated_by":"ConfigEnumAllOccupations","step":705}]},"706":{"cache":{},"dof":{"occ":[0,0,0,0,0,0,1,1,0,1,1,1,1,0,1,1,1,1]},"source":[{"enumerated_by":"ConfigEnumAllOccupations","step":706}]},"707":{"cache":{},"dof":{"occ":[0,0,0,0,0,0,1,1,1,1,0,0,0,1,1,1,1,1]},"source":[{"enumerated_by":"ConfigEnumAllOccupations","step":707}]},"708":{"cache":{},"dof":{"occ":[0,0,0,0,0,0,1,1,1,1,1,0,0,1,1,1,1,1]},"source":[{"enumerated_by":"ConfigEnumAllOccupations","step":708}]},"709":{"cache":{},"dof":{"occ":[0,0,0,0,0,0,1,1,0,1,1,1,0,1,1,1,1,1]},"source":[{"enumerated_by":"ConfigEnumAllOccupations","step":709}]},"71":{"cache":{},"dof":{"occ":[0,0,0,0,0,0,1,1,0,0,0,0,0,0,1,0,0,0]},"source":[{"enumerated_by":"ConfigEnumAllOccupations","step":71}]},"72":{"cache":{},"dof":{"occ":[0,0,0,0,0,0,1,0,0,1,0,0,0,0,1,0,0,0]},"source":[{"enumerated_by":"ConfigEnumAllOccupations","step":72}]},"73":{"cache":{},"dof":{"occ":[0,0,0,0,0,0,1,1,0,1,0,0,0,0,1,0,0,0]},"source":[{"enumerated_by":"ConfigEnumAllOccupations","step":73}]},"74":{"cache":{},"dof":{"occ":[0,0,0,0,0,0,1,1,1,1,0,0,0,0,1,0,0,0]},"source":[{"enumerated_by":"ConfigEnumAllOccupations","step":74}]},"75":{"cache":{},"dof":{"occ":[0,0,0,0,0,0,1,0,0,0,1,0,0,0,1,0,0,0]},"source":[{"enumerated_by":"ConfigEnumAllOccupations","step":75}]},"76":{"cache":{},"dof":{"occ":[0,0,0,0,0,0,1,1,0,0,1,0,0,0,1,0,0,0]},"source":[{"enumerated_by":"ConfigEnumAllOccupations","step":76}]},"77":{"cache":{},"dof":{"occ":[0,0,0,0,0,0,1,0,0,1,1,0,0,0,1,0,0,0]},"source":[{"enumerated_by":"ConfigEnumAllOccupations","step":77}]},"78":{"cache":{},"dof":{"occ":[0,0,0,0,0,0,1,1,0,1,1,0,0,0,1,0,0,0]},"source":[{"enumerated_by":"ConfigEnumAllOccupations","step":78}]},"79":{"cache":{},"dof":{"occ":[0,0,0,0,0,0,1,1,1,1,1,0,0,0,1,0,0,0]},"source":[{"enumerated_by":"ConfigEnumAllOccupations","step":79}]},"8":{"cache":{},"dof":{"occ":[0,0,0,0,0,0,0,0,0,1,1,0,0,0,0,0,0,0]},"source":[{"enumerated_by":"ConfigEnumAllOccupations","step":8}]},"80":{"cache":{},"dof":{"occ":[0,0,0,0,0,0,1,0,0,0,0,1,0,0,1,0,0,0]},"source":[{"enumerated_by":"ConfigEnumAllOccupations","step":80}]},"81":{"cache":{},"dof":{"occ":[0,0,0,0,0,0,1,1,0,0,0,1,0,0,1,0,0,0]},"source":[{"enumerated_by":"ConfigEnumAllOccupations","step":81}]},"82":{"cache":{},"dof":{"occ":[0,0,0,0,0,0,1,0,0,1,0,1,0,0,1,0,0,0]},"source":[{"enumerated_by":"ConfigEnumAllOccupations","step":82}]},"83":{"cache":{},"dof":{"occ":[0,0,0,0,0,0,1,1,0,1,0,1,0,0,1,0,0,0]},"source":[{"enumerated_by":"ConfigEnumAllOccupations","step":83}]},"84":{"cache":{},"dof":{"occ":[0,0,0,0,0,0,1,0,0,0,1,1,0,0,1,0,0,0]},"source":[{"enumerated_by":"ConfigEnumAllOccupations","step":84}]},"85":{"cache":{},"dof":{"occ":[0,0,0,0,0,0,1,1,0,0,1,1,0,0,1,0,0,0]},"source":[{"enumerated_by":"ConfigEnumAllOccupations","step":85}]},"86":{"cache":{},"dof":{"occ":[0,0,0,0,0,0,1,0,0,1,1,1,0,0,1,0,0,0]},"source":[{"enumerated_by":"ConfigEnumAllOccupations","step":86}]},"87":{"cache":{},"dof":{"occ":[0,0,0,0,0,0,1,1,0,1,1,1,0,0,1,0,0,0]},"source":[{"enumerated_by":"ConfigEnumAllOccupations","step":87}]},"88":{"cache":{},"dof":{"occ":[0,0,0,0,0,0,1,1,0,0,0,0,1,0,1,0,0,0]},"source":[{"enumerated_by":"ConfigEnumAllOccupations","step":88}]},"89":{"cache":{},"dof":{"occ":[0,0,0,0,0,0,1,1,0,1,0,0,1,0,1,0,0,0]},"source":[{"enumerated_by":"ConfigEnumAllOccupations","step":89}]},"9":{"cache":{},"dof":{"occ":[0,0,0,0,0,0,1,0,0,1,1,0,0,0,0,0,0,0]},"source":[{"enumerated_by":"ConfigEnumAllOccupations","step":9}]},"90":{"cache":{},"dof":{"occ":[0,0,0,0,0,0,1,1,1,1,0,0,1,0,1,0,0,0]},"source":[{"enumerated_by":"ConfigEnumAllOccupations","step":90}]},"91":{"cache":{},"dof":{"occ":[0,0,0,0,0,0,1,1,0,0,1,0,1,0,1,0,0,0]},"source":[{"enumerated_by":"ConfigEnumAllOccupations","step":91}]},"92":{"cache":{},"dof":{"occ":[0,0,0,0,0,0,1,1,0,1,1,0,1,0,1,0,0,0]},"source":[{"enumerated_by":"ConfigEnumAllOccupations","step":92}]},"93":{"cache":{},"dof":{"occ":[0,0,0,0,0,0,1,1,1,1,1,0,1,0,1,0,0,0]},"source":[{"enumerated_by":"ConfigEnumAllOccupations","step":93}]},"94":{"cache":{},"dof":{"occ":[0,0,0,0,0,0,1,1,0,0,0,1,1,0,1,0,0,0]},"source":[{"enumerated_by":"ConfigEnumAllOccupations","step":94}]},"95":{"cache":{},"dof":{"occ":[0,0,0,0,0,0,1,1,0,1,0,1,1,0,1,0,0,0]},"source":[{"enumerated_by":"ConfigEnumAllOccupations","step":95}]},"96":{"cache":{},"dof":{"occ":[0,0,0,0,0,0,1,1,0,0,1,1,1,0,1,0,0,0]},"source":[{"enumerated_by":"ConfigEnumAllOccupations","step":96}]},"97":{"cache":{},"dof":{"occ":[0,0,0,0,0,0,1,1,0,1,1,1,1,0,1,0,0,0]},"source":[{"enumerated_by":"ConfigEnumAllOccupations","step":97}]},"98":{"cache":{},"dof":{"occ":[0,0,0,0,0,0,1,1,0,0,0,0,0,1,1,0,0,0]},"source":[{"enumerated_by":"ConfigEnumAllOccupations","step":98}]},"99":{"cache":{},"dof":{"occ":[0,0,0,0,0,0,1,1,0,1,0,0,0,1,1,0,0,0]},"source":[{"enumerated_by":"ConfigEnumAllOccupations","step":99}]}},"SCEL3_1_3_1_1_0_0":{"0":{"cache":{},"dof":{"occ":[0,0,0,0,0,0,1,0,0,0,0,0,0,0,0,0,0,0]},"source":[{"enumerated_by":"ConfigEnumAllOccupations","step":0}]},"1":{"cache":{},"dof":{"occ":[0,0,0,0,0,0,1,1,0,0,0,0,0,0,0,0,0,0]},"source":[{"enumerated_by":"ConfigEnumAllOccupations","step":1}]},"10":{"cache":{},"dof":{"occ":[0,0,0,0,0,0,1,1,0,1,1,0,0,0,0,0,0,0]},"source":[{"enumerated_by":"ConfigEnumAllOccupations","step":10}]},"100":{"cache":{},"dof":{"occ":[0,0,0,0,0,0,1,1,1,1,0,0,0,1,1,0,0,0]},"source":[{"enumerated_by":"ConfigEnumAllOccupations","step":100}]},"101":{"cache":{},"dof":{"occ":[0,0,0,0,0,0,1,1,0,0,1,0,0,1,1,0,0,0]},"source":[{"enumerated_by":"ConfigEnumAllOccupations","step":101}]},"102":{"cache":{},"dof":{"occ":[0,0,0,0,0,0,1,1,0,1,1,0,0,1,1,0,0,0]},"source":[{"enumerated_by":"ConfigEnumAllOccupations","step":102}]},"103":{"cache":{},"dof":{"occ":[0,0,0,0,0,0,1,1,1,1,1,0,0,1,1,0,0,0]},"source":[{"enumerated_by":"ConfigEnumAllOccupations","step":103}]},"104":{"cache":{},"dof":{"occ":[0,0,0,0,0,0,1,1,0,0,0,1,0,1,1,0,0,0]},"source":[{"enumerated_by":"ConfigEnumAllOccupations","step":104}]},"105":{"cache":{},"dof":{"occ":[0,0,0,0,0,0,1,1,0,1,0,1,0,1,1,0,0,0]},"source":[{"enumerated_by":"ConfigEnumAllOccupations","step":105}]},"106":{"cache":{},"dof":{"occ":[0,0,0,0,0,0,1,1,0,0,1,1,0,1,1,0,0,0]},"source":[{"enumerated_by":"ConfigEnumAllOccupations","step":106}]},"107":{"cache":{},"dof":{"occ":[0,0,0,0,0,0,1,1,0,1,1,1,0,1,1,0,0,0]},"source":[{"enumerated_by":"ConfigEnumAllOccupations","step":107}]},"108":{"cache":{},"dof":{"occ":[0,0,0,0,0,0,1,1,1,1,0,0,1,1,1,0,0,0]},"source":[{"enumerated_by":"ConfigEnumAllOccupations","step":108}]},"109":{"cache":{},"dof":{"occ":[0,0,0,0,0,0,1,1,1,1,1,0,1,1,1,0,0,0]},"source":[{"enumerated_by":"ConfigEnumAllOccupations","step":109}]},"11":{"cache":{},"dof":{"occ":[0,0,0,0,0,0,1,1,1,1,1,0,0,0,0,0,0,0]},"source":[{"enumerated_by":"ConfigEnumAllOccupations","step":11}]},"110":{"cache":{},"dof":{"occ":[0,0,0,0,0,0,1,0,0,0,0,0,0,0,0,1,0,0]},"source":[{"enumerated_by":"ConfigEnumAllOccupations","step":110}]},"111":{"cache":{},"dof":{"occ":[0,0,0,0,0,0,1,1,0,0,0,0,0,0,0,1,0,0]},"source":[{"enumerated_by":"ConfigEnumAllOccupations","step":111}]},"112":{"cache":{},"dof":{"occ":[0,0,0,0,0,0,1,1,1,0,0,0,0,0,0,1,0,0]},"source":[{"enumerated_by":"ConfigEnumAllOccupations","step":112}]},"113":{"cache":{},"dof":{"occ":[0,0,0,0,0,0,0,0,0,1,0,0,0,0,0,1,0,0]},"source":[{"enumerated_by":"ConfigEnumAllOccupations","step":113}]},"114":{"cache":{},"dof":{"occ":[0,0,0,0,0,0,1,0,0,1,0,0,0,0,0,1,0,0]},"source":[{"enumerated_by":"ConfigEnumAllOccupations","step":114}]},"115":{"cache":{},"dof":{"occ":[0,0,0,0,0,0,1,1,0,1,0,0,0,0,0,1,0,0]},"source":[{"enumerated_by":"ConfigEnumAllOccupations","step":115}]},"116":{"cache":{},"dof":{"occ":[0,0,0,0,0,0,1,1,1,1,0,0,0,0,0,1,0,0]},"source":[{"enumerated_by":"ConfigEnumAllOccupations","step":116}]},"117":{"cache":{},"dof":{"occ":[0,0,0,0,0,0,1,0,0,0,1,0,0,0,0,1,0,0]},"source":[{"enumerated_by":"ConfigEnumAllOccupations","step":117}]},"118":{"cache":{},"dof":{"occ":[0,0,0,0,0,0,1,1,0,0,1,0,0,0,0,1,0,0]},"source":[{"enumerated_by":"ConfigEnumAllOccupations","step":118}]},"119":{"cache":{},"dof":{"occ":[0,0,0,0,0,0,0,0,0,1,1,0,0,0,0,1,0,0]},"source":[{"enumerated_by":"ConfigEnumAllOccupations","step":119}]},"12":{"cache":{},"dof":{"occ":[0,0,0,0,0,0,1,0,0,0,0,1,0,0,0,0,0,0]},"source":[{"enumerated_by":"ConfigEnumAllOccupations","step":12}]},"120":{"cache":{},"dof":{"occ":[0,0,0,0,0,0,1,0,0,1,1,0,0,0,0,1,0,0]},"source":[{"enumerated_by":"ConfigEnumAllOccupations","step":120}]},"121":{"cache":{},"dof":{"occ":[0,0,0,0,0,0,1,1,0,1,1,0,0,0,0,1,0,0]},"source":[{"enumerated_by":"ConfigEnumAllOccupations","step":121}]},"122":{"cache":{},"dof":{"occ":[0,0,0,0,0,0,1,1,1,1,1,0,0,0,0,1,0,0]},"source":[{"enumerated_by":"ConfigEnumAllOccupations","step":122}]},"123":{"cache":{},"dof":{"occ":[0,0,0,0,0,0,1,0,0,0,0,1,0,0,0,1,0,0]},"source":[{"enumerated_by":"ConfigEnumAllOccupations","step":123}]},"124":{"cache":{},"dof":{"occ":[0,0,0,0,0,0,1,1,0,0,0,1,0,0,0,1,0,0]},"source":[{"enumerated_by":"ConfigEnumAllOccupations","step":124}]},"125":{"cache":{},"dof":{"occ":[0,0,0,0,0,0,1,0,0,1,0,1,0,0,0,1,0,0]},"source":[{"enumerated_by":"ConfigEnumAllOccupations","step":125}]},"126":{"cache":{},"dof":{"occ":[0,0,0,0,0,0,1,1,0,1,0,1,0,0,0,1,0,0]},"source":[{"enumerated_by":"ConfigEnumAllOccupations","step":126}]},"127":{"cache":{},"dof":{"occ":[0,0,0,0,0,0,1,0,0,0,1,1,0,0,0,1,0,0]},"source":[{"enumerated_by":"ConfigEnumAllOccupations","step":127}]},"128":{"cache":{},"dof":{"occ":[0,0,0,0,0,0,1,1,0,0,1,1,0,0,0,1,0,0]},"source":[{"enumerated_by":"ConfigEnumAllOccupations","step":128}]},"129":{"cache":{},"dof":{"occ":[0,0,0,0,0,0,0,0,0,1,1,1,0,0,0,1,0,0]},"source":[{"enumerated_by":"ConfigEnumAllOccupations","step":129}]},"13":{"cache":{},"dof":{"occ":[0,0,0,0,0,0,1,1,0,0,0,1,0,0,0,0,0,0]},"source":[{"enumerated_by":"ConfigEnumAllOccupations","step":13}]},"130":{"cache":{},"dof":{"occ":[0,0,0,0,0,0,1,0,0,1,1,1,0,0,0,1,0,0]},"source":[{"enumerated_by":"ConfigEnumAllOccupations","step":130}]},"131":{"cache":{},"dof":{"occ":[0,0,0,0,0,0,1,1,0,1,1,1,0,0,0,1,0,0]},"source":[{"enumerated_by":"ConfigEnumAllOccupations","step":131}]},"132":{"cache":{},"dof":{"occ":[0,0,0,0,0,0,1,1,1,1,1,1,0,0,0,1,0,0]},"source":[{"enumerated_by":"ConfigEnumAllOccupations","step":132}]},"133":{"cache":{},"dof":{"occ":[0,0,0,0,0,0,1,1,0,0,0,0,1,0,0,1,0,0]},"source":[{"enumerated_by":"ConfigEnumAllOccupations","step":133}]},"134":{"cache":{},"dof":{"occ":[0,0,0,0,0,0,1,1,1,0,0,0,1,0,0,1,0,0]},"source":[{"enumerated_by":"ConfigEnumAllOccupations","step":134}]},"135":{"cache":{},"dof":{"occ":[0,0,0,0,0,0,1,0,0,1,0,0,1,0,0,1,0,0]},"source":[{"enumerated_by":"ConfigEnumAllOccupations","step":135}]},"136":{"cache":{},"dof":{"occ":[0,0,0,0,0,0,1,1,0,1,0,0,1,0,0,1,0,0]},"source":[{"enumerated_by":"ConfigEnumAllOccupations","step":136}]},"137":{"cache":{},"dof":{"occ":[0,0,0,0,0,0,1,1,1,1,0,0,1,0,0,1,0,0]},"source":[{"enumerated_by":"ConfigEnumAllOccupations","step":137}]},"138":{"cache":{},"dof":{"occ":[0,0,0,0,0,0,1,0,0,0,1,0,1,0,0,1,0,0]},"source":[{"enumerated_by":"ConfigEnumAllOccupations","step":138}]},"139":{"cache":{},"dof":{"occ":[0,0,0,0,0,0,1,1,0,0,1,0,1,0,0,1,0,0]},"source":[{"enumerated_by":"ConfigEnumAllOccupations","step":139}]},"14":{"cache":{},"dof":{"occ":[0,0,0,0,0,0,1,0,0,1,0,1,0,0,0,0,0,0]},"source":[{"enumerated_by":"ConfigEnumAllOccupations","step":14}]},"140":{"cache":{},"dof":{"occ":[0,0,0,0,0,0,1,0,0,1,1,0,1,0,0,1,0,0]},"source":[{"enumerated_by":"ConfigEnumAllOccupations","step":140}]},"141":{"cache":{},"dof":{"occ":[0,0,0,0,0,0,1,1,0,1,1,0,1,0,0,1,0,0]},"source":[{"enumerated_by":"ConfigEnumAllOccupations","step":141}]},"142":{"cache":{},"dof":{"occ":[0,0,0,0,0,0,1,1,1,1,1,0,1,0,0,1,0,0]},"source":[{"enumerated_by":"ConfigEnumAllOccupations","step":142}]},"143":{"cache":{},"dof":{"occ":[0,0,0,0,0,0,1,1,0,0,0,1,1,0,0,1,0,0]},"source":[{"enumerated_by":"ConfigEnumAllOccupations","step":143}]},"144":{"cache":{},"dof":{"occ":[0,0,0,0,0,0,1,0,0,1,0,1,1,0,0,1,0,0]},"source":[{"enumerated_by":"ConfigEnumAllOccupations","step":144}]},"145":{"cache":{},"dof":{"occ":[0,0,0,0,0,0,1,1,0,1,0,1,1,0,0,1,0,0]},"source":[{"enumerated_by":"ConfigEnumAllOccupations","step":145}]},"146":{"cache":{},"dof":{"occ":[0,0,0,0,0,0,1,0,0,0,1,1,1,0,0,1,0,0]},"source":[{"enumerated_by":"ConfigEnumAllOccupations","step":146}]},"147":{"cache":{},"dof":{"occ":[0,0,0,0,0,0,1,1,0,0,1,1,1,0,0,1,0,0]},"source":[{"enumerated_by":"ConfigEnumAllOccupations","step":147}]},"148":{"cache":{},"dof":{"occ":[0,0,0,0,0,0,1,0,0,1,1,1,1,0,0,1,0,0]},"source":[{"enumerated_by":"ConfigEnumAllOccupations","step":148}]},"149":{"cache":{},"dof":{"occ":[0,0,0,0,0,0,1,1,0,1,1,1,1,0,0,1,0,0]},"source":[{"enumerated_by":"ConfigEnumAllOccupations","step":149}]},"15":{"cache":{},"dof":{"occ":[0,0,0,0,0,0,1,1,0,1,0,1,0,0,0,0,0,0]},"source":[{"enumerated_by":"ConfigEnumAllOccupations","step":15}]},"150":{"cache":{},"dof":{"occ":[0,0,0,0,0,0,1,1,1,1,1,1,1,0,0,1,0,0]},"source":[{"enumerated_by":"ConfigEnumAllOccupations","step":150}]},"151":{"cache":{},"dof":{"occ":[0,0,0,0,0,0,1,1,0,0,0,0,0,1,0,1,0,0]},"source":[{"enumerated_by":"ConfigEnumAllOccupations","step":151}]},"152":{"cache":{},"dof":{"occ":[0,0,0,0,0,0,1,0,0,1,0,0,0,1,0,1,0,0]},"source":[{"enumerated_by":"ConfigEnumAllOccupations","step":152}]},"153":{"cache":{},"dof":{"occ":[0,0,0,0,0,0,1,1,0,1,0,0,0,1,0,1,0,0]},"source":[{"enumerated_by":"ConfigEnumAllOccupations","step":153}]},"154":{"cache":{},"dof":{"occ":[0,0,0,0,0,0,1,1,1,1,0,0,0,1,0,1,0,0]},"source":[{"enumerated_by":"ConfigEnumAllOccupations","step":154}]},"155":{"cache":{},"dof":{"occ":[0,0,0,0,0,0,1,0,0,0,1,0,0,1,0,1,0,0]},"source":[{"enumerated_by":"ConfigEnumAllOccupations","step":155}]},"156":{"cache":{},"dof":{"occ":[0,0,0,0,0,0,1,1,0,0,1,0,0,1,0,1,0,0]},"source":[{"enumerated_by":"ConfigEnumAllOccupations","step":156}]},"157":{"cache":{},"dof":{"occ":[0,0,0,0,0,0,1,0,0,1,1,0,0,1,0,1,0,0]},"source":[{"enumerated_by":"ConfigEnumAllOccupations","step":157}]},"158":{"cache":{},"dof":{"occ":[0,0,0,0,0,0,1,1,0,1,1,0,0,1,0,1,0,0]},"source":[{"enumerated_by":"ConfigEnumAllOccupations","step":158}]},"159":{"cache":{},"dof":{"occ":[0,0,0,0,0,0,1,1,1,1,1,0,0,1,0,1,0,0]},"source":[{"enumerated_by":"ConfigEnumAllOccupations","step":159}]},"16":{"cache":{},"dof":{"occ":[0,0,0,0,0,0,1,0,0,0,1,1,0,0,0,0,0,0]},"source":[{"enumerated_by":"ConfigEnumAllOccupations","step":16}]},"160":{"cache":{},"dof":{"occ":[0,0,0,0,0,0,1,0,0,0,0,1,0,1,0,1,0,0]},"source":[{"enumerated_by":"ConfigEnumAllOccupations","step":160}]},"161":{"cache":{},"dof":{"occ":[0,0,0,0,0,0,1,1,0,0,0,1,0,1,0,1,0,0]},"source":[{"enumerated_by":"ConfigEnumAllOccupations","step":161}]},"162":{"cache":{},"dof":{"occ":[0,0,0,0,0,0,1,0,0,1,0,1,0,1,0,1,0,0]},"source":[{"enumerated_by":"ConfigEnumAllOccupations","step":162}]},"163":{"cache":{},"dof":{"occ":[0,0,0,0,0,0,1,1,0,1,0,1,0,1,0,1,0,0]},"source":[{"enumerated_by":"ConfigEnumAllOccupations","step":163}]},"164":{"cache":{},"dof":{"occ":[0,0,0,0,0,0,1,0,0,0,1,1,0,1,0,1,0,0]},"source":[{"enumerated_by":"ConfigEnumAllOccupations","step":164}]},"165":{"cache":{},"dof":{"occ":[0,0,0,0,0,0,1,1,0,0,1,1,0,1,0,1,0,0]},"source":[{"enumerated_by":"ConfigEnumAllOccupations","step":165}]},"166":{"cache":{},"dof":{"occ":[0,0,0,0,0,0,1,0,0,1,1,1,0,1,0,1,0,0]},"source":[{"enumerated_by":"ConfigEnumAllOccupations","step":166}]},"167":{"cache":{},"dof":{"occ":[0,0,0,0,0,0,1,1,0,1,1,1,0,1,0,1,0,0]},"source":[{"enumerated_by":"ConfigEnumAllOccupations","step":167}]},"168":{"cache":{},"dof":{"occ":[0,0,0,0,0,0,1,1,1,0,0,0,1,1,0,1,0,0]},"source":[{"enumerated_by":"ConfigEnumAllOccupations","step":168}]},"169":{"cache":{},"dof":{"occ":[0,0,0,0,0,0,1,1,0,1,0,0,1,1,0,1,0,0]},"source":[{"enumerated_by":"ConfigEnumAllOccupations","step":169}]},"17":{"cache":{},"dof":{"occ":[0,0,0,0,0,0,1,1,0,0,1,1,0,0,0,0,0,0]},"source":[{"enumerated_by":"ConfigEnumAllOccupations","step":17}]},"170":{"cache":{},"dof":{"occ":[0,0,0,0,0,0,1,1,1,1,0,0,1,1,0,1,0,0]},"source":[{"enumerated_by":"ConfigEnumAllOccupations","step":170}]},"171":{"cache":{},"dof":{"occ":[0,0,0,0,0,0,1,1,0,0,1,0,1,1,0,1,0,0]},"source":[{"enumerated_by":"ConfigEnumAllOccupations","step":171}]},"172":{"cache":{},"dof":{"occ":[0,0,0,0,0,0,1,1,0,1,1,0,1,1,0,1,0,0]},"source":[{"enumerated_by":"ConfigEnumAllOccupations","step":172}]},"173":{"cache":{},"dof":{"occ":[0,0,0,0,0,0,1,1,1,1,1,0,1,1,0,1,0,0]},"source":[{"enumerated_by":"ConfigEnumAllOccupations","step":173}]},"174":{"cache":{},"dof":{"occ":[0,0,0,0,0,0,1,1,0,0,0,1,1,1,0,1,0,0]},"source":[{"enumerated_by":"ConfigEnumAllOccupations","step":174}]},"175":{"cache":{},"dof":{"occ":[0,0,0,0,0,0,1,1,0,1,0,1,1,1,0,1,0,0]},"source":[{"enumerated_by":"ConfigEnumAllOccupations","step":175}]},"176":{"cache":{},"dof":{"occ":[0,0,0,0,0,0,1,1,0,0,1,1,1,1,0,1,0,0]},"source":[{"enumerated_by":"ConfigEnumAllOccupations","step":176}]},"177":{"cache":{},"dof":{"occ":[0,0,0,0,0,0,1,1,0,1,1,1,1,1,0,1,0,0]},"source":[{"enumerated_by":"ConfigEnumAllOccupations","step":177}]},"178":{"cache":{},"dof":{"occ":[0,0,0,0,0,0,1,1,1,1,1,1,1,1,0,1,0,0]},"source":[{"enumerated_by":"ConfigEnumAllOccupations","step":178}]},"179":{"cache":{},"dof":{"occ":[0,0,0,0,0,0,1,1,0,0,0,0,0,0,1,1,0,0]},"source":[{"enumerated_by":"ConfigEnumAllOccupations","step":179}]},"18":{"cache":{},"dof":{"occ":[0,0,0,0,0,0,1,0,0,1,1,1,0,0,0,0,0,0]},"source":[{"enumerated_by":"ConfigEnumAllOccupations","step":18}]},"180":{"cache":{},"dof":{"occ":[0,0,0,0,0,0,1,0,0,1,0,0,0,0,1,1,0,0]},"source":[{"enumerated_by":"ConfigEnumAllOccupations","step":180}]},"181":{"cache":{},"dof":{"occ":[0,0,0,0,0,0,1,1,0,1,0,0,0,0,1,1,0,0]},"source":[{"enumerated_by":"ConfigEnumAllOccupations","step":181}]},"182":{"cache":{},"dof":{"occ":[0,0,0,0,0,0,1,1,1,1,0,0,0,0,1,1,0,0]},"source":[{"enumerated_by":"ConfigEnumAllOccupations","step":182}]},"183":{"cache":{},"dof":{"occ":[0,0,0,0,0,0,1,1,0,0,1,0,0,0,1,1,0,0]},"source":[{"enumerated_by":"ConfigEnumAllOccupations","step":183}]},"184":{"cache":{},"dof":{"occ":[0,0,0,0,0,0,1,0,0,1,1,0,0,0,1,1,0,0]},"source":[{"enumerated_by":"ConfigEnumAllOccupations","step":184}]},"185":{"cache":{},"dof":{"occ":[0,0,0,0,0,0,1,1,0,1,1,0,0,0,1,1,0,0]},"source":[{"enumerated_by":"ConfigEnumAllOccupations","step":185}]},"186":{"cache":{},"dof":{"occ":[0,0,0,0,0,0,1,1,1,1,1,0,0,0,1,1,0,0]},"source":[{"enumerated_by":"ConfigEnumAllOccupations","step":186}]},"187":{"cache":{},"dof":{"occ":[0,0,0,0,0,0,1,1,0,0,0,1,0,0,1,1,0,0]},"source":[{"enumerated_by":"ConfigEnumAllOccupations","step":187}]},"188":{"cache":{},"dof":{"occ":[0,0,0,0,0,0,1,0,0,1,0,1,0,0,1,1,0,0]},"source":[{"enumerated_by":"ConfigEnumAllOccupations","step":188}]},"189":{"cache":{},"dof":{"occ":[0,0,0,0,0,0,1,1,0,1,0,1,0,0,1,1,0,0]},"source":[{"enumerated_by":"ConfigEnumAllOccupations","step":189}]},"19":{"cache":{},"dof":{"occ":[0,0,0,0,0,0,1,1,0,1,1,1,0,0,0,0,0,0]},"source":[{"enumerated_by":"ConfigEnumAllOccupations","step":19}]},"190":{"cache":{},"dof":{"occ":[0,0,0,0,0,0,1,1,0,0,1,1,0,0,1,1,0,0]},"source":[{"enumerated_by":"ConfigEnumAllOccupations","step":190}]},"191":{"cache":{},"dof":{"occ":[0,0,0,0,0,0,1,0,0,1,1,1,0,0,1,1,0,0]},"source":[{"enumerated_by":"ConfigEnumAllOccupations","step":191}]},"192":{"cache":{},"dof":{"occ":[0,0,0,0,0,0,1,1,0,1,1,1,0,0,1,1,0,0]},"source":[{"enumerated_by":"ConfigEnumAllOccupations","step":192}]},"193":{"cache":{},"dof":{"occ":[0,0,0,0,0,0,1,1,0,1,0,0,1,0,1,1,0,0]},"source":[{"enumerated_by":"ConfigEnumAllOccupations","step":193}]},"194":{"cache":{},"dof":{"occ":[0,0,0,0,0,0,1,1,1,1,0,0,1,0,1,1,0,0]},"source":[{"enumerated_by":"ConfigEnumAllOccupations","step":194}]},"195":{"cache":{},"dof":{"occ":[0,0,0,0,0,0,1,1,0,0,1,0,1,0,1,1,0,0]},"source":[{"enumerated_by":"ConfigEnumAllOccupations","step":195}]},"196":{"cache":{},"dof":{"occ":[0,0,0,0,0,0,1,1,0,1,1,0,1,0,1,1,0,0]},"source":[{"enumerated_by":"ConfigEnumAllOccupations","step":196}]},"197":{"cache":{},"dof":{"occ":[0,0,0,0,0,0,1,1,1,1,1,0,1,0,1,1,0,0]},"source":[{"enumerated_by":"ConfigEnumAllOccupations","step":197}]},"198":{"cache":{},"dof":{"occ":[0,0,0,0,0,0,1,1,0,1,0,1,1,0,1,1,0,0]},"source":[{"enumerated_by":"ConfigEnumAllOccupations","step":198}]},"199":{"cache":{},"dof":{"occ":[0,0,0,0,0,0,1,1,0,0,1,1,1,0,1,1,0,0]},"source":[{"enumerated_by":"ConfigEnumAllOccupations","step":199}]},"2":{"cache":{},"dof":{"occ":[0,0,0,0,0,0,0,0,0,1,0,0,0,0,0,0,0,0]},"source":[{"enumerated_by":"ConfigEnumAllOccupations","step":2}]},"20":{"cache":{},"dof":{"occ":[0,0,0,0,0,0,1,0,0,0,0,0,1,0,0,0,0,0]},"source":[{"enumerated_by":"ConfigEnumAllOccupations","step":20}]},"200":{"cache":{},"dof":{"occ":[0,0,0,0,0,0,1,1,0,1,1,1,1,0,1,1,0,0]},"source":[{"enumerated_by":"ConfigEnumAllOccupations","step":200}]},"201":{"cache":{},"dof":{"occ":[0,0,0,0,0,0,1,1,0,1,0,0,0,1,1,1,0,0]},"source":[{"enumerated_by":"ConfigEnumAllOccupations","step":201}]},"202":{"cache":{},"dof":{"occ":[0,0,0,0,0,0,1,1,1,1,0,0,0,1,1,1,0,0]},"source":[{"enumerated_by":"ConfigEnumAllOccupations","step":202}]},"203":{"cache":{},"dof":{"occ":[0,0,0,0,0,0,1,1,0,1,1,0,0,1,1,1,0,0]},"source":[{"enumerated_by":"ConfigEnumAllOccupations","step":203}]},"204":{"cache":{},"dof":{"occ":[0,0,0,0,0,0,1,1,1,1,1,0,0,1,1,1,0,0]},"source":[{"enumerated_by":"ConfigEnumAllOccupations","step":204}]},"205":{"cache":{},"dof":{"occ":[0,0,0,0,0,0,1,1,0,1,0,1,0,1,1,1,0,0]},"source":[{"enumerated_by":"ConfigEnumAllOccupations","step":205}]},"206":{"cache":{},"dof":{"occ":[0,0,0,0,0,0,1,1,0,1,1,1,0,1,1,1,0,0]},"source":[{"enumerated_by":"ConfigEnumAllOccupations","step":206}]},"207":{"cache":{},"dof":{"occ":[0,0,0,0,0,0,1,1,1,1,0,0,1,1,1,1,0,0]},"source":[{"enumerated_by":"ConfigEnumAllOccupations","step":207}]},"208":{"cache":{},"dof":{"occ":[0,0,0,0,0,0,1,1,1,1,1,0,1,1,1,1,0,0]},"source":[{"enumerated_by":"ConfigEnumAllOccupations","step":208}]},"209":{"cache":{},"dof":{"occ":[0,0,0,0,0,0,1,1,1,1,1,1,1,1,1,1,0,0]},"source":[{"enumerated_by":"ConfigEnumAllOccupations","step":209}]},"21":{"cache":{},"dof":{"occ":[0,0,0,0,0,0,1,1,0,0,0,0,1,0,0,0,0,0]},"source":[{"enumerated_by":"ConfigEnumAllOccupations","step":21}]},"210":{"cache":{},"dof":{"occ":[0,0,0,0,0,0,1,0,0,0,0,0,0,0,0,0,1,0]},"source":[{"enumerated_by":"ConfigEnumAllOccupations","step":210}]},"211":{"cache":{},"dof":{"occ":[0,0,0,0,0,0,1,1,0,0,0,0,0,0,0,0,1,0]},"source":[{"enumerated_by":"ConfigEnumAllOccupations","step":211}]},"212":{"cache":{},"dof":{"occ":[0,0,0,0,0,0,0,0,0,1,0,0,0,0,0,0,1,0]},"source":[{"enumerated_by":"ConfigEnumAllOccupations","step":212}]},"213":{"cache":{},"dof":{"occ":[0,0,0,0,0,0,1,0,0,1,0,0,0,0,0,0,1,0]},"source":[{"enumerated_by":"ConfigEnumAllOccupations","step":213}]},"214":{"cache":{},"dof":{"occ":[0,0,0,0,0,0,1,1,0,1,0,0,0,0,0,0,1,0]},"source":[{"enumerated_by":"ConfigEnumAllOccupations","step":214}]},"215":{"cache":{},"dof":{"occ":[0,0,0,0,0,0,1,1,1,1,0,0,0,0,0,0,1,0]},"source":[{"enumerated_by":"ConfigEnumAllOccupations","step":215}]},"216":{"cache":{},"dof":{"occ":[0,0,0,0,0,0,1,0,0,0,1,0,0,0,0,0,1,0]},"source":[{"enumerated_by":"ConfigEnumAllOccupations","step":216}]},"217":{"cache":{},"dof":{"occ":[0,0,0,0,0,0,1,1,0,0,1,0,0,0,0,0,1,0]},"source":[{"enumerated_by":"ConfigEnumAllOccupations","step":217}]},"218":{"cache":{},"dof":{"occ":[0,0,0,0,0,0,0,0,0,1,1,0,0,0,0,0,1,0]},"source":[{"enumerated_by":"ConfigEnumAllOccupations","step":218}]},"219":{"cache":{},"dof":{"occ":[0,0,0,0,0,0,1,0,0,1,1,0,0,0,0,0,1,0]},"source":[{"enumerated_by":"ConfigEnumAllOccupations","step":219}]},"22":{"cache":{},"dof":{"occ":[0,0,0,0,0,0,1,1,1,0,0,0,1,0,0,0,0,0]},"source":[{"enumerated_by":"ConfigEnumAllOccupations","step":22}]},"220":{"cache":{},"dof":{"occ":[0,0,0,0,0,0,1,1,0,1,1,0,0,0,0,0,1,0]},"source":[{"enumerated_by":"ConfigEnumAllOccupations","step":220}]},"221":{"cache":{},"dof":{"occ":[0,0,0,0,0,0,1,1,1,1,1,0,0,0,0,0,1,0]},"source":[{"enumerated_by":"ConfigEnumAllOccupations","step":221}]},"222":{"cache":{},"dof":{"occ":[0,0,0,0,0,0,1,0,0,0,0,1,0,0,0,0,1,0]},"source":[{"enumerated_by":"ConfigEnumAllOccupations","step":222}]},"223":{"cache":{},"dof":{"occ":[0,0,0,0,0,0,1,1,0,0,0,1,0,0,0,0,1,0]},"source":[{"enumerated_by":"ConfigEnumAllOccupations","step":223}]},"224":{"cache":{},"dof":{"occ":[0,0,0,0,0,0,1,0,0,1,0,1,0,0,0,0,1,0]},"source":[{"enumerated_by":"ConfigEnumAllOccupations","step":224}]},"225":{"cache":{},"dof":{"occ":[0,0,0,0,0,0,1,1,0,1,0,1,0,0,0,0,1,0]},"source":[{"enumerated_by":"ConfigEnumAllOccupations","step":225}]},"226":{"cache":{},"dof":{"occ":[0,0,0,0,0,0,1,0,0,0,1,1,0,0,0,0,1,0]},"source":[{"enumerated_by":"ConfigEnumAllOccupations","step":226}]},"227":{"cache":{},"dof":{"occ":[0,0,0,0,0,0,1,1,0,0,1,1,0,0,0,0,1,0]},"source":[{"enumerated_by":"ConfigEnumAllOccupations","step":227}]},"228":{"cache":{},"dof":{"occ":[0,0,0,0,0,0,1,0,0,1,1,1,0,0,0,0,1,0]},"source":[{"enumerated_by":"ConfigEnumAllOccupations","step":228}]},"229":{"cache":{},"dof":{"occ":[0,0,0,0,0,0,1,1,0,1,1,1,0,0,0,0,1,0]},"source":[{"enumerated_by":"ConfigEnumAllOccupations","step":229}]},"23":{"cache":{},"dof":{"occ":[0,0,0,0,0,0,1,0,0,1,0,0,1,0,0,0,0,0]},"source":[{"enumerated_by":"ConfigEnumAllOccupations","step":23}]},"230":{"cache":{},"dof":{"occ":[0,0,0,0,0,0,1,1,0,0,0,0,1,0,0,0,1,0]},"source":[{"enumerated_by":"ConfigEnumAllOccupations","step":230}]},"231":{"cache":{},"dof":{"occ":[0,0,0,0,0,0,1,1,1,0,0,0,1,0,0,0,1,0]},"source":[{"enumerated_by":"ConfigEnumAllOccupations","step":231}]},"232":{"cache":{},"dof":{"occ":[0,0,0,0,0,0,1,0,0,1,0,0,1,0,0,0,1,0]},"source":[{"enumerated_by":"ConfigEnumAllOccupations","step":232}]},"233":{"cache":{},"dof":{"occ":[0,0,0,0,0,0,1,1,0,1,0,0,1,0,0,0,1,0]},"source":[{"enumerated_by":"ConfigEnumAllOccupations","step":233}]},"234":{"cache":{},"dof":{"occ":[0,0,0,0,0,0,1,1,1,1,0,0,1,0,0,0,1,0]},"source":[{"enumerated_by":"ConfigEnumAllOccupations","step":234}]},"235":{"cache":{},"dof":{"occ":[0,0,0,0,0,0,1,1,0,0,1,0,1,0,0,0,1,0]},"source":[{"enumerated_by":"ConfigEnumAllOccupations","step":235}]},"236":{"cache":{},"dof":{"occ":[0,0,0,0,0,0,1,0,0,1,1,0,1,0,0,0,1,0]},"source":[{"enumerated_by":"ConfigEnumAllOccupations","step":236}]},"237":{"cache":{},"dof":{"occ":[0,0,0,0,0,0,1,1,0,1,1,0,1,0,0,0,1,0]},"source":[{"enumerated_by":"ConfigEnumAllOccupations","step":237}]},"238":{"cache":{},"dof":{"occ":[0,0,0,0,0,0,1,1,1,1,1,0,1,0,0,0,1,0]},"source":[{"enumerated_by":"ConfigEnumAllOccupations","step":238}]},"239":{"cache":{},"dof":{"occ":[0,0,0,0,0,0,1,1,0,0,0,1,1,0,0,0,1,0]},"source":[{"enumerated_by":"ConfigEnumAllOccupations","step":239}]},"24":{"cache":{},"dof":{"occ":[0,0,0,0,0,0,1,1,0,1,0,0,1,0,0,0,0,0]},"source":[{"enumerated_by":"ConfigEnumAllOccupations","step":24}]},"240":{"cache":{},"dof":{"occ":[0,0,0,0,0,0,1,0,0,1,0,1,1,0,0,0,1,0]},"source":[{"enumerated_by":"ConfigEnumAllOccupations","step":240}]},"241":{"cache":{},"dof":{"occ":[0,0,0,0,0,0,1,1,0,1,0,1,1,0,0,0,1,0]},"source":[{"enumerated_by":"ConfigEnumAllOccupations","step":241}]},"242":{"cache":{},"dof":{"occ":[0,0,0,0,0,0,1,1,0,0,1,1,1,0,0,0,1,0]},"source":[{"enumerated_by":"ConfigEnumAllOccupations","step":242}]},"243":{"cache":{},"dof":{"occ":[0,0,0,0,0,0,1,0,0,1,1,1,1,0,0,0,1,0]},"source":[{"enumerated_by":"ConfigEnumAllOccupations","step":243}]},"244":{"cache":{},"dof":{"occ":[0,0,0,0,0,0,1,1,0,1,1,1,1,0,0,0,1,0]},"source":[{"enumerated_by":"ConfigEnumAllOccupations","step":244}]},"245":{"cache":{},"dof":{"occ":[0,0,0,0,0,0,1,1,1,1,1,1,1,0,0,0,1,0]},"source":[{"enumerated_by":"ConfigEnumAllOccupations","step":245}]},"246":{"cache":{},"dof":{"occ":[0,0,0,0,0,0,1,1,0,0,0,0,0,1,0,0,1,0]},"source":[{"enumerated_by":"ConfigEnumAllOccupations","step":246}]},"247":{"cache":{},"dof":{"occ":[0,0,0,0,0,0,1,0,0,1,0,0,0,1,0,0,1,0]},"source":[{"enumerated_by":"ConfigEnumAllOccupations","step":247}]},"248":{"cache":{},"dof":{"occ":[0,0,0,0,0,0,1,1,0,1,0,0,0,1,0,0,1,0]},"source":[{"enumerated_by":"ConfigEnumAllOccupations","step":248}]},"249":{"cache":{},"dof":{"occ":[0,0,0,0,0,0,1,1,1,1,0,0,0,1,0,0,1,0]},"source":[{"enumerated_by":"ConfigEnumAllOccupations","step":249}]},"25":{"cache":{},"dof":{"occ":[0,0,0,0,0,0,1,1,1,1,0,0,1,0,0,0,0,0]},"source":[{"enumerated_by":"ConfigEnumAllOccupations","step":25}]},"250":{"cache":{},"dof":{"occ":[0,0,0,0,0,0,1,0,0,0,1,0,0,1,0,0,1,0]},"source":[{"enumerated_by":"ConfigEnumAllOccupations","step":250}]},"251":{"cache":{},"dof":{"occ":[0,0,0,0,0,0,1,1,0,0,1,0,0,1,0,0,1,0]},"source":[{"enumerated_by":"ConfigEnumAllOccupations","step":251}]},"252":{"cache":{},"dof":{"occ":[0,0,0,0,0,0,1,0,0,1,1,0,0,1,0,0,1,0]},"source":[{"enumerated_by":"ConfigEnumAllOccupations","step":252}]},"253":{"cache":{},"dof":{"occ":[0,0,0,0,0,0,1,1,0,1,1,0,0,1,0,0,1,0]},"source":[{"enumerated_by":"ConfigEnumAllOccupations","step":253}]},"254":{"cache":{},"dof":{"occ":[0,0,0,0,0,0,1,1,1,1,1,0,0,1,0,0,1,0]},"source":[{"enumerated_by":"ConfigEnumAllOccupations","step":254}]},"255":{"cache":{},"dof":{"occ":[0,0,0,0,0,0,1,1,0,0,0,1,0,1,0,0,1,0]},"source":[{"enumerated_by":"ConfigEnumAllOccupations","step":255}]},"256":{"cache":{},"dof":{"occ":[0,0,0,0,0,0,1,0,0,1,0,1,0,1,0,0,1,0]},"source":[{"enumerated_by":"ConfigEnumAllOccupations","step":256}]},"257":{"cache":{},"dof":{"occ":[0,0,0,0,0,0,1,1,0,1,0,1,0,1,0,0,1,0]},"source":[{"enumerated_by":"ConfigEnumAllOccupations","step":257}]},"258":{"cache":{},"dof":{"occ":[0,0,0,0,0,0,1,0,0,0,1,1,0,1,0,0,1,0]},"source":[{"enumerated_by":"ConfigEnumAllOccupations","step":258}]},"259":{"cache":{},"dof":{"occ":[0,0,0,0,0,0,1,1,0,0,1,1,0,1,0,0,1,0]},"source":[{"enumerated_by":"ConfigEnumAllOccupations","step":259}]},"26":{"cache":{},"dof":{"occ":[0,0,0,0,0,0,1,0,0,0,1,0,1,0,0,0,0,0]},"source":[{"enumerated_by":"ConfigEnumAllOccupations","step":26}]},"260":{"cache":{},"dof":{"occ":[0,0,0,0,0,0,1,0,0,1,1,1,0,1,0,0,1,0]},"source":[{"enumerated_by":"ConfigEnumAllOccupations","step":260}]},"261":{"cache":{},"dof":{"occ":[0,0,0,0,0,0,1,1,0,1,1,1,0,1,0,0,1,0]},"source":[{"enumerated_by":"ConfigEnumAllOccupations","step":261}]},"262":{"cache":{},"dof":{"occ":[0,0,0,0,0,0,1,1,1,0,0,0,1,1,0,0,1,0]},"source":[{"enumerated_by":"ConfigEnumAllOccupations","step":262}]},"263":{"cache":{},"dof":{"occ":[0,0,0,0,0,0,1,1,0,1,0,0,1,1,0,0,1,0]},"source":[{"enumerated_by":"ConfigEnumAllOccupations","step":263}]},"264":{"cache":{},"dof":{"occ":[0,0,0,0,0,0,1,1,1,1,0,0,1,1,0,0,1,0]},"source":[{"enumerated_by":"ConfigEnumAllOccupations","step":264}]},"265":{"cache":{},"dof":{"occ":[0,0,0,0,0,0,1,1,0,0,1,0,1,1,0,0,1,0]},"source":[{"enumerated_by":"ConfigEnumAllOccupations","step":265}]},"266":{"cache":{},"dof":{"occ":[0,0,0,0,0,0,1,1,0,1,1,0,1,1,0,0,1,0]},"source":[{"enumerated_by":"ConfigEnumAllOccupations","step":266}]},"267":{"cache":{},"dof":{"occ":[0,0,0,0,0,0,1,1,1,1,1,0,1,1,0,0,1,0]},"source":[{"enumerated_by":"ConfigEnumAllOccupations","step":267}]},"268":{"cache":{},"dof":{"occ":[0,0,0,0,0,0,1,1,0,1,0,1,1,1,0,0,1,0]},"source":[{"enumerated_by":"ConfigEnumAllOccupations","step":268}]},"269":{"cache":{},"dof":{"occ":[0,0,0,0,0,0,1,1,0,0,1,1,1,1,0,0,1,0]},"source":[{"enumerated_by":"ConfigEnumAllOccupations","step":269}]},"27":{"cache":{},"dof":{"occ":[0,0,0,0,0,0,1,1,0,0,1,0,1,0,0,0,0,0]},"source":[{"enumerated_by":"ConfigEnumAllOccupations","step":27}]},"270":{"cache":{},"dof":{"occ":[0,0,0,0,0,0,1,1,0,1,1,1,1,1,0,0,1,0]},"source":[{"enumerated_by":"ConfigEnumAllOccupations","step":270}]},"271":{"cache":{},"dof":{"occ":[0,0,0,0,0,0,1,1,1,1,1,1,1,1,0,0,1,0]},"source":[{"enumerated_by":"ConfigEnumAllOccupations","step":271}]},"272":{"cache":{},"dof":{"occ":[0,0,0,0,0,0,1,1,0,0,0,0,0,0,1,0,1,0]},"source":[{"enumerated_by":"ConfigEnumAllOccupations","step":272}]},"273":{"cache":{},"dof":{"occ":[0,0,0,0,0,0,1,0,0,1,0,0,0,0,1,0,1,0]},"source":[{"enumerated_by":"ConfigEnumAllOccupations","step":273}]},"274":{"cache":{},"dof":{"occ":[0,0,0,0,0,0,1,1,0,1,0,0,0,0,1,0,1,0]},"source":[{"enumerated_by":"ConfigEnumAllOccupations","step":274}]},"275":{"cache":{},"dof":{"occ":[0,0,0,0,0,0,1,1,1,1,0,0,0,0,1,0,1,0]},"source":[{"enumerated_by":"ConfigEnumAllOccupations","step":275}]},"276":{"cache":{},"dof":{"occ":[0,0,0,0,0,0,1,0,0,0,1,0,0,0,1,0,1,0]},"source":[{"enumerated_by":"ConfigEnumAllOccupations","step":276}]},"277":{"cache":{},"dof":{"occ":[0,0,0,0,0,0,1,1,0,0,1,0,0,0,1,0,1,0]},"source":[{"enumerated_by":"ConfigEnumAllOccupations","step":277}]},"278":{"cache":{},"dof":{"occ":[0,0,0,0,0,0,1,0,0,1,1,0,0,0,1,0,1,0]},"source":[{"enumerated_by":"ConfigEnumAllOccupations","step":278}]},"279":{"cache":{},"dof":{"occ":[0,0,0,0,0,0,1,1,0,1,1,0,0,0,1,0,1,0]},"source":[{"enumerated_by":"ConfigEnumAllOccupations","step":279}]},"28":{"cache":{},"dof":{"occ":[0,0,0,0,0,0,1,0,0,1,1,0,1,0,0,0,0,0]},"source":[{"enumerated_by":"ConfigEnumAllOccupations","step":28}]},"280":{"cache":{},"dof":{"occ":[0,0,0,0,0,0,1,1,1,1,1,0,0,0,1,0,1,0]},"source":[{"enumerated_by":"ConfigEnumAllOccupations","step":280}]},"281":{"cache":{},"dof":{"occ":[0,0,0,0,0,0,1,0,0,0,0,1,0,0,1,0,1,0]},"source":[{"enumerated_by":"ConfigEnumAllOccupations","step":281}]},"282":{"cache":{},"dof":{"occ":[0,0,0,0,0,0,1,1,0,0,0,1,0,0,1,0,1,0]},"source":[{"enumerated_by":"ConfigEnumAllOccupations","step":282}]},"283":{"cache":{},"dof":{"occ":[0,0,0,0,0,0,1,0,0,1,0,1,0,0,1,0,1,0]},"source":[{"enumerated_by":"ConfigEnumAllOccupations","step":283}]},"284":{"cache":{},"dof":{"occ":[0,0,0,0,0,0,1,1,0,1,0,1,0,0,1,0,1,0]},"source":[{"enumerated_by":"ConfigEnumAllOccupations","step":284}]},"285":{"cache":{},"dof":{"occ":[0,0,0,0,0,0,1,0,0,0,1,1,0,0,1,0,1,0]},"source":[{"enumerated_by":"ConfigEnumAllOccupations","step":285}]},"286":{"cache":{},"dof":{"occ":[0,0,0,0,0,0,1,1,0,0,1,1,0,0,1,0,1,0]},"source":[{"enumerated_by":"ConfigEnumAllOccupations","step":286}]},"287":{"cache":{},"dof":{"occ":[0,0,0,0,0,0,1,0,0,1,1,1,0,0,1,0,1,0]},"source":[{"enumerated_by":"ConfigEnumAllOccupations","step":287}]},"288":{"cache":{},"dof":{"occ":[0,0,0,0,0,0,1,1,0,1,1,1,0,0,1,0,1,0]},"source":[{"enumerated_by":"ConfigEnumAllOccupations","step":288}]},"289":{"cache":{},"dof":{"occ":[0,0,0,0,0,0,1,1,0,1,0,0,1,0,1,0,1,0]},"source":[{"enumerated_by":"ConfigEnumAllOccupations","step":289}]},"29":{"cache":{},"dof":{"occ":[0,0,0,0,0,0,1,1,0,1,1,0,1,0,0,0,0,0]},"source":[{"enumerated_by":"ConfigEnumAllOccupations","step":29}]},"290":{"cache":{},"dof":{"occ":[0,0,0,0,0,0,1,1,1,1,0,0,1,0,1,0,1,0]},"source":[{"enumerated_by":"ConfigEnumAllOccupations","step":290}]},"291":{"cache":{},"dof":{"occ":[0,0,0,0,0,0,1,1,0,1,1,0,1,0,1,0,1,0]},"source":[{"enumerated_by":"ConfigEnumAllOccupations","step":291}]},"292":{"cache":{},"dof":{"occ":[0,0,0,0,0,0,1,1,1,1,1,0,1,0,1,0,1,0]},"source":[{"enumerated_by":"ConfigEnumAllOccupations","step":292}]},"293":{"cache":{},"dof":{"occ":[0,0,0,0,0,0,1,1,0,1,0,1,1,0,1,0,1,0]},"source":[{"enumerated_by":"ConfigEnumAllOccupations","step":293}]},"294":{"cache":{},"dof":{"occ":[0,0,0,0,0,0,1,1,0,1,1,1,1,0,1,0,1,0]},"source":[{"enumerated_by":"ConfigEnumAllOccupations","step":294}]},"295":{"cache":{},"dof":{"occ":[0,0,0,0,0,0,1,1,0,1,0,0,0,1,1,0,1,0]},"source":[{"enumerated_by":"ConfigEnumAllOccupations","step":295}]},"296":{"cache":{},"dof":{"occ":[0,0,0,0,0,0,1,1,1,1,0,0,0,1,1,0,1,0]},"source":[{"enumerated_by":"ConfigEnumAllOccupations","step":296}]},"297":{"cache":{},"dof":{"occ":[0,0,0,0,0,0,1,1,0,0,1,0,0,1,1,0,1,0]},"source":[{"enumerated_by":"ConfigEnumAllOccupations","step":297}]},"298":{"cache":{},"dof":{"occ":[0,0,0,0,0,0,1,1,0,1,1,0,0,1,1,0,1,0]},"source":[{"enumerated_by":"ConfigEnumAllOccupations","step":298}]},"299":{"cache":{},"dof":{"occ":[0,0,0,0,0,0,1,1,1,1,1,0,0,1,1,0,1,0]},"source":[{"enumerated_by":"ConfigEnumAllOccupations","step":299}]},"3":{"cache":{},"dof":{"occ":[0,0,0,0,0,0,1,0,0,1,0,0,0,0,0,0,0,0]},"source":[{"enumerated_by":"ConfigEnumAllOccupations","step":3}]},"30":{"cache":{},"dof":{"occ":[0,0,0,0,0,0,1,1,1,1,1,0,1,0,0,0,0,0]},"source":[{"enumerated_by":"ConfigEnumAllOccupations","step":30}]},"300":{"cache":{},"dof":{"occ":[0,0,0,0,0,0,1,1,0,0,0,1,0,1,1,0,1,0]},"source":[{"enumerated_by":"ConfigEnumAllOccupations","step":300}]},"301":{"cache":{},"dof":{"occ":[0,0,0,0,0,0,1,1,0,1,0,1,0,1,1,0,1,0]},"source":[{"enumerated_by":"ConfigEnumAllOccupations","step":301}]},"302":{"cache":{},"dof":{"occ":[0,0,0,0,0,0,1,1,0,0,1,1,0,1,1,0,1,0]},"source":[{"enumerated_by":"ConfigEnumAllOccupations","step":302}]},"303":{"cache":{},"dof":{"occ":[0,0,0,0,0,0,1,1,0,1,1,1,0,1,1,0,1,0]},"source":[{"enumerated_by":"ConfigEnumAllOccupations","step":303}]},"304":{"cache":{},"dof":{"occ":[0,0,0,0,0,0,1,1,1,1,0,0,1,1,1,0,1,0]},"source":[{"enumerated_by":"ConfigEnumAllOccupations","step":304}]},"305":{"cache":{},"dof":{"occ":[0,0,0,0,0,0,1,1,1,1,1,0,1,1,1,0,1,0]},"source":[{"enumerated_by":"ConfigEnumAllOccupations","step":305}]},"306":{"cache":{},"dof":{"occ":[0,0,0,0,0,0,1,0,0,0,0,0,0,0,0,1,1,0]},"source":[{"enumerated_by":"ConfigEnumAllOccupations","step":306}]},"307":{"cache":{},"dof":{"occ":[0,0,0,0,0,0,1,1,0,0,0,0,0,0,0,1,1,0]},"source":[{"enumerated_by":"ConfigEnumAllOccupations","step":307}]},"308":{"cache":{},"dof":{"occ":[0,0,0,0,0,0,1,1,1,0,0,0,0,0,0,1,1,0]},"source":[{"enumerated_by":"ConfigEnumAllOccupations","step":308}]},"309":{"cache":{},"dof":{"occ":[0,0,0,0,0,0,1,0,0,1,0,0,0,0,0,1,1,0]},"source":[{"enumerated_by":"ConfigEnumAllOccupations","step":309}]},"31":{"cache":{},"dof":{"occ":[0,0,0,0,0,0,1,0,0,0,0,1,1,0,0,0,0,0]},"source":[{"enumerated_by":"ConfigEnumAllOccupations","step":31}]},"310":{"cache":{},"dof":{"occ":[0,0,0,0,0,0,1,1,0,1,0,0,0,0,0,1,1,0]},"source":[{"enumerated_by":"ConfigEnumAllOccupations","step":310}]},"311":{"cache":{},"dof":{"occ":[0,0,0,0,0,0,1,1,1,1,0,0,0,0,0,1,1,0]},"source":[{"enumerated_by":"ConfigEnumAllOccupations","step":311}]},"312":{"cache":{},"dof":{"occ":[0,0,0,0,0,0,1,0,0,0,1,0,0,0,0,1,1,0]},"source":[{"enumerated_by":"ConfigEnumAllOccupations","step":312}]},"313":{"cache":{},"dof":{"occ":[0,0,0,0,0,0,1,1,0,0,1,0,0,0,0,1,1,0]},"source":[{"enumerated_by":"ConfigEnumAllOccupations","step":313}]},"314":{"cache":{},"dof":{"occ":[0,0,0,0,0,0,0,0,0,1,1,0,0,0,0,1,1,0]},"source":[{"enumerated_by":"ConfigEnumAllOccupations","step":314}]},"315":{"cache":{},"dof":{"occ":[0,0,0,0,0,0,1,0,0,1,1,0,0,0,0,1,1,0]},"source":[{"enumerated_by":"ConfigEnumAllOccupations","step":315}]},"316":{"cache":{},"dof":{"occ":[0,0,0,0,0,0,1,1,0,1,1,0,0,0,0,1,1,0]},"source":[{"enumerated_by":"ConfigEnumAllOccupations","step":316}]},"317":{"cache":{},"dof":{"occ":[0,0,0,0,0,0,1,1,1,1,1,0,0,0,0,1,1,0]},"source":[{"enumerated_by":"ConfigEnumAllOccupations","step":317}]},"318":{"cache":{},"dof":{"occ":[0,0,0,0,0,0,1,0,0,0,0,1,0,0,0,1,1,0]},"source":[{"enumerated_by":"ConfigEnumAllOccupations","step":318}]},"319":{"cache":{},"dof":{"occ":[0,0,0,0,0,0,1,1,0,0,0,1,0,0,0,1,1,0]},"source":[{"enumerated_by":"ConfigEnumAllOccupations","step":319}]},"32":{"cache":{},"dof":{"occ":[0,0,0,0,0,0,1,1,0,0,0,1,1,0,0,0,0,0]},"source":[{"enumerated_by":"ConfigEnumAllOccupations","step":32}]},"320":{"cache":{},"dof":{"occ":[0,0,0,0,0,0,1,0,0,1,0,1,0,0,0,1,1,0]},"source":[{"enumerated_by":"ConfigEnumAllOccupations","step":320}]},"321":{"cache":{},"dof":{"occ":[0,0,0,0,0,0,1,1,0,1,0,1,0,0,0,1,1,0]},"source":[{"enumerated_by":"ConfigEnumAllOccupations","step":321}]},"322":{"cache":{},"dof":{"occ":[0,0,0,0,0,0,1,0,0,0,1,1,0,0,0,1,1,0]},"source":[{"enumerated_by":"ConfigEnumAllOccupations","step":322}]},"323":{"cache":{},"dof":{"occ":[0,0,0,0,0,0,1,1,0,0,1,1,0,0,0,1,1,0]},"source":[{"enumerated_by":"ConfigEnumAllOccupations","step":323}]},"324":{"cache":{},"dof":{"occ":[0,0,0,0,0,0,0,0,0,1,1,1,0,0,0,1,1,0]},"source":[{"enumerated_by":"ConfigEnumAllOccupations","step":324}]},"325":{"cache":{},"dof":{"occ":[0,0,0,0,0,0,1,0,0,1,1,1,0,0,0,1,1,0]},"source":[{"enumerated_by":"ConfigEnumAllOccupations","step":325}]},"326":{"cache":{},"dof":{"occ":[0,0,0,0,0,0,1,1,0,1,1,1,0,0,0,1,1,0]},"source":[{"enumerated_by":"ConfigEnumAllOccupations","step":326}]},"327":{"cache":{},"dof":{"occ":[0,0,0,0,0,0,1,1,1,1,1,1,0,0,0,1,1,0]},"source":[{"enumerated_by":"ConfigEnumAllOccupations","step":327}]},"328":{"cache":{},"dof":{"occ":[0,0,0,0,0,0,1,1,0,0,0,0,1,0,0,1,1,0]},"source":[{"enumerated_by":"ConfigEnumAllOccupations","step":328}]},"329":{"cache":{},"dof":{"occ":[0,0,0,0,0,0,1,1,1,0,0,0,1,0,0,1,1,0]},"source":[{"enumerated_by":"ConfigEnumAllOccupations","step":329}]},"33":{"cache":{},"dof":{"occ":[0,0,0,0,0,0,1,0,0,1,0,1,1,0,0,0,0,0]},"source":[{"enumerated_by":"ConfigEnumAllOccupations","step":33}]},"330":{"cache":{},"dof":{"occ":[0,0,0,0,0,0,1,1,0,1,0,0,1,0,0,1,1,0]},"source":[{"enumerated_by":"ConfigEnumAllOccupations","step":330}]},"331":{"cache":{},"dof":{"occ":[0,0,0,0,0,0,1,1,1,1,0,0,1,0,0,1,1,0]},"source":[{"enumerated_by":"ConfigEnumAllOccupations","step":331}]},"332":{"cache":{},"dof":{"occ":[0,0,0,0,0,0,1,1,0,0,1,0,1,0,0,1,1,0]},"source":[{"enumerated_by":"ConfigEnumAllOccupations","step":332}]},"333":{"cache":{},"dof":{"occ":[0,0,0,0,0,0,1,0,0,1,1,0,1,0,0,1,1,0]},"source":[{"enumerated_by":"ConfigEnumAllOccupations","step":333}]},"334":{"cache":{},"dof":{"occ":[0,0,0,0,0,0,1,1,0,1,1,0,1,0,0,1,1,0]},"source":[{"enumerated_by":"ConfigEnumAllOccupations","step":334}]},"335":{"cache":{},"dof":{"occ":[0,0,0,0,0,0,1,1,1,1,1,0,1,0,0,1,1,0]},"source":[{"enumerated_by":"ConfigEnumAllOccupations","step":335}]},"336":{"cache":{},"dof":{"occ":[0,0,0,0,0,0,1,1,0,0,0,1,1,0,0,1,1,0]},"source":[{"enumerated_by":"ConfigEnumAllOccupations","step":336}]},"337":{"cache":{},"dof":{"occ":[0,0,0,0,0,0,1,1,0,1,0,1,1,0,0,1,1,0]},"source":[{"enumerated_by":"ConfigEnumAllOccupations","step":337}]},"338":{"cache":{},"dof":{"occ":[0,0,0,0,0,0,1,1,0,0,1,1,1,0,0,1,1,0]},"source":[{"enumerated_by":"ConfigEnumAllOccupations","step":338}]},"339":{"cache":{},"dof":{"occ":[0,0,0,0,0,0,1,0,0,1,1,1,1,0,0,1,1,0]},"source":[{"enumerated_by":"ConfigEnumAllOccupations","step":339}]},"34":{"cache":{},"dof":{"occ":[0,0,0,0,0,0,1,1,0,1,0,1,1,0,0,0,0,0]},"source":[{"enumerated_by":"ConfigEnumAllOccupations","step":34}]},"340":{"cache":{},"dof":{"occ":[0,0,0,0,0,0,1,1,0,1,1,1,1,0,0,1,1,0]},"source":[{"enumerated_by":"ConfigEnumAllOccupations","step":340}]},"341":{"cache":{},"dof":{"occ":[0,0,0,0,0,0,1,1,1,1,1,1,1,0,0,1,1,0]},"source":[{"enumerated_by":"ConfigEnumAllOccupations","step":341}]},"342":{"cache":{},"dof":{"occ":[0,0,0,0,0,0,1,1,0,0,0,0,0,1,0,1,1,0]},"source":[{"enumerated_by":"ConfigEnumAllOccupations","step":342}]},"343":{"cache":{},"dof":{"occ":[0,0,0,0,0,0,1,0,0,1,0,0,0,1,0,1,1,0]},"source":[{"enumerated_by":"ConfigEnumAllOccupations","step":343}]},"344":{"cache":{},"dof":{"occ":[0,0,0,0,0,0,1,1,0,1,0,0,0,1,0,1,1,0]},"source":[{"enumerated_by":"ConfigEnumAllOccupations","step":344}]},"345":{"cache":{},"dof":{"occ":[0,0,0,0,0,0,1,1,1,1,0,0,0,1,0,1,1,0]},"source":[{"enumerated_by":"ConfigEnumAllOccupations","step":345}]},"346":{"cache":{},"dof":{"occ":[0,0,0,0,0,0,1,1,0,0,1,0,0,1,0,1,1,0]},"source":[{"enumerated_by":"ConfigEnumAllOccupations","step":346}]},"347":{"cache":{},"dof":{"occ":[0,0,0,0,0,0,1,0,0,1,1,0,0,1,0,1,1,0]},"source":[{"enumerated_by":"ConfigEnumAllOccupations","step":347}]},"348":{"cache":{},"dof":{"occ":[0,0,0,0,0,0,1,1,0,1,1,0,0,1,0,1,1,0]},"source":[{"enumerated_by":"ConfigEnumAllOccupations","step":348}]},"349":{"cache":{},"dof":{"occ":[0,0,0,0,0,0,1,1,1,1,1,0,0,1,0,1,1,0]},"source":[{"enumerated_by":"ConfigEnumAllOccupations","step":349}]},"35":{"cache":{},"dof":{"occ":[0,0,0,0,0,0,1,0,0,0,1,1,1,0,0,0,0,0]},"source":[{"enumerated_by":"ConfigEnumAllOccupations","step":35}]},"350":{"cache":{},"dof":{"occ":[0,0,0,0,0,0,1,1,0,0,0,1,0,1,0,1,1,0]},"source":[{"enumerated_by":"ConfigEnumAllOccupations","step":350}]},"351":{"cache":{},"dof":{"occ":[0,0,0,0,0,0,1,0,0,1,0,1,0,1,0,1,1,0]},"source":[{"enumerated_by":"ConfigEnumAllOccupations","step":351}]},"352":{"cache":{},"dof":{"occ":[0,0,0,0,0,0,1,1,0,1,0,1,0,1,0,1,1,0]},"source":[{"enumerated_by":"ConfigEnumAllOccupations","step":352}]},"353":{"cache":{},"dof":{"occ":[0,0,0,0,0,0,1,0,0,0,1,1,0,1,0,1,1,0]},"source":[{"enumerated_by":"ConfigEnumAllOccupations","step":353}]},"354":{"cache":{},"dof":{"occ":[0,0,0,0,0,0,1,1,0,0,1,1,0,1,0,1,1,0]},"source":[{"enumerated_by":"ConfigEnumAllOccupations","step":354}]},"355":{"cache":{},"dof":{"occ":[0,0,0,0,0,0,1,0,0,1,1,1,0,1,0,1,1,0]},"source":[{"enumerated_by":"ConfigEnumAllOccupations","step":355}]},"356":{"cache":{},"dof":{"occ":[0,0,0,0,0,0,1,1,0,1,1,1,0,1,0,1,1,0]},"source":[{"enumerated_by":"ConfigEnumAllOccupations","step":356}]},"357":{"cache":{},"dof":{"occ":[0,0,0,0,0,0,1,1,1,0,0,0,1,1,0,1,1,0]},"source":[{"enumerated_by":"ConfigEnumAllOccupations","step":357}]},"358":{"cache":{},"dof":{"occ":[0,0,0,0,0,0,1,1,0,1,0,0,1,1,0,1,1,0]},"source":[{"enumerated_by":"ConfigEnumAllOccupations","step":358}]},"359":{"cache":{},"dof":{"occ":[0,0,0,0,0,0,1,1,1,1,0,0,1,1,0,1,1,0]},"source":[{"enumerated_by":"ConfigEnumAllOccupations","step":359}]},"36":{"cache":{},"dof":{"occ":[0,0,0,0,0,0,1,1,0,0,1,1,1,0,0,0,0,0]},"source":[{"enumerated_by":"ConfigEnumAllOccupations","step":36}]},"360":{"cache":{},"dof":{"occ":[0,0,0,0,0,0,1,1,0,1,1,0,1,1,0,1,1,0]},"source":[{"enumerated_by":"ConfigEnumAllOccupations","step":360}]},"361":{"cache":{},"dof":{"occ":[0,0,0,0,0,0,1,1,1,1,1,0,1,1,0,1,1,0]},"source":[{"enumerated_by":"ConfigEnumAllOccupations","step":361}]},"362":{"cache":{},"dof":{"occ":[0,0,0,0,0,0,1,1,0,1,0,1,1,1,0,1,1,0]},"source":[{"enumerated_by":"ConfigEnumAllOccupations","step":362}]},"363":{"cache":{},"dof":{"occ":[0,0,0,0,0,0,1,1,0,0,1,1,1,1,0,1,1,0]},"source":[{"enumerated_by":"ConfigEnumAllOccupations","step":363}]},"364":{"cache":{},"dof":{"occ":[0,0,0,0,0,0,1,1,0,1,1,1,1,1,0,1,1,0]},"source":[{"enumerated_by":"ConfigEnumAllOccupations","step":364}]},"365":{"cache":{},"dof":{"occ":[0,0,0,0,0,0,1,1,1,1,1,1,1,1,0,1,1,0]},"source":[{"enumerated_by":"ConfigEnumAllOccupations","step":365}]},"366":{"cache":{},"dof":{"occ":[0,0,0,0,0,0,1,1,0,0,0,0,0,0,1,1,1,0]},"source":[{"enumerated_by":"ConfigEnumAllOccupations","step":366}]},"367":{"cache":{},"dof":{"occ":[0,0,0,0,0,0,1,1,0,1,0,0,0,0,1,1,1,0]},"source":[{"enumerated_by":"ConfigEnumAllOccupations","step":367}]},"368":{"cache":{},"dof":{"occ":[0,0,0,0,0,0,1,1,1,1,0,0,0,0,1,1,1,0]},"source":[{"enumerated_by":"ConfigEnumAllOccupations","step":368}]},"369":{"cache":{},"dof":{"occ":[0,0,0,0,0,0,1,1,0,0,1,0,0,0,1,1,1,0]},"source":[{"enumerated_by":"ConfigEnumAllOccupations","step":369}]},"37":{"cache":{},"dof":{"occ":[0,0,0,0,0,0,1,0,0,1,1,1,1,0,0,0,0,0]},"source":[{"enumerated_by":"ConfigEnumAllOccupations","step":37}]},"370":{"cache":{},"dof":{"occ":[0,0,0,0,0,0,1,0,0,1,1,0,0,0,1,1,1,0]},"source":[{"enumerated_by":"ConfigEnumAllOccupations","step":370}]},"371":{"cache":{},"dof":{"occ":[0,0,0,0,0,0,1,1,0,1,1,0,0,0,1,1,1,0]},"source":[{"enumerated_by":"ConfigEnumAllOccupations","step":371}]},"372":{"cache":{},"dof":{"occ":[0,0,0,0,0,0,1,1,1,1,1,0,0,0,1,1,1,0]},"source":[{"enumerated_by":"ConfigEnumAllOccupations","step":372}]},"373":{"cache":{},"dof":{"occ":[0,0,0,0,0,0,1,1,0,0,0,1,0,0,1,1,1,0]},"source":[{"enumerated_by":"ConfigEnumAllOccupations","step":373}]},"374":{"cache":{},"dof":{"occ":[0,0,0,0,0,0,1,0,0,1,0,1,0,0,1,1,1,0]},"source":[{"enumerated_by":"ConfigEnumAllOccupations","step":374}]},"375":{"cache":{},"dof":{"occ":[0,0,0,0,0,0,1,1,0,1,0,1,0,0,1,1,1,0]},"source":[{"enumerated_by":"ConfigEnumAllOccupations","step":375}]},"376":{"cache":{},"dof":{"occ":[0,0,0,0,0,0,1,1,0,0,1,1,0,0,1,1,1,0]},"source":[{"enumerated_by":"ConfigEnumAllOccupations","step":376}]},"377":{"cache":{},"dof":{"occ":[0,0,0,0,0,0,1,0,0,1,1,1,0,0,1,1,1,0]},"source":[{"enumerated_by":"ConfigEnumAllOccupations","step":377}]},"378":{"cache":{},"dof":{"occ":[0,0,0,0,0,0,1,1,0,1,1,1,0,0,1,1,1,0]},"source":[{"enumerated_by":"ConfigEnumAllOccupations","step":378}]},"379":{"cache":{},"dof":{"occ":[0,0,0,0,0,0,1,1,1,1,0,0,1,0,1,1,1,0]},"source":[{"enumerated_by":"ConfigEnumAllOccupations","step":379}]},"38":{"cache":{},"dof":{"occ":[0,0,0,0,0,0,1,1,0,1,1,1,1,0,0,0,0,0]},"source":[{"enumerated_by":"ConfigEnumAllOccupations","step":38}]},"380":{"cache":{},"dof":{"occ":[0,0,0,0,0,0,1,1,0,1,1,0,1,0,1,1,1,0]},"source":[{"enumerated_by":"ConfigEnumAllOccupations","step":380}]},"381":{"cache":{},"dof":{"occ":[0,0,0,0,0,0,1,1,1,1,1,0,1,0,1,1,1,0]},"source":[{"enumerated_by":"ConfigEnumAllOccupations","step":381}]},"382":{"cache":{},"dof":{"occ":[0,0,0,0,0,0,1,1,0,1,1,1,1,0,1,1,1,0]},"source":[{"enumerated_by":"ConfigEnumAllOccupations","step":382}]},"383":{"cache":{},"dof":{"occ":[0,0,0,0,0,0,1,1,1,1,0,0,0,1,1,1,1,0]},"source":[{"enumerated_by":"ConfigEnumAllOccupations","step":383}]},"384":{"cache":{},"dof":{"occ":[0,0,0,0,0,0,1,1,0,1,1,0,0,1,1,1,1,0]},"source":[{"enumerated_by":"ConfigEnumAllOccupations","step":384}]},"385":{"cache":{},"dof":{"occ":[0,0,0,0,0,0,1,1,1,1,1,0,0,1,1,1,1,0]},"source":[{"enumerated_by":"ConfigEnumAllOccupations","step":385}]},"386":{"cache":{},"dof":{"occ":[0,0,0,0,0,0,1,1,0,1,0,1,0,1,1,1,1,0]},"source":[{"enumerated_by":"ConfigEnumAllOccupations","step":386}]},"387":{"cache":{},"dof":{"occ":[0,0,0,0,0,0,1,1,0,1,1,1,0,1,1,1,1,0]},"source":[{"enumerated_by":"ConfigEnumAllOccupations","step":387}]},"388":{"cache":{},"dof":{"occ":[0,0,0,0,0,0,1,1,1,1,1,0,1,1,1,1,1,0]},"source":[{"enumerated_by":"ConfigEnumAllOccupations","step":388}]},"389":{"cache":{},"dof":{"occ":[0,0,0,0,0,0,1,1,1,1,1,1,1,1,1,1,1,0]},"source":[{"enumerated_by":"ConfigEnumAllOccupations","step":389}]},"39":{"cache":{},"dof":{"occ":[0,0,0,0,0,0,1,1,1,1,1,1,1,0,0,0,0,0]},"source":[{"enumerated_by":"ConfigEnumAllOccupations","step":39}]},"390":{"cache":{},"dof":{"occ":[0,0,0,0,0,0,1,0,0,0,0,0,0,0,0,0,0,1]},"source":[{"enumerated_by":"ConfigEnumAllOccupations","step":390}]},"391":{"cache":{},"dof":{"occ":[0,0,0,0,0,0,1,1,0,0,0,0,0,0,0,0,0,1]},"source":[{"enumerated_by":"ConfigEnumAllOccupations","step":391}]},"392":{"cache":{},"dof":{"occ":[0,0,0,0,0,0,0,0,0,1,0,0,0,0,0,0,0,1]},"source":[{"enumerated_by":"ConfigEnumAllOccupations","step":392}]},"393":{"cache":{},"dof":{"occ":[0,0,0,0,0,0,1,0,0,1,0,0,0,0,0,0,0,1]},"source":[{"enumerated_by":"ConfigEnumAllOccupations","step":393}]},"394":{"cache":{},"dof":{"occ":[0,0,0,0,0,0,1,1,0,1,0,0,0,0,0,0,0,1]},"source":[{"enumerated_by":"ConfigEnumAllOccupations","step":394}]},"395":{"cache":{},"dof":{"occ":[0,0,0,0,0,0,1,1,1,1,0,0,0,0,0,0,0,1]},"source":[{"enumerated_by":"ConfigEnumAllOccupations","step":395}]},"396":{"cache":{},"dof":{"occ":[0,0,0,0,0,0,1,0,0,0,1,0,0,0,0,0,0,1]},"source":[{"enumerated_by":"ConfigEnumAllOccupations","step":396}]},"397":{"cache":{},"dof":{"occ":[0,0,0,0,0,0,1,1,0,0,1,0,0,0,0,0,0,1]},"source":[{"enumerated_by":"ConfigEnumAllOccupations","step":397}]},"398":{"cache":{},"dof":{"occ":[0,0,0,0,0,0,0,0,0,1,1,0,0,0,0,0,0,1]},"source":[{"enumerated_by":"ConfigEnumAllOccupations","step":398}]},"399":{"cache":{},"dof":{"occ":[0,0,0,0,0,0,1,0,0,1,1,0,0,0,0,0,0,1]},"source":[{"enumerated_by":"ConfigEnumAllOccupations","step":399}]},"4":{"cache":{},"dof":{"occ":[0,0,0,0,0,0,1,1,0,1,0,0,0,0,0,0,0,0]},"source":[{"enumerated_by":"ConfigEnumAllOccupations","step":4}]},"40":{"cache":{},"dof":{"occ":[0,0,0,0,0,0,1,0,0,0,0,0,0,1,0,0,0,0]},"source":[{"enumerated_by":"ConfigEnumAllOccupations","step":40}]},"400":{"cache":{},"dof":{"occ":[0,0,0,0,0,0,1,1,0,1,1,0,0,0,0,0,0,1]},"source":[{"enumerated_by":"ConfigEnumAllOccupations","step":400}]},"401":{"cache":{},"dof":{"occ":[0,0,0,0,0,0,1,1,1,1,1,0,0,0,0,0,0,1]},"source":[{"enumerated_by":"ConfigEnumAllOccupations","step":401}]},"402":{"cache":{},"dof":{"occ":[0,0,0,0,0,0,1,0,0,0,0,1,0,0,0,0,0,1]},"source":[{"enumerated_by":"ConfigEnumAllOccupations","step":402}]},"403":{"cache":{},"dof":{"occ":[0,0,0,0,0,0,1,1,0,0,0,1,0,0,0,0,0,1]},"source":[{"enumerated_by":"ConfigEnumAllOccupations","step":403}]},"404":{"cache":{},"dof":{"occ":[0,0,0,0,0,0,1,0,0,1,0,1,0,0,0,0,0,1]},"source":[{"enumerated_by":"ConfigEnumAllOccupations","step":404}]},"405":{"cache":{},"dof":{"occ":[0,0,0,0,0,0,1,1,0,1,0,1,0,0,0,0,0,1]},"source":[{"enumerated_by":"ConfigEnumAllOccupations","step":405}]},"406":{"cache":{},"dof":{"occ":[0,0,0,0,0,0,1,0,0,0,1,1,0,0,0,0,0,1]},"source":[{"enumerated_by":"ConfigEnumAllOccupations","step":406}]},"407":{"cache":{},"dof":{"occ":[0,0,0,0,0,0,1,1,0,0,1,1,0,0,0,0,0,1]},"source":[{"enumerated_by":"ConfigEnumAllOccupations","step":407}]},"408":{"cache":{},"dof":{"occ":[0,0,0,0,0,0,1,0,0,1,1,1,0,0,0,0,0,1]},"source":[{"enumerated_by":"ConfigEnumAllOccupations","step":408}]},"409":{"cache":{},"dof":{"occ":[0,0,0,0,0,0,1,1,0,1,1,1,0,0,0,0,0,1]},"source":[{"enumerated_by":"ConfigEnumAllOccupations","step":409}]},"41":{"cache":{},"dof":{"occ":[0,0,0,0,0,0,1,1,0,0,0,0,0,1,0,0,0,0]},"source":[{"enumerated_by":"ConfigEnumAllOccupations","step":41}]},"410":{"cache":{},"dof":{"occ":[0,0,0,0,0,0,1,1,0,0,0,0,1,0,0,0,0,1]},"source":[{"enumerated_by":"ConfigEnumAllOccupations","step":410}]},"411":{"cache":{},"dof":{"occ":[0,0,0,0,0,0,1,1,1,0,0,0,1,0,0,0,0,1]},"source":[{"enumerated_by":"ConfigEnumAllOccupations","step":411}]},"412":{"cache":{},"dof":{"occ":[0,0,0,0,0,0,1,0,0,1,0,0,1,0,0,0,0,1]},"source":[{"enumerated_by":"ConfigEnumAllOccupations","step":412}]},"413":{"cache":{},"dof":{"occ":[0,0,0,0,0,0,1,1,0,1,0,0,1,0,0,0,0,1]},"source":[{"enumerated_by":"ConfigEnumAllOccupations","step":413}]},"414":{"cache":{},"dof":{"occ":[0,0,0,0,0,0,1,1,1,1,0,0,1,0,0,0,0,1]},"source":[{"enumerated_by":"ConfigEnumAllOccupations","step":414}]},"415":{"cache":{},"dof":{"occ":[0,0,0,0,0,0,1,0,0,0,1,0,1,0,0,0,0,1]},"source":[{"enumerated_by":"ConfigEnumAllOccupations","step":415}]},"416":{"cache":{},"dof":{"occ":[0,0,0,0,0,0,1,1,0,0,1,0,1,0,0,0,0,1]},"source":[{"enumerated_by":"ConfigEnumAllOccupations","step":416}]},"417":{"cache":{},"dof":{"occ":[0,0,0,0,0,0,1,0,0,1,1,0,1,0,0,0,0,1]},"source":[{"enumerated_by":"ConfigEnumAllOccupations","step":417}]},"418":{"cache":{},"dof":{"occ":[0,0,0,0,0,0,1,1,0,1,1,0,1,0,0,0,0,1]},"source":[{"enumerated_by":"ConfigEnumAllOccupations","step":418}]},"419":{"cache":{},"dof":{"occ":[0,0,0,0,0,0,1,1,1,1,1,0,1,0,0,0,0,1]},"source":[{"enumerated_by":"ConfigEnumAllOccupations","step":419}]},"42":{"cache":{},"dof":{"occ":[0,0,0,0,0,0,1,0,0,1,0,0,0,1,0,0,0,0]},"source":[{"enumerated_by":"ConfigEnumAllOccupations","step":42}]},"420":{"cache":{},"dof":{"occ":[0,0,0,0,0,0,1,0,0,0,0,1,1,0,0,0,0,1]},"source":[{"enumerated_by":"ConfigEnumAllOccupations","step":420}]},"421":{"cache":{},"dof":{"occ":[0,0,0,0,0,0,1,1,0,0,0,1,1,0,0,0,0,1]},"source":[{"enumerated_by":"ConfigEnumAllOccupations","step":421}]},"422":{"cache":{},"dof":{"occ":[0,0,0,0,0,0,1,0,0,1,0,1,1,0,0,0,0,1]},"source":[{"enumerated_by":"ConfigEnumAllOccupations","step":422}]},"423":{"cache":{},"dof":{"occ":[0,0,0,0,0,0,1,1,0,1,0,1,1,0,0,0,0,1]},"source":[{"enumerated_by":"ConfigEnumAllOccupations","step":423}]},"424":{"cache":{},"dof":{"occ":[0,0,0,0,0,0,1,0,0,0,1,1,1,0,0,0,0,1]},"source":[{"enumerated_by":"ConfigEnumAllOccupations","step":424}]},"425":{"cache":{},"dof":{"occ":[0,0,0,0,0,0,1,1,0,0,1,1,1,0,0,0,0,1]},"source":[{"enumerated_by":"ConfigEnumAllOccupations","step":425}]},"426":{"cache":{},"dof":{"occ":[0,0,0,0,0,0,1,0,0,1,1,1,1,0,0,0,0,1]},"source":[{"enumerated_by":"ConfigEnumAllOccupations","step":426}]},"427":{"cache":{},"dof":{"occ":[0,0,0,0,0,0,1,1,0,1,1,1,1,0,0,0,0,1]},"source":[{"enumerated_by":"ConfigEnumAllOccupations","step":427}]},"428":{"cache":{},"dof":{"occ":[0,0,0,0,0,0,1,1,1,1,1,1,1,0,0,0,0,1]},"source":[{"enumerated_by":"ConfigEnumAllOccupations","step":428}]},"429":{"cache":{},"dof":{"occ":[0,0,0,0,0,0,1,1,0,0,0,0,0,1,0,0,0,1]},"source":[{"enumerated_by":"ConfigEnumAllOccupations","step":429}]},"43":{"cache":{},"dof":{"occ":[0,0,0,0,0,0,1,1,0,1,0,0,0,1,0,0,0,0]},"source":[{"enumerated_by":"ConfigEnumAllOccupations","step":43}]},"430":{"cache":{},"dof":{"occ":[0,0,0,0,0,0,1,0,0,1,0,0,0,1,0,0,0,1]},"source":[{"enumerated_by":"ConfigEnumAllOccupations","step":430}]},"431":{"cache":{},"dof":{"occ":[0,0,0,0,0,0,1,1,0,1,0,0,0,1,0,0,0,1]},"source":[{"enumerated_by":"ConfigEnumAllOccupations","step":431}]},"432":{"cache":{},"dof":{"occ":[0,0,0,0,0,0,1,1,1,1,0,0,0,1,0,0,0,1]},"source":[{"enumerated_by":"ConfigEnumAllOccupations","step":432}]},"433":{"cache":{},"dof":{"occ":[0,0,0,0,0,0,1,1,0,0,1,0,0,1,0,0,0,1]},"source":[{"enumerated_by":"ConfigEnumAllOccupations","step":433}]},"434":{"cache":{},"dof":{"occ":[0,0,0,0,0,0,1,0,0,1,1,0,0,1,0,0,0,1]},"source":[{"enumerated_by":"ConfigEnumAllOccupations","step":434}]},"435":{"cache":{},"dof":{"occ":[0,0,0,0,0,0,1,1,0,1,1,0,0,1,0,0,0,1]},"source":[{"enumerated_by":"ConfigEnumAllOccupations","step":435}]},"436":{"cache":{},"dof":{"occ":[0,0,0,0,0,0,1,1,1,1,1,0,0,1,0,0,0,1]},"source":[{"enumerated_by":"ConfigEnumAllOccupations","step":436}]},"437":{"cache":{},"dof":{"occ":[0,0,0,0,0,0,1,1,0,0,0,1,0,1,0,0,0,1]},"source":[{"enumerated_by":"ConfigEnumAllOccupations","step":437}]},"438":{"cache":{},"dof":{"occ":[0,0,0,0,0,0,1,0,0,1,0,1,0,1,0,0,0,1]},"source":[{"enumerated_by":"ConfigEnumAllOccupations","step":438}]},"439":{"cache":{},"dof":{"occ":[0,0,0,0,0,0,1,1,0,1,0,1,0,1,0,0,0,1]},"source":[{"enumerated_by":"ConfigEnumAllOccupations","step":439}]},"44":{"cache":{},"dof":{"occ":[0,0,0,0,0,0,1,1,1,1,0,0,0,1,0,0,0,0]},"source":[{"enumerated_by":"ConfigEnumAllOccupations","step":44}]},"440":{"cache":{},"dof":{"occ":[0,0,0,0,0,0,1,1,0,0,1,1,0,1,0,0,0,1]},"source":[{"enumerated_by":"ConfigEnumAllOccupations","step":440}]},"441":{"cache":{},"dof":{"occ":[0,0,0,0,0,0,1,0,0,1,1,1,0,1,0,0,0,1]},"source":[{"enumerated_by":"ConfigEnumAllOccupations","step":441}]},"442":{"cache":{},"dof":{"occ":[0,0,0,0,0,0,1,1,0,1,1,1,0,1,0,0,0,1]},"source":[{"enumerated_by":"ConfigEnumAllOccupations","step":442}]},"443":{"cache":{},"dof":{"occ":[0,0,0,0,0,0,1,1,1,0,0,0,1,1,0,0,0,1]},"source":[{"enumerated_by":"ConfigEnumAllOccupations","step":443}]},"444":{"cache":{},"dof":{"occ":[0,0,0,0,0,0,1,1,0,1,0,0,1,1,0,0,0,1]},"source":[{"enumerated_by":"ConfigEnumAllOccupations","step":444}]},"445":{"cache":{},"dof":{"occ":[0,0,0,0,0,0,1,1,1,1,0,0,1,1,0,0,0,1]},"source":[{"enumerated_by":"ConfigEnumAllOccupations","step":445}]},"446":{"cache":{},"dof":{"occ":[0,0,0,0,0,0,1,1,0,1,1,0,1,1,0,0,0,1]},"source":[{"enumerated_by":"ConfigEnumAllOccupations","step":446}]},"447":{"cache":{},"dof":{"occ":[0,0,0,0,0,0,1,1,1,1,1,0,1,1,0,0,0,1]},"source":[{"enumerated_by":"ConfigEnumAllOccupations","step":447}]},"448":{"cache":{},"dof":{"occ":[0,0,0,0,0,0,1,1,0,1,0,1,1,1,0,0,0,1]},"source":[{"enumerated_by":"ConfigEnumAllOccupations","step":448}]},"449":{"cache":{},"dof":{"occ":[0,0,0,0,0,0,1,1,0,1,1,1,1,1,0,0,0,1]},"source":[{"enumerated_by":"ConfigEnumAllOccupations","step":449}]},"45":{"cache":{},"dof":{"occ":[0,0,0,0,0,0,1,0,0,0,1,0,0,1,0,0,0,0]},"source":[{"enumerated_by":"ConfigEnumAllOccupations","step":45}]},"450":{"cache":{},"dof":{"occ":[0,0,0,0,0,0,1,1,1,1,1,1,1,1,0,0,0,1]},"source":[{"enumerated_by":"ConfigEnumAllOccupations","step":450}]},"451":{"cache":{},"dof":{"occ":[0,0,0,0,0,0,1,1,0,0,0,0,0,0,1,0,0,1]},"source":[{"enumerated_by":"ConfigEnumAllOccupations","step":451}]},"452":{"cache":{},"dof":{"occ":[0,0,0,0,0,0,1,0,0,1,0,0,0,0,1,0,0,1]},"source":[{"enumerated_by":"ConfigEnumAllOccupations","step":452}]},"453":{"cache":{},"dof":{"occ":[0,0,0,0,0,0,1,1,0,1,0,0,0,0,1,0,0,1]},"source":[{"enumerated_by":"ConfigEnumAllOccupations","step":453}]},"454":{"cache":{},"dof":{"occ":[0,0,0,0,0,0,1,1,1,1,0,0,0,0,1,0,0,1]},"source":[{"enumerated_by":"ConfigEnumAllOccupations","step":454}]},"455":{"cache":{},"dof":{"occ":[0,0,0,0,0,0,1,0,0,0,1,0,0,0,1,0,0,1]},"source":[{"enumerated_by":"ConfigEnumAllOccupations","step":455}]},"456":{"cache":{},"dof":{"occ":[0,0,0,0,0,0,1,1,0,0,1,0,0,0,1,0,0,1]},"source":[{"enumerated_by":"ConfigEnumAllOccupations","step":456}]},"457":{"cache":{},"dof":{"occ":[0,0,0,0,0,0,1,0,0,1,1,0,0,0,1,0,0,1]},"source":[{"enumerated_by":"ConfigEnumAllOccupations","step":457}]},"458":{"cache":{},"dof":{"occ":[0,0,0,0,0,0,1,1,0,1,1,0,0,0,1,0,0,1]},"source":[{"enumerated_by":"ConfigEnumAllOccupations","step":458}]},"459":{"cache":{},"dof":{"occ":[0,0,0,0,0,0,1,1,1,1,1,0,0,0,1,0,0,1]},"source":[{"enumerated_by":"ConfigEnumAllOccupations","step":459}]},"46":{"cache":{},"dof":{"occ":[0,0,0,0,0,0,1,1,0,0,1,0,0,1,0,0,0,0]},"source":[{"enumerated_by":"ConfigEnumAllOccupations","step":46}]},"460":{"cache":{},"dof":{"occ":[0,0,0,0,0,0,1,1,0,0,0,1,0,0,1,0,0,1]},"source":[{"enumerated_by":"ConfigEnumAllOccupations","step":460}]},"461":{"cache":{},"dof":{"occ":[0,0,0,0,0,0,1,0,0,1,0,1,0,0,1,0,0,1]},"source":[{"enumerated_by":"ConfigEnumAllOccupations","step":461}]},"462":{"cache":{},"dof":{"occ":[0,0,0,0,0,0,1,1,0,1,0,1,0,0,1,0,0,1]},"source":[{"enumerated_by":"ConfigEnumAllOccupations","step":462}]},"463":{"cache":{},"dof":{"occ":[0,0,0,0,0,0,1,0,0,0,1,1,0,0,1,0,0,1]},"source":[{"enumerated_by":"ConfigEnumAllOccupations","step":463}]},"464":{"cache":{},"dof":{"occ":[0,0,0,0,0,0,1,1,0,0,1,1,0,0,1,0,0,1]},"source":[{"enumerated_by":"ConfigEnumAllOccupations","step":464}]},"465":{"cache":{},"dof":{"occ":[0,0,0,0,0,0,1,0,0,1,1,1,0,0,1,0,0,1]},"source":[{"enumerated_by":"ConfigEnumAllOccupations","step":465}]},"466":{"cache":{},"dof":{"occ":[0,0,0,0,0,0,1,1,0,1,1,1,0,0,1,0,0,1]},"source":[{"enumerated_by":"ConfigEnumAllOccupations","step":466}]},"467":{"cache":{},"dof":{"occ":[0,0,0,0,0,0,1,1,0,1,0,0,1,0,1,0,0,1]},"source":[{"enumerated_by":"ConfigEnumAllOccupations","step":467}]},"468":{"cache":{},"dof":{"occ":[0,0,0,0,0,0,1,1,1,1,0,0,1,0,1,0,0,1]},"source":[{"enumerated_by":"ConfigEnumAllOccupations","step":468}]},"469":{"cache":{},"dof":{"occ":[0,0,0,0,0,0,1,1,0,0,1,0,1,0,1,0,0,1]},"source":[{"enumerated_by":"ConfigEnumAllOccupations","step":469}]},"47":{"cache":{},"dof":{"occ":[0,0,0,0,0,0,1,0,0,1,1,0,0,1,0,0,0,0]},"source":[{"enumerated_by":"ConfigEnumAllOccupations","step":47}]},"470":{"cache":{},"dof":{"occ":[0,0,0,0,0,0,1,1,0,1,1,0,1,0,1,0,0,1]},"source":[{"enumerated_by":"ConfigEnumAllOccupations","step":470}]},"471":{"cache":{},"dof":{"occ":[0,0,0,0,0,0,1,1,1,1,1,0,1,0,1,0,0,1]},"source":[{"enumerated_by":"ConfigEnumAllOccupations","step":471}]},"472":{"cache":{},"dof":{"occ":[0,0,0,0,0,0,1,1,0,0,0,1,1,0,1,0,0,1]},"source":[{"enumerated_by":"ConfigEnumAllOccupations","step":472}]},"473":{"cache":{},"dof":{"occ":[0,0,0,0,0,0,1,1,0,1,0,1,1,0,1,0,0,1]},"source":[{"enumerated_by":"ConfigEnumAllOccupations","step":473}]},"474":{"cache":{},"dof":{"occ":[0,0,0,0,0,0,1,1,0,0,1,1,1,0,1,0,0,1]},"source":[{"enumerated_by":"ConfigEnumAllOccupations","step":474}]},"475":{"cache":{},"dof":{"occ":[0,0,0,0,0,0,1,1,0,1,1,1,1,0,1,0,0,1]},"source":[{"enumerated_by":"ConfigEnumAllOccupations","step":475}]},"476":{"cache":{},"dof":{"occ":[0,0,0,0,0,0,1,1,0,1,0,0,0,1,1,0,0,1]},"source":[{"enumerated_by":"ConfigEnumAllOccupations","step":476}]},"477":{"cache":{},"dof":{"occ":[0,0,0,0,0,0,1,1,1,1,0,0,0,1,1,0,0,1]},"source":[{"enumerated_by":"ConfigEnumAllOccupations","step":477}]},"478":{"cache":{},"dof":{"occ":[0,0,0,0,0,0,1,1,0,0,1,0,0,1,1,0,0,1]},"source":[{"enumerated_by":"ConfigEnumAllOccupations","step":478}]},"479":{"cache":{},"dof":{"occ":[0,0,0,0,0,0,1,1,0,1,1,0,0,1,1,0,0,1]},"source":[{"enumerated_by":"ConfigEnumAllOccupations","step":479}]},"48":{"cache":{},"dof":{"occ":[0,0,0,0,0,0,1,1,0,1,1,0,0,1,0,0,0,0]},"source":[{"enumerated_by":"ConfigEnumAllOccupations","step":48}]},"480":{"cache":{},"dof":{"occ":[0,0,0,0,0,0,1,1,1,1,1,0,0,1,1,0,0,1]},"source":[{"enumerated_by":"ConfigEnumAllOccupations","step":480}]},"481":{"cache":{},"dof":{"occ":[0,0,0,0,0,0,1,1,0,1,0,1,0,1,1,0,0,1]},"source":[{"enumerated_by":"ConfigEnumAllOccupations","step":481}]},"482":{"cache":{},"dof":{"occ":[0,0,0,0,0,0,1,1,0,0,1,1,0,1,1,0,0,1]},"source":[{"enumerated_by":"ConfigEnumAllOccupations","step":482}]},"483":{"cache":{},"dof":{"occ":[0,0,0,0,0,0,1,1,0,1,1,1,0,1,1,0,0,1]},"source":[{"enumerated_by":"ConfigEnumAllOccupations","step":483}]},"484":{"cache":{},"dof":{"occ":[0,0,0,0,0,0,1,1,1,1,0,0,1,1,1,0,0,1]},"source":[{"enumerated_by":"ConfigEnumAllOccupations","step":484}]},"485":{"cache":{},"dof":{"occ":[0,0,0,0,0,0,1,1,1,1,1,0,1,1,1,0,0,1]},"source":[{"enumerated_by":"ConfigEnumAllOccupations","step":485}]},"486":{"cache":{},"dof":{"occ":[0,0,0,0,0,0,1,0,0,0,0,0,0,0,0,1,0,1]},"source":[{"enumerated_by":"ConfigEnumAllOccupations","step":486}]},"487":{"cache":{},"dof":{"occ":[0,0,0,0,0,0,1,1,0,0,0,0,0,0,0,1,0,1]},"source":[{"enumerated_by":"ConfigEnumAllOccupations","step":487}]},"488":{"cache":{},"dof":{"occ":[0,0,0,0,0,0,1,0,0,1,0,0,0,0,0,1,0,1]},"source":[{"enumerated_by":"ConfigEnumAllOccupations","step":488}]},"489":{"cache":{},"dof":{"occ":[0,0,0,0,0,0,1,1,0,1,0,0,0,0,0,1,0,1]},"source":[{"enumerated_by":"ConfigEnumAllOccupations","step":489}]},"49":{"cache":{},"dof":{"occ":[0,0,0,0,0,0,1,1,1,1,1,0,0,1,0,0,0,0]},"source":[{"enumerated_by":"ConfigEnumAllOccupations","step":49}]},"490":{"cache":{},"dof":{"occ":[0,0,0,0,0,0,1,1,1,1,0,0,0,0,0,1,0,1]},"source":[{"enumerated_by":"ConfigEnumAllOccupations","step":490}]},"491":{"cache":{},"dof":{"occ":[0,0,0,0,0,0,1,0,0,0,1,0,0,0,0,1,0,1]},"source":[{"enumerated_by":"ConfigEnumAllOccupations","step":491}]},"492":{"cache":{},"dof":{"occ":[0,0,0,0,0,0,1,1,0,0,1,0,0,0,0,1,0,1]},"source":[{"enumerated_by":"ConfigEnumAllOccupations","step":492}]},"493":{"cache":{},"dof":{"occ":[0,0,0,0,0,0,0,0,0,1,1,0,0,0,0,1,0,1]},"source":[{"enumerated_by":"ConfigEnumAllOccupations","step":493}]},"494":{"cache":{},"dof":{"occ":[0,0,0,0,0,0,1,0,0,1,1,0,0,0,0,1,0,1]},"source":[{"enumerated_by":"ConfigEnumAllOccupations","step":494}]},"495":{"cache":{},"dof":{"occ":[0,0,0,0,0,0,1,1,0,1,1,0,0,0,0,1,0,1]},"source":[{"enumerated_by":"ConfigEnumAllOccupations","step":495}]},"496":{"cache":{},"dof":{"occ":[0,0,0,0,0,0,1,1,1,1,1,0,0,0,0,1,0,1]},"source":[{"enumerated_by":"ConfigEnumAllOccupations","step":496}]},"497":{"cache":{},"dof":{"occ":[0,0,0,0,0,0,1,0,0,0,0,1,0,0,0,1,0,1]},"source":[{"enumerated_by":"ConfigEnumAllOccupations","step":497}]},"498":{"cache":{},"dof":{"occ":[0,0,0,0,0,0,1,1,0,0,0,1,0,0,0,1,0,1]},"source":[{"enumerated_by":"ConfigEnumAllOccupations","step":498}]},"499":{"cache":{},"dof":{"occ":[0,0,0,0,0,0,1,0,0,1,0,1,0,0,0,1,0,1]},"source":[{"enumerated_by":"ConfigEnumAllOccupations","step":499}]},"5":{"cache":{},"dof":{"occ":[0,0,0,0,0,0,1,1,1,1,0,0,0,0,0,0,0,0]},"source":[{"enumerated_by":"ConfigEnumAllOccupations","step":5}]},"50":{"cache":{},"dof":{"occ":[0,0,0,0,0,0,1,0,0,0,0,1,0,1,0,0,0,0]},"source":[{"enumerated_by":"ConfigEnumAllOccupations","step":50}]},"500":{"cache":{},"dof":{"occ":[0,0,0,0,0,0,1,1,0,1,0,1,0,0,0,1,0,1]},"source":[{"enumerated_by":"ConfigEnumAllOccupations","step":500}]},"501":{"cache":{},"dof":{"occ":[0,0,0,0,0,0,1,0,0,0,1,1,0,0,0,1,0,1]},"source":[{"enumerated_by":"ConfigEnumAllOccupations","step":501}]},"502":{"cache":{},"dof":{"occ":[0,0,0,0,0,0,1,1,0,0,1,1,0,0,0,1,0,1]},"source":[{"enumerated_by":"ConfigEnumAllOccupations","step":502}]},"503":{"cache":{},"dof":{"occ":[0,0,0,0,0,0,1,0,0,1,1,1,0,0,0,1,0,1]},"source":[{"enumerated_by":"ConfigEnumAllOccupations","step":503}]},"504":{"cache":{},"dof":{"occ":[0,0,0,0,0,0,1,1,0,1,1,1,0,0,0,1,0,1]},"source":[{"enumerated_by":"ConfigEnumAllOccupations","step":504}]},"505":{"cache":{},"dof":{"occ":[0,0,0,0,0,0,1,1,0,0,0,0,1,0,0,1,0,1]},"source":[{"enumerated_by":"ConfigEnumAllOccupations","step":505}]},"506":{"cache":{},"dof":{"occ":[0,0,0,0,0,0,1,1,1,0,0,0,1,0,0,1,0,1]},"source":[{"enumerated_by":"ConfigEnumAllOccupations","step":506}]},"507":{"cache":{},"dof":{"occ":[0,0,0,0,0,0,1,0,0,1,0,0,1,0,0,1,0,1]},"source":[{"enumerated_by":"ConfigEnumAllOccupations","step":507}]},"508":{"cache":{},"dof":{"occ":[0,0,0,0,0,0,1,1,0,1,0,0,1,0,0,1,0,1]},"source":[{"enumerated_by":"ConfigEnumAllOccupations","step":508}]},"509":{"cache":{},"dof":{"occ":[0,0,0,0,0,0,1,1,1,1,0,0,1,0,0,1,0,1]},"source":[{"enumerated_by":"ConfigEnumAllOccupations","step":509}]},"51":{"cache":{},"dof":{"occ":[0,0,0,0,0,0,1,1,0,0,0,1,0,1,0,0,0,0]},"source":[{"enumerated_by":"ConfigEnumAllOccupations","step":51}]},"510":{"cache":{},"dof":{"occ":[0,0,0,0,0,0,1,1,0,0,1,0,1,0,0,1,0,1]},"source":[{"enumerated_by":"ConfigEnumAllOccupations","step":510}]},"511":{"cache":{},"dof":{"occ":[0,0,0,0,0,0,1,0,0,1,1,0,1,0,0,1,0,1]},"source":[{"enumerated_by":"ConfigEnumAllOccupations","step":511}]},"512":{"cache":{},"dof":{"occ":[0,0,0,0,0,0,1,1,0,1,1,0,1,0,0,1,0,1]},"source":[{"enumerated_by":"ConfigEnumAllOccupations","step":512}]},"513":{"cache":{},"dof":{"occ":[0,0,0,0,0,0,1,1,1,1,1,0,1,0,0,1,0,1]},"source":[{"enumerated_by":"ConfigEnumAllOccupations","step":513}]},"514":{"cache":{},"dof":{"occ":[0,0,0,0,0,0,1,1,0,0,0,1,1,0,0,1,0,1]},"source":[{"enumerated_by":"ConfigEnumAllOccupations","step":514}]},"515":{"cache":{},"dof":{"occ":[0,0,0,0,0,0,1,0,0,1,0,1,1,0,0,1,0,1]},"source":[{"enumerated_by":"ConfigEnumAllOccupations","step":515}]},"516":{"cache":{},"dof":{"occ":[0,0,0,0,0,0,1,1,0,1,0,1,1,0,0,1,0,1]},"source":[{"enumerated_by":"ConfigEnumAllOccupations","step":516}]},"517":{"cache":{},"dof":{"occ":[0,0,0,0,0,0,1,0,0,0,1,1,1,0,0,1,0,1]},"source":[{"enumerated_by":"ConfigEnumAllOccupations","step":517}]},"518":{"cache":{},"dof":{"occ":[0,0,0,0,0,0,1,1,0,0,1,1,1,0,0,1,0,1]},"source":[{"enumerated_by":"ConfigEnumAllOccupations","step":518}]},"519":{"cache":{},"dof":{"occ":[0,0,0,0,0,0,1,0,0,1,1,1,1,0,0,1,0,1]},"source":[{"enumerated_by":"ConfigEnumAllOccupations","step":519}]},"52":{"cache":{},"dof":{"occ":[0,0,0,0,0,0,1,0,0,1,0,1,0,1,0,0,0,0]},"source":[{"enumerated_by":"ConfigEnumAllOccupations","step":52}]},"520":{"cache":{},"dof":{"occ":[0,0,0,0,0,0,1,1,0,1,1,1,1,0,0,1,0,1]},"source":[{"enumerated_by":"ConfigEnumAllOccupations","step":520}]},"521":{"cache":{},"dof":{"occ":[0,0,0,0,0,0,1,1,1,1,1,1,1,0,0,1,0,1]},"source":[{"enumerated_by":"ConfigEnumAllOccupations","step":521}]},"522":{"cache":{},"dof":{"occ":[0,0,0,0,0,0,1,1,0,0,0,0,0,1,0,1,0,1]},"source":[{"enumerated_by":"ConfigEnumAllOccupations","step":522}]},"523":{"cache":{},"dof":{"occ":[0,0,0,0,0,0,1,1,0,1,0,0,0,1,0,1,0,1]},"source":[{"enumerated_by":"ConfigEnumAllOccupations","step":523}]},"524":{"cache":{},"dof":{"occ":[0,0,0,0,0,0,1,1,1,1,0,0,0,1,0,1,0,1]},"source":[{"enumerated_by":"ConfigEnumAllOccupations","step":524}]},"525":{"cache":{},"dof":{"occ":[0,0,0,0,0,0,1,1,0,0,1,0,0,1,0,1,0,1]},"source":[{"enumerated_by":"ConfigEnumAllOccupations","step":525}]},"526":{"cache":{},"dof":{"occ":[0,0,0,0,0,0,1,0,0,1,1,0,0,1,0,1,0,1]},"source":[{"enumerated_by":"ConfigEnumAllOccupations","step":526}]},"527":{"cache":{},"dof":{"occ":[0,0,0,0,0,0,1,1,0,1,1,0,0,1,0,1,0,1]},"source":[{"enumerated_by":"ConfigEnumAllOccupations","step":527}]},"528":{"cache":{},"dof":{"occ":[0,0,0,0,0,0,1,1,1,1,1,0,0,1,0,1,0,1]},"source":[{"enumerated_by":"ConfigEnumAllOccupations","step":528}]},"529":{"cache":{},"dof":{"occ":[0,0,0,0,0,0,1,1,0,0,0,1,0,1,0,1,0,1]},"source":[{"enumerated_by":"ConfigEnumAllOccupations","step":529}]},"53":{"cache":{},"dof":{"occ":[0,0,0,0,0,0,1,1,0,1,0,1,0,1,0,0,0,0]},"source":[{"enumerated_by":"ConfigEnumAllOccupations","step":53}]},"530":{"cache":{},"dof":{"occ":[0,0,0,0,0,0,1,0,0,1,0,1,0,1,0,1,0,1]},"source":[{"enumerated_by":"ConfigEnumAllOccupations","step":530}]},"531":{"cache":{},"dof":{"occ":[0,0,0,0,0,0,1,1,0,1,0,1,0,1,0,1,0,1]},"source":[{"enumerated_by":"ConfigEnumAllOccupations","step":531}]},"532":{"cache":{},"dof":{"occ":[0,0,0,0,0,0,1,1,0,0,1,1,0,1,0,1,0,1]},"source":[{"enumerated_by":"ConfigEnumAllOccupations","step":532}]},"533":{"cache":{},"dof":{"occ":[0,0,0,0,0,0,1,0,0,1,1,1,0,1,0,1,0,1]},"source":[{"enumerated_by":"ConfigEnumAllOccupations","step":533}]},"534":{"cache":{},"dof":{"occ":[0,0,0,0,0,0,1,1,0,1,1,1,0,1,0,1,0,1]},"source":[{"enumerated_by":"ConfigEnumAllOccupations","step":534}]},"535":{"cache":{},"dof":{"occ":[0,0,0,0,0,0,1,1,1,0,0,0,1,1,0,1,0,1]},"source":[{"enumerated_by":"ConfigEnumAllOccupations","step":535}]},"536":{"cache":{},"dof":{"occ":[0,0,0,0,0,0,1,1,1,1,0,0,1,1,0,1,0,1]},"source":[{"enumerated_by":"ConfigEnumAllOccupations","step":536}]},"537":{"cache":{},"dof":{"occ":[0,0,0,0,0,0,1,1,0,1,1,0,1,1,0,1,0,1]},"source":[{"enumerated_by":"ConfigEnumAllOccupations","step":537}]},"538":{"cache":{},"dof":{"occ":[0,0,0,0,0,0,1,1,1,1,1,0,1,1,0,1,0,1]},"source":[{"enumerated_by":"ConfigEnumAllOccupations","step":538}]},"539":{"cache":{},"dof":{"occ":[0,0,0,0,0,0,1,1,0,1,0,1,1,1,0,1,0,1]},"source":[{"enumerated_by":"ConfigEnumAllOccupations","step":539}]},"54":{"cache":{},"dof":{"occ":[0,0,0,0,0,0,1,0,0,0,1,1,0,1,0,0,0,0]},"source":[{"enumerated_by":"ConfigEnumAllOccupations","step":54}]},"540":{"cache":{},"dof":{"occ":[0,0,0,0,0,0,1,1,0,1,1,1,1,1,0,1,0,1]},"source":[{"enumerated_by":"ConfigEnumAllOccupations","step":540}]},"541":{"cache":{},"dof":{"occ":[0,0,0,0,0,0,1,1,1,1,1,1,1,1,0,1,0,1]},"source":[{"enumerated_by":"ConfigEnumAllOccupations","step":541}]},"542":{"cache":{},"dof":{"occ":[0,0,0,0,0,0,1,1,0,0,0,0,0,0,1,1,0,1]},"source":[{"enumerated_by":"ConfigEnumAllOccupations","step":542}]},"543":{"cache":{},"dof":{"occ":[0,0,0,0,0,0,1,1,0,1,0,0,0,0,1,1,0,1]},"source":[{"enumerated_by":"ConfigEnumAllOccupations","step":543}]},"544":{"cache":{},"dof":{"occ":[0,0,0,0,0,0,1,1,1,1,0,0,0,0,1,1,0,1]},"source":[{"enumerated_by":"ConfigEnumAllOccupations","step":544}]},"545":{"cache":{},"dof":{"occ":[0,0,0,0,0,0,1,1,0,0,1,0,0,0,1,1,0,1]},"source":[{"enumerated_by":"ConfigEnumAllOccupations","step":545}]},"546":{"cache":{},"dof":{"occ":[0,0,0,0,0,0,1,0,0,1,1,0,0,0,1,1,0,1]},"source":[{"enumerated_by":"ConfigEnumAllOccupations","step":546}]},"547":{"cache":{},"dof":{"occ":[0,0,0,0,0,0,1,1,0,1,1,0,0,0,1,1,0,1]},"source":[{"enumerated_by":"ConfigEnumAllOccupations","step":547}]},"548":{"cache":{},"dof":{"occ":[0,0,0,0,0,0,1,1,1,1,1,0,0,0,1,1,0,1]},"source":[{"enumerated_by":"ConfigEnumAllOccupations","step":548}]},"549":{"cache":{},"dof":{"occ":[0,0,0,0,0,0,1,1,0,0,0,1,0,0,1,1,0,1]},"source":[{"enumerated_by":"ConfigEnumAllOccupations","step":549}]},"55":{"cache":{},"dof":{"occ":[0,0,0,0,0,0,1,1,0,0,1,1,0,1,0,0,0,0]},"source":[{"enumerated_by":"ConfigEnumAllOccupations","step":55}]},"550":{"cache":{},"dof":{"occ":[0,0,0,0,0,0,1,1,0,1,0,1,0,0,1,1,0,1]},"source":[{"enumerated_by":"ConfigEnumAllOccupations","step":550}]},"551":{"cache":{},"dof":{"occ":[0,0,0,0,0,0,1,1,0,0,1,1,0,0,1,1,0,1]},"source":[{"enumerated_by":"ConfigEnumAllOccupations","step":551}]},"552":{"cache":{},"dof":{"occ":[0,0,0,0,0,0,1,0,0,1,1,1,0,0,1,1,0,1]},"source":[{"enumerated_by":"ConfigEnumAllOccupations","step":552}]},"553":{"cache":{},"dof":{"occ":[0,0,0,0,0,0,1,1,0,1,1,1,0,0,1,1,0,1]},"source":[{"enumerated_by":"ConfigEnumAllOccupations","step":553}]},"554":{"cache":{},"dof":{"occ":[0,0,0,0,0,0,1,1,0,1,0,0,1,0,1,1,0,1]},"source":[{"enumerated_by":"ConfigEnumAllOccupations","step":554}]},"555":{"cache":{},"dof":{"occ":[0,0,0,0,0,0,1,1,1,1,0,0,1,0,1,1,0,1]},"source":[{"enumerated_by":"ConfigEnumAllOccupations","step":555}]},"556":{"cache":{},"dof":{"occ":[0,0,0,0,0,0,1,1,0,1,1,0,1,0,1,1,0,1]},"source":[{"enumerated_by":"ConfigEnumAllOccupations","step":556}]},"557":{"cache":{},"dof":{"occ":[0,0,0,0,0,0,1,1,1,1,1,0,1,0,1,1,0,1]},"source":[{"enumerated_by":"ConfigEnumAllOccupations","step":557}]},"558":{"cache":{},"dof":{"occ":[0,0,0,0,0,0,1,1,0,1,0,1,1,0,1,1,0,1]},"source":[{"enumerated_by":"ConfigEnumAllOccupations","step":558}]},"559":{"cache":{},"dof":{"occ":[0,0,0,0,0,0,1,1,0,0,1,1,1,0,1,1,0,1]},"source":[{"enumerated_by":"ConfigEnumAllOccupations","step":559}]},"56":{"cache":{},"dof":{"occ":[0,0,0,0,0,0,1,0,0,1,1,1,0,1,0,0,0,0]},"source":[{"enumerated_by":"ConfigEnumAllOccupations","step":56}]},"560":{"cache":{},"dof":{"occ":[0,0,0,0,0,0,1,1,0,1,1,1,1,0,1,1,0,1]},"source":[{"enumerated_by":"ConfigEnumAllOccupations","step":560}]},"561":{"cache":{},"dof":{"occ":[0,0,0,0,0,0,1,1,1,1,0,0,0,1,1,1,0,1]},"source":[{"enumerated_by":"ConfigEnumAllOccupations","step":561}]},"562":{"cache":{},"dof":{"occ":[0,0,0,0,0,0,1,1,0,1,1,0,0,1,1,1,0,1]},"source":[{"enumerated_by":"ConfigEnumAllOccupations","step":562}]},"563":{"cache":{},"dof":{"occ":[0,0,0,0,0,0,1,1,1,1,1,0,0,1,1,1,0,1]},"source":[{"enumerated_by":"ConfigEnumAllOccupations","step":563}]},"564":{"cache":{},"dof":{"occ":[0,0,0,0,0,0,1,1,0,1,1,1,0,1,1,1,0,1]},"source":[{"enumerated_by":"ConfigEnumAllOccupations","step":564}]},"565":{"cache":{},"dof":{"occ":[0,0,0,0,0,0,1,1,1,1,1,0,1,1,1,1,0,1]},"source":[{"enumerated_by":"ConfigEnumAllOccupations","step":565}]},"566":{"cache":{},"dof":{"occ":[0,0,0,0,0,0,1,0,0,0,0,0,0,0,0,0,1,1]},"source":[{"enumerated_by":"ConfigEnumAllOccupations","step":566}]},"567":{"cache":{},"dof":{"occ":[0,0,0,0,0,0,1,1,0,0,0,0,0,0,0,0,1,1]},"source":[{"enumerated_by":"ConfigEnumAllOccupations","step":567}]},"568":{"cache":{},"dof":{"occ":[0,0,0,0,0,0,1,0,0,1,0,0,0,0,0,0,1,1]},"source":[{"enumerated_by":"ConfigEnumAllOccupations","step":568}]},"569":{"cache":{},"dof":{"occ":[0,0,0,0,0,0,1,1,0,1,0,0,0,0,0,0,1,1]},"source":[{"enumerated_by":"ConfigEnumAllOccupations","step":569}]},"57":{"cache":{},"dof":{"occ":[0,0,0,0,0,0,1,1,0,1,1,1,0,1,0,0,0,0]},"source":[{"enumerated_by":"ConfigEnumAllOccupations","step":57}]},"570":{"cache":{},"dof":{"occ":[0,0,0,0,0,0,1,1,1,1,0,0,0,0,0,0,1,1]},"source":[{"enumerated_by":"ConfigEnumAllOccupations","step":570}]},"571":{"cache":{},"dof":{"occ":[0,0,0,0,0,0,1,0,0,0,1,0,0,0,0,0,1,1]},"source":[{"enumerated_by":"ConfigEnumAllOccupations","step":571}]},"572":{"cache":{},"dof":{"occ":[0,0,0,0,0,0,1,1,0,0,1,0,0,0,0,0,1,1]},"source":[{"enumerated_by":"ConfigEnumAllOccupations","step":572}]},"573":{"cache":{},"dof":{"occ":[0,0,0,0,0,0,0,0,0,1,1,0,0,0,0,0,1,1]},"source":[{"enumerated_by":"ConfigEnumAllOccupations","step":573}]},"574":{"cache":{},"dof":{"occ":[0,0,0,0,0,0,1,0,0,1,1,0,0,0,0,0,1,1]},"source":[{"enumerated_by":"ConfigEnumAllOccupations","step":574}]},"575":{"cache":{},"dof":{"occ":[0,0,0,0,0,0,1,1,0,1,1,0,0,0,0,0,1,1]},"source":[{"enumerated_by":"ConfigEnumAllOccupations","step":575}]},"576":{"cache":{},"dof":{"occ":[0,0,0,0,0,0,1,1,1,1,1,0,0,0,0,0,1,1]},"source":[{"enumerated_by":"ConfigEnumAllOccupations","step":576}]},"577":{"cache":{},"dof":{"occ":[0,0,0,0,0,0,1,0,0,0,0,1,0,0,0,0,1,1]},"source":[{"enumerated_by":"ConfigEnumAllOccupations","step":577}]},"578":{"cache":{},"dof":{"occ":[0,0,0,0,0,0,1,1,0,0,0,1,0,0,0,0,1,1]},"source":[{"enumerated_by":"ConfigEnumAllOccupations","step":578}]},"579":{"cache":{},"dof":{"occ":[0,0,0,0,0,0,1,0,0,1,0,1,0,0,0,0,1,1]},"source":[{"enumerated_by":"ConfigEnumAllOccupations","step":579}]},"58":{"cache":{},"dof":{"occ":[0,0,0,0,0,0,1,1,0,0,0,0,1,1,0,0,0,0]},"source":[{"enumerated_by":"ConfigEnumAllOccupations","step":58}]},"580":{"cache":{},"dof":{"occ":[0,0,0,0,0,0,1,1,0,1,0,1,0,0,0,0,1,1]},"source":[{"enumerated_by":"ConfigEnumAllOccupations","step":580}]},"581":{"cache":{},"dof":{"occ":[0,0,0,0,0,0,1,0,0,0,1,1,0,0,0,0,1,1]},"source":[{"enumerated_by":"ConfigEnumAllOccupations","step":581}]},"582":{"cache":{},"dof":{"occ":[0,0,0,0,0,0,1,1,0,0,1,1,0,0,0,0,1,1]},"source":[{"enumerated_by":"ConfigEnumAllOccupations","step":582}]},"583":{"cache":{},"dof":{"occ":[0,0,0,0,0,0,1,0,0,1,1,1,0,0,0,0,1,1]},"source":[{"enumerated_by":"ConfigEnumAllOccupations","step":583}]},"584":{"cache":{},"dof":{"occ":[0,0,0,0,0,0,1,1,0,1,1,1,0,0,0,0,1,1]},"source":[{"enumerated_by":"ConfigEnumAllOccupations","step":584}]},"585":{"cache":{},"dof":{"occ":[0,0,0,0,0,0,1,1,0,0,0,0,1,0,0,0,1,1]},"source":[{"enumerated_by":"ConfigEnumAllOccupations","step":585}]},"586":{"cache":{},"dof":{"occ":[0,0,0,0,0,0,1,1,1,0,0,0,1,0,0,0,1,1]},"source":[{"enumerated_by":"ConfigEnumAllOccupations","step":586}]},"587":{"cache":{},"dof":{"occ":[0,0,0,0,0,0,1,1,0,1,0,0,1,0,0,0,1,1]},"source":[{"enumerated_by":"ConfigEnumAllOccupations","step":587}]},"588":{"cache":{},"dof":{"occ":[0,0,0,0,0,0,1,1,1,1,0,0,1,0,0,0,1,1]},"source":[{"enumerated_by":"ConfigEnumAllOccupations","step":588}]},"589":{"cache":{},"dof":{"occ":[0,0,0,0,0,0,1,1,0,0,1,0,1,0,0,0,1,1]},"source":[{"enumerated_by":"ConfigEnumAllOccupations","step":589}]},"59":{"cache":{},"dof":{"occ":[0,0,0,0,0,0,1,1,1,0,0,0,1,1,0,0,0,0]},"source":[{"enumerated_by":"ConfigEnumAllOccupations","step":59}]},"590":{"cache":{},"dof":{"occ":[0,0,0,0,0,0,1,0,0,1,1,0,1,0,0,0,1,1]},"source":[{"enumerated_by":"ConfigEnumAllOccupations","step":590}]},"591":{"cache":{},"dof":{"occ":[0,0,0,0,0,0,1,1,0,1,1,0,1,0,0,0,1,1]},"source":[{"enumerated_by":"ConfigEnumAllOccupations","step":591}]},"592":{"cache":{},"dof":{"occ":[0,0,0,0,0,0,1,1,1,1,1,0,1,0,0,0,1,1]},"source":[{"enumerated_by":"ConfigEnumAllOccupations","step":592}]},"593":{"cache":{},"dof":{"occ":[0,0,0,0,0,0,1,1,0,0,0,1,1,0,0,0,1,1]},"source":[{"enumerated_by":"ConfigEnumAllOccupations","step":593}]},"594":{"cache":{},"dof":{"occ":[0,0,0,0,0,0,1,0,0,1,0,1,1,0,0,0,1,1]},"source":[{"enumerated_by":"ConfigEnumAllOccupations","step":594}]},"595":{"cache":{},"dof":{"occ":[0,0,0,0,0,0,1,1,0,1,0,1,1,0,0,0,1,1]},"source":[{"enumerated_by":"ConfigEnumAllOccupations","step":595}]},"596":{"cache":{},"dof":{"occ":[0,0,0,0,0,0,1,1,0,0,1,1,1,0,0,0,1,1]},"source":[{"enumerated_by":"ConfigEnumAllOccupations","step":596}]},"597":{"cache":{},"dof":{"occ":[0,0,0,0,0,0,1,0,0,1,1,1,1,0,0,0,1,1]},"source":[{"enumerated_by":"ConfigEnumAllOccupations","step":597}]},"598":{"cache":{},"dof":{"occ":[0,0,0,0,0,0,1,1,0,1,1,1,1,0,0,0,1,1]},"source":[{"enumerated_by":"ConfigEnumAllOccupations","step":598}]},"599":{"cache":{},"dof":{"occ":[0,0,0,0,0,0,1,1,1,1,1,1,1,0,0,0,1,1]},"source":[{"enumerated_by":"ConfigEnumAllOccupations","step":599}]},"6":{"cache":{},"dof":{"occ":[0,0,0,0,0,0,1,0,0,0,1,0,0,0,0,0,0,0]},"source":[{"enumerated_by":"ConfigEnumAllOccupations","step":6}]},"60":{"cache":{},"dof":{"occ":[0,0,0,0,0,0,1,1,0,1,0,0,1,1,0,0,0,0]},"source":[{"enumerated_by":"ConfigEnumAllOccupations","step":60}]},"600":{"cache":{},"dof":{"occ":[0,0,0,0,0,0,1,1,0,0,0,0,0,1,0,0,1,1]},"source":[{"enumerated_by":"ConfigEnumAllOccupations","step":600}]},"601":{"cache":{},"dof":{"occ":[0,0,0,0,0,0,1,1,0,1,0,0,0,1,0,0,1,1]},"source":[{"enumerated_by":"ConfigEnumAllOccupations","step":601}]},"602":{"cache":{},"dof":{"occ":[0,0,0,0,0,0,1,1,1,1,0,0,0,1,0,0,1,1]},"source":[{"enumerated_by":"ConfigEnumAllOccupations","step":602}]},"603":{"cache":{},"dof":{"occ":[0,0,0,0,0,0,1,1,0,0,1,0,0,1,0,0,1,1]},"source":[{"enumerated_by":"ConfigEnumAllOccupations","step":603}]},"604":{"cache":{},"dof":{"occ":[0,0,0,0,0,0,1,0,0,1,1,0,0,1,0,0,1,1]},"source":[{"enumerated_by":"ConfigEnumAllOccupations","step":604}]},"605":{"cache":{},"dof":{"occ":[0,0,0,0,0,0,1,1,0,1,1,0,0,1,0,0,1,1]},"source":[{"enumerated_by":"ConfigEnumAllOccupations","step":605}]},"606":{"cache":{},"dof":{"occ":[0,0,0,0,0,0,1,1,1,1,1,0,0,1,0,0,1,1]},"source":[{"enumerated_by":"ConfigEnumAllOccupations","step":606}]},"607":{"cache":{},"dof":{"occ":[0,0,0,0,0,0,1,1,0,0,0,1,0,1,0,0,1,1]},"source":[{"enumerated_by":"ConfigEnumAllOccupations","step":607}]},"608":{"cache":{},"dof":{"occ":[0,0,0,0,0,0,1,1,0,1,0,1,0,1,0,0,1,1]},"source":[{"enumerated_by":"ConfigEnumAllOccupations","step":608}]},"609":{"cache":{},"dof":{"occ":[0,0,0,0,0,0,1,1,0,0,1,1,0,1,0,0,1,1]},"source":[{"enumerated_by":"ConfigEnumAllOccupations","step":609}]},"61":{"cache":{},"dof":{"occ":[0,0,0,0,0,0,1,1,1,1,0,0,1,1,0,0,0,0]},"source":[{"enumerated_by":"ConfigEnumAllOccupations","step":61}]},"610":{"cache":{},"dof":{"occ":[0,0,0,0,0,0,1,0,0,1,1,1,0,1,0,0,1,1]},"source":[{"enumerated_by":"ConfigEnumAllOccupations","step":610}]},"611":{"cache":{},"dof":{"occ":[0,0,0,0,0,0,1,1,0,1,1,1,0,1,0,0,1,1]},"source":[{"enumerated_by":"ConfigEnumAllOccupations","step":611}]},"612":{"cache":{},"dof":{"occ":[0,0,0,0,0,0,1,1,1,0,0,0,1,1,0,0,1,1]},"source":[{"enumerated_by":"ConfigEnumAllOccupations","step":612}]},"613":{"cache":{},"dof":{"occ":[0,0,0,0,0,0,1,1,1,1,0,0,1,1,0,0,1,1]},"source":[{"enumerated_by":"ConfigEnumAllOccupations","step":613}]},"614":{"cache":{},"dof":{"occ":[0,0,0,0,0,0,1,1,0,1,1,0,1,1,0,0,1,1]},"source":[{"enumerated_by":"ConfigEnumAllOccupations","step":614}]},"615":{"cache":{},"dof":{"occ":[0,0,0,0,0,0,1,1,1,1,1,0,1,1,0,0,1,1]},"source":[{"enumerated_by":"ConfigEnumAllOccupations","step":615}]},"616":{"cache":{},"dof":{"occ":[0,0,0,0,0,0,1,1,0,1,1,1,1,1,0,0,1,1]},"source":[{"enumerated_by":"ConfigEnumAllOccupations","step":616}]},"617":{"cache":{},"dof":{"occ":[0,0,0,0,0,0,1,1,1,1,1,1,1,1,0,0,1,1]},"source":[{"enumerated_by":"ConfigEnumAllOccupations","step":617}]},"618":{"cache":{},"dof":{"occ":[0,0,0,0,0,0,1,1,0,0,0,0,0,0,1,0,1,1]},"source":[{"enumerated_by":"ConfigEnumAllOccupations","step":618}]},"619":{"cache":{},"dof":{"occ":[0,0,0,0,0,0,1,0,0,1,0,0,0,0,1,0,1,1]},"source":[{"enumerated_by":"ConfigEnumAllOccupations","step":619}]},"62":{"cache":{},"dof":{"occ":[0,0,0,0,0,0,1,1,0,0,1,0,1,1,0,0,0,0]},"source":[{"enumerated_by":"ConfigEnumAllOccupations","step":62}]},"620":{"cache":{},"dof":{"occ":[0,0,0,0,0,0,1,1,0,1,0,0,0,0,1,0,1,1]},"source":[{"enumerated_by":"ConfigEnumAllOccupations","step":620}]},"621":{"cache":{},"dof":{"occ":[0,0,0,0,0,0,1,1,1,1,0,0,0,0,1,0,1,1]},"source":[{"enumerated_by":"ConfigEnumAllOccupations","step":621}]},"622":{"cache":{},"dof":{"occ":[0,0,0,0,0,0,1,1,0,0,1,0,0,0,1,0,1,1]},"source":[{"enumerated_by":"ConfigEnumAllOccupations","step":622}]},"623":{"cache":{},"dof":{"occ":[0,0,0,0,0,0,1,0,0,1,1,0,0,0,1,0,1,1]},"source":[{"enumerated_by":"ConfigEnumAllOccupations","step":623}]},"624":{"cache":{},"dof":{"occ":[0,0,0,0,0,0,1,1,0,1,1,0,0,0,1,0,1,1]},"source":[{"enumerated_by":"ConfigEnumAllOccupations","step":624}]},"625":{"cache":{},"dof":{"occ":[0,0,0,0,0,0,1,1,1,1,1,0,0,0,1,0,1,1]},"source":[{"enumerated_by":"ConfigEnumAllOccupations","step":625}]},"626":{"cache":{},"dof":{"occ":[0,0,0,0,0,0,1,1,0,0,0,1,0,0,1,0,1,1]},"source":[{"enumerated_by":"ConfigEnumAllOccupations","step":626}]},"627":{"cache":{},"dof":{"occ":[0,0,0,0,0,0,1,0,0,1,0,1,0,0,1,0,1,1]},"source":[{"enumerated_by":"ConfigEnumAllOccupations","step":627}]},"628":{"cache":{},"dof":{"occ":[0,0,0,0,0,0,1,1,0,1,0,1,0,0,1,0,1,1]},"source":[{"enumerated_by":"ConfigEnumAllOccupations","step":628}]},"629":{"cache":{},"dof":{"occ":[0,0,0,0,0,0,1,0,0,0,1,1,0,0,1,0,1,1]},"source":[{"enumerated_by":"ConfigEnumAllOccupations","step":629}]},"63":{"cache":{},"dof":{"occ":[0,0,0,0,0,0,1,1,0,1,1,0,1,1,0,0,0,0]},"source":[{"enumerated_by":"ConfigEnumAllOccupations","step":63}]},"630":{"cache":{},"dof":{"occ":[0,0,0,0,0,0,1,1,0,0,1,1,0,0,1,0,1,1]},"source":[{"enumerated_by":"ConfigEnumAllOccupations","step":630}]},"631":{"cache":{},"dof":{"occ":[0,0,0,0,0,0,1,0,0,1,1,1,0,0,1,0,1,1]},"source":[{"enumerated_by":"ConfigEnumAllOccupations","step":631}]},"632":{"cache":{},"dof":{"occ":[0,0,0,0,0,0,1,1,0,1,1,1,0,0,1,0,1,1]},"source":[{"enumerated_by":"ConfigEnumAllOccupations","step":632}]},"633":{"cache":{},"dof":{"occ":[0,0,0,0,0,0,1,1,1,1,0,0,1,0,1,0,1,1]},"source":[{"enumerated_by":"ConfigEnumAllOccupations","step":633}]},"634":{"cache":{},"dof":{"occ":[0,0,0,0,0,0,1,1,0,1,1,0,1,0,1,0,1,1]},"source":[{"enumerated_by":"ConfigEnumAllOccupations","step":634}]},"635":{"cache":{},"dof":{"occ":[0,0,0,0,0,0,1,1,1,1,1,0,1,0,1,0,1,1]},"source":[{"enumerated_by":"ConfigEnumAllOccupations","step":635}]},"636":{"cache":{},"dof":{"occ":[0,0,0,0,0,0,1,1,0,1,0,1,1,0,1,0,1,1]},"source":[{"enumerated_by":"ConfigEnumAllOccupations","step":636}]},"637":{"cache":{},"dof":{"occ":[0,0,0,0,0,0,1,1,0,1,1,1,1,0,1,0,1,1]},"source":[{"enumerated_by":"ConfigEnumAllOccupations","step":637}]},"638":{"cache":{},"dof":{"occ":[0,0,0,0,0,0,1,1,0,1,0,0,0,1,1,0,1,1]},"source":[{"enumerated_by":"ConfigEnumAllOccupations","step":638}]},"639":{"cache":{},"dof":{"occ":[0,0,0,0,0,0,1,1,1,1,0,0,0,1,1,0,1,1]},"source":[{"enumerated_by":"ConfigEnumAllOccupations","step":639}]},"64":{"cache":{},"dof":{"occ":[0,0,0,0,0,0,1,1,1,1,1,0,1,1,0,0,0,0]},"source":[{"enumerated_by":"ConfigEnumAllOccupations","step":64}]},"640":{"cache":{},"dof":{"occ":[0,0,0,0,0,0,1,1,0,1,1,0,0,1,1,0,1,1]},"source":[{"enumerated_by":"ConfigEnumAllOccupations","step":640}]},"641":{"cache":{},"dof":{"occ":[0,0,0,0,0,0,1,1,1,1,1,0,0,1,1,0,1,1]},"source":[{"enumerated_by":"ConfigEnumAllOccupations","step":641}]},"642":{"cache":{},"dof":{"occ":[0,0,0,0,0,0,1,1,0,1,0,1,0,1,1,0,1,1]},"source":[{"enumerated_by":"ConfigEnumAllOccupations","step":642}]},"643":{"cache":{},"dof":{"occ":[0,0,0,0,0,0,1,1,0,0,1,1,0,1,1,0,1,1]},"source":[{"enumerated_by":"ConfigEnumAllOccupations","step":643}]},"644":{"cache":{},"dof":{"occ":[0,0,0,0,0,0,1,1,0,1,1,1,0,1,1,0,1,1]},"source":[{"enumerated_by":"ConfigEnumAllOccupations","step":644}]},"645":{"cache":{},"dof":{"occ":[0,0,0,0,0,0,1,1,1,1,1,0,1,1,1,0,1,1]},"source":[{"enumerated_by":"ConfigEnumAllOccupations","step":645}]},"646":{"cache":{},"dof":{"occ":[0,0,0,0,0,0,1,0,0,0,0,0,0,0,0,1,1,1]},"source":[{"enumerated_by":"ConfigEnumAllOccupations","step":646}]},"647":{"cache":{},"dof":{"occ":[0,0,0,0,0,0,1,1,0,0,0,0,0,0,0,1,1,1]},"source":[{"enumerated_by":"ConfigEnumAllOccupations","step":647}]},"648":{"cache":{},"dof":{"occ":[0,0,0,0,0,0,1,0,0,1,0,0,0,0,0,1,1,1]},"source":[{"enumerated_by":"ConfigEnumAllOccupations","step":648}]},"649":{"cache":{},"dof":{"occ":[0,0,0,0,0,0,1,1,0,1,0,0,0,0,0,1,1,1]},"source":[{"enumerated_by":"ConfigEnumAllOccupations","step":649}]},"65":{"cache":{},"dof":{"occ":[0,0,0,0,0,0,1,1,0,0,0,1,1,1,0,0,0,0]},"source":[{"enumerated_by":"ConfigEnumAllOccupations","step":65}]},"650":{"cache":{},"dof":{"occ":[0,0,0,0,0,0,1,1,1,1,0,0,0,0,0,1,1,1]},"source":[{"enumerated_by":"ConfigEnumAllOccupations","step":650}]},"651":{"cache":{},"dof":{"occ":[0,0,0,0,0,0,1,0,0,0,1,0,0,0,0,1,1,1]},"source":[{"enumerated_by":"ConfigEnumAllOccupations","step":651}]},"652":{"cache":{},"dof":{"occ":[0,0,0,0,0,0,1,1,0,0,1,0,0,0,0,1,1,1]},"source":[{"enumerated_by":"ConfigEnumAllOccupations","step":652}]},"653":{"cache":{},"dof":{"occ":[0,0,0,0,0,0,1,0,0,1,1,0,0,0,0,1,1,1]},"source":[{"enumerated_by":"ConfigEnumAllOccupations","step":653}]},"654":{"cache":{},"dof":{"occ":[0,0,0,0,0,0,1,1,0,1,1,0,0,0,0,1,1,1]},"source":[{"enumerated_by":"ConfigEnumAllOccupations","step":654}]},"655":{"cache":{},"dof":{"occ":[0,0,0,0,0,0,1,1,1,1,1,0,0,0,0,1,1,1]},"source":[{"enumerated_by":"ConfigEnumAllOccupations","step":655}]},"656":{"cache":{},"dof":{"occ":[0,0,0,0,0,0,1,0,0,0,0,1,0,0,0,1,1,1]},"source":[{"enumerated_by":"ConfigEnumAllOccupations","step":656}]},"657":{"cache":{},"dof":{"occ":[0,0,0,0,0,0,1,1,0,0,0,1,0,0,0,1,1,1]},"source":[{"enumerated_by":"ConfigEnumAllOccupations","step":657}]},"658":{"cache":{},"dof":{"occ":[0,0,0,0,0,0,1,0,0,1,0,1,0,0,0,1,1,1]},"source":[{"enumerated_by":"ConfigEnumAllOccupations","step":658}]},"659":{"cache":{},"dof":{"occ":[0,0,0,0,0,0,1,1,0,1,0,1,0,0,0,1,1,1]},"source":[{"enumerated_by":"ConfigEnumAllOccupations","step":659}]},"66":{"cache":{},"dof":{"occ":[0,0,0,0,0,0,1,1,0,1,0,1,1,1,0,0,0,0]},"source":[{"enumerated_by":"ConfigEnumAllOccupations","step":66}]},"660":{"cache":{},"dof":{"occ":[0,0,0,0,0,0,1,0,0,0,1,1,0,0,0,1,1,1]},"source":[{"enumerated_by":"ConfigEnumAllOccupations","step":660}]},"661":{"cache":{},"dof":{"occ":[0,0,0,0,0,0,1,1,0,0,1,1,0,0,0,1,1,1]},"source":[{"enumerated_by":"ConfigEnumAllOccupations","step":661}]},"662":{"cache":{},"dof":{"occ":[0,0,0,0,0,0,1,0,0,1,1,1,0,0,0,1,1,1]},"source":[{"enumerated_by":"ConfigEnumAllOccupations","step":662}]},"663":{"cache":{},"dof":{"occ":[0,0,0,0,0,0,1,1,0,1,1,1,0,0,0,1,1,1]},"source":[{"enumerated_by":"ConfigEnumAllOccupations","step":663}]},"664":{"cache":{},"dof":{"occ":[0,0,0,0,0,0,1,1,0,0,0,0,1,0,0,1,1,1]},"source":[{"enumerated_by":"ConfigEnumAllOccupations","step":664}]},"665":{"cache":{},"dof":{"occ":[0,0,0,0,0,0,1,1,1,0,0,0,1,0,0,1,1,1]},"source":[{"enumerated_by":"ConfigEnumAllOccupations","step":665}]},"666":{"cache":{},"dof":{"occ":[0,0,0,0,0,0,1,1,0,1,0,0,1,0,0,1,1,1]},"source":[{"enumerated_by":"ConfigEnumAllOccupations","step":666}]},"667":{"cache":{},"dof":{"occ":[0,0,0,0,0,0,1,1,1,1,0,0,1,0,0,1,1,1]},"source":[{"enumerated_by":"ConfigEnumAllOccupations","step":667}]},"668":{"cache":{},"dof":{"occ":[0,0,0,0,0,0,1,1,0,0,1,0,1,0,0,1,1,1]},"source":[{"enumerated_by":"ConfigEnumAllOccupations","step":668}]},"669":{"cache":{},"dof":{"occ":[0,0,0,0,0,0,1,1,0,1,1,0,1,0,0,1,1,1]},"source":[{"enumerated_by":"ConfigEnumAllOccupations","step":669}]},"67":{"cache":{},"dof":{"occ":[0,0,0,0,0,0,1,1,0,0,1,1,1,1,0,0,0,0]},"source":[{"enumerated_by":"ConfigEnumAllOccupations","step":67}]},"670":{"cache":{},"dof":{"occ":[0,0,0,0,0,0,1,1,1,1,1,0,1,0,0,1,1,1]},"source":[{"enumerated_by":"ConfigEnumAllOccupations","step":670}]},"671":{"cache":{},"dof":{"occ":[0,0,0,0,0,0,1,1,0,0,0,1,1,0,0,1,1,1]},"source":[{"enumerated_by":"ConfigEnumAllOccupations","step":671}]},"672":{"cache":{},"dof":{"occ":[0,0,0,0,0,0,1,1,0,1,0,1,1,0,0,1,1,1]},"source":[{"enumerated_by":"ConfigEnumAllOccupations","step":672}]},"673":{"cache":{},"dof":{"occ":[0,0,0,0,0,0,1,1,0,0,1,1,1,0,0,1,1,1]},"source":[{"enumerated_by":"ConfigEnumAllOccupations","step":673}]},"674":{"cache":{},"dof":{"occ":[0,0,0,0,0,0,1,0,0,1,1,1,1,0,0,1,1,1]},"source":[{"enumerated_by":"ConfigEnumAllOccupations","step":674}]},"675":{"cache":{},"dof":{"occ":[0,0,0,0,0,0,1,1,0,1,1,1,1,0,0,1,1,1]},"source":[{"enumerated_by":"ConfigEnumAllOccupations","step":675}]},"676":{"cache":{},"dof":{"occ":[0,0,0,0,0,0,1,1,1,1,1,1,1,0,0,1,1,1]},"source":[{"enumerated_by":"ConfigEnumAllOccupations","step":676}]},"677":{"cache":{},"dof":{"occ":[0,0,0,0,0,0,1,1,0,0,0,0,0,1,0,1,1,1]},"source":[{"enumerated_by":"ConfigEnumAllOccupations","step":677}]},"678":{"cache":{},"dof":{"occ":[0,0,0,0,0,0,1,1,0,1,0,0,0,1,0,1,1,1]},"source":[{"enumerated_by":"ConfigEnumAllOccupations","step":678}]},"679":{"cache":{},"dof":{"occ":[0,0,0,0,0,0,1,1,1,1,0,0,0,1,0,1,1,1]},"source":[{"enumerated_by":"ConfigEnumAllOccupations","step":679}]},"68":{"cache":{},"dof":{"occ":[0,0,0,0,0,0,1,1,0,1,1,1,1,1,0,0,0,0]},"source":[{"enumerated_by":"ConfigEnumAllOccupations","step":68}]},"680":{"cache":{},"dof":{"occ":[0,0,0,0,0,0,1,1,0,0,1,0,0,1,0,1,1,1]},"source":[{"enumerated_by":"ConfigEnumAllOccupations","step":680}]},"681":{"cache":{},"dof":{"occ":[0,0,0,0,0,0,1,1,0,1,1,0,0,1,0,1,1,1]},"source":[{"enumerated_by":"ConfigEnumAllOccupations","step":681}]},"682":{"cache":{},"dof":{"occ":[0,0,0,0,0,0,1,1,1,1,1,0,0,1,0,1,1,1]},"source":[{"enumerated_by":"ConfigEnumAllOccupations","step":682}]},"683":{"cache":{},"dof":{"occ":[0,0,0,0,0,0,1,1,0,0,0,1,0,1,0,1,1,1]},"source":[{"enumerated_by":"ConfigEnumAllOccupations","step":683}]},"684":{"cache":{},"dof":{"occ":[0,0,0,0,0,0,1,1,0,1,0,1,0,1,0,1,1,1]},"source":[{"enumerated_by":"ConfigEnumAllOccupations","step":684}]},"685":{"cache":{},"dof":{"occ":[0,0,0,0,0,0,1,1,0,0,1,1,0,1,0,1,1,1]},"source":[{"enumerated_by":"ConfigEnumAllOccupations","step":685}]},"686":{"cache":{},"dof":{"occ":[0,0,0,0,0,0,1,0,0,1,1,1,0,1,0,1,1,1]},"source":[{"enumerated_by":"ConfigEnumAllOccupations","step":686}]},"687":{"cache":{},"dof":{"occ":[0,0,0,0,0,0,1,1,0,1,1,1,0,1,0,1,1,1]},"source":[{"enumerated_by":"ConfigEnumAllOccupations","step":687}]},"688":{"cache":{},"dof":{"occ":[0,0,0,0,0,0,1,1,1,0,0,0,1,1,0,1,1,1]},"source":[{"enumerated_by":"ConfigEnumAllOccupations","step":688}]},"689":{"cache":{},"dof":{"occ":[0,0,0,0,0,0,1,1,1,1,0,0,1,1,0,1,1,1]},"source":[{"enumerated_by":"ConfigEnumAllOccupations","step":689}]},"69":{"cache":{},"dof":{"occ":[0,0,0,0,0,0,1,1,1,1,1,1,1,1,0,0,0,0]},"source":[{"enumerated_by":"ConfigEnumAllOccupations","step":69}]},"690":{"cache":{},"dof":{"occ":[0,0,0,0,0,0,1,1,1,1,1,0,1,1,0,1,1,1]},"source":[{"enumerated_by":"ConfigEnumAllOccupations","step":690}]},"691":{"cache":{},"dof":{"occ":[0,0,0,0,0,0,1,1,0,1,1,1,1,1,0,1,1,1]},"source":[{"enumerated_by":"ConfigEnumAllOccupations","step":691}]},"692":{"cache":{},"dof":{"occ":[0,0,0,0,0,0,1,1,1,1,1,1,1,1,0,1,1,1]},"source":[{"enumerated_by":"ConfigEnumAllOccupations","step":692}]},"693":{"cache":{},"dof":{"occ":[0,0,0,0,0,0,1,1,0,0,0,0,0,0,1,1,1,1]},"source":[{"enumerated_by":"ConfigEnumAllOccupations","step":693}]},"694":{"cache":{},"dof":{"occ":[0,0,0,0,0,0,1,1,0,1,0,0,0,0,1,1,1,1]},"source":[{"enumerated_by":"ConfigEnumAllOccupations","step":694}]},"695":{"cache":{},"dof":{"occ":[0,0,0,0,0,0,1,1,1,1,0,0,0,0,1,1,1,1]},"source":[{"enumerated_by":"ConfigEnumAllOccupations","step":695}]},"696":{"cache":{},"dof":{"occ":[0,0,0,0,0,0,1,1,0,0,1,0,0,0,1,1,1,1]},"source":[{"enumerated_by":"ConfigEnumAllOccupations","step":696}]},"697":{"cache":{},"dof":{"occ":[0,0,0,0,0,0,1,1,0,1,1,0,0,0,1,1,1,1]},"source":[{"enumerated_by":"ConfigEnumAllOccupations","step":697}]},"698":{"cache":{},"dof":{"occ":[0,0,0,0,0,0,1,1,1,1,1,0,0,0,1,1,1,1]},"source":[{"enumerated_by":"ConfigEnumAllOccupations","step":698}]},"699":{"cache":{},"dof":{"occ":[0,0,0,0,0,0,1,1,0,0,0,1,0,0,1,1,1,1]},"source":[{"enumerated_by":"ConfigEnumAllOccupations","step":699}]},"7":{"cache":{},"dof":{"occ":[0,0,0,0,0,0,1,1,0,0,1,0,0,0,0,0,0,0]},"source":[{"enumerated_by":"ConfigEnumAllOccupations","step":7}]},"70":{"cache":{},"dof":{"occ":[0,0,0,0,0,0,1,0,0,0,0,0,0,0,1,0,0,0]},"source":[{"enumerated_by":"ConfigEnumAllOccupations","step":70}]},"700":{"cache":{},"dof":{"occ":[0,0,0,0,0,0,1,1,0,1,0,1,0,0,1,1,1,1]},"source":[{"enumerated_by":"ConfigEnumAllOccupations","step":700}]},"701":{"cache":{},"dof":{"occ":[0,0,0,0,0,0,1,1,0,0,1,1,0,0,1,1,1,1]},"source":[{"enumerated_by":"ConfigEnumAllOccupations","step":701}]},"702":{"cache":{},"dof":{"occ":[0,0,0,0,0,0,1,0,0,1,1,1,0,0,1,1,1,1]},"source":[{"enumerated_by":"ConfigEnumAllOccupations","step":702}]},"703":{"cache":{},"dof":{"occ":[0,0,0,0,0,0,1,1,0,1,1,1,0,0,1,1,1,1]},"source":[{"enumerated_by":"ConfigEnumAllOccupations","step":703}]},"704":{"cache":{},"dof":{"occ":[0,0,0,0,0,0,1,1,1,1,0,0,1,0,1,1,1,1]},"source":[{"enumerated_by":"ConfigEnumAllOccupations","step":704}]},"705":{"cache":{},"dof":{"occ":[0,0,0,0,0,0,1,1,1,1,1,0,1,0,1,1,1,1]},"source":[{"enumerated_by":"ConfigEnumAllOccupations","step":705}]},"706":{"cache":{},"dof":{"occ":[0,0,0,0,0,0,1,1,0,1,1,1,1,0,1,1,1,1]},"source":[{"enumerated_by":"ConfigEnumAllOccupations","step":706}]},"707":{"cache":{},"dof":{"occ":[0,0,0,0,0,0,1,1,1,1,0,0,0,1,1,1,1,1]},"source":[{"enumerated_by":"ConfigEnumAllOccupations","step":707}]},"708":{"cache":{},"dof":{"occ":[0,0,0,0,0,0,1,1,1,1,1,0,0,1,1,1,1,1]},"source":[{"enumerated_by":"ConfigEnumAllOccupations","step":708}]},"709":{"cache":{},"dof":{"occ":[0,0,0,0,0,0,1,1,0,1,1,1,0,1,1,1,1,1]},"source":[{"enumerated_by":"ConfigEnumAllOccupations","step":709}]},"71":{"cache":{},"dof":{"occ":[0,0,0,0,0,0,1,1,0,0,0,0,0,0,1,0,0,0]},"source":[{"enumerated_by":"ConfigEnumAllOccupations","step":71}]},"72":{"cache":{},"dof":{"occ":[0,0,0,0,0,0,1,0,0,1,0,0,0,0,1,0,0,0]},"source":[{"enumerated_by":"ConfigEnumAllOccupations","step":72}]},"73":{"cache":{},"dof":{"occ":[0,0,0,0,0,0,1,1,0,1,0,0,0,0,1,0,0,0]},"source":[{"enumerated_by":"ConfigEnumAllOccupations","step":73}]},"74":{"cache":{},"dof":{"occ":[0,0,0,0,0,0,1,1,1,1,0,0,0,0,1,0,0,0]},"source":[{"enumerated_by":"ConfigEnumAllOccupations","step":74}]},"75":{"cache":{},"dof":{"occ":[0,0,0,0,0,0,1,0,0,0,1,0,0,0,1,0,0,0]},"source":[{"enumerated_by":"ConfigEnumAllOccupations","step":75}]},"76":{"cache":{},"dof":{"occ":[0,0,0,0,0,0,1,1,0,0,1,0,0,0,1,0,0,0]},"source":[{"enumerated_by":"ConfigEnumAllOccupations","step":76}]},"77":{"cache":{},"dof":{"occ":[0,0,0,0,0,0,1,0,0,1,1,0,0,0,1,0,0,0]},"source":[{"enumerated_by":"ConfigEnumAllOccupations","step":77}]},"78":{"cache":{},"dof":{"occ":[0,0,0,0,0,0,1,1,0,1,1,0,0,0,1,0,0,0]},"source":[{"enumerated_by":"ConfigEnumAllOccupations","step":78}]},"79":{"cache":{},"dof":{"occ":[0,0,0,0,0,0,1,1,1,1,1,0,0,0,1,0,0,0]},"source":[{"enumerated_by":"ConfigEnumAllOccupations","step":79}]},"8":{"cache":{},"dof":{"occ":[0,0,0,0,0,0,0,0,0,1,1,0,0,0,0,0,0,0]},"source":[{"enumerated_by":"ConfigEnumAllOccupations","step":8}]},"80":{"cache":{},"dof":{"occ":[0,0,0,0,0,0,1,0,0,0,0,1,0,0,1,0,0,0]},"source":[{"enumerated_by":"ConfigEnumAllOccupations","step":80}]},"81":{"cache":{},"dof":{"occ":[0,0,0,0,0,0,1,1,0,0,0,1,0,0,1,0,0,0]},"source":[{"enumerated_by":"ConfigEnumAllOccupations","step":81}]},"82":{"cache":{},"dof":{"occ":[0,0,0,0,0,0,1,0,0,1,0,1,0,0,1,0,0,0]},"source":[{"enumerated_by":"ConfigEnumAllOccupations","step":82}]},"83":{"cache":{},"dof":{"occ":[0,0,0,0,0,0,1,1,0,1,0,1,0,0,1,0,0,0]},"source":[{"enumerated_by":"ConfigEnumAllOccupations","step":83}]},"84":{"cache":{},"dof":{"occ":[0,0,0,0,0,0,1,0,0,0,1,1,0,0,1,0,0,0]},"source":[{"enumerated_by":"ConfigEnumAllOccupations","step":84}]},"85":{"cache":{},"dof":{"occ":[0,0,0,0,0,0,1,1,0,0,1,1,0,0,1,0,0,0]},"source":[{"enumerated_by":"ConfigEnumAllOccupations","step":85}]},"86":{"cache":{},"dof":{"occ":[0,0,0,0,0,0,1,0,0,1,1,1,0,0,1,0,0,0]},"source":[{"enumerated_by":"ConfigEnumAllOccupations","step":86}]},"87":{"cache":{},"dof":{"occ":[0,0,0,0,0,0,1,1,0,1,1,1,0,0,1,0,0,0]},"source":[{"enumerated_by":"ConfigEnumAllOccupations","step":87}]},"88":{"cache":{},"dof":{"occ":[0,0,0,0,0,0,1,1,0,0,0,0,1,0,1,0,0,0]},"source":[{"enumerated_by":"ConfigEnumAllOccupations","step":88}]},"89":{"cache":{},"dof":{"occ":[0,0,0,0,0,0,1,1,0,1,0,0,1,0,1,0,0,0]},"source":[{"enumerated_by":"ConfigEnumAllOccupations","step":89}]},"9":{"cache":{},"dof":{"occ":[0,0,0,0,0,0,1,0,0,1,1,0,0,0,0,0,0,0]},"source":[{"enumerated_by":"ConfigEnumAllOccupations","step":9}]},"90":{"cache":{},"dof":{"occ":[0,0,0,0,0,0,1,1,1,1,0,0,1,0,1,0,0,0]},"source":[{"enumerated_by":"ConfigEnumAllOccupations","step":90}]},"91":{"cache":{},"dof":{"occ":[0,0,0,0,0,0,1,1,0,0,1,0,1,0,1,0,0,0]},"source":[{"enumerated_by":"ConfigEnumAllOccupations","step":91}]},"92":{"cache":{},"dof":{"occ":[0,0,0,0,0,0,1,1,0,1,1,0,1,0,1,0,0,0]},"source":[{"enumerated_by":"ConfigEnumAllOccupations","step":92}]},"93":{"cache":{},"dof":{"occ":[0,0,0,0,0,0,1,1,1,1,1,0,1,0,1,0,0,0]},"source":[{"enumerated_by":"ConfigEnumAllOccupations","step":93}]},"94":{"cache":{},"dof":{"occ":[0,0,0,0,0,0,1,1,0,0,0,1,1,0,1,0,0,0]},"source":[{"enumerated_by":"ConfigEnumAllOccupations","step":94}]},"95":{"cache":{},"dof":{"occ":[0,0,0,0,0,0,1,1,0,1,0,1,1,0,1,0,0,0]},"source":[{"enumerated_by":"ConfigEnumAllOccupations","step":95}]},"96":{"cache":{},"dof":{"occ":[0,0,0,0,0,0,1,1,0,0,1,1,1,0,1,0,0,0]},"source":[{"enumerated_by":"ConfigEnumAllOccupations","step":96}]},"97":{"cache":{},"dof":{"occ":[0,0,0,0,0,0,1,1,0,1,1,1,1,0,1,0,0,0]},"source":[{"enumerated_by":"ConfigEnumAllOccupations","step":97}]},"98":{"cache":{},"dof":{"occ":[0,0,0,0,0,0,1,1,0,0,0,0,0,1,1,0,0,0]},"source":[{"enumerated_by":"ConfigEnumAllOccupations","step":98}]},"99":{"cache":{},"dof":{"occ":[0,0,0,0,0,0,1,1,0,1,0,0,0,1,1,0,0,0]},"source":[{"enumerated_by":"ConfigEnumAllOccupations","step":99}]}},"SCEL3_1_3_1_2_0_0":{"0":{"cache":{},"dof":{"occ":[0,0,0,0,0,0,1,0,0,0,0,0,0,0,0,0,0,0]},"source":[{"enumerated_by":"ConfigEnumAllOccupations","step":0}]},"1":{"cache":{},"dof":{"occ":[0,0,0,0,0,0,1,1,0,0,0,0,0,0,0,0,0,0]},"source":[{"enumerated_by":"ConfigEnumAllOccupations","step":1}]},"10":{"cache":{},"dof":{"occ":[0,0,0,0,0,0,1,1,0,1,1,0,0,0,0,0,0,0]},"source":[{"enumerated_by":"ConfigEnumAllOccupations","step":10}]},"100":{"cache":{},"dof":{"occ":[0,0,0,0,0,0,1,1,1,1,0,0,0,1,1,0,0,0]},"source":[{"enumerated_by":"ConfigEnumAllOccupations","step":100}]},"101":{"cache":{},"dof":{"occ":[0,0,0,0,0,0,1,1,0,0,1,0,0,1,1,0,0,0]},"source":[{"enumerated_by":"ConfigEnumAllOccupations","step":101}]},"102":{"cache":{},"dof":{"occ":[0,0,0,0,0,0,1,1,0,1,1,0,0,1,1,0,0,0]},"source":[{"enumerated_by":"ConfigEnumAllOccupations","step":102}]},"103":{"cache":{},"dof":{"occ":[0,0,0,0,0,0,1,1,1,1,1,0,0,1,1,0,0,0]},"source":[{"enumerated_by":"ConfigEnumAllOccupations","step":103}]},"104":{"cache":{},"dof":{"occ":[0,0,0,0,0,0,1,1,0,0,0,1,0,1,1,0,0,0]},"source":[{"enumerated_by":"ConfigEnumAllOccupations","step":104}]},"105":{"cache":{},"dof":{"occ":[0,0,0,0,0,0,1,1,0,1,0,1,0,1,1,0,0,0]},"source":[{"enumerated_by":"ConfigEnumAllOccupations","step":105}]},"106":{"cache":{},"dof":{"occ":[0,0,0,0,0,0,1,1,0,0,1,1,0,1,1,0,0,0]},"source":[{"enumerated_by":"ConfigEnumAllOccupations","step":106}]},"107":{"cache":{},"dof":{"occ":[0,0,0,0,0,0,1,1,0,1,1,1,0,1,1,0,0,0]},"source":[{"enumerated_by":"ConfigEnumAllOccupations","step":107}]},"108":{"cache":{},"dof":{"occ":[0,0,0,0,0,0,1,1,1,1,0,0,1,1,1,0,0,0]},"source":[{"enumerated_by":"ConfigEnumAllOccupations","step":108}]},"109":{"cache":{},"dof":{"occ":[0,0,0,0,0,0,1,1,1,1,1,0,1,1,1,0,0,0]},"source":[{"enumerated_by":"ConfigEnumAllOccupations","step":109}]},"11":{"cache":{},"dof":{"occ":[0,0,0,0,0,0,1,1,1,1,1,0,0,0,0,0,0,0]},"source":[{"enumerated_by":"ConfigEnumAllOccupations","step":11}]},"110":{"cache":{},"dof":{"occ":[0,0,0,0,0,0,1,0,0,0,0,0,0,0,0,1,0,0]},"source":[{"enumerated_by":"ConfigEnumAllOccupations","step":110}]},"111":{"cache":{},"dof":{"occ":[0,0,0,0,0,0,1,1,0,0,0,0,0,0,0,1,0,0]},"source":[{"enumerated_by":"ConfigEnumAllOccupations","step":111}]},"112":{"cache":{},"dof":{"occ":[0,0,0,0,0,0,1,1,1,0,0,0,0,0,0,1,0,0]},"source":[{"enumerated_by":"ConfigEnumAllOccupations","step":112}]},"113":{"cache":{},"dof":{"occ":[0,0,0,0,0,0,0,0,0,1,0,0,0,0,0,1,0,0]},"source":[{"enumerated_by":"ConfigEnumAllOccupations","step":113}]},"114":{"cache":{},"dof":{"occ":[0,0,0,0,0,0,1,0,0,1,0,0,0,0,0,1,0,0]},"source":[{"enumerated_by":"ConfigEnumAllOccupations","step":114}]},"115":{"cache":{},"dof":{"occ":[0,0,0,0,0,0,1,1,0,1,0,0,0,0,0,1,0,0]},"source":[{"enumerated_by":"ConfigEnumAllOccupations","step":115}]},"116":{"cache":{},"dof":{"occ":[0,0,0,0,0,0,1,1,1,1,0,0,0,0,0,1,0,0]},"source":[{"enumerated_by":"ConfigEnumAllOccupations","step":116}]},"117":{"cache":{},"dof":{"occ":[0,0,0,0,0,0,1,0,0,0,1,0,0,0,0,1,0,0]},"source":[{"enumerated_by":"ConfigEnumAllOccupations","step":117}]},"118":{"cache":{},"dof":{"occ":[0,0,0,0,0,0,1,1,0,0,1,0,0,0,0,1,0,0]},"source":[{"enumerated_by":"ConfigEnumAllOccupations","step":118}]},"119":{"cache":{},"dof":{"occ":[0,0,0,0,0,0,0,0,0,1,1,0,0,0,0,1,0,0]},"source":[{"enumerated_by":"ConfigEnumAllOccupations","step":119}]},"12":{"cache":{},"dof":{"occ":[0,0,0,0,0,0,1,0,0,0,0,1,0,0,0,0,0,0]},"source":[{"enumerated_by":"ConfigEnumAllOccupations","step":12}]},"120":{"cache":{},"dof":{"occ":[0,0,0,0,0,0,1,0,0,1,1,0,0,0,0,1,0,0]},"source":[{"enumerated_by":"ConfigEnumAllOccupations","step":120}]},"121":{"cache":{},"dof":{"occ":[0,0,0,0,0,0,1,1,0,1,1,0,0,0,0,1,0,0]},"source":[{"enumerated_by":"ConfigEnumAllOccupations","step":121}]},"122":{"cache":{},"dof":{"occ":[0,0,0,0,0,0,1,1,1,1,1,0,0,0,0,1,0,0]},"source":[{"enumerated_by":"ConfigEnumAllOccupations","step":122}]},"123":{"cache":{},"dof":{"occ":[0,0,0,0,0,0,1,0,0,0,0,1,0,0,0,1,0,0]},"source":[{"enumerated_by":"ConfigEnumAllOccupations","step":123}]},"124":{"cache":{},"dof":{"occ":[0,0,0,0,0,0,1,1,0,0,0,1,0,0,0,1,0,0]},"source":[{"enumerated_by":"ConfigEnumAllOccupations","step":124}]},"125":{"cache":{},"dof":{"occ":[0,0,0,0,0,0,1,0,0,1,0,1,0,0,0,1,0,0]},"source":[{"enumerated_by":"ConfigEnumAllOccupations","step":125}]},"126":{"cache":{},"dof":{"occ":[0,0,0,0,0,0,1,1,0,1,0,1,0,0,0,1,0,0]},"source":[{"enumerated_by":"ConfigEnumAllOccupations","step":126}]},"127":{"cache":{},"dof":{"occ":[0,0,0,0,0,0,1,0,0,0,1,1,0,0,0,1,0,0]},"source":[{"enumerated_by":"ConfigEnumAllOccupations","step":127}]},"128":{"cache":{},"dof":{"occ":[0,0,0,0,0,0,1,1,0,0,1,1,0,0,0,1,0,0]},"source":[{"enumerated_by":"ConfigEnumAllOccupations","step":128}]},"129":{"cache":{},"dof":{"occ":[0,0,0,0,0,0,0,0,0,1,1,1,0,0,0,1,0,0]},"source":[{"enumerated_by":"ConfigEnumAllOccupations","step":129}]},"13":{"cache":{},"dof":{"occ":[0,0,0,0,0,0,1,1,0,0,0,1,0,0,0,0,0,0]},"source":[{"enumerated_by":"ConfigEnumAllOccupations","step":13}]},"130":{"cache":{},"dof":{"occ":[0,0,0,0,0,0,1,0,0,1,1,1,0,0,0,1,0,0]},"source":[{"enumerated_by":"ConfigEnumAllOccupations","step":130}]},"131":{"cache":{},"dof":{"occ":[0,0,0,0,0,0,1,1,0,1,1,1,0,0,0,1,0,0]},"source":[{"enumerated_by":"ConfigEnumAllOccupations","step":131}]},"132":{"cache":{},"dof":{"occ":[0,0,0,0,0,0,1,1,1,1,1,1,0,0,0,1,0,0]},"source":[{"enumerated_by":"ConfigEnumAllOccupations","step":132}]},"133":{"cache":{},"dof":{"occ":[0,0,0,0,0,0,1,1,0,0,0,0,1,0,0,1,0,0]},"source":[{"enumerated_by":"ConfigEnumAllOccupations","step":133}]},"134":{"cache":{},"dof":{"occ":[0,0,0,0,0,0,1,1,1,0,0,0,1,0,0,1,0,0]},"source":[{"enumerated_by":"ConfigEnumAllOccupations","step":134}]},"135":{"cache":{},"dof":{"occ":[0,0,0,0,0,0,1,0,0,1,0,0,1,0,0,1,0,0]},"source":[{"enumerated_by":"ConfigEnumAllOccupations","step":135}]},"136":{"cache":{},"dof":{"occ":[0,0,0,0,0,0,1,1,0,1,0,0,1,0,0,1,0,0]},"source":[{"enumerated_by":"ConfigEnumAllOccupations","step":136}]},"137":{"cache":{},"dof":{"occ":[0,0,0,0,0,0,1,1,1,1,0,0,1,0,0,1,0,0]},"source":[{"enumerated_by":"ConfigEnumAllOccupations","step":137}]},"138":{"cache":{},"dof":{"occ":[0,0,0,0,0,0,1,0,0,0,1,0,1,0,0,1,0,0]},"source":[{"enumerated_by":"ConfigEnumAllOccupations","step":138}]},"139":{"cache":{},"dof":{"occ":[0,0,0,0,0,0,1,1,0,0,1,0,1,0,0,1,0,0]},"source":[{"enumerated_by":"ConfigEnumAllOccupations","step":139}]},"14":{"cache":{},"dof":{"occ":[0,0,0,0,0,0,1,0,0,1,0,1,0,0,0,0,0,0]},"source":[{"enumerated_by":"ConfigEnumAllOccupations","step":14}]},"140":{"cache":{},"dof":{"occ":[0,0,0,0,0,0,1,0,0,1,1,0,1,0,0,1,0,0]},"source":[{"enumerated_by":"ConfigEnumAllOccupations","step":140}]},"141":{"cache":{},"dof":{"occ":[0,0,0,0,0,0,1,1,0,1,1,0,1,0,0,1,0,0]},"source":[{"enumerated_by":"ConfigEnumAllOccupations","step":141}]},"142":{"cache":{},"dof":{"occ":[0,0,0,0,0,0,1,1,1,1,1,0,1,0,0,1,0,0]},"source":[{"enumerated_by":"ConfigEnumAllOccupations","step":142}]},"143":{"cache":{},"dof":{"occ":[0,0,0,0,0,0,1,0,0,0,0,1,1,0,0,1,0,0]},"source":[{"enumerated_by":"ConfigEnumAllOccupations","step":143}]},"144":{"cache":{},"dof":{"occ":[0,0,0,0,0,0,1,1,0,0,0,1,1,0,0,1,0,0]},"source":[{"enumerated_by":"ConfigEnumAllOccupations","step":144}]},"145":{"cache":{},"dof":{"occ":[0,0,0,0,0,0,1,0,0,1,0,1,1,0,0,1,0,0]},"source":[{"enumerated_by":"ConfigEnumAllOccupations","step":145}]},"146":{"cache":{},"dof":{"occ":[0,0,0,0,0,0,1,1,0,1,0,1,1,0,0,1,0,0]},"source":[{"enumerated_by":"ConfigEnumAllOccupations","step":146}]},"147":{"cache":{},"dof":{"occ":[0,0,0,0,0,0,1,0,0,0,1,1,1,0,0,1,0,0]},"source":[{"enumerated_by":"ConfigEnumAllOccupations","step":147}]},"148":{"cache":{},"dof":{"occ":[0,0,0,0,0,0,1,1,0,0,1,1,1,0,0,1,0,0]},"source":[{"enumerated_by":"ConfigEnumAllOccupations","step":148}]},"149":{"cache":{},"dof":{"occ":[0,0,0,0,0,0,1,0,0,1,1,1,1,0,0,1,0,0]},"source":[{"enumerated_by":"ConfigEnumAllOccupations","step":149}]},"15":{"cache":{},"dof":{"occ":[0,0,0,0,0,0,1,1,0,1,0,1,0,0,0,0,0,0]},"source":[{"enumerated_by":"ConfigEnumAllOccupations","step":15}]},"150":{"cache":{},"dof":{"occ":[0,0,0,0,0,0,1,1,0,1,1,1,1,0,0,1,0,0]},"source":[{"enumerated_by":"ConfigEnumAllOccupations","step":150}]},"151":{"cache":{},"dof":{"occ":[0,0,0,0,0,0,1,1,1,1,1,1,1,0,0,1,0,0]},"source":[{"enumerated_by":"ConfigEnumAllOccupations","step":151}]},"152":{"cache":{},"dof":{"occ":[0,0,0,0,0,0,1,1,0,0,0,0,0,1,0,1,0,0]},"source":[{"enumerated_by":"ConfigEnumAllOccupations","step":152}]},"153":{"cache":{},"dof":{"occ":[0,0,0,0,0,0,1,0,0,1,0,0,0,1,0,1,0,0]},"source":[{"enumerated_by":"ConfigEnumAllOccupations","step":153}]},"154":{"cache":{},"dof":{"occ":[0,0,0,0,0,0,1,1,0,1,0,0,0,1,0,1,0,0]},"source":[{"enumerated_by":"ConfigEnumAllOccupations","step":154}]},"155":{"cache":{},"dof":{"occ":[0,0,0,0,0,0,1,1,1,1,0,0,0,1,0,1,0,0]},"source":[{"enumerated_by":"ConfigEnumAllOccupations","step":155}]},"156":{"cache":{},"dof":{"occ":[0,0,0,0,0,0,1,1,0,0,1,0,0,1,0,1,0,0]},"source":[{"enumerated_by":"ConfigEnumAllOccupations","step":156}]},"157":{"cache":{},"dof":{"occ":[0,0,0,0,0,0,1,0,0,1,1,0,0,1,0,1,0,0]},"source":[{"enumerated_by":"ConfigEnumAllOccupations","step":157}]},"158":{"cache":{},"dof":{"occ":[0,0,0,0,0,0,1,1,0,1,1,0,0,1,0,1,0,0]},"source":[{"enumerated_by":"ConfigEnumAllOccupations","step":158}]},"159":{"cache":{},"dof":{"occ":[0,0,0,0,0,0,1,1,1,1,1,0,0,1,0,1,0,0]},"source":[{"enumerated_by":"ConfigEnumAllOccupations","step":159}]},"16":{"cache":{},"dof":{"occ":[0,0,0,0,0,0,1,0,0,0,1,1,0,0,0,0,0,0]},"source":[{"enumerated_by":"ConfigEnumAllOccupations","step":16}]},"160":{"cache":{},"dof":{"occ":[0,0,0,0,0,0,1,1,0,0,0,1,0,1,0,1,0,0]},"source":[{"enumerated_by":"ConfigEnumAllOccupations","step":160}]},"161":{"cache":{},"dof":{"occ":[0,0,0,0,0,0,1,0,0,1,0,1,0,1,0,1,0,0]},"source":[{"enumerated_by":"ConfigEnumAllOccupations","step":161}]},"162":{"cache":{},"dof":{"occ":[0,0,0,0,0,0,1,1,0,1,0,1,0,1,0,1,0,0]},"source":[{"enumerated_by":"ConfigEnumAllOccupations","step":162}]},"163":{"cache":{},"dof":{"occ":[0,0,0,0,0,0,1,1,0,0,1,1,0,1,0,1,0,0]},"source":[{"enumerated_by":"ConfigEnumAllOccupations","step":163}]},"164":{"cache":{},"dof":{"occ":[0,0,0,0,0,0,1,0,0,1,1,1,0,1,0,1,0,0]},"source":[{"enumerated_by":"ConfigEnumAllOccupations","step":164}]},"165":{"cache":{},"dof":{"occ":[0,0,0,0,0,0,1,1,0,1,1,1,0,1,0,1,0,0]},"source":[{"enumerated_by":"ConfigEnumAllOccupations","step":165}]},"166":{"cache":{},"dof":{"occ":[0,0,0,0,0,0,1,1,1,0,0,0,1,1,0,1,0,0]},"source":[{"enumerated_by":"ConfigEnumAllOccupations","step":166}]},"167":{"cache":{},"dof":{"occ":[0,0,0,0,0,0,1,1,0,1,0,0,1,1,0,1,0,0]},"source":[{"enumerated_by":"ConfigEnumAllOccupations","step":167}]},"168":{"cache":{},"dof":{"occ":[0,0,0,0,0,0,1,1,1,1,0,0,1,1,0,1,0,0]},"source":[{"enumerated_by":"ConfigEnumAllOccupations","step":168}]},"169":{"cache":{},"dof":{"occ":[0,0,0,0,0,0,1,1,0,1,1,0,1,1,0,1,0,0]},"source":[{"enumerated_by":"ConfigEnumAllOccupations","step":169}]},"17":{"cache":{},"dof":{"occ":[0,0,0,0,0,0,1,1,0,0,1,1,0,0,0,0,0,0]},"source":[{"enumerated_by":"ConfigEnumAllOccupations","step":17}]},"170":{"cache":{},"dof":{"occ":[0,0,0,0,0,0,1,1,1,1,1,0,1,1,0,1,0,0]},"source":[{"enumerated_by":"ConfigEnumAllOccupations","step":170}]},"171":{"cache":{},"dof":{"occ":[0,0,0,0,0,0,1,1,0,1,0,1,1,1,0,1,0,0]},"source":[{"enumerated_by":"ConfigEnumAllOccupations","step":171}]},"172":{"cache":{},"dof":{"occ":[0,0,0,0,0,0,1,1,0,1,1,1,1,1,0,1,0,0]},"source":[{"enumerated_by":"ConfigEnumAllOccupations","step":172}]},"173":{"cache":{},"dof":{"occ":[0,0,0,0,0,0,1,1,1,1,1,1,1,1,0,1,0,0]},"source":[{"enumerated_by":"ConfigEnumAllOccupations","step":173}]},"174":{"cache":{},"dof":{"occ":[0,0,0,0,0,0,1,1,0,0,0,0,0,0,1,1,0,0]},"source":[{"enumerated_by":"ConfigEnumAllOccupations","step":174}]},"175":{"cache":{},"dof":{"occ":[0,0,0,0,0,0,1,0,0,1,0,0,0,0,1,1,0,0]},"source":[{"enumerated_by":"ConfigEnumAllOccupations","step":175}]},"176":{"cache":{},"dof":{"occ":[0,0,0,0,0,0,1,1,0,1,0,0,0,0,1,1,0,0]},"source":[{"enumerated_by":"ConfigEnumAllOccupations","step":176}]},"177":{"cache":{},"dof":{"occ":[0,0,0,0,0,0,1,1,1,1,0,0,0,0,1,1,0,0]},"source":[{"enumerated_by":"ConfigEnumAllOccupations","step":177}]},"178":{"cache":{},"dof":{"occ":[0,0,0,0,0,0,1,0,0,0,1,0,0,0,1,1,0,0]},"source":[{"enumerated_by":"ConfigEnumAllOccupations","step":178}]},"179":{"cache":{},"dof":{"occ":[0,0,0,0,0,0,1,1,0,0,1,0,0,0,1,1,0,0]},"source":[{"enumerated_by":"ConfigEnumAllOccupations","step":179}]},"18":{"cache":{},"dof":{"occ":[0,0,0,0,0,0,1,0,0,1,1,1,0,0,0,0,0,0]},"source":[{"enumerated_by":"ConfigEnumAllOccupations","step":18}]},"180":{"cache":{},"dof":{"occ":[0,0,0,0,0,0,1,0,0,1,1,0,0,0,1,1,0,0]},"source":[{"enumerated_by":"ConfigEnumAllOccupations","step":180}]},"181":{"cache":{},"dof":{"occ":[0,0,0,0,0,0,1,1,0,1,1,0,0,0,1,1,0,0]},"source":[{"enumerated_by":"ConfigEnumAllOccupations","step":181}]},"182":{"cache":{},"dof":{"occ":[0,0,0,0,0,0,1,1,1,1,1,0,0,0,1,1,0,0]},"source":[{"enumerated_by":"ConfigEnumAllOccupations","step":182}]},"183":{"cache":{},"dof":{"occ":[0,0,0,0,0,0,1,1,0,0,0,1,0,0,1,1,0,0]},"source":[{"enumerated_by":"ConfigEnumAllOccupations","step":183}]},"184":{"cache":{},"dof":{"occ":[0,0,0,0,0,0,1,0,0,1,0,1,0,0,1,1,0,0]},"source":[{"enumerated_by":"ConfigEnumAllOccupations","step":184}]},"185":{"cache":{},"dof":{"occ":[0,0,0,0,0,0,1,1,0,1,0,1,0,0,1,1,0,0]},"source":[{"enumerated_by":"ConfigEnumAllOccupations","step":185}]},"186":{"cache":{},"dof":{"occ":[0,0,0,0,0,0,1,0,0,0,1,1,0,0,1,1,0,0]},"source":[{"enumerated_by":"ConfigEnumAllOccupations","step":186}]},"187":{"cache":{},"dof":{"occ":[0,0,0,0,0,0,1,1,0,0,1,1,0,0,1,1,0,0]},"source":[{"enumerated_by":"ConfigEnumAllOccupations","step":187}]},"188":{"cache":{},"dof":{"occ":[0,0,0,0,0,0,1,0,0,1,1,1,0,0,1,1,0,0]},"source":[{"enumerated_by":"ConfigEnumAllOccupations","step":188}]},"189":{"cache":{},"dof":{"occ":[0,0,0,0,0,0,1,1,0,1,1,1,0,0,1,1,0,0]},"source":[{"enumerated_by":"ConfigEnumAllOccupations","step":189}]},"19":{"cache":{},"dof":{"occ":[0,0,0,0,0,0,1,1,0,1,1,1,0,0,0,0,0,0]},"source":[{"enumerated_by":"ConfigEnumAllOccupations","step":19}]},"190":{"cache":{},"dof":{"occ":[0,0,0,0,0,0,1,1,0,1,0,0,1,0,1,1,0,0]},"source":[{"enumerated_by":"ConfigEnumAllOccupations","step":190}]},"191":{"cache":{},"dof":{"occ":[0,0,0,0,0,0,1,1,1,1,0,0,1,0,1,1,0,0]},"source":[{"enumerated_by":"ConfigEnumAllOccupations","step":191}]},"192":{"cache":{},"dof":{"occ":[0,0,0,0,0,0,1,1,0,0,1,0,1,0,1,1,0,0]},"source":[{"enumerated_by":"ConfigEnumAllOccupations","step":192}]},"193":{"cache":{},"dof":{"occ":[0,0,0,0,0,0,1,1,0,1,1,0,1,0,1,1,0,0]},"source":[{"enumerated_by":"ConfigEnumAllOccupations","step":193}]},"194":{"cache":{},"dof":{"occ":[0,0,0,0,0,0,1,1,1,1,1,0,1,0,1,1,0,0]},"source":[{"enumerated_by":"ConfigEnumAllOccupations","step":194}]},"195":{"cache":{},"dof":{"occ":[0,0,0,0,0,0,1,1,0,0,0,1,1,0,1,1,0,0]},"source":[{"enumerated_by":"ConfigEnumAllOccupations","step":195}]},"196":{"cache":{},"dof":{"occ":[0,0,0,0,0,0,1,1,0,1,0,1,1,0,1,1,0,0]},"source":[{"enumerated_by":"ConfigEnumAllOccupations","step":196}]},"197":{"cache":{},"dof":{"occ":[0,0,0,0,0,0,1,1,0,0,1,1,1,0,1,1,0,0]},"source":[{"enumerated_by":"ConfigEnumAllOccupations","step":197}]},"198":{"cache":{},"dof":{"occ":[0,0,0,0,0,0,1,1,0,1,1,1,1,0,1,1,0,0]},"source":[{"enumerated_by":"ConfigEnumAllOccupations","step":198}]},"199":{"cache":{},"dof":{"occ":[0,0,0,0,0,0,1,1,0,1,0,0,0,1,1,1,0,0]},"source":[{"enumerated_by":"ConfigEnumAllOccupations","step":199}]},"2":{"cache":{},"dof":{"occ":[0,0,0,0,0,0,0,0,0,1,0,0,0,0,0,0,0,0]},"source":[{"enumerated_by":"ConfigEnumAllOccupations","step":2}]},"20":{"cache":{},"dof":{"occ":[0,0,0,0,0,0,1,0,0,0,0,0,1,0,0,0,0,0]},"source":[{"enumerated_by":"ConfigEnumAllOccupations","step":20}]},"200":{"cache":{},"dof":{"occ":[0,0,0,0,0,0,1,1,1,1,0,0,0,1,1,1,0,0]},"source":[{"enumerated_by":"ConfigEnumAllOccupations","step":200}]},"201":{"cache":{},"dof":{"occ":[0,0,0,0,0,0,1,1,0,0,1,0,0,1,1,1,0,0]},"source":[{"enumerated_by":"ConfigEnumAllOccupations","step":201}]},"202":{"cache":{},"dof":{"occ":[0,0,0,0,0,0,1,1,0,1,1,0,0,1,1,1,0,0]},"source":[{"enumerated_by":"ConfigEnumAllOccupations","step":202}]},"203":{"cache":{},"dof":{"occ":[0,0,0,0,0,0,1,1,1,1,1,0,0,1,1,1,0,0]},"source":[{"enumerated_by":"ConfigEnumAllOccupations","step":203}]},"204":{"cache":{},"dof":{"occ":[0,0,0,0,0,0,1,1,0,1,0,1,0,1,1,1,0,0]},"source":[{"enumerated_by":"ConfigEnumAllOccupations","step":204}]},"205":{"cache":{},"dof":{"occ":[0,0,0,0,0,0,1,1,0,0,1,1,0,1,1,1,0,0]},"source":[{"enumerated_by":"ConfigEnumAllOccupations","step":205}]},"206":{"cache":{},"dof":{"occ":[0,0,0,0,0,0,1,1,0,1,1,1,0,1,1,1,0,0]},"source":[{"enumerated_by":"ConfigEnumAllOccupations","step":206}]},"207":{"cache":{},"dof":{"occ":[0,0,0,0,0,0,1,1,1,1,0,0,1,1,1,1,0,0]},"source":[{"enumerated_by":"ConfigEnumAllOccupations","step":207}]},"208":{"cache":{},"dof":{"occ":[0,0,0,0,0,0,1,1,1,1,1,0,1,1,1,1,0,0]},"source":[{"enumerated_by":"ConfigEnumAllOccupations","step":208}]},"209":{"cache":{},"dof":{"occ":[0,0,0,0,0,0,1,1,1,1,1,1,1,1,1,1,0,0]},"source":[{"enumerated_by":"ConfigEnumAllOccupations","step":209}]},"21":{"cache":{},"dof":{"occ":[0,0,0,0,0,0,1,1,0,0,0,0,1,0,0,0,0,0]},"source":[{"enumerated_by":"ConfigEnumAllOccupations","step":21}]},"210":{"cache":{},"dof":{"occ":[0,0,0,0,0,0,1,0,0,0,0,0,0,0,0,0,1,0]},"source":[{"enumerated_by":"ConfigEnumAllOccupations","step":210}]},"211":{"cache":{},"dof":{"occ":[0,0,0,0,0,0,1,1,0,0,0,0,0,0,0,0,1,0]},"source":[{"enumerated_by":"ConfigEnumAllOccupations","step":211}]},"212":{"cache":{},"dof":{"occ":[0,0,0,0,0,0,0,0,0,1,0,0,0,0,0,0,1,0]},"source":[{"enumerated_by":"ConfigEnumAllOccupations","step":212}]},"213":{"cache":{},"dof":{"occ":[0,0,0,0,0,0,1,0,0,1,0,0,0,0,0,0,1,0]},"source":[{"enumerated_by":"ConfigEnumAllOccupations","step":213}]},"214":{"cache":{},"dof":{"occ":[0,0,0,0,0,0,1,1,0,1,0,0,0,0,0,0,1,0]},"source":[{"enumerated_by":"ConfigEnumAllOccupations","step":214}]},"215":{"cache":{},"dof":{"occ":[0,0,0,0,0,0,1,1,1,1,0,0,0,0,0,0,1,0]},"source":[{"enumerated_by":"ConfigEnumAllOccupations","step":215}]},"216":{"cache":{},"dof":{"occ":[0,0,0,0,0,0,1,0,0,0,1,0,0,0,0,0,1,0]},"source":[{"enumerated_by":"ConfigEnumAllOccupations","step":216}]},"217":{"cache":{},"dof":{"occ":[0,0,0,0,0,0,1,1,0,0,1,0,0,0,0,0,1,0]},"source":[{"enumerated_by":"ConfigEnumAllOccupations","step":217}]},"218":{"cache":{},"dof":{"occ":[0,0,0,0,0,0,0,0,0,1,1,0,0,0,0,0,1,0]},"source":[{"enumerated_by":"ConfigEnumAllOccupations","step":218}]},"219":{"cache":{},"dof":{"occ":[0,0,0,0,0,0,1,0,0,1,1,0,0,0,0,0,1,0]},"source":[{"enumerated_by":"ConfigEnumAllOccupations","step":219}]},"22":{"cache":{},"dof":{"occ":[0,0,0,0,0,0,1,1,1,0,0,0,1,0,0,0,0,0]},"source":[{"enumerated_by":"ConfigEnumAllOccupations","step":22}]},"220":{"cache":{},"dof":{"occ":[0,0,0,0,0,0,1,1,0,1,1,0,0,0,0,0,1,0]},"source":[{"enumerated_by":"ConfigEnumAllOccupations","step":220}]},"221":{"cache":{},"dof":{"occ":[0,0,0,0,0,0,1,1,1,1,1,0,0,0,0,0,1,0]},"source":[{"enumerated_by":"ConfigEnumAllOccupations","step":221}]},"222":{"cache":{},"dof":{"occ":[0,0,0,0,0,0,1,0,0,0,0,1,0,0,0,0,1,0]},"source":[{"enumerated_by":"ConfigEnumAllOccupations","step":222}]},"223":{"cache":{},"dof":{"occ":[0,0,0,0,0,0,1,1,0,0,0,1,0,0,0,0,1,0]},"source":[{"enumerated_by":"ConfigEnumAllOccupations","step":223}]},"224":{"cache":{},"dof":{"occ":[0,0,0,0,0,0,1,0,0,1,0,1,0,0,0,0,1,0]},"source":[{"enumerated_by":"ConfigEnumAllOccupations","step":224}]},"225":{"cache":{},"dof":{"occ":[0,0,0,0,0,0,1,1,0,1,0,1,0,0,0,0,1,0]},"source":[{"enumerated_by":"ConfigEnumAllOccupations","step":225}]},"226":{"cache":{},"dof":{"occ":[0,0,0,0,0,0,1,0,0,0,1,1,0,0,0,0,1,0]},"source":[{"enumerated_by":"ConfigEnumAllOccupations","step":226}]},"227":{"cache":{},"dof":{"occ":[0,0,0,0,0,0,1,1,0,0,1,1,0,0,0,0,1,0]},"source":[{"enumerated_by":"ConfigEnumAllOccupations","step":227}]},"228":{"cache":{},"dof":{"occ":[0,0,0,0,0,0,1,0,0,1,1,1,0,0,0,0,1,0]},"source":[{"enumerated_by":"ConfigEnumAllOccupations","step":228}]},"229":{"cache":{},"dof":{"occ":[0,0,0,0,0,0,1,1,0,1,1,1,0,0,0,0,1,0]},"source":[{"enumerated_by":"ConfigEnumAllOccupations","step":229}]},"23":{"cache":{},"dof":{"occ":[0,0,0,0,0,0,1,0,0,1,0,0,1,0,0,0,0,0]},"source":[{"enumerated_by":"ConfigEnumAllOccupations","step":23}]},"230":{"cache":{},"dof":{"occ":[0,0,0,0,0,0,1,1,0,0,0,0,1,0,0,0,1,0]},"source":[{"enumerated_by":"ConfigEnumAllOccupations","step":230}]},"231":{"cache":{},"dof":{"occ":[0,0,0,0,0,0,1,1,1,0,0,0,1,0,0,0,1,0]},"source":[{"enumerated_by":"ConfigEnumAllOccupations","step":231}]},"232":{"cache":{},"dof":{"occ":[0,0,0,0,0,0,1,0,0,1,0,0,1,0,0,0,1,0]},"source":[{"enumerated_by":"ConfigEnumAllOccupations","step":232}]},"233":{"cache":{},"dof":{"occ":[0,0,0,0,0,0,1,1,0,1,0,0,1,0,0,0,1,0]},"source":[{"enumerated_by":"ConfigEnumAllOccupations","step":233}]},"234":{"cache":{},"dof":{"occ":[0,0,0,0,0,0,1,1,1,1,0,0,1,0,0,0,1,0]},"source":[{"enumerated_by":"ConfigEnumAllOccupations","step":234}]},"235":{"cache":{},"dof":{"occ":[0,0,0,0,0,0,1,0,0,0,1,0,1,0,0,0,1,0]},"source":[{"enumerated_by":"ConfigEnumAllOccupations","step":235}]},"236":{"cache":{},"dof":{"occ":[0,0,0,0,0,0,1,1,0,0,1,0,1,0,0,0,1,0]},"source":[{"enumerated_by":"ConfigEnumAllOccupations","step":236}]},"237":{"cache":{},"dof":{"occ":[0,0,0,0,0,0,1,0,0,1,1,0,1,0,0,0,1,0]},"source":[{"enumerated_by":"ConfigEnumAllOccupations","step":237}]},"238":{"cache":{},"dof":{"occ":[0,0,0,0,0,0,1,1,0,1,1,0,1,0,0,0,1,0]},"source":[{"enumerated_by":"ConfigEnumAllOccupations","step":238}]},"239":{"cache":{},"dof":{"occ":[0,0,0,0,0,0,1,1,1,1,1,0,1,0,0,0,1,0]},"source":[{"enumerated_by":"ConfigEnumAllOccupations","step":239}]},"24":{"cache":{},"dof":{"occ":[0,0,0,0,0,0,1,1,0,1,0,0,1,0,0,0,0,0]},"source":[{"enumerated_by":"ConfigEnumAllOccupations","step":24}]},"240":{"cache":{},"dof":{"occ":[0,0,0,0,0,0,1,1,0,0,0,1,1,0,0,0,1,0]},"source":[{"enumerated_by":"ConfigEnumAllOccupations","step":240}]},"241":{"cache":{},"dof":{"occ":[0,0,0,0,0,0,1,0,0,1,0,1,1,0,0,0,1,0]},"source":[{"enumerated_by":"ConfigEnumAllOccupations","step":241}]},"242":{"cache":{},"dof":{"occ":[0,0,0,0,0,0,1,1,0,1,0,1,1,0,0,0,1,0]},"source":[{"enumerated_by":"ConfigEnumAllOccupations","step":242}]},"243":{"cache":{},"dof":{"occ":[0,0,0,0,0,0,1,0,0,0,1,1,1,0,0,0,1,0]},"source":[{"enumerated_by":"ConfigEnumAllOccupations","step":243}]},"244":{"cache":{},"dof":{"occ":[0,0,0,0,0,0,1,1,0,0,1,1,1,0,0,0,1,0]},"source":[{"enumerated_by":"ConfigEnumAllOccupations","step":244}]},"245":{"cache":{},"dof":{"occ":[0,0,0,0,0,0,1,0,0,1,1,1,1,0,0,0,1,0]},"source":[{"enumerated_by":"ConfigEnumAllOccupations","step":245}]},"246":{"cache":{},"dof":{"occ":[0,0,0,0,0,0,1,1,0,1,1,1,1,0,0,0,1,0]},"source":[{"enumerated_by":"ConfigEnumAllOccupations","step":246}]},"247":{"cache":{},"dof":{"occ":[0,0,0,0,0,0,1,1,1,1,1,1,1,0,0,0,1,0]},"source":[{"enumerated_by":"ConfigEnumAllOccupations","step":247}]},"248":{"cache":{},"dof":{"occ":[0,0,0,0,0,0,1,1,0,0,0,0,0,1,0,0,1,0]},"source":[{"enumerated_by":"ConfigEnumAllOccupations","step":248}]},"249":{"cache":{},"dof":{"occ":[0,0,0,0,0,0,1,0,0,1,0,0,0,1,0,0,1,0]},"source":[{"enumerated_by":"ConfigEnumAllOccupations","step":249}]},"25":{"cache":{},"dof":{"occ":[0,0,0,0,0,0,1,1,1,1,0,0,1,0,0,0,0,0]},"source":[{"enumerated_by":"ConfigEnumAllOccupations","step":25}]},"250":{"cache":{},"dof":{"occ":[0,0,0,0,0,0,1,1,0,1,0,0,0,1,0,0,1,0]},"source":[{"enumerated_by":"ConfigEnumAllOccupations","step":250}]},"251":{"cache":{},"dof":{"occ":[0,0,0,0,0,0,1,1,1,1,0,0,0,1,0,0,1,0]},"source":[{"enumerated_by":"ConfigEnumAllOccupations","step":251}]},"252":{"cache":{},"dof":{"occ":[0,0,0,0,0,0,1,0,0,0,1,0,0,1,0,0,1,0]},"source":[{"enumerated_by":"ConfigEnumAllOccupations","step":252}]},"253":{"cache":{},"dof":{"occ":[0,0,0,0,0,0,1,1,0,0,1,0,0,1,0,0,1,0]},"source":[{"enumerated_by":"ConfigEnumAllOccupations","step":253}]},"254":{"cache":{},"dof":{"occ":[0,0,0,0,0,0,1,0,0,1,1,0,0,1,0,0,1,0]},"source":[{"enumerated_by":"ConfigEnumAllOccupations","step":254}]},"255":{"cache":{},"dof":{"occ":[0,0,0,0,0,0,1,1,0,1,1,0,0,1,0,0,1,0]},"source":[{"enumerated_by":"ConfigEnumAllOccupations","step":255}]},"256":{"cache":{},"dof":{"occ":[0,0,0,0,0,0,1,1,1,1,1,0,0,1,0,0,1,0]},"source":[{"enumerated_by":"ConfigEnumAllOccupations","step":256}]},"257":{"cache":{},"dof":{"occ":[0,0,0,0,0,0,1,0,0,0,0,1,0,1,0,0,1,0]},"source":[{"enumerated_by":"ConfigEnumAllOccupations","step":257}]},"258":{"cache":{},"dof":{"occ":[0,0,0,0,0,0,1,1,0,0,0,1,0,1,0,0,1,0]},"source":[{"enumerated_by":"ConfigEnumAllOccupations","step":258}]},"259":{"cache":{},"dof":{"occ":[0,0,0,0,0,0,1,0,0,1,0,1,0,1,0,0,1,0]},"source":[{"enumerated_by":"ConfigEnumAllOccupations","step":259}]},"26":{"cache":{},"dof":{"occ":[0,0,0,0,0,0,1,0,0,0,1,0,1,0,0,0,0,0]},"source":[{"enumerated_by":"ConfigEnumAllOccupations","step":26}]},"260":{"cache":{},"dof":{"occ":[0,0,0,0,0,0,1,1,0,1,0,1,0,1,0,0,1,0]},"source":[{"enumerated_by":"ConfigEnumAllOccupations","step":260}]},"261":{"cache":{},"dof":{"occ":[0,0,0,0,0,0,1,0,0,0,1,1,0,1,0,0,1,0]},"source":[{"enumerated_by":"ConfigEnumAllOccupations","step":261}]},"262":{"cache":{},"dof":{"occ":[0,0,0,0,0,0,1,1,0,0,1,1,0,1,0,0,1,0]},"source":[{"enumerated_by":"ConfigEnumAllOccupations","step":262}]},"263":{"cache":{},"dof":{"occ":[0,0,0,0,0,0,1,0,0,1,1,1,0,1,0,0,1,0]},"source":[{"enumerated_by":"ConfigEnumAllOccupations","step":263}]},"264":{"cache":{},"dof":{"occ":[0,0,0,0,0,0,1,1,0,1,1,1,0,1,0,0,1,0]},"source":[{"enumerated_by":"ConfigEnumAllOccupations","step":264}]},"265":{"cache":{},"dof":{"occ":[0,0,0,0,0,0,1,1,1,0,0,0,1,1,0,0,1,0]},"source":[{"enumerated_by":"ConfigEnumAllOccupations","step":265}]},"266":{"cache":{},"dof":{"occ":[0,0,0,0,0,0,1,1,0,1,0,0,1,1,0,0,1,0]},"source":[{"enumerated_by":"ConfigEnumAllOccupations","step":266}]},"267":{"cache":{},"dof":{"occ":[0,0,0,0,0,0,1,1,1,1,0,0,1,1,0,0,1,0]},"source":[{"enumerated_by":"ConfigEnumAllOccupations","step":267}]},"268":{"cache":{},"dof":{"occ":[0,0,0,0,0,0,1,1,0,0,1,0,1,1,0,0,1,0]},"source":[{"enumerated_by":"ConfigEnumAllOccupations","step":268}]},"269":{"cache":{},"dof":{"occ":[0,0,0,0,0,0,1,1,0,1,1,0,1,1,0,0,1,0]},"source":[{"enumerated_by":"ConfigEnumAllOccupations","step":269}]},"27":{"cache":{},"dof":{"occ":[0,0,0,0,0,0,1,1,0,0,1,0,1,0,0,0,0,0]},"source":[{"enumerated_by":"ConfigEnumAllOccupations","step":27}]},"270":{"cache":{},"dof":{"occ":[0,0,0,0,0,0,1,1,1,1,1,0,1,1,0,0,1,0]},"source":[{"enumerated_by":"ConfigEnumAllOccupations","step":270}]},"271":{"cache":{},"dof":{"occ":[0,0,0,0,0,0,1,1,0,0,0,1,1,1,0,0,1,0]},"source":[{"enumerated_by":"ConfigEnumAllOccupations","step":271}]},"272":{"cache":{},"dof":{"occ":[0,0,0,0,0,0,1,1,0,1,0,1,1,1,0,0,1,0]},"source":[{"enumerated_by":"ConfigEnumAllOccupations","step":272}]},"273":{"cache":{},"dof":{"occ":[0,0,0,0,0,0,1,1,0,0,1,1,1,1,0,0,1,0]},"source":[{"enumerated_by":"ConfigEnumAllOccupations","step":273}]},"274":{"cache":{},"dof":{"occ":[0,0,0,0,0,0,1,1,0,1,1,1,1,1,0,0,1,0]},"source":[{"enumerated_by":"ConfigEnumAllOccupations","step":274}]},"275":{"cache":{},"dof":{"occ":[0,0,0,0,0,0,1,1,1,1,1,1,1,1,0,0,1,0]},"source":[{"enumerated_by":"ConfigEnumAllOccupations","step":275}]},"276":{"cache":{},"dof":{"occ":[0,0,0,0,0,0,1,1,0,0,0,0,0,0,1,0,1,0]},"source":[{"enumerated_by":"ConfigEnumAllOccupations","step":276}]},"277":{"cache":{},"dof":{"occ":[0,0,0,0,0,0,1,0,0,1,0,0,0,0,1,0,1,0]},"source":[{"enumerated_by":"ConfigEnumAllOccupations","step":277}]},"278":{"cache":{},"dof":{"occ":[0,0,0,0,0,0,1,1,0,1,0,0,0,0,1,0,1,0]},"source":[{"enumerated_by":"ConfigEnumAllOccupations","step":278}]},"279":{"cache":{},"dof":{"occ":[0,0,0,0,0,0,1,1,1,1,0,0,0,0,1,0,1,0]},"source":[{"enumerated_by":"ConfigEnumAllOccupations","step":279}]},"28":{"cache":{},"dof":{"occ":[0,0,0,0,0,0,1,0,0,1,1,0,1,0,0,0,0,0]},"source":[{"enumerated_by":"ConfigEnumAllOccupations","step":28}]},"280":{"cache":{},"dof":{"occ":[0,0,0,0,0,0,1,1,0,0,1,0,0,0,1,0,1,0]},"source":[{"enumerated_by":"ConfigEnumAllOccupations","step":280}]},"281":{"cache":{},"dof":{"occ":[0,0,0,0,0,0,1,0,0,1,1,0,0,0,1,0,1,0]},"source":[{"enumerated_by":"ConfigEnumAllOccupations","step":281}]},"282":{"cache":{},"dof":{"occ":[0,0,0,0,0,0,1,1,0,1,1,0,0,0,1,0,1,0]},"source":[{"enumerated_by":"ConfigEnumAllOccupations","step":282}]},"283":{"cache":{},"dof":{"occ":[0,0,0,0,0,0,1,1,1,1,1,0,0,0,1,0,1,0]},"source":[{"enumerated_by":"ConfigEnumAllOccupations","step":283}]},"284":{"cache":{},"dof":{"occ":[0,0,0,0,0,0,1,1,0,0,0,1,0,0,1,0,1,0]},"source":[{"enumerated_by":"ConfigEnumAllOccupations","step":284}]},"285":{"cache":{},"dof":{"occ":[0,0,0,0,0,0,1,0,0,1,0,1,0,0,1,0,1,0]},"source":[{"enumerated_by":"ConfigEnumAllOccupations","step":285}]},"286":{"cache":{},"dof":{"occ":[0,0,0,0,0,0,1,1,0,1,0,1,0,0,1,0,1,0]},"source":[{"enumerated_by":"ConfigEnumAllOccupations","step":286}]},"287":{"cache":{},"dof":{"occ":[0,0,0,0,0,0,1,1,0,0,1,1,0,0,1,0,1,0]},"source":[{"enumerated_by":"ConfigEnumAllOccupations","step":287}]},"288":{"cache":{},"dof":{"occ":[0,0,0,0,0,0,1,0,0,1,1,1,0,0,1,0,1,0]},"source":[{"enumerated_by":"ConfigEnumAllOccupations","step":288}]},"289":{"cache":{},"dof":{"occ":[0,0,0,0,0,0,1,1,0,1,1,1,0,0,1,0,1,0]},"source":[{"enumerated_by":"ConfigEnumAllOccupations","step":289}]},"29":{"cache":{},"dof":{"occ":[0,0,0,0,0,0,1,1,0,1,1,0,1,0,0,0,0,0]},"source":[{"enumerated_by":"ConfigEnumAllOccupations","step":29}]},"290":{"cache":{},"dof":{"occ":[0,0,0,0,0,0,1,1,0,1,0,0,1,0,1,0,1,0]},"source":[{"enumerated_by":"ConfigEnumAllOccupations","step":290}]},"291":{"cache":{},"dof":{"occ":[0,0,0,0,0,0,1,1,1,1,0,0,1,0,1,0,1,0]},"source":[{"enumerated_by":"ConfigEnumAllOccupations","step":291}]},"292":{"cache":{},"dof":{"occ":[0,0,0,0,0,0,1,1,0,0,1,0,1,0,1,0,1,0]},"source":[{"enumerated_by":"ConfigEnumAllOccupations","step":292}]},"293":{"cache":{},"dof":{"occ":[0,0,0,0,0,0,1,1,0,1,1,0,1,0,1,0,1,0]},"source":[{"enumerated_by":"ConfigEnumAllOccupations","step":293}]},"294":{"cache":{},"dof":{"occ":[0,0,0,0,0,0,1,1,1,1,1,0,1,0,1,0,1,0]},"source":[{"enumerated_by":"ConfigEnumAllOccupations","step":294}]},"295":{"cache":{},"dof":{"occ":[0,0,0,0,0,0,1,1,0,1,0,1,1,0,1,0,1,0]},"source":[{"enumerated_by":"ConfigEnumAllOccupations","step":295}]},"296":{"cache":{},"dof":{"occ":[0,0,0,0,0,0,1,1,0,0,1,1,1,0,1,0,1,0]},"source":[{"enumerated_by":"ConfigEnumAllOccupations","step":296}]},"297":{"cache":{},"dof":{"occ":[0,0,0,0,0,0,1,1,0,1,1,1,1,0,1,0,1,0]},"source":[{"enumerated_by":"ConfigEnumAllOccupations","step":297}]},"298":{"cache":{},"dof":{"occ":[0,0,0,0,0,0,1,1,0,1,0,0,0,1,1,0,1,0]},"source":[{"enumerated_by":"ConfigEnumAllOccupations","step":298}]},"299":{"cache":{},"dof":{"occ":[0,0,0,0,0,0,1,1,1,1,0,0,0,1,1,0,1,0]},"source":[{"enumerated_by":"ConfigEnumAllOccupations","step":299}]},"3":{"cache":{},"dof":{"occ":[0,0,0,0,0,0,1,0,0,1,0,0,0,0,0,0,0,0]},"source":[{"enumerated_by":"ConfigEnumAllOccupations","step":3}]},"30":{"cache":{},"dof":{"occ":[0,0,0,0,0,0,1,1,1,1,1,0,1,0,0,0,0,0]},"source":[{"enumerated_by":"ConfigEnumAllOccupations","step":30}]},"300":{"cache":{},"dof":{"occ":[0,0,0,0,0,0,1,1,0,1,1,0,0,1,1,0,1,0]},"source":[{"enumerated_by":"ConfigEnumAllOccupations","step":300}]},"301":{"cache":{},"dof":{"occ":[0,0,0,0,0,0,1,1,1,1,1,0,0,1,1,0,1,0]},"source":[{"enumerated_by":"ConfigEnumAllOccupations","step":301}]},"302":{"cache":{},"dof":{"occ":[0,0,0,0,0,0,1,1,0,1,0,1,0,1,1,0,1,0]},"source":[{"enumerated_by":"ConfigEnumAllOccupations","step":302}]},"303":{"cache":{},"dof":{"occ":[0,0,0,0,0,0,1,1,0,1,1,1,0,1,1,0,1,0]},"source":[{"enumerated_by":"ConfigEnumAllOccupations","step":303}]},"304":{"cache":{},"dof":{"occ":[0,0,0,0,0,0,1,1,1,1,0,0,1,1,1,0,1,0]},"source":[{"enumerated_by":"ConfigEnumAllOccupations","step":304}]},"305":{"cache":{},"dof":{"occ":[0,0,0,0,0,0,1,1,1,1,1,0,1,1,1,0,1,0]},"source":[{"enumerated_by":"ConfigEnumAllOccupations","step":305}]},"306":{"cache":{},"dof":{"occ":[0,0,0,0,0,0,1,0,0,0,0,0,0,0,0,1,1,0]},"source":[{"enumerated_by":"ConfigEnumAllOccupations","step":306}]},"307":{"cache":{},"dof":{"occ":[0,0,0,0,0,0,1,1,0,0,0,0,0,0,0,1,1,0]},"source":[{"enumerated_by":"ConfigEnumAllOccupations","step":307}]},"308":{"cache":{},"dof":{"occ":[0,0,0,0,0,0,1,1,1,0,0,0,0,0,0,1,1,0]},"source":[{"enumerated_by":"ConfigEnumAllOccupations","step":308}]},"309":{"cache":{},"dof":{"occ":[0,0,0,0,0,0,1,0,0,1,0,0,0,0,0,1,1,0]},"source":[{"enumerated_by":"ConfigEnumAllOccupations","step":309}]},"31":{"cache":{},"dof":{"occ":[0,0,0,0,0,0,1,0,0,0,0,1,1,0,0,0,0,0]},"source":[{"enumerated_by":"ConfigEnumAllOccupations","step":31}]},"310":{"cache":{},"dof":{"occ":[0,0,0,0,0,0,1,1,0,1,0,0,0,0,0,1,1,0]},"source":[{"enumerated_by":"ConfigEnumAllOccupations","step":310}]},"311":{"cache":{},"dof":{"occ":[0,0,0,0,0,0,1,1,1,1,0,0,0,0,0,1,1,0]},"source":[{"enumerated_by":"ConfigEnumAllOccupations","step":311}]},"312":{"cache":{},"dof":{"occ":[0,0,0,0,0,0,1,0,0,0,1,0,0,0,0,1,1,0]},"source":[{"enumerated_by":"ConfigEnumAllOccupations","step":312}]},"313":{"cache":{},"dof":{"occ":[0,0,0,0,0,0,1,1,0,0,1,0,0,0,0,1,1,0]},"source":[{"enumerated_by":"ConfigEnumAllOccupations","step":313}]},"314":{"cache":{},"dof":{"occ":[0,0,0,0,0,0,0,0,0,1,1,0,0,0,0,1,1,0]},"source":[{"enumerated_by":"ConfigEnumAllOccupations","step":314}]},"315":{"cache":{},"dof":{"occ":[0,0,0,0,0,0,1,0,0,1,1,0,0,0,0,1,1,0]},"source":[{"enumerated_by":"ConfigEnumAllOccupations","step":315}]},"316":{"cache":{},"dof":{"occ":[0,0,0,0,0,0,1,1,0,1,1,0,0,0,0,1,1,0]},"source":[{"enumerated_by":"ConfigEnumAllOccupations","step":316}]},"317":{"cache":{},"dof":{"occ":[0,0,0,0,0,0,1,1,1,1,1,0,0,0,0,1,1,0]},"source":[{"enumerated_by":"ConfigEnumAllOccupations","step":317}]},"318":{"cache":{},"dof":{"occ":[0,0,0,0,0,0,1,0,0,0,0,1,0,0,0,1,1,0]},"source":[{"enumerated_by":"ConfigEnumAllOccupations","step":318}]},"319":{"cache":{},"dof":{"occ":[0,0,0,0,0,0,1,1,0,0,0,1,0,0,0,1,1,0]},"source":[{"enumerated_by":"ConfigEnumAllOccupations","step":319}]},"32":{"cache":{},"dof":{"occ":[0,0,0,0,0,0,1,1,0,0,0,1,1,0,0,0,0,0]},"source":[{"enumerated_by":"ConfigEnumAllOccupations","step":32}]},"320":{"cache":{},"dof":{"occ":[0,0,0,0,0,0,1,0,0,1,0,1,0,0,0,1,1,0]},"source":[{"enumerated_by":"ConfigEnumAllOccupations","step":320}]},"321":{"cache":{},"dof":{"occ":[0,0,0,0,0,0,1,1,0,1,0,1,0,0,0,1,1,0]},"source":[{"enumerated_by":"ConfigEnumAllOccupations","step":321}]},"322":{"cache":{},"dof":{"occ":[0,0,0,0,0,0,1,0,0,0,1,1,0,0,0,1,1,0]},"source":[{"enumerated_by":"ConfigEnumAllOccupations","step":322}]},"323":{"cache":{},"dof":{"occ":[0,0,0,0,0,0,1,1,0,0,1,1,0,0,0,1,1,0]},"source":[{"enumerated_by":"ConfigEnumAllOccupations","step":323}]},"324":{"cache":{},"dof":{"occ":[0,0,0,0,0,0,0,0,0,1,1,1,0,0,0,1,1,0]},"source":[{"enumerated_by":"ConfigEnumAllOccupations","step":324}]},"325":{"cache":{},"dof":{"occ":[0,0,0,0,0,0,1,0,0,1,1,1,0,0,0,1,1,0]},"source":[{"enumerated_by":"ConfigEnumAllOccupations","step":325}]},"326":{"cache":{},"dof":{"occ":[0,0,0,0,0,0,1,1,0,1,1,1,0,0,0,1,1,0]},"source":[{"enumerated_by":"ConfigEnumAllOccupations","step":326}]},"327":{"cache":{},"dof":{"occ":[0,0,0,0,0,0,1,1,1,1,1,1,0,0,0,1,1,0]},"source":[{"enumerated_by":"ConfigEnumAllOccupations","step":327}]},"328":{"cache":{},"dof":{"occ":[0,0,0,0,0,0,1,1,0,0,0,0,1,0,0,1,1,0]},"source":[{"enumerated_by":"ConfigEnumAllOccupations","step":328}]},"329":{"cache":{},"dof":{"occ":[0,0,0,0,0,0,1,1,1,0,0,0,1,0,0,1,1,0]},"source":[{"enumerated_by":"ConfigEnumAllOccupations","step":329}]},"33":{"cache":{},"dof":{"occ":[0,0,0,0,0,0,1,0,0,1,0,1,1,0,0,0,0,0]},"source":[{"enumerated_by":"ConfigEnumAllOccupations","step":33}]},"330":{"cache":{},"dof":{"occ":[0,0,0,0,0,0,1,0,0,1,0,0,1,0,0,1,1,0]},"source":[{"enumerated_by":"ConfigEnumAllOccupations","step":330}]},"331":{"cache":{},"dof":{"occ":[0,0,0,0,0,0,1,1,0,1,0,0,1,0,0,1,1,0]},"source":[{"enumerated_by":"ConfigEnumAllOccupations","step":331}]},"332":{"cache":{},"dof":{"occ":[0,0,0,0,0,0,1,1,1,1,0,0,1,0,0,1,1,0]},"source":[{"enumerated_by":"ConfigEnumAllOccupations","step":332}]},"333":{"cache":{},"dof":{"occ":[0,0,0,0,0,0,1,1,0,0,1,0,1,0,0,1,1,0]},"source":[{"enumerated_by":"ConfigEnumAllOccupations","step":333}]},"334":{"cache":{},"dof":{"occ":[0,0,0,0,0,0,1,0,0,1,1,0,1,0,0,1,1,0]},"source":[{"enumerated_by":"ConfigEnumAllOccupations","step":334}]},"335":{"cache":{},"dof":{"occ":[0,0,0,0,0,0,1,1,0,1,1,0,1,0,0,1,1,0]},"source":[{"enumerated_by":"ConfigEnumAllOccupations","step":335}]},"336":{"cache":{},"dof":{"occ":[0,0,0,0,0,0,1,1,1,1,1,0,1,0,0,1,1,0]},"source":[{"enumerated_by":"ConfigEnumAllOccupations","step":336}]},"337":{"cache":{},"dof":{"occ":[0,0,0,0,0,0,1,1,0,0,0,1,1,0,0,1,1,0]},"source":[{"enumerated_by":"ConfigEnumAllOccupations","step":337}]},"338":{"cache":{},"dof":{"occ":[0,0,0,0,0,0,1,0,0,1,0,1,1,0,0,1,1,0]},"source":[{"enumerated_by":"ConfigEnumAllOccupations","step":338}]},"339":{"cache":{},"dof":{"occ":[0,0,0,0,0,0,1,1,0,1,0,1,1,0,0,1,1,0]},"source":[{"enumerated_by":"ConfigEnumAllOccupations","step":339}]},"34":{"cache":{},"dof":{"occ":[0,0,0,0,0,0,1,1,0,1,0,1,1,0,0,0,0,0]},"source":[{"enumerated_by":"ConfigEnumAllOccupations","step":34}]},"340":{"cache":{},"dof":{"occ":[0,0,0,0,0,0,1,0,0,0,1,1,1,0,0,1,1,0]},"source":[{"enumerated_by":"ConfigEnumAllOccupations","step":340}]},"341":{"cache":{},"dof":{"occ":[0,0,0,0,0,0,1,1,0,0,1,1,1,0,0,1,1,0]},"source":[{"enumerated_by":"ConfigEnumAllOccupations","step":341}]},"342":{"cache":{},"dof":{"occ":[0,0,0,0,0,0,1,0,0,1,1,1,1,0,0,1,1,0]},"source":[{"enumerated_by":"ConfigEnumAllOccupations","step":342}]},"343":{"cache":{},"dof":{"occ":[0,0,0,0,0,0,1,1,0,1,1,1,1,0,0,1,1,0]},"source":[{"enumerated_by":"ConfigEnumAllOccupations","step":343}]},"344":{"cache":{},"dof":{"occ":[0,0,0,0,0,0,1,1,1,1,1,1,1,0,0,1,1,0]},"source":[{"enumerated_by":"ConfigEnumAllOccupations","step":344}]},"345":{"cache":{},"dof":{"occ":[0,0,0,0,0,0,1,1,0,0,0,0,0,1,0,1,1,0]},"source":[{"enumerated_by":"ConfigEnumAllOccupations","step":345}]},"346":{"cache":{},"dof":{"occ":[0,0,0,0,0,0,1,1,0,1,0,0,0,1,0,1,1,0]},"source":[{"enumerated_by":"ConfigEnumAllOccupations","step":346}]},"347":{"cache":{},"dof":{"occ":[0,0,0,0,0,0,1,1,1,1,0,0,0,1,0,1,1,0]},"source":[{"enumerated_by":"ConfigEnumAllOccupations","step":347}]},"348":{"cache":{},"dof":{"occ":[0,0,0,0,0,0,1,1,0,0,1,0,0,1,0,1,1,0]},"source":[{"enumerated_by":"ConfigEnumAllOccupations","step":348}]},"349":{"cache":{},"dof":{"occ":[0,0,0,0,0,0,1,0,0,1,1,0,0,1,0,1,1,0]},"source":[{"enumerated_by":"ConfigEnumAllOccupations","step":349}]},"35":{"cache":{},"dof":{"occ":[0,0,0,0,0,0,1,0,0,0,1,1,1,0,0,0,0,0]},"source":[{"enumerated_by":"ConfigEnumAllOccupations","step":35}]},"350":{"cache":{},"dof":{"occ":[0,0,0,0,0,0,1,1,0,1,1,0,0,1,0,1,1,0]},"source":[{"enumerated_by":"ConfigEnumAllOccupations","step":350}]},"351":{"cache":{},"dof":{"occ":[0,0,0,0,0,0,1,1,1,1,1,0,0,1,0,1,1,0]},"source":[{"enumerated_by":"ConfigEnumAllOccupations","step":351}]},"352":{"cache":{},"dof":{"occ":[0,0,0,0,0,0,1,1,0,0,0,1,0,1,0,1,1,0]},"source":[{"enumerated_by":"ConfigEnumAllOccupations","step":352}]},"353":{"cache":{},"dof":{"occ":[0,0,0,0,0,0,1,0,0,1,0,1,0,1,0,1,1,0]},"source":[{"enumerated_by":"ConfigEnumAllOccupations","step":353}]},"354":{"cache":{},"dof":{"occ":[0,0,0,0,0,0,1,1,0,1,0,1,0,1,0,1,1,0]},"source":[{"enumerated_by":"ConfigEnumAllOccupations","step":354}]},"355":{"cache":{},"dof":{"occ":[0,0,0,0,0,0,1,1,0,0,1,1,0,1,0,1,1,0]},"source":[{"enumerated_by":"ConfigEnumAllOccupations","step":355}]},"356":{"cache":{},"dof":{"occ":[0,0,0,0,0,0,1,0,0,1,1,1,0,1,0,1,1,0]},"source":[{"enumerated_by":"ConfigEnumAllOccupations","step":356}]},"357":{"cache":{},"dof":{"occ":[0,0,0,0,0,0,1,1,0,1,1,1,0,1,0,1,1,0]},"source":[{"enumerated_by":"ConfigEnumAllOccupations","step":357}]},"358":{"cache":{},"dof":{"occ":[0,0,0,0,0,0,1,1,1,0,0,0,1,1,0,1,1,0]},"source":[{"enumerated_by":"ConfigEnumAllOccupations","step":358}]},"359":{"cache":{},"dof":{"occ":[0,0,0,0,0,0,1,1,1,1,0,0,1,1,0,1,1,0]},"source":[{"enumerated_by":"ConfigEnumAllOccupations","step":359}]},"36":{"cache":{},"dof":{"occ":[0,0,0,0,0,0,1,1,0,0,1,1,1,0,0,0,0,0]},"source":[{"enumerated_by":"ConfigEnumAllOccupations","step":36}]},"360":{"cache":{},"dof":{"occ":[0,0,0,0,0,0,1,1,0,1,1,0,1,1,0,1,1,0]},"source":[{"enumerated_by":"ConfigEnumAllOccupations","step":360}]},"361":{"cache":{},"dof":{"occ":[0,0,0,0,0,0,1,1,1,1,1,0,1,1,0,1,1,0]},"source":[{"enumerated_by":"ConfigEnumAllOccupations","step":361}]},"362":{"cache":{},"dof":{"occ":[0,0,0,0,0,0,1,1,0,1,0,1,1,1,0,1,1,0]},"source":[{"enumerated_by":"ConfigEnumAllOccupations","step":362}]},"363":{"cache":{},"dof":{"occ":[0,0,0,0,0,0,1,1,0,1,1,1,1,1,0,1,1,0]},"source":[{"enumerated_by":"ConfigEnumAllOccupations","step":363}]},"364":{"cache":{},"dof":{"occ":[0,0,0,0,0,0,1,1,1,1,1,1,1,1,0,1,1,0]},"source":[{"enumerated_by":"ConfigEnumAllOccupations","step":364}]},"365":{"cache":{},"dof":{"occ":[0,0,0,0,0,0,1,1,0,0,0,0,0,0,1,1,1,0]},"source":[{"enumerated_by":"ConfigEnumAllOccupations","step":365}]},"366":{"cache":{},"dof":{"occ":[0,0,0,0,0,0,1,1,0,1,0,0,0,0,1,1,1,0]},"source":[{"enumerated_by":"ConfigEnumAllOccupations","step":366}]},"367":{"cache":{},"dof":{"occ":[0,0,0,0,0,0,1,1,1,1,0,0,0,0,1,1,1,0]},"source":[{"enumerated_by":"ConfigEnumAllOccupations","step":367}]},"368":{"cache":{},"dof":{"occ":[0,0,0,0,0,0,1,1,0,0,1,0,0,0,1,1,1,0]},"source":[{"enumerated_by":"ConfigEnumAllOccupations","step":368}]},"369":{"cache":{},"dof":{"occ":[0,0,0,0,0,0,1,0,0,1,1,0,0,0,1,1,1,0]},"source":[{"enumerated_by":"ConfigEnumAllOccupations","step":369}]},"37":{"cache":{},"dof":{"occ":[0,0,0,0,0,0,1,0,0,1,1,1,1,0,0,0,0,0]},"source":[{"enumerated_by":"ConfigEnumAllOccupations","step":37}]},"370":{"cache":{},"dof":{"occ":[0,0,0,0,0,0,1,1,0,1,1,0,0,0,1,1,1,0]},"source":[{"enumerated_by":"ConfigEnumAllOccupations","step":370}]},"371":{"cache":{},"dof":{"occ":[0,0,0,0,0,0,1,1,1,1,1,0,0,0,1,1,1,0]},"source":[{"enumerated_by":"ConfigEnumAllOccupations","step":371}]},"372":{"cache":{},"dof":{"occ":[0,0,0,0,0,0,1,1,0,0,0,1,0,0,1,1,1,0]},"source":[{"enumerated_by":"ConfigEnumAllOccupations","step":372}]},"373":{"cache":{},"dof":{"occ":[0,0,0,0,0,0,1,1,0,1,0,1,0,0,1,1,1,0]},"source":[{"enumerated_by":"ConfigEnumAllOccupations","step":373}]},"374":{"cache":{},"dof":{"occ":[0,0,0,0,0,0,1,1,0,0,1,1,0,0,1,1,1,0]},"source":[{"enumerated_by":"ConfigEnumAllOccupations","step":374}]},"375":{"cache":{},"dof":{"occ":[0,0,0,0,0,0,1,0,0,1,1,1,0,0,1,1,1,0]},"source":[{"enumerated_by":"ConfigEnumAllOccupations","step":375}]},"376":{"cache":{},"dof":{"occ":[0,0,0,0,0,0,1,1,0,1,1,1,0,0,1,1,1,0]},"source":[{"enumerated_by":"ConfigEnumAllOccupations","step":376}]},"377":{"cache":{},"dof":{"occ":[0,0,0,0,0,0,1,1,0,1,0,0,1,0,1,1,1,0]},"source":[{"enumerated_by":"ConfigEnumAllOccupations","step":377}]},"378":{"cache":{},"dof":{"occ":[0,0,0,0,0,0,1,1,1,1,0,0,1,0,1,1,1,0]},"source":[{"enumerated_by":"ConfigEnumAllOccupations","step":378}]},"379":{"cache":{},"dof":{"occ":[0,0,0,0,0,0,1,1,0,1,1,0,1,0,1,1,1,0]},"source":[{"enumerated_by":"ConfigEnumAllOccupations","step":379}]},"38":{"cache":{},"dof":{"occ":[0,0,0,0,0,0,1,1,0,1,1,1,1,0,0,0,0,0]},"source":[{"enumerated_by":"ConfigEnumAllOccupations","step":38}]},"380":{"cache":{},"dof":{"occ":[0,0,0,0,0,0,1,1,1,1,1,0,1,0,1,1,1,0]},"source":[{"enumerated_by":"ConfigEnumAllOccupations","step":380}]},"381":{"cache":{},"dof":{"occ":[0,0,0,0,0,0,1,1,0,1,0,1,1,0,1,1,1,0]},"source":[{"enumerated_by":"ConfigEnumAllOccupations","step":381}]},"382":{"cache":{},"dof":{"occ":[0,0,0,0,0,0,1,1,0,0,1,1,1,0,1,1,1,0]},"source":[{"enumerated_by":"ConfigEnumAllOccupations","step":382}]},"383":{"cache":{},"dof":{"occ":[0,0,0,0,0,0,1,1,0,1,1,1,1,0,1,1,1,0]},"source":[{"enumerated_by":"ConfigEnumAllOccupations","step":383}]},"384":{"cache":{},"dof":{"occ":[0,0,0,0,0,0,1,1,1,1,0,0,0,1,1,1,1,0]},"source":[{"enumerated_by":"ConfigEnumAllOccupations","step":384}]},"385":{"cache":{},"dof":{"occ":[0,0,0,0,0,0,1,1,0,1,1,0,0,1,1,1,1,0]},"source":[{"enumerated_by":"ConfigEnumAllOccupations","step":385}]},"386":{"cache":{},"dof":{"occ":[0,0,0,0,0,0,1,1,1,1,1,0,0,1,1,1,1,0]},"source":[{"enumerated_by":"ConfigEnumAllOccupations","step":386}]},"387":{"cache":{},"dof":{"occ":[0,0,0,0,0,0,1,1,0,1,1,1,0,1,1,1,1,0]},"source":[{"enumerated_by":"ConfigEnumAllOccupations","step":387}]},"388":{"cache":{},"dof":{"occ":[0,0,0,0,0,0,1,1,1,1,1,0,1,1,1,1,1,0]},"source":[{"enumerated_by":"ConfigEnumAllOccupations","step":388}]},"389":{"cache":{},"dof":{"occ":[0,0,0,0,0,0,1,1,1,1,1,1,1,1,1,1,1,0]},"source":[{"enumerated_by":"ConfigEnumAllOccupations","step":389}]},"39":{"cache":{},"dof":{"occ":[0,0,0,0,0,0,1,1,1,1,1,1,1,0,0,0,0,0]},"source":[{"enumerated_by":"ConfigEnumAllOccupations","step":39}]},"390":{"cache":{},"dof":{"occ":[0,0,0,0,0,0,1,0,0,0,0,0,0,0,0,0,0,1]},"source":[{"enumerated_by":"ConfigEnumAllOccupations","step":390}]},"391":{"cache":{},"dof":{"occ":[0,0,0,0,0,0,1,1,0,0,0,0,0,0,0,0,0,1]},"source":[{"enumerated_by":"ConfigEnumAllOccupations","step":391}]},"392":{"cache":{},"dof":{"occ":[0,0,0,0,0,0,0,0,0,1,0,0,0,0,0,0,0,1]},"source":[{"enumerated_by":"ConfigEnumAllOccupations","step":392}]},"393":{"cache":{},"dof":{"occ":[0,0,0,0,0,0,1,0,0,1,0,0,0,0,0,0,0,1]},"source":[{"enumerated_by":"ConfigEnumAllOccupations","step":393}]},"394":{"cache":{},"dof":{"occ":[0,0,0,0,0,0,1,1,0,1,0,0,0,0,0,0,0,1]},"source":[{"enumerated_by":"ConfigEnumAllOccupations","step":394}]},"395":{"cache":{},"dof":{"occ":[0,0,0,0,0,0,1,1,1,1,0,0,0,0,0,0,0,1]},"source":[{"enumerated_by":"ConfigEnumAllOccupations","step":395}]},"396":{"cache":{},"dof":{"occ":[0,0,0,0,0,0,1,0,0,0,1,0,0,0,0,0,0,1]},"source":[{"enumerated_by":"ConfigEnumAllOccupations","step":396}]},"397":{"cache":{},"dof":{"occ":[0,0,0,0,0,0,1,1,0,0,1,0,0,0,0,0,0,1]},"source":[{"enumerated_by":"ConfigEnumAllOccupations","step":397}]},"398":{"cache":{},"dof":{"occ":[0,0,0,0,0,0,0,0,0,1,1,0,0,0,0,0,0,1]},"source":[{"enumerated_by":"ConfigEnumAllOccupations","step":398}]},"399":{"cache":{},"dof":{"occ":[0,0,0,0,0,0,1,0,0,1,1,0,0,0,0,0,0,1]},"source":[{"enumerated_by":"ConfigEnumAllOccupations","step":399}]},"4":{"cache":{},"dof":{"occ":[0,0,0,0,0,0,1,1,0,1,0,0,0,0,0,0,0,0]},"source":[{"enumerated_by":"ConfigEnumAllOccupations","step":4}]},"40":{"cache":{},"dof":{"occ":[0,0,0,0,0,0,1,0,0,0,0,0,0,1,0,0,0,0]},"source":[{"enumerated_by":"ConfigEnumAllOccupations","step":40}]},"400":{"cache":{},"dof":{"occ":[0,0,0,0,0,0,1,1,0,1,1,0,0,0,0,0,0,1]},"source":[{"enumerated_by":"ConfigEnumAllOccupations","step":400}]},"401":{"cache":{},"dof":{"occ":[0,0,0,0,0,0,1,1,1,1,1,0,0,0,0,0,0,1]},"source":[{"enumerated_by":"ConfigEnumAllOccupations","step":401}]},"402":{"cache":{},"dof":{"occ":[0,0,0,0,0,0,1,0,0,0,0,1,0,0,0,0,0,1]},"source":[{"enumerated_by":"ConfigEnumAllOccupations","step":402}]},"403":{"cache":{},"dof":{"occ":[0,0,0,0,0,0,1,1,0,0,0,1,0,0,0,0,0,1]},"source":[{"enumerated_by":"ConfigEnumAllOccupations","step":403}]},"404":{"cache":{},"dof":{"occ":[0,0,0,0,0,0,1,0,0,1,0,1,0,0,0,0,0,1]},"source":[{"enumerated_by":"ConfigEnumAllOccupations","step":404}]},"405":{"cache":{},"dof":{"occ":[0,0,0,0,0,0,1,1,0,1,0,1,0,0,0,0,0,1]},"source":[{"enumerated_by":"ConfigEnumAllOccupations","step":405}]},"406":{"cache":{},"dof":{"occ":[0,0,0,0,0,0,1,0,0,0,1,1,0,0,0,0,0,1]},"source":[{"enumerated_by":"ConfigEnumAllOccupations","step":406}]},"407":{"cache":{},"dof":{"occ":[0,0,0,0,0,0,1,1,0,0,1,1,0,0,0,0,0,1]},"source":[{"enumerated_by":"ConfigEnumAllOccupations","step":407}]},"408":{"cache":{},"dof":{"occ":[0,0,0,0,0,0,1,0,0,1,1,1,0,0,0,0,0,1]},"source":[{"enumerated_by":"ConfigEnumAllOccupations","step":408}]},"409":{"cache":{},"dof":{"occ":[0,0,0,0,0,0,1,1,0,1,1,1,0,0,0,0,0,1]},"source":[{"enumerated_by":"ConfigEnumAllOccupations","step":409}]},"41":{"cache":{},"dof":{"occ":[0,0,0,0,0,0,1,1,0,0,0,0,0,1,0,0,0,0]},"source":[{"enumerated_by":"ConfigEnumAllOccupations","step":41}]},"410":{"cache":{},"dof":{"occ":[0,0,0,0,0,0,1,1,0,0,0,0,1,0,0,0,0,1]},"source":[{"enumerated_by":"ConfigEnumAllOccupations","step":410}]},"411":{"cache":{},"dof":{"occ":[0,0,0,0,0,0,1,1,1,0,0,0,1,0,0,0,0,1]},"source":[{"enumerated_by":"ConfigEnumAllOccupations","step":411}]},"412":{"cache":{},"dof":{"occ":[0,0,0,0,0,0,1,0,0,1,0,0,1,0,0,0,0,1]},"source":[{"enumerated_by":"ConfigEnumAllOccupations","step":412}]},"413":{"cache":{},"dof":{"occ":[0,0,0,0,0,0,1,1,0,1,0,0,1,0,0,0,0,1]},"source":[{"enumerated_by":"ConfigEnumAllOccupations","step":413}]},"414":{"cache":{},"dof":{"occ":[0,0,0,0,0,0,1,1,1,1,0,0,1,0,0,0,0,1]},"source":[{"enumerated_by":"ConfigEnumAllOccupations","step":414}]},"415":{"cache":{},"dof":{"occ":[0,0,0,0,0,0,1,1,0,0,1,0,1,0,0,0,0,1]},"source":[{"enumerated_by":"ConfigEnumAllOccupations","step":415}]},"416":{"cache":{},"dof":{"occ":[0,0,0,0,0,0,1,0,0,1,1,0,1,0,0,0,0,1]},"source":[{"enumerated_by":"ConfigEnumAllOccupations","step":416}]},"417":{"cache":{},"dof":{"occ":[0,0,0,0,0,0,1,1,0,1,1,0,1,0,0,0,0,1]},"source":[{"enumerated_by":"ConfigEnumAllOccupations","step":417}]},"418":{"cache":{},"dof":{"occ":[0,0,0,0,0,0,1,1,1,1,1,0,1,0,0,0,0,1]},"source":[{"enumerated_by":"ConfigEnumAllOccupations","step":418}]},"419":{"cache":{},"dof":{"occ":[0,0,0,0,0,0,1,1,0,0,0,1,1,0,0,0,0,1]},"source":[{"enumerated_by":"ConfigEnumAllOccupations","step":419}]},"42":{"cache":{},"dof":{"occ":[0,0,0,0,0,0,1,0,0,1,0,0,0,1,0,0,0,0]},"source":[{"enumerated_by":"ConfigEnumAllOccupations","step":42}]},"420":{"cache":{},"dof":{"occ":[0,0,0,0,0,0,1,0,0,1,0,1,1,0,0,0,0,1]},"source":[{"enumerated_by":"ConfigEnumAllOccupations","step":420}]},"421":{"cache":{},"dof":{"occ":[0,0,0,0,0,0,1,1,0,1,0,1,1,0,0,0,0,1]},"source":[{"enumerated_by":"ConfigEnumAllOccupations","step":421}]},"422":{"cache":{},"dof":{"occ":[0,0,0,0,0,0,1,1,0,0,1,1,1,0,0,0,0,1]},"source":[{"enumerated_by":"ConfigEnumAllOccupations","step":422}]},"423":{"cache":{},"dof":{"occ":[0,0,0,0,0,0,1,0,0,1,1,1,1,0,0,0,0,1]},"source":[{"enumerated_by":"ConfigEnumAllOccupations","step":423}]},"424":{"cache":{},"dof":{"occ":[0,0,0,0,0,0,1,1,0,1,1,1,1,0,0,0,0,1]},"source":[{"enumerated_by":"ConfigEnumAllOccupations","step":424}]},"425":{"cache":{},"dof":{"occ":[0,0,0,0,0,0,1,1,1,1,1,1,1,0,0,0,0,1]},"source":[{"enumerated_by":"ConfigEnumAllOccupations","step":425}]},"426":{"cache":{},"dof":{"occ":[0,0,0,0,0,0,1,1,0,0,0,0,0,1,0,0,0,1]},"source":[{"enumerated_by":"ConfigEnumAllOccupations","step":426}]},"427":{"cache":{},"dof":{"occ":[0,0,0,0,0,0,1,0,0,1,0,0,0,1,0,0,0,1]},"source":[{"enumerated_by":"ConfigEnumAllOccupations","step":427}]},"428":{"cache":{},"dof":{"occ":[0,0,0,0,0,0,1,1,0,1,0,0,0,1,0,0,0,1]},"source":[{"enumerated_by":"ConfigEnumAllOccupations","step":428}]},"429":{"cache":{},"dof":{"occ":[0,0,0,0,0,0,1,1,1,1,0,0,0,1,0,0,0,1]},"source":[{"enumerated_by":"ConfigEnumAllOccupations","step":429}]},"43":{"cache":{},"dof":{"occ":[0,0,0,0,0,0,1,1,0,1,0,0,0,1,0,0,0,0]},"source":[{"enumerated_by":"ConfigEnumAllOccupations","step":43}]},"430":{"cache":{},"dof":{"occ":[0,0,0,0,0,0,1,0,0,0,1,0,0,1,0,0,0,1]},"source":[{"enumerated_by":"ConfigEnumAllOccupations","step":430}]},"431":{"cache":{},"dof":{"occ":[0,0,0,0,0,0,1,1,0,0,1,0,0,1,0,0,0,1]},"source":[{"enumerated_by":"ConfigEnumAllOccupations","step":431}]},"432":{"cache":{},"dof":{"occ":[0,0,0,0,0,0,1,0,0,1,1,0,0,1,0,0,0,1]},"source":[{"enumerated_by":"ConfigEnumAllOccupations","step":432}]},"433":{"cache":{},"dof":{"occ":[0,0,0,0,0,0,1,1,0,1,1,0,0,1,0,0,0,1]},"source":[{"enumerated_by":"ConfigEnumAllOccupations","step":433}]},"434":{"cache":{},"dof":{"occ":[0,0,0,0,0,0,1,1,1,1,1,0,0,1,0,0,0,1]},"source":[{"enumerated_by":"ConfigEnumAllOccupations","step":434}]},"435":{"cache":{},"dof":{"occ":[0,0,0,0,0,0,1,1,0,0,0,1,0,1,0,0,0,1]},"source":[{"enumerated_by":"ConfigEnumAllOccupations","step":435}]},"436":{"cache":{},"dof":{"occ":[0,0,0,0,0,0,1,0,0,1,0,1,0,1,0,0,0,1]},"source":[{"enumerated_by":"ConfigEnumAllOccupations","step":436}]},"437":{"cache":{},"dof":{"occ":[0,0,0,0,0,0,1,1,0,1,0,1,0,1,0,0,0,1]},"source":[{"enumerated_by":"ConfigEnumAllOccupations","step":437}]},"438":{"cache":{},"dof":{"occ":[0,0,0,0,0,0,1,0,0,0,1,1,0,1,0,0,0,1]},"source":[{"enumerated_by":"ConfigEnumAllOccupations","step":438}]},"439":{"cache":{},"dof":{"occ":[0,0,0,0,0,0,1,1,0,0,1,1,0,1,0,0,0,1]},"source":[{"enumerated_by":"ConfigEnumAllOccupations","step":439}]},"44":{"cache":{},"dof":{"occ":[0,0,0,0,0,0,1,1,1,1,0,0,0,1,0,0,0,0]},"source":[{"enumerated_by":"ConfigEnumAllOccupations","step":44}]},"440":{"cache":{},"dof":{"occ":[0,0,0,0,0,0,1,0,0,1,1,1,0,1,0,0,0,1]},"source":[{"enumerated_by":"ConfigEnumAllOccupations","step":440}]},"441":{"cache":{},"dof":{"occ":[0,0,0,0,0,0,1,1,0,1,1,1,0,1,0,0,0,1]},"source":[{"enumerated_by":"ConfigEnumAllOccupations","step":441}]},"442":{"cache":{},"dof":{"occ":[0,0,0,0,0,0,1,1,1,0,0,0,1,1,0,0,0,1]},"source":[{"enumerated_by":"ConfigEnumAllOccupations","step":442}]},"443":{"cache":{},"dof":{"occ":[0,0,0,0,0,0,1,1,0,1,0,0,1,1,0,0,0,1]},"source":[{"enumerated_by":"ConfigEnumAllOccupations","step":443}]},"444":{"cache":{},"dof":{"occ":[0,0,0,0,0,0,1,1,1,1,0,0,1,1,0,0,0,1]},"source":[{"enumerated_by":"ConfigEnumAllOccupations","step":444}]},"445":{"cache":{},"dof":{"occ":[0,0,0,0,0,0,1,1,0,0,1,0,1,1,0,0,0,1]},"source":[{"enumerated_by":"ConfigEnumAllOccupations","step":445}]},"446":{"cache":{},"dof":{"occ":[0,0,0,0,0,0,1,1,0,1,1,0,1,1,0,0,0,1]},"source":[{"enumerated_by":"ConfigEnumAllOccupations","step":446}]},"447":{"cache":{},"dof":{"occ":[0,0,0,0,0,0,1,1,1,1,1,0,1,1,0,0,0,1]},"source":[{"enumerated_by":"ConfigEnumAllOccupations","step":447}]},"448":{"cache":{},"dof":{"occ":[0,0,0,0,0,0,1,1,0,1,0,1,1,1,0,0,0,1]},"source":[{"enumerated_by":"ConfigEnumAllOccupations","step":448}]},"449":{"cache":{},"dof":{"occ":[0,0,0,0,0,0,1,1,0,0,1,1,1,1,0,0,0,1]},"source":[{"enumerated_by":"ConfigEnumAllOccupations","step":449}]},"45":{"cache":{},"dof":{"occ":[0,0,0,0,0,0,1,0,0,0,1,0,0,1,0,0,0,0]},"source":[{"enumerated_by":"ConfigEnumAllOccupations","step":45}]},"450":{"cache":{},"dof":{"occ":[0,0,0,0,0,0,1,1,0,1,1,1,1,1,0,0,0,1]},"source":[{"enumerated_by":"ConfigEnumAllOccupations","step":450}]},"451":{"cache":{},"dof":{"occ":[0,0,0,0,0,0,1,1,1,1,1,1,1,1,0,0,0,1]},"source":[{"enumerated_by":"ConfigEnumAllOccupations","step":451}]},"452":{"cache":{},"dof":{"occ":[0,0,0,0,0,0,1,1,0,0,0,0,0,0,1,0,0,1]},"source":[{"enumerated_by":"ConfigEnumAllOccupations","step":452}]},"453":{"cache":{},"dof":{"occ":[0,0,0,0,0,0,1,0,0,1,0,0,0,0,1,0,0,1]},"source":[{"enumerated_by":"ConfigEnumAllOccupations","step":453}]},"454":{"cache":{},"dof":{"occ":[0,0,0,0,0,0,1,1,0,1,0,0,0,0,1,0,0,1]},"source":[{"enumerated_by":"ConfigEnumAllOccupations","step":454}]},"455":{"cache":{},"dof":{"occ":[0,0,0,0,0,0,1,1,1,1,0,0,0,0,1,0,0,1]},"source":[{"enumerated_by":"ConfigEnumAllOccupations","step":455}]},"456":{"cache":{},"dof":{"occ":[0,0,0,0,0,0,1,0,0,0,1,0,0,0,1,0,0,1]},"source":[{"enumerated_by":"ConfigEnumAllOccupations","step":456}]},"457":{"cache":{},"dof":{"occ":[0,0,0,0,0,0,1,1,0,0,1,0,0,0,1,0,0,1]},"source":[{"enumerated_by":"ConfigEnumAllOccupations","step":457}]},"458":{"cache":{},"dof":{"occ":[0,0,0,0,0,0,1,0,0,1,1,0,0,0,1,0,0,1]},"source":[{"enumerated_by":"ConfigEnumAllOccupations","step":458}]},"459":{"cache":{},"dof":{"occ":[0,0,0,0,0,0,1,1,0,1,1,0,0,0,1,0,0,1]},"source":[{"enumerated_by":"ConfigEnumAllOccupations","step":459}]},"46":{"cache":{},"dof":{"occ":[0,0,0,0,0,0,1,1,0,0,1,0,0,1,0,0,0,0]},"source":[{"enumerated_by":"ConfigEnumAllOccupations","step":46}]},"460":{"cache":{},"dof":{"occ":[0,0,0,0,0,0,1,1,1,1,1,0,0,0,1,0,0,1]},"source":[{"enumerated_by":"ConfigEnumAllOccupations","step":460}]},"461":{"cache":{},"dof":{"occ":[0,0,0,0,0,0,1,0,0,0,0,1,0,0,1,0,0,1]},"source":[{"enumerated_by":"ConfigEnumAllOccupations","step":461}]},"462":{"cache":{},"dof":{"occ":[0,0,0,0,0,0,1,1,0,0,0,1,0,0,1,0,0,1]},"source":[{"enumerated_by":"ConfigEnumAllOccupations","step":462}]},"463":{"cache":{},"dof":{"occ":[0,0,0,0,0,0,1,0,0,1,0,1,0,0,1,0,0,1]},"source":[{"enumerated_by":"ConfigEnumAllOccupations","step":463}]},"464":{"cache":{},"dof":{"occ":[0,0,0,0,0,0,1,1,0,1,0,1,0,0,1,0,0,1]},"source":[{"enumerated_by":"ConfigEnumAllOccupations","step":464}]},"465":{"cache":{},"dof":{"occ":[0,0,0,0,0,0,1,0,0,0,1,1,0,0,1,0,0,1]},"source":[{"enumerated_by":"ConfigEnumAllOccupations","step":465}]},"466":{"cache":{},"dof":{"occ":[0,0,0,0,0,0,1,1,0,0,1,1,0,0,1,0,0,1]},"source":[{"enumerated_by":"ConfigEnumAllOccupations","step":466}]},"467":{"cache":{},"dof":{"occ":[0,0,0,0,0,0,1,0,0,1,1,1,0,0,1,0,0,1]},"source":[{"enumerated_by":"ConfigEnumAllOccupations","step":467}]},"468":{"cache":{},"dof":{"occ":[0,0,0,0,0,0,1,1,0,1,1,1,0,0,1,0,0,1]},"source":[{"enumerated_by":"ConfigEnumAllOccupations","step":468}]},"469":{"cache":{},"dof":{"occ":[0,0,0,0,0,0,1,1,0,1,0,0,1,0,1,0,0,1]},"source":[{"enumerated_by":"ConfigEnumAllOccupations","step":469}]},"47":{"cache":{},"dof":{"occ":[0,0,0,0,0,0,1,0,0,1,1,0,0,1,0,0,0,0]},"source":[{"enumerated_by":"ConfigEnumAllOccupations","step":47}]},"470":{"cache":{},"dof":{"occ":[0,0,0,0,0,0,1,1,1,1,0,0,1,0,1,0,0,1]},"source":[{"enumerated_by":"ConfigEnumAllOccupations","step":470}]},"471":{"cache":{},"dof":{"occ":[0,0,0,0,0,0,1,1,0,1,1,0,1,0,1,0,0,1]},"source":[{"enumerated_by":"ConfigEnumAllOccupations","step":471}]},"472":{"cache":{},"dof":{"occ":[0,0,0,0,0,0,1,1,1,1,1,0,1,0,1,0,0,1]},"source":[{"enumerated_by":"ConfigEnumAllOccupations","step":472}]},"473":{"cache":{},"dof":{"occ":[0,0,0,0,0,0,1,1,0,1,0,1,1,0,1,0,0,1]},"source":[{"enumerated_by":"ConfigEnumAllOccupations","step":473}]},"474":{"cache":{},"dof":{"occ":[0,0,0,0,0,0,1,1,0,1,1,1,1,0,1,0,0,1]},"source":[{"enumerated_by":"ConfigEnumAllOccupations","step":474}]},"475":{"cache":{},"dof":{"occ":[0,0,0,0,0,0,1,1,0,1,0,0,0,1,1,0,0,1]},"source":[{"enumerated_by":"ConfigEnumAllOccupations","step":475}]},"476":{"cache":{},"dof":{"occ":[0,0,0,0,0,0,1,1,1,1,0,0,0,1,1,0,0,1]},"source":[{"enumerated_by":"ConfigEnumAllOccupations","step":476}]},"477":{"cache":{},"dof":{"occ":[0,0,0,0,0,0,1,1,0,0,1,0,0,1,1,0,0,1]},"source":[{"enumerated_by":"ConfigEnumAllOccupations","step":477}]},"478":{"cache":{},"dof":{"occ":[0,0,0,0,0,0,1,1,0,1,1,0,0,1,1,0,0,1]},"source":[{"enumerated_by":"ConfigEnumAllOccupations","step":478}]},"479":{"cache":{},"dof":{"occ":[0,0,0,0,0,0,1,1,1,1,1,0,
[truncated: 488,472 more chars]
