# Supplementary material for: Design Guidelines for Two-Dimensional Transition Metal Dichalcogenide Alloys
Source: Chem Mater. 2022 Nov 29;34(23):10279–90. doi: 10.1021/acs.chemmater.2c01390 (PMC9753562; doi:10.1021/acs.chemmater.2c01390)
Supplement: Supplementary file 2 — cm2c01390_si_002.zip [file cm2c01390_si_002.zip › dataset/configurational_sampling/W-SeTe2/p-MoS2/.casm/jsonDB/config_list.json]

{"config_id":{"SCEL1_1_1_1_0_0_0":3,"SCEL2_1_2_1_0_0_0":4,"SCEL3_1_3_1_0_0_0":11,"SCEL3_3_1_1_0_0_2":10,"SCEL4_1_4_1_0_0_0":33,"SCEL4_2_2_1_0_0_0":15,"SCEL4_4_1_1_0_0_2":27,"SCEL5_1_5_1_0_0_0":105,"SCEL5_5_1_1_0_0_4":75,"SCEL6_1_6_1_0_0_0":344,"SCEL6_2_3_1_0_0_1":344,"SCEL6_6_1_1_0_0_2":220},"supercells":{"SCEL1_1_1_1_0_0_0":{"0":{"cache":{},"dof":{"occ":[0,0,0]},"source":[{"enumerated_by":"ConfigEnumAllOccupations","step":0}]},"1":{"cache":{},"dof":{"occ":[0,1,0]},"source":[{"enumerated_by":"ConfigEnumAllOccupations","step":1}]},"2":{"cache":{},"dof":{"occ":[0,1,1]},"source":[{"enumerated_by":"ConfigEnumAllOccupations","step":2}]}},"SCEL2_1_2_1_0_0_0":{"0":{"cache":{},"dof":{"occ":[0,0,1,0,0,0]},"source":[{"enumerated_by":"ConfigEnumAllOccupations","step":0}]},"1":{"cache":{},"dof":{"occ":[0,0,1,0,1,0]},"source":[{"enumerated_by":"ConfigEnumAllOccupations","step":1}]},"2":{"cache":{},"dof":{"occ":[0,0,1,1,1,0]},"source":[{"enumerated_by":"ConfigEnumAllOccupations","step":2}]},"3":{"cache":{},"dof":{"occ":[0,0,1,0,0,1]},"source":[{"enumerated_by":"ConfigEnumAllOccupations","step":3}]}},"SCEL3_1_3_1_0_0_0":{"0":{"cache":{},"dof":{"occ":[0,0,0,1,0,0,0,0,0]},"source":[{"enumerated_by":"ConfigEnumAllOccupations","step":0}]},"1":{"cache":{},"dof":{"occ":[0,0,0,1,1,0,0,0,0]},"source":[{"enumerated_by":"ConfigEnumAllOccupations","step":1}]},"10":{"cache":{},"dof":{"occ":[0,0,0,1,1,0,1,0,1]},"source":[{"enumerated_by":"ConfigEnumAllOccupations","step":10}]},"2":{"cache":{},"dof":{"occ":[0,0,0,1,0,0,1,0,0]},"source":[{"enumerated_by":"ConfigEnumAllOccupations","step":2}]},"3":{"cache":{},"dof":{"occ":[0,0,0,1,1,0,1,0,0]},"source":[{"enumerated_by":"ConfigEnumAllOccupations","step":3}]},"4":{"cache":{},"dof":{"occ":[0,0,0,1,1,1,1,0,0]},"source":[{"enumerated_by":"ConfigEnumAllOccupations","step":4}]},"5":{"cache":{},"dof":{"occ":[0,0,0,1,0,0,0,1,0]},"source":[{"enumerated_by":"ConfigEnumAllOccupations","step":5}]},"6":{"cache":{},"dof":{"occ":[0,0,0,1,1,0,0,1,0]},"source":[{"enumerated_by":"ConfigEnumAllOccupations","step":6}]},"7":{"cache":{},"dof":{"occ":[0,0,0,1,1,0,1,1,0]},"source":[{"enumerated_by":"ConfigEnumAllOccupations","step":7}]},"8":{"cache":{},"dof":{"occ":[0,0,0,1,1,1,1,1,0]},"source":[{"enumerated_by":"ConfigEnumAllOccupations","step":8}]},"9":{"cache":{},"dof":{"occ":[0,0,0,1,1,0,0,0,1]},"source":[{"enumerated_by":"ConfigEnumAllOccupations","step":9}]}},"SCEL3_3_1_1_0_0_2":{"0":{"cache":{},"dof":{"occ":[0,0,0,1,0,0,0,0,0]},"source":[{"enumerated_by":"ConfigEnumAllOccupations","step":0}]},"1":{"cache":{},"dof":{"occ":[0,0,0,1,1,0,0,0,0]},"source":[{"enumerated_by":"ConfigEnumAllOccupations","step":1}]},"2":{"cache":{},"dof":{"occ":[0,0,0,1,0,0,1,0,0]},"source":[{"enumerated_by":"ConfigEnumAllOccupations","step":2}]},"3":{"cache":{},"dof":{"occ":[0,0,0,1,1,0,1,0,0]},"source":[{"enumerated_by":"ConfigEnumAllOccupations","step":3}]},"4":{"cache":{},"dof":{"occ":[0,0,0,1,1,1,1,0,0]},"source":[{"enumerated_by":"ConfigEnumAllOccupations","step":4}]},"5":{"cache":{},"dof":{"occ":[0,0,0,1,0,0,0,1,0]},"source":[{"enumerated_by":"ConfigEnumAllOccupations","step":5}]},"6":{"cache":{},"dof":{"occ":[0,0,0,1,1,0,1,1,0]},"source":[{"enumerated_by":"ConfigEnumAllOccupations","step":6}]},"7":{"cache":{},"dof":{"occ":[0,0,0,1,1,1,1,1,0]},"source":[{"enumerated_by":"ConfigEnumAllOccupations","step":7}]},"8":{"cache":{},"dof":{"occ":[0,0,0,1,1,0,0,0,1]},"source":[{"enumerated_by":"ConfigEnumAllOccupations","step":8}]},"9":{"cache":{},"dof":{"occ":[0,0,0,1,1,0,1,0,1]},"source":[{"enumerated_by":"ConfigEnumAllOccupations","step":9}]}},"SCEL4_1_4_1_0_0_0":{"0":{"cache":{},"dof":{"occ":[0,0,0,0,1,0,0,0,0,0,0,0]},"source":[{"enumerated_by":"ConfigEnumAllOccupations","step":0}]},"1":{"cache":{},"dof":{"occ":[0,0,0,0,1,1,0,0,0,0,0,0]},"source":[{"enumerated_by":"ConfigEnumAllOccupations","step":1}]},"10":{"cache":{},"dof":{"occ":[0,0,0,0,1,0,1,0,0,1,0,0]},"source":[{"enumerated_by":"ConfigEnumAllOccupations","step":10}]},"11":{"cache":{},"dof":{"occ":[0,0,0,0,1,1,1,0,0,1,0,0]},"source":[{"enumerated_by":"ConfigEnumAllOccupations","step":11}]},"12":{"cache":{},"dof":{"occ":[0,0,0,0,1,1,0,0,1,1,0,0]},"source":[{"enumerated_by":"ConfigEnumAllOccupations","step":12}]},"13":{"cache":{},"dof":{"occ":[0,0,0,0,1,1,1,0,1,1,0,0]},"source":[{"enumerated_by":"ConfigEnumAllOccupations","step":13}]},"14":{"cache":{},"dof":{"occ":[0,0,0,0,1,1,1,1,1,1,0,0]},"source":[{"enumerated_by":"ConfigEnumAllOccupations","step":14}]},"15":{"cache":{},"dof":{"occ":[0,0,0,0,1,0,0,0,0,0,1,0]},"source":[{"enumerated_by":"ConfigEnumAllOccupations","step":15}]},"16":{"cache":{},"dof":{"occ":[0,0,0,0,1,1,0,0,0,0,1,0]},"source":[{"enumerated_by":"ConfigEnumAllOccupations","step":16}]},"17":{"cache":{},"dof":{"occ":[0,0,0,0,1,1,1,0,0,0,1,0]},"source":[{"enumerated_by":"ConfigEnumAllOccupations","step":17}]},"18":{"cache":{},"dof":{"occ":[0,0,0,0,1,1,0,0,1,0,1,0]},"source":[{"enumerated_by":"ConfigEnumAllOccupations","step":18}]},"19":{"cache":{},"dof":{"occ":[0,0,0,0,1,1,1,0,1,0,1,0]},"source":[{"enumerated_by":"ConfigEnumAllOccupations","step":19}]},"2":{"cache":{},"dof":{"occ":[0,0,0,0,1,1,1,0,0,0,0,0]},"source":[{"enumerated_by":"ConfigEnumAllOccupations","step":2}]},"20":{"cache":{},"dof":{"occ":[0,0,0,0,1,1,1,0,0,1,1,0]},"source":[{"enumerated_by":"ConfigEnumAllOccupations","step":20}]},"21":{"cache":{},"dof":{"occ":[0,0,0,0,1,1,1,0,1,1,1,0]},"source":[{"enumerated_by":"ConfigEnumAllOccupations","step":21}]},"22":{"cache":{},"dof":{"occ":[0,0,0,0,1,1,1,1,1,1,1,0]},"source":[{"enumerated_by":"ConfigEnumAllOccupations","step":22}]},"23":{"cache":{},"dof":{"occ":[0,0,0,0,1,1,0,0,0,0,0,1]},"source":[{"enumerated_by":"ConfigEnumAllOccupations","step":23}]},"24":{"cache":{},"dof":{"occ":[0,0,0,0,1,1,1,0,0,0,0,1]},"source":[{"enumerated_by":"ConfigEnumAllOccupations","step":24}]},"25":{"cache":{},"dof":{"occ":[0,0,0,0,1,1,0,0,1,0,0,1]},"source":[{"enumerated_by":"ConfigEnumAllOccupations","step":25}]},"26":{"cache":{},"dof":{"occ":[0,0,0,0,1,1,1,0,1,0,0,1]},"source":[{"enumerated_by":"ConfigEnumAllOccupations","step":26}]},"27":{"cache":{},"dof":{"occ":[0,0,0,0,1,1,0,0,0,1,0,1]},"source":[{"enumerated_by":"ConfigEnumAllOccupations","step":27}]},"28":{"cache":{},"dof":{"occ":[0,0,0,0,1,1,1,0,0,1,0,1]},"source":[{"enumerated_by":"ConfigEnumAllOccupations","step":28}]},"29":{"cache":{},"dof":{"occ":[0,0,0,0,1,1,1,0,1,1,0,1]},"source":[{"enumerated_by":"ConfigEnumAllOccupations","step":29}]},"3":{"cache":{},"dof":{"occ":[0,0,0,0,1,0,0,0,1,0,0,0]},"source":[{"enumerated_by":"ConfigEnumAllOccupations","step":3}]},"30":{"cache":{},"dof":{"occ":[0,0,0,0,1,1,0,0,0,0,1,1]},"source":[{"enumerated_by":"ConfigEnumAllOccupations","step":30}]},"31":{"cache":{},"dof":{"occ":[0,0,0,0,1,1,1,0,0,0,1,1]},"source":[{"enumerated_by":"ConfigEnumAllOccupations","step":31}]},"32":{"cache":{},"dof":{"occ":[0,0,0,0,1,1,1,0,1,0,1,1]},"source":[{"enumerated_by":"ConfigEnumAllOccupations","step":32}]},"4":{"cache":{},"dof":{"occ":[0,0,0,0,1,1,0,0,1,0,0,0]},"source":[{"enumerated_by":"ConfigEnumAllOccupations","step":4}]},"5":{"cache":{},"dof":{"occ":[0,0,0,0,1,0,1,0,1,0,0,0]},"source":[{"enumerated_by":"ConfigEnumAllOccupations","step":5}]},"6":{"cache":{},"dof":{"occ":[0,0,0,0,1,1,1,0,1,0,0,0]},"source":[{"enumerated_by":"ConfigEnumAllOccupations","step":6}]},"7":{"cache":{},"dof":{"occ":[0,0,0,0,1,1,1,1,1,0,0,0]},"source":[{"enumerated_by":"ConfigEnumAllOccupations","step":7}]},"8":{"cache":{},"dof":{"occ":[0,0,0,0,1,0,0,0,0,1,0,0]},"source":[{"enumerated_by":"ConfigEnumAllOccupations","step":8}]},"9":{"cache":{},"dof":{"occ":[0,0,0,0,1,1,0,0,0,1,0,0]},"source":[{"enumerated_by":"ConfigEnumAllOccupations","step":9}]}},"SCEL4_2_2_1_0_0_0":{"0":{"cache":{},"dof":{"occ":[0,0,0,0,1,0,0,0,0,0,0,0]},"source":[{"enumerated_by":"ConfigEnumAllOccupations","step":0}]},"1":{"cache":{},"dof":{"occ":[0,0,0,0,1,1,1,0,0,0,0,0]},"source":[{"enumerated_by":"ConfigEnumAllOccupations","step":1}]},"10":{"cache":{},"dof":{"occ":[0,0,0,0,1,1,1,0,1,1,1,0]},"source":[{"enumerated_by":"ConfigEnumAllOccupations","step":10}]},"11":{"cache":{},"dof":{"occ":[0,0,0,0,1,1,1,1,1,1,1,0]},"source":[{"enumerated_by":"ConfigEnumAllOccupations","step":11}]},"12":{"cache":{},"dof":{"occ":[0,0,0,0,1,1,1,0,0,0,0,1]},"source":[{"enumerated_by":"ConfigEnumAllOccupations","step":12}]},"13":{"cache":{},"dof":{"occ":[0,0,0,0,1,1,1,0,1,0,0,1]},"source":[{"enumerated_by":"ConfigEnumAllOccupations","step":13}]},"14":{"cache":{},"dof":{"occ":[0,0,0,0,1,1,1,0,1,1,0,1]},"source":[{"enumerated_by":"ConfigEnumAllOccupations","step":14}]},"2":{"cache":{},"dof":{"occ":[0,0,0,0,1,0,0,0,1,0,0,0]},"source":[{"enumerated_by":"ConfigEnumAllOccupations","step":2}]},"3":{"cache":{},"dof":{"occ":[0,0,0,0,1,1,0,0,1,0,0,0]},"source":[{"enumerated_by":"ConfigEnumAllOccupations","step":3}]},"4":{"cache":{},"dof":{"occ":[0,0,0,0,1,1,1,0,1,0,0,0]},"source":[{"enumerated_by":"ConfigEnumAllOccupations","step":4}]},"5":{"cache":{},"dof":{"occ":[0,0,0,0,1,1,1,1,1,0,0,0]},"source":[{"enumerated_by":"ConfigEnumAllOccupations","step":5}]},"6":{"cache":{},"dof":{"occ":[0,0,0,0,1,0,0,0,0,1,0,0]},"source":[{"enumerated_by":"ConfigEnumAllOccupations","step":6}]},"7":{"cache":{},"dof":{"occ":[0,0,0,0,1,1,1,0,1,1,0,0]},"source":[{"enumerated_by":"ConfigEnumAllOccupations","step":7}]},"8":{"cache":{},"dof":{"occ":[0,0,0,0,1,1,0,0,0,0,1,0]},"source":[{"enumerated_by":"ConfigEnumAllOccupations","step":8}]},"9":{"cache":{},"dof":{"occ":[0,0,0,0,1,1,0,0,1,0,1,0]},"source":[{"enumerated_by":"ConfigEnumAllOccupations","step":9}]}},"SCEL4_4_1_1_0_0_2":{"0":{"cache":{},"dof":{"occ":[0,0,0,0,1,0,0,0,0,0,0,0]},"source":[{"enumerated_by":"ConfigEnumAllOccupations","step":0}]},"1":{"cache":{},"dof":{"occ":[0,0,0,0,1,1,0,0,0,0,0,0]},"source":[{"enumerated_by":"ConfigEnumAllOccupations","step":1}]},"10":{"cache":{},"dof":{"occ":[0,0,0,0,1,1,1,0,0,1,0,0]},"source":[{"enumerated_by":"ConfigEnumAllOccupations","step":10}]},"11":{"cache":{},"dof":{"occ":[0,0,0,0,1,1,0,0,1,1,0,0]},"source":[{"enumerated_by":"ConfigEnumAllOccupations","step":11}]},"12":{"cache":{},"dof":{"occ":[0,0,0,0,1,1,1,0,1,1,0,0]},"source":[{"enumerated_by":"ConfigEnumAllOccupations","step":12}]},"13":{"cache":{},"dof":{"occ":[0,0,0,0,1,1,1,1,1,1,0,0]},"source":[{"enumerated_by":"ConfigEnumAllOccupations","step":13}]},"14":{"cache":{},"dof":{"occ":[0,0,0,0,1,0,0,0,0,0,1,0]},"source":[{"enumerated_by":"ConfigEnumAllOccupations","step":14}]},"15":{"cache":{},"dof":{"occ":[0,0,0,0,1,1,0,0,0,0,1,0]},"source":[{"enumerated_by":"ConfigEnumAllOccupations","step":15}]},"16":{"cache":{},"dof":{"occ":[0,0,0,0,1,1,0,0,1,0,1,0]},"source":[{"enumerated_by":"ConfigEnumAllOccupations","step":16}]},"17":{"cache":{},"dof":{"occ":[0,0,0,0,1,1,1,0,1,0,1,0]},"source":[{"enumerated_by":"ConfigEnumAllOccupations","step":17}]},"18":{"cache":{},"dof":{"occ":[0,0,0,0,1,1,1,0,1,1,1,0]},"source":[{"enumerated_by":"ConfigEnumAllOccupations","step":18}]},"19":{"cache":{},"dof":{"occ":[0,0,0,0,1,1,1,1,1,1,1,0]},"source":[{"enumerated_by":"ConfigEnumAllOccupations","step":19}]},"2":{"cache":{},"dof":{"occ":[0,0,0,0,1,1,1,0,0,0,0,0]},"source":[{"enumerated_by":"ConfigEnumAllOccupations","step":2}]},"20":{"cache":{},"dof":{"occ":[0,0,0,0,1,1,1,0,0,0,0,1]},"source":[{"enumerated_by":"ConfigEnumAllOccupations","step":20}]},"21":{"cache":{},"dof":{"occ":[0,0,0,0,1,1,0,0,1,0,0,1]},"source":[{"enumerated_by":"ConfigEnumAllOccupations","step":21}]},"22":{"cache":{},"dof":{"occ":[0,0,0,0,1,1,1,0,1,0,0,1]},"source":[{"enumerated_by":"ConfigEnumAllOccupations","step":22}]},"23":{"cache":{},"dof":{"occ":[0,0,0,0,1,1,1,0,0,1,0,1]},"source":[{"enumerated_by":"ConfigEnumAllOccupations","step":23}]},"24":{"cache":{},"dof":{"occ":[0,0,0,0,1,1,1,0,1,1,0,1]},"source":[{"enumerated_by":"ConfigEnumAllOccupations","step":24}]},"25":{"cache":{},"dof":{"occ":[0,0,0,0,1,1,0,0,0,0,1,1]},"source":[{"enumerated_by":"ConfigEnumAllOccupations","step":25}]},"26":{"cache":{},"dof":{"occ":[0,0,0,0,1,1,1,0,1,0,1,1]},"source":[{"enumerated_by":"ConfigEnumAllOccupations","step":26}]},"3":{"cache":{},"dof":{"occ":[0,0,0,0,1,0,0,0,1,0,0,0]},"source":[{"enumerated_by":"ConfigEnumAllOccupations","step":3}]},"4":{"cache":{},"dof":{"occ":[0,0,0,0,1,1,0,0,1,0,0,0]},"source":[{"enumerated_by":"ConfigEnumAllOccupations","step":4}]},"5":{"cache":{},"dof":{"occ":[0,0,0,0,1,0,1,0,1,0,0,0]},"source":[{"enumerated_by":"ConfigEnumAllOccupations","step":5}]},"6":{"cache":{},"dof":{"occ":[0,0,0,0,1,1,1,0,1,0,0,0]},"source":[{"enumerated_by":"ConfigEnumAllOccupations","step":6}]},"7":{"cache":{},"dof":{"occ":[0,0,0,0,1,1,1,1,1,0,0,0]},"source":[{"enumerated_by":"ConfigEnumAllOccupations","step":7}]},"8":{"cache":{},"dof":{"occ":[0,0,0,0,1,0,0,0,0,1,0,0]},"source":[{"enumerated_by":"ConfigEnumAllOccupations","step":8}]},"9":{"cache":{},"dof":{"occ":[0,0,0,0,1,0,1,0,0,1,0,0]},"source":[{"enumerated_by":"ConfigEnumAllOccupations","step":9}]}},"SCEL5_1_5_1_0_0_0":{"0":{"cache":{},"dof":{"occ":[0,0,0,0,0,1,0,0,0,0,0,0,0,0,0]},"source":[{"enumerated_by":"ConfigEnumAllOccupations","step":0}]},"1":{"cache":{},"dof":{"occ":[0,0,0,0,0,1,1,0,0,0,0,0,0,0,0]},"source":[{"enumerated_by":"ConfigEnumAllOccupations","step":1}]},"10":{"cache":{},"dof":{"occ":[0,0,0,0,0,1,1,0,1,0,1,0,0,0,0]},"source":[{"enumerated_by":"ConfigEnumAllOccupations","step":10}]},"100":{"cache":{},"dof":{"occ":[0,0,0,0,0,1,1,1,1,0,1,0,0,1,1]},"source":[{"enumerated_by":"ConfigEnumAllOccupations","step":100}]},"101":{"cache":{},"dof":{"occ":[0,0,0,0,0,1,1,1,0,0,0,1,0,1,1]},"source":[{"enumerated_by":"ConfigEnumAllOccupations","step":101}]},"102":{"cache":{},"dof":{"occ":[0,0,0,0,0,1,1,1,1,0,0,1,0,1,1]},"source":[{"enumerated_by":"ConfigEnumAllOccupations","step":102}]},"103":{"cache":{},"dof":{"occ":[0,0,0,0,0,1,1,1,1,0,1,1,0,1,1]},"source":[{"enumerated_by":"ConfigEnumAllOccupations","step":103}]},"104":{"cache":{},"dof":{"occ":[0,0,0,0,0,1,1,1,1,0,0,0,1,1,1]},"source":[{"enumerated_by":"ConfigEnumAllOccupations","step":104}]},"11":{"cache":{},"dof":{"occ":[0,0,0,0,0,1,1,1,1,0,1,0,0,0,0]},"source":[{"enumerated_by":"ConfigEnumAllOccupations","step":11}]},"12":{"cache":{},"dof":{"occ":[0,0,0,0,0,1,1,1,1,1,1,0,0,0,0]},"source":[{"enumerated_by":"ConfigEnumAllOccupations","step":12}]},"13":{"cache":{},"dof":{"occ":[0,0,0,0,0,1,0,0,0,0,0,1,0,0,0]},"source":[{"enumerated_by":"ConfigEnumAllOccupations","step":13}]},"14":{"cache":{},"dof":{"occ":[0,0,0,0,0,1,1,0,0,0,0,1,0,0,0]},"source":[{"enumerated_by":"ConfigEnumAllOccupations","step":14}]},"15":{"cache":{},"dof":{"occ":[0,0,0,0,0,1,0,1,0,0,0,1,0,0,0]},"source":[{"enumerated_by":"ConfigEnumAllOccupations","step":15}]},"16":{"cache":{},"dof":{"occ":[0,0,0,0,0,1,1,1,0,0,0,1,0,0,0]},"source":[{"enumerated_by":"ConfigEnumAllOccupations","step":16}]},"17":{"cache":{},"dof":{"occ":[0,0,0,0,0,1,1,0,1,0,0,1,0,0,0]},"source":[{"enumerated_by":"ConfigEnumAllOccupations","step":17}]},"18":{"cache":{},"dof":{"occ":[0,0,0,0,0,1,1,1,1,0,0,1,0,0,0]},"source":[{"enumerated_by":"ConfigEnumAllOccupations","step":18}]},"19":{"cache":{},"dof":{"occ":[0,0,0,0,0,1,1,0,0,0,1,1,0,0,0]},"source":[{"enumerated_by":"ConfigEnumAllOccupations","step":19}]},"2":{"cache":{},"dof":{"occ":[0,0,0,0,0,1,0,1,0,0,0,0,0,0,0]},"source":[{"enumerated_by":"ConfigEnumAllOccupations","step":2}]},"20":{"cache":{},"dof":{"occ":[0,0,0,0,0,1,1,1,0,0,1,1,0,0,0]},"source":[{"enumerated_by":"ConfigEnumAllOccupations","step":20}]},"21":{"cache":{},"dof":{"occ":[0,0,0,0,0,1,1,0,1,0,1,1,0,0,0]},"source":[{"enumerated_by":"ConfigEnumAllOccupations","step":21}]},"22":{"cache":{},"dof":{"occ":[0,0,0,0,0,1,1,1,1,0,1,1,0,0,0]},"source":[{"enumerated_by":"ConfigEnumAllOccupations","step":22}]},"23":{"cache":{},"dof":{"occ":[0,0,0,0,0,1,1,1,1,1,1,1,0,0,0]},"source":[{"enumerated_by":"ConfigEnumAllOccupations","step":23}]},"24":{"cache":{},"dof":{"occ":[0,0,0,0,0,1,0,0,0,0,0,0,1,0,0]},"source":[{"enumerated_by":"ConfigEnumAllOccupations","step":24}]},"25":{"cache":{},"dof":{"occ":[0,0,0,0,0,1,1,0,0,0,0,0,1,0,0]},"source":[{"enumerated_by":"ConfigEnumAllOccupations","step":25}]},"26":{"cache":{},"dof":{"occ":[0,0,0,0,0,1,0,1,0,0,0,0,1,0,0]},"source":[{"enumerated_by":"ConfigEnumAllOccupations","step":26}]},"27":{"cache":{},"dof":{"occ":[0,0,0,0,0,1,1,1,0,0,0,0,1,0,0]},"source":[{"enumerated_by":"ConfigEnumAllOccupations","step":27}]},"28":{"cache":{},"dof":{"occ":[0,0,0,0,0,1,1,0,1,0,0,0,1,0,0]},"source":[{"enumerated_by":"ConfigEnumAllOccupations","step":28}]},"29":{"cache":{},"dof":{"occ":[0,0,0,0,0,1,1,1,1,0,0,0,1,0,0]},"source":[{"enumerated_by":"ConfigEnumAllOccupations","step":29}]},"3":{"cache":{},"dof":{"occ":[0,0,0,0,0,1,1,1,0,0,0,0,0,0,0]},"source":[{"enumerated_by":"ConfigEnumAllOccupations","step":3}]},"30":{"cache":{},"dof":{"occ":[0,0,0,0,0,1,1,0,0,0,1,0,1,0,0]},"source":[{"enumerated_by":"ConfigEnumAllOccupations","step":30}]},"31":{"cache":{},"dof":{"occ":[0,0,0,0,0,1,0,1,0,0,1,0,1,0,0]},"source":[{"enumerated_by":"ConfigEnumAllOccupations","step":31}]},"32":{"cache":{},"dof":{"occ":[0,0,0,0,0,1,1,1,0,0,1,0,1,0,0]},"source":[{"enumerated_by":"ConfigEnumAllOccupations","step":32}]},"33":{"cache":{},"dof":{"occ":[0,0,0,0,0,1,1,0,1,0,1,0,1,0,0]},"source":[{"enumerated_by":"ConfigEnumAllOccupations","step":33}]},"34":{"cache":{},"dof":{"occ":[0,0,0,0,0,1,1,1,1,0,1,0,1,0,0]},"source":[{"enumerated_by":"ConfigEnumAllOccupations","step":34}]},"35":{"cache":{},"dof":{"occ":[0,0,0,0,0,1,1,1,1,1,1,0,1,0,0]},"source":[{"enumerated_by":"ConfigEnumAllOccupations","step":35}]},"36":{"cache":{},"dof":{"occ":[0,0,0,0,0,1,1,1,0,0,0,1,1,0,0]},"source":[{"enumerated_by":"ConfigEnumAllOccupations","step":36}]},"37":{"cache":{},"dof":{"occ":[0,0,0,0,0,1,1,0,1,0,0,1,1,0,0]},"source":[{"enumerated_by":"ConfigEnumAllOccupations","step":37}]},"38":{"cache":{},"dof":{"occ":[0,0,0,0,0,1,1,1,1,0,0,1,1,0,0]},"source":[{"enumerated_by":"ConfigEnumAllOccupations","step":38}]},"39":{"cache":{},"dof":{"occ":[0,0,0,0,0,1,1,1,0,0,1,1,1,0,0]},"source":[{"enumerated_by":"ConfigEnumAllOccupations","step":39}]},"4":{"cache":{},"dof":{"occ":[0,0,0,0,0,1,1,0,1,0,0,0,0,0,0]},"source":[{"enumerated_by":"ConfigEnumAllOccupations","step":4}]},"40":{"cache":{},"dof":{"occ":[0,0,0,0,0,1,1,1,1,0,1,1,1,0,0]},"source":[{"enumerated_by":"ConfigEnumAllOccupations","step":40}]},"41":{"cache":{},"dof":{"occ":[0,0,0,0,0,1,1,1,1,1,1,1,1,0,0]},"source":[{"enumerated_by":"ConfigEnumAllOccupations","step":41}]},"42":{"cache":{},"dof":{"occ":[0,0,0,0,0,1,1,0,0,0,0,0,0,1,0]},"source":[{"enumerated_by":"ConfigEnumAllOccupations","step":42}]},"43":{"cache":{},"dof":{"occ":[0,0,0,0,0,1,0,1,0,0,0,0,0,1,0]},"source":[{"enumerated_by":"ConfigEnumAllOccupations","step":43}]},"44":{"cache":{},"dof":{"occ":[0,0,0,0,0,1,1,1,0,0,0,0,0,1,0]},"source":[{"enumerated_by":"ConfigEnumAllOccupations","step":44}]},"45":{"cache":{},"dof":{"occ":[0,0,0,0,0,1,1,0,1,0,0,0,0,1,0]},"source":[{"enumerated_by":"ConfigEnumAllOccupations","step":45}]},"46":{"cache":{},"dof":{"occ":[0,0,0,0,0,1,1,1,1,0,0,0,0,1,0]},"source":[{"enumerated_by":"ConfigEnumAllOccupations","step":46}]},"47":{"cache":{},"dof":{"occ":[0,0,0,0,0,1,1,0,0,0,1,0,0,1,0]},"source":[{"enumerated_by":"ConfigEnumAllOccupations","step":47}]},"48":{"cache":{},"dof":{"occ":[0,0,0,0,0,1,0,1,0,0,1,0,0,1,0]},"source":[{"enumerated_by":"ConfigEnumAllOccupations","step":48}]},"49":{"cache":{},"dof":{"occ":[0,0,0,0,0,1,1,1,0,0,1,0,0,1,0]},"source":[{"enumerated_by":"ConfigEnumAllOccupations","step":49}]},"5":{"cache":{},"dof":{"occ":[0,0,0,0,0,1,1,1,1,0,0,0,0,0,0]},"source":[{"enumerated_by":"ConfigEnumAllOccupations","step":5}]},"50":{"cache":{},"dof":{"occ":[0,0,0,0,0,1,1,0,1,0,1,0,0,1,0]},"source":[{"enumerated_by":"ConfigEnumAllOccupations","step":50}]},"51":{"cache":{},"dof":{"occ":[0,0,0,0,0,1,1,1,1,0,1,0,0,1,0]},"source":[{"enumerated_by":"ConfigEnumAllOccupations","step":51}]},"52":{"cache":{},"dof":{"occ":[0,0,0,0,0,1,1,0,0,0,0,1,0,1,0]},"source":[{"enumerated_by":"ConfigEnumAllOccupations","step":52}]},"53":{"cache":{},"dof":{"occ":[0,0,0,0,0,1,0,1,0,0,0,1,0,1,0]},"source":[{"enumerated_by":"ConfigEnumAllOccupations","step":53}]},"54":{"cache":{},"dof":{"occ":[0,0,0,0,0,1,1,1,0,0,0,1,0,1,0]},"source":[{"enumerated_by":"ConfigEnumAllOccupations","step":54}]},"55":{"cache":{},"dof":{"occ":[0,0,0,0,0,1,1,0,1,0,0,1,0,1,0]},"source":[{"enumerated_by":"ConfigEnumAllOccupations","step":55}]},"56":{"cache":{},"dof":{"occ":[0,0,0,0,0,1,1,1,1,0,0,1,0,1,0]},"source":[{"enumerated_by":"ConfigEnumAllOccupations","step":56}]},"57":{"cache":{},"dof":{"occ":[0,0,0,0,0,1,1,1,0,0,1,1,0,1,0]},"source":[{"enumerated_by":"ConfigEnumAllOccupations","step":57}]},"58":{"cache":{},"dof":{"occ":[0,0,0,0,0,1,1,0,1,0,1,1,0,1,0]},"source":[{"enumerated_by":"ConfigEnumAllOccupations","step":58}]},"59":{"cache":{},"dof":{"occ":[0,0,0,0,0,1,1,1,1,0,1,1,0,1,0]},"source":[{"enumerated_by":"ConfigEnumAllOccupations","step":59}]},"6":{"cache":{},"dof":{"occ":[0,0,0,0,0,1,0,0,0,0,1,0,0,0,0]},"source":[{"enumerated_by":"ConfigEnumAllOccupations","step":6}]},"60":{"cache":{},"dof":{"occ":[0,0,0,0,0,1,1,1,1,1,1,1,0,1,0]},"source":[{"enumerated_by":"ConfigEnumAllOccupations","step":60}]},"61":{"cache":{},"dof":{"occ":[0,0,0,0,0,1,1,0,0,0,0,0,1,1,0]},"source":[{"enumerated_by":"ConfigEnumAllOccupations","step":61}]},"62":{"cache":{},"dof":{"occ":[0,0,0,0,0,1,1,1,0,0,0,0,1,1,0]},"source":[{"enumerated_by":"ConfigEnumAllOccupations","step":62}]},"63":{"cache":{},"dof":{"occ":[0,0,0,0,0,1,1,0,1,0,0,0,1,1,0]},"source":[{"enumerated_by":"ConfigEnumAllOccupations","step":63}]},"64":{"cache":{},"dof":{"occ":[0,0,0,0,0,1,1,1,1,0,0,0,1,1,0]},"source":[{"enumerated_by":"ConfigEnumAllOccupations","step":64}]},"65":{"cache":{},"dof":{"occ":[0,0,0,0,0,1,1,1,0,0,1,0,1,1,0]},"source":[{"enumerated_by":"ConfigEnumAllOccupations","step":65}]},"66":{"cache":{},"dof":{"occ":[0,0,0,0,0,1,1,0,1,0,1,0,1,1,0]},"source":[{"enumerated_by":"ConfigEnumAllOccupations","step":66}]},"67":{"cache":{},"dof":{"occ":[0,0,0,0,0,1,1,1,1,0,1,0,1,1,0]},"source":[{"enumerated_by":"ConfigEnumAllOccupations","step":67}]},"68":{"cache":{},"dof":{"occ":[0,0,0,0,0,1,1,1,1,0,0,1,1,1,0]},"source":[{"enumerated_by":"ConfigEnumAllOccupations","step":68}]},"69":{"cache":{},"dof":{"occ":[0,0,0,0,0,1,1,1,1,0,1,1,1,1,0]},"source":[{"enumerated_by":"ConfigEnumAllOccupations","step":69}]},"7":{"cache":{},"dof":{"occ":[0,0,0,0,0,1,1,0,0,0,1,0,0,0,0]},"source":[{"enumerated_by":"ConfigEnumAllOccupations","step":7}]},"70":{"cache":{},"dof":{"occ":[0,0,0,0,0,1,1,1,1,1,1,1,1,1,0]},"source":[{"enumerated_by":"ConfigEnumAllOccupations","step":70}]},"71":{"cache":{},"dof":{"occ":[0,0,0,0,0,1,1,0,0,0,0,0,0,0,1]},"source":[{"enumerated_by":"ConfigEnumAllOccupations","step":71}]},"72":{"cache":{},"dof":{"occ":[0,0,0,0,0,1,0,1,0,0,0,0,0,0,1]},"source":[{"enumerated_by":"ConfigEnumAllOccupations","step":72}]},"73":{"cache":{},"dof":{"occ":[0,0,0,0,0,1,1,1,0,0,0,0,0,0,1]},"source":[{"enumerated_by":"ConfigEnumAllOccupations","step":73}]},"74":{"cache":{},"dof":{"occ":[0,0,0,0,0,1,1,0,1,0,0,0,0,0,1]},"source":[{"enumerated_by":"ConfigEnumAllOccupations","step":74}]},"75":{"cache":{},"dof":{"occ":[0,0,0,0,0,1,1,1,1,0,0,0,0,0,1]},"source":[{"enumerated_by":"ConfigEnumAllOccupations","step":75}]},"76":{"cache":{},"dof":{"occ":[0,0,0,0,0,1,1,0,0,0,1,0,0,0,1]},"source":[{"enumerated_by":"ConfigEnumAllOccupations","step":76}]},"77":{"cache":{},"dof":{"occ":[0,0,0,0,0,1,1,1,0,0,1,0,0,0,1]},"source":[{"enumerated_by":"ConfigEnumAllOccupations","step":77}]},"78":{"cache":{},"dof":{"occ":[0,0,0,0,0,1,1,0,1,0,1,0,0,0,1]},"source":[{"enumerated_by":"ConfigEnumAllOccupations","step":78}]},"79":{"cache":{},"dof":{"occ":[0,0,0,0,0,1,1,1,1,0,1,0,0,0,1]},"source":[{"enumerated_by":"ConfigEnumAllOccupations","step":79}]},"8":{"cache":{},"dof":{"occ":[0,0,0,0,0,1,0,1,0,0,1,0,0,0,0]},"source":[{"enumerated_by":"ConfigEnumAllOccupations","step":8}]},"80":{"cache":{},"dof":{"occ":[0,0,0,0,0,1,1,0,0,0,0,1,0,0,1]},"source":[{"enumerated_by":"ConfigEnumAllOccupations","step":80}]},"81":{"cache":{},"dof":{"occ":[0,0,0,0,0,1,1,1,0,0,0,1,0,0,1]},"source":[{"enumerated_by":"ConfigEnumAllOccupations","step":81}]},"82":{"cache":{},"dof":{"occ":[0,0,0,0,0,1,1,0,1,0,0,1,0,0,1]},"source":[{"enumerated_by":"ConfigEnumAllOccupations","step":82}]},"83":{"cache":{},"dof":{"occ":[0,0,0,0,0,1,1,1,1,0,0,1,0,0,1]},"source":[{"enumerated_by":"ConfigEnumAllOccupations","step":83}]},"84":{"cache":{},"dof":{"occ":[0,0,0,0,0,1,1,1,0,0,1,1,0,0,1]},"source":[{"enumerated_by":"ConfigEnumAllOccupations","step":84}]},"85":{"cache":{},"dof":{"occ":[0,0,0,0,0,1,1,1,1,0,1,1,0,0,1]},"source":[{"enumerated_by":"ConfigEnumAllOccupations","step":85}]},"86":{"cache":{},"dof":{"occ":[0,0,0,0,0,1,1,0,0,0,0,0,1,0,1]},"source":[{"enumerated_by":"ConfigEnumAllOccupations","step":86}]},"87":{"cache":{},"dof":{"occ":[0,0,0,0,0,1,1,1,0,0,0,0,1,0,1]},"source":[{"enumerated_by":"ConfigEnumAllOccupations","step":87}]},"88":{"cache":{},"dof":{"occ":[0,0,0,0,0,1,1,0,1,0,0,0,1,0,1]},"source":[{"enumerated_by":"ConfigEnumAllOccupations","step":88}]},"89":{"cache":{},"dof":{"occ":[0,0,0,0,0,1,1,1,1,0,0,0,1,0,1]},"source":[{"enumerated_by":"ConfigEnumAllOccupations","step":89}]},"9":{"cache":{},"dof":{"occ":[0,0,0,0,0,1,1,1,0,0,1,0,0,0,0]},"source":[{"enumerated_by":"ConfigEnumAllOccupations","step":9}]},"90":{"cache":{},"dof":{"occ":[0,0,0,0,0,1,1,1,0,0,1,0,1,0,1]},"source":[{"enumerated_by":"ConfigEnumAllOccupations","step":90}]},"91":{"cache":{},"dof":{"occ":[0,0,0,0,0,1,1,0,1,0,1,0,1,0,1]},"source":[{"enumerated_by":"ConfigEnumAllOccupations","step":91}]},"92":{"cache":{},"dof":{"occ":[0,0,0,0,0,1,1,1,1,0,1,0,1,0,1]},"source":[{"enumerated_by":"ConfigEnumAllOccupations","step":92}]},"93":{"cache":{},"dof":{"occ":[0,0,0,0,0,1,1,1,0,0,0,1,1,0,1]},"source":[{"enumerated_by":"ConfigEnumAllOccupations","step":93}]},"94":{"cache":{},"dof":{"occ":[0,0,0,0,0,1,1,1,1,0,0,1,1,0,1]},"source":[{"enumerated_by":"ConfigEnumAllOccupations","step":94}]},"95":{"cache":{},"dof":{"occ":[0,0,0,0,0,1,1,1,1,0,1,1,1,0,1]},"source":[{"enumerated_by":"ConfigEnumAllOccupations","step":95}]},"96":{"cache":{},"dof":{"occ":[0,0,0,0,0,1,1,1,0,0,0,0,0,1,1]},"source":[{"enumerated_by":"ConfigEnumAllOccupations","step":96}]},"97":{"cache":{},"dof":{"occ":[0,0,0,0,0,1,1,0,1,0,0,0,0,1,1]},"source":[{"enumerated_by":"ConfigEnumAllOccupations","step":97}]},"98":{"cache":{},"dof":{"occ":[0,0,0,0,0,1,1,1,1,0,0,0,0,1,1]},"source":[{"enumerated_by":"ConfigEnumAllOccupations","step":98}]},"99":{"cache":{},"dof":{"occ":[0,0,0,0,0,1,1,1,0,0,1,0,0,1,1]},"source":[{"enumerated_by":"ConfigEnumAllOccupations","step":99}]}},"SCEL5_5_1_1_0_0_4":{"0":{"cache":{},"dof":{"occ":[0,0,0,0,0,1,0,0,0,0,0,0,0,0,0]},"source":[{"enumerated_by":"ConfigEnumAllOccupations","step":0}]},"1":{"cache":{},"dof":{"occ":[0,0,0,0,0,1,1,0,0,0,0,0,0,0,0]},"source":[{"enumerated_by":"ConfigEnumAllOccupations","step":1}]},"10":{"cache":{},"dof":{"occ":[0,0,0,0,0,1,1,0,1,0,1,0,0,0,0]},"source":[{"enumerated_by":"ConfigEnumAllOccupations","step":10}]},"11":{"cache":{},"dof":{"occ":[0,0,0,0,0,1,1,1,1,0,1,0,0,0,0]},"source":[{"enumerated_by":"ConfigEnumAllOccupations","step":11}]},"12":{"cache":{},"dof":{"occ":[0,0,0,0,0,1,1,1,1,1,1,0,0,0,0]},"source":[{"enumerated_by":"ConfigEnumAllOccupations","step":12}]},"13":{"cache":{},"dof":{"occ":[0,0,0,0,0,1,0,0,0,0,0,1,0,0,0]},"source":[{"enumerated_by":"ConfigEnumAllOccupations","step":13}]},"14":{"cache":{},"dof":{"occ":[0,0,0,0,0,1,0,1,0,0,0,1,0,0,0]},"source":[{"enumerated_by":"ConfigEnumAllOccupations","step":14}]},"15":{"cache":{},"dof":{"occ":[0,0,0,0,0,1,1,1,0,0,0,1,0,0,0]},"source":[{"enumerated_by":"ConfigEnumAllOccupations","step":15}]},"16":{"cache":{},"dof":{"occ":[0,0,0,0,0,1,1,1,1,0,0,1,0,0,0]},"source":[{"enumerated_by":"ConfigEnumAllOccupations","step":16}]},"17":{"cache":{},"dof":{"occ":[0,0,0,0,0,1,1,0,0,0,1,1,0,0,0]},"source":[{"enumerated_by":"ConfigEnumAllOccupations","step":17}]},"18":{"cache":{},"dof":{"occ":[0,0,0,0,0,1,1,1,0,0,1,1,0,0,0]},"source":[{"enumerated_by":"ConfigEnumAllOccupations","step":18}]},"19":{"cache":{},"dof":{"occ":[0,0,0,0,0,1,1,0,1,0,1,1,0,0,0]},"source":[{"enumerated_by":"ConfigEnumAllOccupations","step":19}]},"2":{"cache":{},"dof":{"occ":[0,0,0,0,0,1,0,1,0,0,0,0,0,0,0]},"source":[{"enumerated_by":"ConfigEnumAllOccupations","step":2}]},"20":{"cache":{},"dof":{"occ":[0,0,0,0,0,1,1,1,1,0,1,1,0,0,0]},"source":[{"enumerated_by":"ConfigEnumAllOccupations","step":20}]},"21":{"cache":{},"dof":{"occ":[0,0,0,0,0,1,1,1,1,1,1,1,0,0,0]},"source":[{"enumerated_by":"ConfigEnumAllOccupations","step":21}]},"22":{"cache":{},"dof":{"occ":[0,0,0,0,0,1,0,0,0,0,0,0,1,0,0]},"source":[{"enumerated_by":"ConfigEnumAllOccupations","step":22}]},"23":{"cache":{},"dof":{"occ":[0,0,0,0,0,1,1,0,0,0,0,0,1,0,0]},"source":[{"enumerated_by":"ConfigEnumAllOccupations","step":23}]},"24":{"cache":{},"dof":{"occ":[0,0,0,0,0,1,1,0,1,0,0,0,1,0,0]},"source":[{"enumerated_by":"ConfigEnumAllOccupations","step":24}]},"25":{"cache":{},"dof":{"occ":[0,0,0,0,0,1,1,0,0,0,1,0,1,0,0]},"source":[{"enumerated_by":"ConfigEnumAllOccupations","step":25}]},"26":{"cache":{},"dof":{"occ":[0,0,0,0,0,1,0,1,0,0,1,0,1,0,0]},"source":[{"enumerated_by":"ConfigEnumAllOccupations","step":26}]},"27":{"cache":{},"dof":{"occ":[0,0,0,0,0,1,1,1,0,0,1,0,1,0,0]},"source":[{"enumerated_by":"ConfigEnumAllOccupations","step":27}]},"28":{"cache":{},"dof":{"occ":[0,0,0,0,0,1,1,0,1,0,1,0,1,0,0]},"source":[{"enumerated_by":"ConfigEnumAllOccupations","step":28}]},"29":{"cache":{},"dof":{"occ":[0,0,0,0,0,1,1,1,1,0,1,0,1,0,0]},"source":[{"enumerated_by":"ConfigEnumAllOccupations","step":29}]},"3":{"cache":{},"dof":{"occ":[0,0,0,0,0,1,1,1,0,0,0,0,0,0,0]},"source":[{"enumerated_by":"ConfigEnumAllOccupations","step":3}]},"30":{"cache":{},"dof":{"occ":[0,0,0,0,0,1,1,1,1,1,1,0,1,0,0]},"source":[{"enumerated_by":"ConfigEnumAllOccupations","step":30}]},"31":{"cache":{},"dof":{"occ":[0,0,0,0,0,1,1,1,1,0,0,1,1,0,0]},"source":[{"enumerated_by":"ConfigEnumAllOccupations","step":31}]},"32":{"cache":{},"dof":{"occ":[0,0,0,0,0,1,1,1,0,0,1,1,1,0,0]},"source":[{"enumerated_by":"ConfigEnumAllOccupations","step":32}]},"33":{"cache":{},"dof":{"occ":[0,0,0,0,0,1,1,1,1,0,1,1,1,0,0]},"source":[{"enumerated_by":"ConfigEnumAllOccupations","step":33}]},"34":{"cache":{},"dof":{"occ":[0,0,0,0,0,1,1,1,1,1,1,1,1,0,0]},"source":[{"enumerated_by":"ConfigEnumAllOccupations","step":34}]},"35":{"cache":{},"dof":{"occ":[0,0,0,0,0,1,1,0,0,0,0,0,0,1,0]},"source":[{"enumerated_by":"ConfigEnumAllOccupations","step":35}]},"36":{"cache":{},"dof":{"occ":[0,0,0,0,0,1,0,1,0,0,0,0,0,1,0]},"source":[{"enumerated_by":"ConfigEnumAllOccupations","step":36}]},"37":{"cache":{},"dof":{"occ":[0,0,0,0,0,1,1,1,0,0,0,0,0,1,0]},"source":[{"enumerated_by":"ConfigEnumAllOccupations","step":37}]},"38":{"cache":{},"dof":{"occ":[0,0,0,0,0,1,1,0,1,0,0,0,0,1,0]},"source":[{"enumerated_by":"ConfigEnumAllOccupations","step":38}]},"39":{"cache":{},"dof":{"occ":[0,0,0,0,0,1,1,0,0,0,1,0,0,1,0]},"source":[{"enumerated_by":"ConfigEnumAllOccupations","step":39}]},"4":{"cache":{},"dof":{"occ":[0,0,0,0,0,1,1,0,1,0,0,0,0,0,0]},"source":[{"enumerated_by":"ConfigEnumAllOccupations","step":4}]},"40":{"cache":{},"dof":{"occ":[0,0,0,0,0,1,0,1,0,0,1,0,0,1,0]},"source":[{"enumerated_by":"ConfigEnumAllOccupations","step":40}]},"41":{"cache":{},"dof":{"occ":[0,0,0,0,0,1,1,1,0,0,1,0,0,1,0]},"source":[{"enumerated_by":"ConfigEnumAllOccupations","step":41}]},"42":{"cache":{},"dof":{"occ":[0,0,0,0,0,1,1,0,1,0,1,0,0,1,0]},"source":[{"enumerated_by":"ConfigEnumAllOccupations","step":42}]},"43":{"cache":{},"dof":{"occ":[0,0,0,0,0,1,1,1,1,0,1,0,0,1,0]},"source":[{"enumerated_by":"ConfigEnumAllOccupations","step":43}]},"44":{"cache":{},"dof":{"occ":[0,0,0,0,0,1,0,1,0,0,0,1,0,1,0]},"source":[{"enumerated_by":"ConfigEnumAllOccupations","step":44}]},"45":{"cache":{},"dof":{"occ":[0,0,0,0,0,1,1,1,0,0,0,1,0,1,0]},"source":[{"enumerated_by":"ConfigEnumAllOccupations","step":45}]},"46":{"cache":{},"dof":{"occ":[0,0,0,0,0,1,1,1,0,0,1,1,0,1,0]},"source":[{"enumerated_by":"ConfigEnumAllOccupations","step":46}]},"47":{"cache":{},"dof":{"occ":[0,0,0,0,0,1,1,0,1,0,1,1,0,1,0]},"source":[{"enumerated_by":"ConfigEnumAllOccupations","step":47}]},"48":{"cache":{},"dof":{"occ":[0,0,0,0,0,1,1,1,1,0,1,1,0,1,0]},"source":[{"enumerated_by":"ConfigEnumAllOccupations","step":48}]},"49":{"cache":{},"dof":{"occ":[0,0,0,0,0,1,1,1,1,1,1,1,0,1,0]},"source":[{"enumerated_by":"ConfigEnumAllOccupations","step":49}]},"5":{"cache":{},"dof":{"occ":[0,0,0,0,0,1,1,1,1,0,0,0,0,0,0]},"source":[{"enumerated_by":"ConfigEnumAllOccupations","step":5}]},"50":{"cache":{},"dof":{"occ":[0,0,0,0,0,1,1,0,0,0,0,0,1,1,0]},"source":[{"enumerated_by":"ConfigEnumAllOccupations","step":50}]},"51":{"cache":{},"dof":{"occ":[0,0,0,0,0,1,1,0,1,0,0,0,1,1,0]},"source":[{"enumerated_by":"ConfigEnumAllOccupations","step":51}]},"52":{"cache":{},"dof":{"occ":[0,0,0,0,0,1,1,1,0,0,1,0,1,1,0]},"source":[{"enumerated_by":"ConfigEnumAllOccupations","step":52}]},"53":{"cache":{},"dof":{"occ":[0,0,0,0,0,1,1,0,1,0,1,0,1,1,0]},"source":[{"enumerated_by":"ConfigEnumAllOccupations","step":53}]},"54":{"cache":{},"dof":{"occ":[0,0,0,0,0,1,1,1,1,0,1,1,1,1,0]},"source":[{"enumerated_by":"ConfigEnumAllOccupations","step":54}]},"55":{"cache":{},"dof":{"occ":[0,0,0,0,0,1,1,1,1,1,1,1,1,1,0]},"source":[{"enumerated_by":"ConfigEnumAllOccupations","step":55}]},"56":{"cache":{},"dof":{"occ":[0,0,0,0,0,1,1,1,1,0,0,0,0,0,1]},"source":[{"enumerated_by":"ConfigEnumAllOccupations","step":56}]},"57":{"cache":{},"dof":{"occ":[0,0,0,0,0,1,1,0,0,0,1,0,0,0,1]},"source":[{"enumerated_by":"ConfigEnumAllOccupations","step":57}]},"58":{"cache":{},"dof":{"occ":[0,0,0,0,0,1,1,1,0,0,1,0,0,0,1]},"source":[{"enumerated_by":"ConfigEnumAllOccupations","step":58}]},"59":{"cache":{},"dof":{"occ":[0,0,0,0,0,1,1,0,1,0,1,0,0,0,1]},"source":[{"enumerated_by":"ConfigEnumAllOccupations","step":59}]},"6":{"cache":{},"dof":{"occ":[0,0,0,0,0,1,0,0,0,0,1,0,0,0,0]},"source":[{"enumerated_by":"ConfigEnumAllOccupations","step":6}]},"60":{"cache":{},"dof":{"occ":[0,0,0,0,0,1,1,1,1,0,1,0,0,0,1]},"source":[{"enumerated_by":"ConfigEnumAllOccupations","step":60}]},"61":{"cache":{},"dof":{"occ":[0,0,0,0,0,1,1,1,1,0,0,1,0,0,1]},"source":[{"enumerated_by":"ConfigEnumAllOccupations","step":61}]},"62":{"cache":{},"dof":{"occ":[0,0,0,0,0,1,1,1,0,0,1,1,0,0,1]},"source":[{"enumerated_by":"ConfigEnumAllOccupations","step":62}]},"63":{"cache":{},"dof":{"occ":[0,0,0,0,0,1,1,1,1,0,1,1,0,0,1]},"source":[{"enumerated_by":"ConfigEnumAllOccupations","step":63}]},"64":{"cache":{},"dof":{"occ":[0,0,0,0,0,1,1,0,0,0,0,0,1,0,1]},"source":[{"enumerated_by":"ConfigEnumAllOccupations","step":64}]},"65":{"cache":{},"dof":{"occ":[0,0,0,0,0,1,1,0,1,0,0,0,1,0,1]},"source":[{"enumerated_by":"ConfigEnumAllOccupations","step":65}]},"66":{"cache":{},"dof":{"occ":[0,0,0,0,0,1,1,0,1,0,1,0,1,0,1]},"source":[{"enumerated_by":"ConfigEnumAllOccupations","step":66}]},"67":{"cache":{},"dof":{"occ":[0,0,0,0,0,1,1,1,1,0,1,0,1,0,1]},"source":[{"enumerated_by":"ConfigEnumAllOccupations","step":67}]},"68":{"cache":{},"dof":{"occ":[0,0,0,0,0,1,1,1,1,0,0,1,1,0,1]},"source":[{"enumerated_by":"ConfigEnumAllOccupations","step":68}]},"69":{"cache":{},"dof":{"occ":[0,0,0,0,0,1,1,1,1,0,1,1,1,0,1]},"source":[{"enumerated_by":"ConfigEnumAllOccupations","step":69}]},"7":{"cache":{},"dof":{"occ":[0,0,0,0,0,1,1,0,0,0,1,0,0,0,0]},"source":[{"enumerated_by":"ConfigEnumAllOccupations","step":7}]},"70":{"cache":{},"dof":{"occ":[0,0,0,0,0,1,1,1,0,0,0,0,0,1,1]},"source":[{"enumerated_by":"ConfigEnumAllOccupations","step":70}]},"71":{"cache":{},"dof":{"occ":[0,0,0,0,0,1,1,1,0,0,1,0,0,1,1]},"source":[{"enumerated_by":"ConfigEnumAllOccupations","step":71}]},"72":{"cache":{},"dof":{"occ":[0,0,0,0,0,1,1,1,1,0,1,0,0,1,1]},"source":[{"enumerated_by":"ConfigEnumAllOccupations","step":72}]},"73":{"cache":{},"dof":{"occ":[0,0,0,0,0,1,1,1,0,0,0,1,0,1,1]},"source":[{"enumerated_by":"ConfigEnumAllOccupations","step":73}]},"74":{"cache":{},"dof":{"occ":[0,0,0,0,0,1,1,1,1,0,1,1,0,1,1]},"source":[{"enumerated_by":"ConfigEnumAllOccupations","step":74}]},"8":{"cache":{},"dof":{"occ":[0,0,0,0,0,1,0,1,0,0,1,0,0,0,0]},"source":[{"enumerated_by":"ConfigEnumAllOccupations","step":8}]},"9":{"cache":{},"dof":{"occ":[0,0,0,0,0,1,1,1,0,0,1,0,0,0,0]},"source":[{"enumerated_by":"ConfigEnumAllOccupations","step":9}]}},"SCEL6_1_6_1_0_0_0":{"0":{"cache":{},"dof":{"occ":[0,0,0,0,0,0,1,0,0,0,0,0,0,0,0,0,0,0]},"source":[{"enumerated_by":"ConfigEnumAllOccupations","step":0}]},"1":{"cache":{},"dof":{"occ":[0,0,0,0,0,0,1,1,0,0,0,0,0,0,0,0,0,0]},"source":[{"enumerated_by":"ConfigEnumAllOccupations","step":1}]},"10":{"cache":{},"dof":{"occ":[0,0,0,0,0,0,1,1,0,0,0,0,1,0,0,0,0,0]},"source":[{"enumerated_by":"ConfigEnumAllOccupations","step":10}]},"100":{"cache":{},"dof":{"occ":[0,0,0,0,0,0,1,1,0,0,1,0,0,1,0,1,0,0]},"source":[{"enumerated_by":"ConfigEnumAllOccupations","step":100}]},"101":{"cache":{},"dof":{"occ":[0,0,0,0,0,0,1,0,1,0,1,0,0,1,0,1,0,0]},"source":[{"enumerated_by":"ConfigEnumAllOccupations","step":101}]},"102":{"cache":{},"dof":{"occ":[0,0,0,0,0,0,1,1,1,0,1,0,0,1,0,1,0,0]},"source":[{"enumerated_by":"ConfigEnumAllOccupations","step":102}]},"103":{"cache":{},"dof":{"occ":[0,0,0,0,0,0,1,1,1,1,1,0,0,1,0,1,0,0]},"source":[{"enumerated_by":"ConfigEnumAllOccupations","step":103}]},"104":{"cache":{},"dof":{"occ":[0,0,0,0,0,0,1,1,1,0,0,0,1,1,0,1,0,0]},"source":[{"enumerated_by":"ConfigEnumAllOccupations","step":104}]},"105":{"cache":{},"dof":{"occ":[0,0,0,0,0,0,1,1,0,1,0,0,1,1,0,1,0,0]},"source":[{"enumerated_by":"ConfigEnumAllOccupations","step":105}]},"106":{"cache":{},"dof":{"occ":[0,0,0,0,0,0,1,1,1,1,0,0,1,1,0,1,0,0]},"source":[{"enumerated_by":"ConfigEnumAllOccupations","step":106}]},"107":{"cache":{},"dof":{"occ":[0,0,0,0,0,0,1,1,1,0,1,0,1,1,0,1,0,0]},"source":[{"enumerated_by":"ConfigEnumAllOccupations","step":107}]},"108":{"cache":{},"dof":{"occ":[0,0,0,0,0,0,1,1,0,1,1,0,1,1,0,1,0,0]},"source":[{"enumerated_by":"ConfigEnumAllOccupations","step":108}]},"109":{"cache":{},"dof":{"occ":[0,0,0,0,0,0,1,1,1,1,1,0,1,1,0,1,0,0]},"source":[{"enumerated_by":"ConfigEnumAllOccupations","step":109}]},"11":{"cache":{},"dof":{"occ":[0,0,0,0,0,0,1,0,1,0,0,0,1,0,0,0,0,0]},"source":[{"enumerated_by":"ConfigEnumAllOccupations","step":11}]},"110":{"cache":{},"dof":{"occ":[0,0,0,0,0,0,1,1,1,1,1,1,1,1,0,1,0,0]},"source":[{"enumerated_by":"ConfigEnumAllOccupations","step":110}]},"111":{"cache":{},"dof":{"occ":[0,0,0,0,0,0,1,1,0,0,0,0,0,0,1,1,0,0]},"source":[{"enumerated_by":"ConfigEnumAllOccupations","step":111}]},"112":{"cache":{},"dof":{"occ":[0,0,0,0,0,0,1,1,1,0,0,0,0,0,1,1,0,0]},"source":[{"enumerated_by":"ConfigEnumAllOccupations","step":112}]},"113":{"cache":{},"dof":{"occ":[0,0,0,0,0,0,1,1,0,1,0,0,0,0,1,1,0,0]},"source":[{"enumerated_by":"ConfigEnumAllOccupations","step":113}]},"114":{"cache":{},"dof":{"occ":[0,0,0,0,0,0,1,1,1,1,0,0,0,0,1,1,0,0]},"source":[{"enumerated_by":"ConfigEnumAllOccupations","step":114}]},"115":{"cache":{},"dof":{"occ":[0,0,0,0,0,0,1,1,0,0,1,0,0,0,1,1,0,0]},"source":[{"enumerated_by":"ConfigEnumAllOccupations","step":115}]},"116":{"cache":{},"dof":{"occ":[0,0,0,0,0,0,1,1,1,0,1,0,0,0,1,1,0,0]},"source":[{"enumerated_by":"ConfigEnumAllOccupations","step":116}]},"117":{"cache":{},"dof":{"occ":[0,0,0,0,0,0,1,1,1,1,1,0,0,0,1,1,0,0]},"source":[{"enumerated_by":"ConfigEnumAllOccupations","step":117}]},"118":{"cache":{},"dof":{"occ":[0,0,0,0,0,0,1,1,1,0,0,0,1,0,1,1,0,0]},"source":[{"enumerated_by":"ConfigEnumAllOccupations","step":118}]},"119":{"cache":{},"dof":{"occ":[0,0,0,0,0,0,1,1,0,1,0,0,1,0,1,1,0,0]},"source":[{"enumerated_by":"ConfigEnumAllOccupations","step":119}]},"12":{"cache":{},"dof":{"occ":[0,0,0,0,0,0,1,1,1,0,0,0,1,0,0,0,0,0]},"source":[{"enumerated_by":"ConfigEnumAllOccupations","step":12}]},"120":{"cache":{},"dof":{"occ":[0,0,0,0,0,0,1,1,1,1,0,0,1,0,1,1,0,0]},"source":[{"enumerated_by":"ConfigEnumAllOccupations","step":120}]},"121":{"cache":{},"dof":{"occ":[0,0,0,0,0,0,1,1,0,0,1,0,1,0,1,1,0,0]},"source":[{"enumerated_by":"ConfigEnumAllOccupations","step":121}]},"122":{"cache":{},"dof":{"occ":[0,0,0,0,0,0,1,1,1,0,1,0,1,0,1,1,0,0]},"source":[{"enumerated_by":"ConfigEnumAllOccupations","step":122}]},"123":{"cache":{},"dof":{"occ":[0,0,0,0,0,0,1,1,0,1,1,0,1,0,1,1,0,0]},"source":[{"enumerated_by":"ConfigEnumAllOccupations","step":123}]},"124":{"cache":{},"dof":{"occ":[0,0,0,0,0,0,1,1,1,1,1,0,1,0,1,1,0,0]},"source":[{"enumerated_by":"ConfigEnumAllOccupations","step":124}]},"125":{"cache":{},"dof":{"occ":[0,0,0,0,0,0,1,1,1,1,0,0,0,1,1,1,0,0]},"source":[{"enumerated_by":"ConfigEnumAllOccupations","step":125}]},"126":{"cache":{},"dof":{"occ":[0,0,0,0,0,0,1,1,1,0,1,0,0,1,1,1,0,0]},"source":[{"enumerated_by":"ConfigEnumAllOccupations","step":126}]},"127":{"cache":{},"dof":{"occ":[0,0,0,0,0,0,1,1,1,1,1,0,0,1,1,1,0,0]},"source":[{"enumerated_by":"ConfigEnumAllOccupations","step":127}]},"128":{"cache":{},"dof":{"occ":[0,0,0,0,0,0,1,1,1,1,0,0,1,1,1,1,0,0]},"source":[{"enumerated_by":"ConfigEnumAllOccupations","step":128}]},"129":{"cache":{},"dof":{"occ":[0,0,0,0,0,0,1,1,1,1,1,0,1,1,1,1,0,0]},"source":[{"enumerated_by":"ConfigEnumAllOccupations","step":129}]},"13":{"cache":{},"dof":{"occ":[0,0,0,0,0,0,1,0,0,1,0,0,1,0,0,0,0,0]},"source":[{"enumerated_by":"ConfigEnumAllOccupations","step":13}]},"130":{"cache":{},"dof":{"occ":[0,0,0,0,0,0,1,1,1,1,1,1,1,1,1,1,0,0]},"source":[{"enumerated_by":"ConfigEnumAllOccupations","step":130}]},"131":{"cache":{},"dof":{"occ":[0,0,0,0,0,0,1,1,0,0,0,0,0,0,0,0,1,0]},"source":[{"enumerated_by":"ConfigEnumAllOccupations","step":131}]},"132":{"cache":{},"dof":{"occ":[0,0,0,0,0,0,1,0,1,0,0,0,0,0,0,0,1,0]},"source":[{"enumerated_by":"ConfigEnumAllOccupations","step":132}]},"133":{"cache":{},"dof":{"occ":[0,0,0,0,0,0,1,1,1,0,0,0,0,0,0,0,1,0]},"source":[{"enumerated_by":"ConfigEnumAllOccupations","step":133}]},"134":{"cache":{},"dof":{"occ":[0,0,0,0,0,0,1,1,0,1,0,0,0,0,0,0,1,0]},"source":[{"enumerated_by":"ConfigEnumAllOccupations","step":134}]},"135":{"cache":{},"dof":{"occ":[0,0,0,0,0,0,1,1,1,1,0,0,0,0,0,0,1,0]},"source":[{"enumerated_by":"ConfigEnumAllOccupations","step":135}]},"136":{"cache":{},"dof":{"occ":[0,0,0,0,0,0,1,1,0,0,1,0,0,0,0,0,1,0]},"source":[{"enumerated_by":"ConfigEnumAllOccupations","step":136}]},"137":{"cache":{},"dof":{"occ":[0,0,0,0,0,0,1,1,1,0,1,0,0,0,0,0,1,0]},"source":[{"enumerated_by":"ConfigEnumAllOccupations","step":137}]},"138":{"cache":{},"dof":{"occ":[0,0,0,0,0,0,1,1,1,1,1,0,0,0,0,0,1,0]},"source":[{"enumerated_by":"ConfigEnumAllOccupations","step":138}]},"139":{"cache":{},"dof":{"occ":[0,0,0,0,0,0,1,1,0,0,0,0,1,0,0,0,1,0]},"source":[{"enumerated_by":"ConfigEnumAllOccupations","step":139}]},"14":{"cache":{},"dof":{"occ":[0,0,0,0,0,0,1,1,0,1,0,0,1,0,0,0,0,0]},"source":[{"enumerated_by":"ConfigEnumAllOccupations","step":14}]},"140":{"cache":{},"dof":{"occ":[0,0,0,0,0,0,1,0,1,0,0,0,1,0,0,0,1,0]},"source":[{"enumerated_by":"ConfigEnumAllOccupations","step":140}]},"141":{"cache":{},"dof":{"occ":[0,0,0,0,0,0,1,1,1,0,0,0,1,0,0,0,1,0]},"source":[{"enumerated_by":"ConfigEnumAllOccupations","step":141}]},"142":{"cache":{},"dof":{"occ":[0,0,0,0,0,0,1,1,0,1,0,0,1,0,0,0,1,0]},"source":[{"enumerated_by":"ConfigEnumAllOccupations","step":142}]},"143":{"cache":{},"dof":{"occ":[0,0,0,0,0,0,1,1,1,1,0,0,1,0,0,0,1,0]},"source":[{"enumerated_by":"ConfigEnumAllOccupations","step":143}]},"144":{"cache":{},"dof":{"occ":[0,0,0,0,0,0,1,1,0,0,1,0,1,0,0,0,1,0]},"source":[{"enumerated_by":"ConfigEnumAllOccupations","step":144}]},"145":{"cache":{},"dof":{"occ":[0,0,0,0,0,0,1,1,1,0,1,0,1,0,0,0,1,0]},"source":[{"enumerated_by":"ConfigEnumAllOccupations","step":145}]},"146":{"cache":{},"dof":{"occ":[0,0,0,0,0,0,1,1,0,1,1,0,1,0,0,0,1,0]},"source":[{"enumerated_by":"ConfigEnumAllOccupations","step":146}]},"147":{"cache":{},"dof":{"occ":[0,0,0,0,0,0,1,1,1,1,1,0,1,0,0,0,1,0]},"source":[{"enumerated_by":"ConfigEnumAllOccupations","step":147}]},"148":{"cache":{},"dof":{"occ":[0,0,0,0,0,0,1,1,0,0,0,0,0,1,0,0,1,0]},"source":[{"enumerated_by":"ConfigEnumAllOccupations","step":148}]},"149":{"cache":{},"dof":{"occ":[0,0,0,0,0,0,1,0,1,0,0,0,0,1,0,0,1,0]},"source":[{"enumerated_by":"ConfigEnumAllOccupations","step":149}]},"15":{"cache":{},"dof":{"occ":[0,0,0,0,0,0,1,1,1,1,0,0,1,0,0,0,0,0]},"source":[{"enumerated_by":"ConfigEnumAllOccupations","step":15}]},"150":{"cache":{},"dof":{"occ":[0,0,0,0,0,0,1,1,1,0,0,0,0,1,0,0,1,0]},"source":[{"enumerated_by":"ConfigEnumAllOccupations","step":150}]},"151":{"cache":{},"dof":{"occ":[0,0,0,0,0,0,1,1,0,1,0,0,0,1,0,0,1,0]},"source":[{"enumerated_by":"ConfigEnumAllOccupations","step":151}]},"152":{"cache":{},"dof":{"occ":[0,0,0,0,0,0,1,1,1,1,0,0,0,1,0,0,1,0]},"source":[{"enumerated_by":"ConfigEnumAllOccupations","step":152}]},"153":{"cache":{},"dof":{"occ":[0,0,0,0,0,0,1,1,0,0,1,0,0,1,0,0,1,0]},"source":[{"enumerated_by":"ConfigEnumAllOccupations","step":153}]},"154":{"cache":{},"dof":{"occ":[0,0,0,0,0,0,1,1,1,0,1,0,0,1,0,0,1,0]},"source":[{"enumerated_by":"ConfigEnumAllOccupations","step":154}]},"155":{"cache":{},"dof":{"occ":[0,0,0,0,0,0,1,1,1,1,1,0,0,1,0,0,1,0]},"source":[{"enumerated_by":"ConfigEnumAllOccupations","step":155}]},"156":{"cache":{},"dof":{"occ":[0,0,0,0,0,0,1,1,1,0,0,0,1,1,0,0,1,0]},"source":[{"enumerated_by":"ConfigEnumAllOccupations","step":156}]},"157":{"cache":{},"dof":{"occ":[0,0,0,0,0,0,1,1,0,1,0,0,1,1,0,0,1,0]},"source":[{"enumerated_by":"ConfigEnumAllOccupations","step":157}]},"158":{"cache":{},"dof":{"occ":[0,0,0,0,0,0,1,1,1,1,0,0,1,1,0,0,1,0]},"source":[{"enumerated_by":"ConfigEnumAllOccupations","step":158}]},"159":{"cache":{},"dof":{"occ":[0,0,0,0,0,0,1,1,0,0,1,0,1,1,0,0,1,0]},"source":[{"enumerated_by":"ConfigEnumAllOccupations","step":159}]},"16":{"cache":{},"dof":{"occ":[0,0,0,0,0,0,1,1,0,0,1,0,1,0,0,0,0,0]},"source":[{"enumerated_by":"ConfigEnumAllOccupations","step":16}]},"160":{"cache":{},"dof":{"occ":[0,0,0,0,0,0,1,1,1,0,1,0,1,1,0,0,1,0]},"source":[{"enumerated_by":"ConfigEnumAllOccupations","step":160}]},"161":{"cache":{},"dof":{"occ":[0,0,0,0,0,0,1,1,0,1,1,0,1,1,0,0,1,0]},"source":[{"enumerated_by":"ConfigEnumAllOccupations","step":161}]},"162":{"cache":{},"dof":{"occ":[0,0,0,0,0,0,1,1,1,1,1,0,1,1,0,0,1,0]},"source":[{"enumerated_by":"ConfigEnumAllOccupations","step":162}]},"163":{"cache":{},"dof":{"occ":[0,0,0,0,0,0,1,1,1,1,1,1,1,1,0,0,1,0]},"source":[{"enumerated_by":"ConfigEnumAllOccupations","step":163}]},"164":{"cache":{},"dof":{"occ":[0,0,0,0,0,0,1,1,0,0,0,0,0,0,1,0,1,0]},"source":[{"enumerated_by":"ConfigEnumAllOccupations","step":164}]},"165":{"cache":{},"dof":{"occ":[0,0,0,0,0,0,1,1,1,0,0,0,0,0,1,0,1,0]},"source":[{"enumerated_by":"ConfigEnumAllOccupations","step":165}]},"166":{"cache":{},"dof":{"occ":[0,0,0,0,0,0,1,1,0,1,0,0,0,0,1,0,1,0]},"source":[{"enumerated_by":"ConfigEnumAllOccupations","step":166}]},"167":{"cache":{},"dof":{"occ":[0,0,0,0,0,0,1,1,1,1,0,0,0,0,1,0,1,0]},"source":[{"enumerated_by":"ConfigEnumAllOccupations","step":167}]},"168":{"cache":{},"dof":{"occ":[0,0,0,0,0,0,1,1,0,0,1,0,0,0,1,0,1,0]},"source":[{"enumerated_by":"ConfigEnumAllOccupations","step":168}]},"169":{"cache":{},"dof":{"occ":[0,0,0,0,0,0,1,1,1,0,1,0,0,0,1,0,1,0]},"source":[{"enumerated_by":"ConfigEnumAllOccupations","step":169}]},"17":{"cache":{},"dof":{"occ":[0,0,0,0,0,0,1,0,1,0,1,0,1,0,0,0,0,0]},"source":[{"enumerated_by":"ConfigEnumAllOccupations","step":17}]},"170":{"cache":{},"dof":{"occ":[0,0,0,0,0,0,1,1,1,1,1,0,0,0,1,0,1,0]},"source":[{"enumerated_by":"ConfigEnumAllOccupations","step":170}]},"171":{"cache":{},"dof":{"occ":[0,0,0,0,0,0,1,1,0,0,0,0,1,0,1,0,1,0]},"source":[{"enumerated_by":"ConfigEnumAllOccupations","step":171}]},"172":{"cache":{},"dof":{"occ":[0,0,0,0,0,0,1,1,1,0,0,0,1,0,1,0,1,0]},"source":[{"enumerated_by":"ConfigEnumAllOccupations","step":172}]},"173":{"cache":{},"dof":{"occ":[0,0,0,0,0,0,1,1,0,1,0,0,1,0,1,0,1,0]},"source":[{"enumerated_by":"ConfigEnumAllOccupations","step":173}]},"174":{"cache":{},"dof":{"occ":[0,0,0,0,0,0,1,1,1,1,0,0,1,0,1,0,1,0]},"source":[{"enumerated_by":"ConfigEnumAllOccupations","step":174}]},"175":{"cache":{},"dof":{"occ":[0,0,0,0,0,0,1,1,0,0,1,0,1,0,1,0,1,0]},"source":[{"enumerated_by":"ConfigEnumAllOccupations","step":175}]},"176":{"cache":{},"dof":{"occ":[0,0,0,0,0,0,1,1,1,0,1,0,1,0,1,0,1,0]},"source":[{"enumerated_by":"ConfigEnumAllOccupations","step":176}]},"177":{"cache":{},"dof":{"occ":[0,0,0,0,0,0,1,1,0,1,1,0,1,0,1,0,1,0]},"source":[{"enumerated_by":"ConfigEnumAllOccupations","step":177}]},"178":{"cache":{},"dof":{"occ":[0,0,0,0,0,0,1,1,1,1,1,0,1,0,1,0,1,0]},"source":[{"enumerated_by":"ConfigEnumAllOccupations","step":178}]},"179":{"cache":{},"dof":{"occ":[0,0,0,0,0,0,1,1,1,0,0,0,0,1,1,0,1,0]},"source":[{"enumerated_by":"ConfigEnumAllOccupations","step":179}]},"18":{"cache":{},"dof":{"occ":[0,0,0,0,0,0,1,1,1,0,1,0,1,0,0,0,0,0]},"source":[{"enumerated_by":"ConfigEnumAllOccupations","step":18}]},"180":{"cache":{},"dof":{"occ":[0,0,0,0,0,0,1,1,1,1,0,0,0,1,1,0,1,0]},"source":[{"enumerated_by":"ConfigEnumAllOccupations","step":180}]},"181":{"cache":{},"dof":{"occ":[0,0,0,0,0,0,1,1,1,0,1,0,0,1,1,0,1,0]},"source":[{"enumerated_by":"ConfigEnumAllOccupations","step":181}]},"182":{"cache":{},"dof":{"occ":[0,0,0,0,0,0,1,1,0,1,1,0,0,1,1,0,1,0]},"source":[{"enumerated_by":"ConfigEnumAllOccupations","step":182}]},"183":{"cache":{},"dof":{"occ":[0,0,0,0,0,0,1,1,1,1,1,0,0,1,1,0,1,0]},"source":[{"enumerated_by":"ConfigEnumAllOccupations","step":183}]},"184":{"cache":{},"dof":{"occ":[0,0,0,0,0,0,1,1,1,1,0,0,1,1,1,0,1,0]},"source":[{"enumerated_by":"ConfigEnumAllOccupations","step":184}]},"185":{"cache":{},"dof":{"occ":[0,0,0,0,0,0,1,1,1,0,1,0,1,1,1,0,1,0]},"source":[{"enumerated_by":"ConfigEnumAllOccupations","step":185}]},"186":{"cache":{},"dof":{"occ":[0,0,0,0,0,0,1,1,1,1,1,0,1,1,1,0,1,0]},"source":[{"enumerated_by":"ConfigEnumAllOccupations","step":186}]},"187":{"cache":{},"dof":{"occ":[0,0,0,0,0,0,1,1,1,1,1,1,1,1,1,0,1,0]},"source":[{"enumerated_by":"ConfigEnumAllOccupations","step":187}]},"188":{"cache":{},"dof":{"occ":[0,0,0,0,0,0,1,1,0,0,0,0,0,0,0,1,1,0]},"source":[{"enumerated_by":"ConfigEnumAllOccupations","step":188}]},"189":{"cache":{},"dof":{"occ":[0,0,0,0,0,0,1,1,1,0,0,0,0,0,0,1,1,0]},"source":[{"enumerated_by":"ConfigEnumAllOccupations","step":189}]},"19":{"cache":{},"dof":{"occ":[0,0,0,0,0,0,1,1,0,1,1,0,1,0,0,0,0,0]},"source":[{"enumerated_by":"ConfigEnumAllOccupations","step":19}]},"190":{"cache":{},"dof":{"occ":[0,0,0,0,0,0,1,1,0,1,0,0,0,0,0,1,1,0]},"source":[{"enumerated_by":"ConfigEnumAllOccupations","step":190}]},"191":{"cache":{},"dof":{"occ":[0,0,0,0,0,0,1,1,1,1,0,0,0,0,0,1,1,0]},"source":[{"enumerated_by":"ConfigEnumAllOccupations","step":191}]},"192":{"cache":{},"dof":{"occ":[0,0,0,0,0,0,1,1,0,0,1,0,0,0,0,1,1,0]},"source":[{"enumerated_by":"ConfigEnumAllOccupations","step":192}]},"193":{"cache":{},"dof":{"occ":[0,0,0,0,0,0,1,1,1,0,1,0,0,0,0,1,1,0]},"source":[{"enumerated_by":"ConfigEnumAllOccupations","step":193}]},"194":{"cache":{},"dof":{"occ":[0,0,0,0,0,0,1,1,1,1,1,0,0,0,0,1,1,0]},"source":[{"enumerated_by":"ConfigEnumAllOccupations","step":194}]},"195":{"cache":{},"dof":{"occ":[0,0,0,0,0,0,1,1,1,0,0,0,1,0,0,1,1,0]},"source":[{"enumerated_by":"ConfigEnumAllOccupations","step":195}]},"196":{"cache":{},"dof":{"occ":[0,0,0,0,0,0,1,1,0,1,0,0,1,0,0,1,1,0]},"source":[{"enumerated_by":"ConfigEnumAllOccupations","step":196}]},"197":{"cache":{},"dof":{"occ":[0,0,0,0,0,0,1,1,1,1,0,0,1,0,0,1,1,0]},"source":[{"enumerated_by":"ConfigEnumAllOccupations","step":197}]},"198":{"cache":{},"dof":{"occ":[0,0,0,0,0,0,1,1,1,0,1,0,1,0,0,1,1,0]},"source":[{"enumerated_by":"ConfigEnumAllOccupations","step":198}]},"199":{"cache":{},"dof":{"occ":[0,0,0,0,0,0,1,1,1,1,1,0,1,0,0,1,1,0]},"source":[{"enumerated_by":"ConfigEnumAllOccupations","step":199}]},"2":{"cache":{},"dof":{"occ":[0,0,0,0,0,0,1,0,1,0,0,0,0,0,0,0,0,0]},"source":[{"enumerated_by":"ConfigEnumAllOccupations","step":2}]},"20":{"cache":{},"dof":{"occ":[0,0,0,0,0,0,1,1,1,1,1,0,1,0,0,0,0,0]},"source":[{"enumerated_by":"ConfigEnumAllOccupations","step":20}]},"200":{"cache":{},"dof":{"occ":[0,0,0,0,0,0,1,1,1,0,0,0,0,1,0,1,1,0]},"source":[{"enumerated_by":"ConfigEnumAllOccupations","step":200}]},"201":{"cache":{},"dof":{"occ":[0,0,0,0,0,0,1,1,0,1,0,0,0,1,0,1,1,0]},"source":[{"enumerated_by":"ConfigEnumAllOccupations","step":201}]},"202":{"cache":{},"dof":{"occ":[0,0,0,0,0,0,1,1,1,1,0,0,0,1,0,1,1,0]},"source":[{"enumerated_by":"ConfigEnumAllOccupations","step":202}]},"203":{"cache":{},"dof":{"occ":[0,0,0,0,0,0,1,1,0,0,1,0,0,1,0,1,1,0]},"source":[{"enumerated_by":"ConfigEnumAllOccupations","step":203}]},"204":{"cache":{},"dof":{"occ":[0,0,0,0,0,0,1,1,1,0,1,0,0,1,0,1,1,0]},"source":[{"enumerated_by":"ConfigEnumAllOccupations","step":204}]},"205":{"cache":{},"dof":{"occ":[0,0,0,0,0,0,1,1,1,1,1,0,0,1,0,1,1,0]},"source":[{"enumerated_by":"ConfigEnumAllOccupations","step":205}]},"206":{"cache":{},"dof":{"occ":[0,0,0,0,0,0,1,1,1,0,0,0,1,1,0,1,1,0]},"source":[{"enumerated_by":"ConfigEnumAllOccupations","step":206}]},"207":{"cache":{},"dof":{"occ":[0,0,0,0,0,0,1,1,1,1,0,0,1,1,0,1,1,0]},"source":[{"enumerated_by":"ConfigEnumAllOccupations","step":207}]},"208":{"cache":{},"dof":{"occ":[0,0,0,0,0,0,1,1,1,0,1,0,1,1,0,1,1,0]},"source":[{"enumerated_by":"ConfigEnumAllOccupations","step":208}]},"209":{"cache":{},"dof":{"occ":[0,0,0,0,0,0,1,1,1,1,1,0,1,1,0,1,1,0]},"source":[{"enumerated_by":"ConfigEnumAllOccupations","step":209}]},"21":{"cache":{},"dof":{"occ":[0,0,0,0,0,0,1,1,1,1,1,1,1,0,0,0,0,0]},"source":[{"enumerated_by":"ConfigEnumAllOccupations","step":21}]},"210":{"cache":{},"dof":{"occ":[0,0,0,0,0,0,1,1,1,1,0,0,0,0,1,1,1,0]},"source":[{"enumerated_by":"ConfigEnumAllOccupations","step":210}]},"211":{"cache":{},"dof":{"occ":[0,0,0,0,0,0,1,1,1,0,1,0,0,0,1,1,1,0]},"source":[{"enumerated_by":"ConfigEnumAllOccupations","step":211}]},"212":{"cache":{},"dof":{"occ":[0,0,0,0,0,0,1,1,1,1,1,0,0,0,1,1,1,0]},"source":[{"enumerated_by":"ConfigEnumAllOccupations","step":212}]},"213":{"cache":{},"dof":{"occ":[0,0,0,0,0,0,1,1,1,1,0,0,1,0,1,1,1,0]},"source":[{"enumerated_by":"ConfigEnumAllOccupations","step":213}]},"214":{"cache":{},"dof":{"occ":[0,0,0,0,0,0,1,1,1,0,1,0,1,0,1,1,1,0]},"source":[{"enumerated_by":"ConfigEnumAllOccupations","step":214}]},"215":{"cache":{},"dof":{"occ":[0,0,0,0,0,0,1,1,1,1,1,0,1,0,1,1,1,0]},"source":[{"enumerated_by":"ConfigEnumAllOccupations","step":215}]},"216":{"cache":{},"dof":{"occ":[0,0,0,0,0,0,1,1,1,1,1,0,0,1,1,1,1,0]},"source":[{"enumerated_by":"ConfigEnumAllOccupations","step":216}]},"217":{"cache":{},"dof":{"occ":[0,0,0,0,0,0,1,1,1,1,1,0,1,1,1,1,1,0]},"source":[{"enumerated_by":"ConfigEnumAllOccupations","step":217}]},"218":{"cache":{},"dof":{"occ":[0,0,0,0,0,0,1,1,1,1,1,1,1,1,1,1,1,0]},"source":[{"enumerated_by":"ConfigEnumAllOccupations","step":218}]},"219":{"cache":{},"dof":{"occ":[0,0,0,0,0,0,1,1,0,0,0,0,0,0,0,0,0,1]},"source":[{"enumerated_by":"ConfigEnumAllOccupations","step":219}]},"22":{"cache":{},"dof":{"occ":[0,0,0,0,0,0,1,0,0,0,0,0,0,1,0,0,0,0]},"source":[{"enumerated_by":"ConfigEnumAllOccupations","step":22}]},"220":{"cache":{},"dof":{"occ":[0,0,0,0,0,0,1,0,1,0,0,0,0,0,0,0,0,1]},"source":[{"enumerated_by":"ConfigEnumAllOccupations","step":220}]},"221":{"cache":{},"dof":{"occ":[0,0,0,0,0,0,1,1,1,0,0,0,0,0,0,0,0,1]},"source":[{"enumerated_by":"ConfigEnumAllOccupations","step":221}]},"222":{"cache":{},"dof":{"occ":[0,0,0,0,0,0,1,1,0,1,0,0,0,0,0,0,0,1]},"source":[{"enumerated_by":"ConfigEnumAllOccupations","step":222}]},"223":{"cache":{},"dof":{"occ":[0,0,0,0,0,0,1,1,1,1,0,0,0,0,0,0,0,1]},"source":[{"enumerated_by":"ConfigEnumAllOccupations","step":223}]},"224":{"cache":{},"dof":{"occ":[0,0,0,0,0,0,1,1,0,0,1,0,0,0,0,0,0,1]},"source":[{"enumerated_by":"ConfigEnumAllOccupations","step":224}]},"225":{"cache":{},"dof":{"occ":[0,0,0,0,0,0,1,1,1,0,1,0,0,0,0,0,0,1]},"source":[{"enumerated_by":"ConfigEnumAllOccupations","step":225}]},"226":{"cache":{},"dof":{"occ":[0,0,0,0,0,0,1,1,1,1,1,0,0,0,0,0,0,1]},"source":[{"enumerated_by":"ConfigEnumAllOccupations","step":226}]},"227":{"cache":{},"dof":{"occ":[0,0,0,0,0,0,1,1,0,0,0,0,1,0,0,0,0,1]},"source":[{"enumerated_by":"ConfigEnumAllOccupations","step":227}]},"228":{"cache":{},"dof":{"occ":[0,0,0,0,0,0,1,1,1,0,0,0,1,0,0,0,0,1]},"source":[{"enumerated_by":"ConfigEnumAllOccupations","step":228}]},"229":{"cache":{},"dof":{"occ":[0,0,0,0,0,0,1,1,0,1,0,0,1,0,0,0,0,1]},"source":[{"enumerated_by":"ConfigEnumAllOccupations","step":229}]},"23":{"cache":{},"dof":{"occ":[0,0,0,0,0,0,1,1,0,0,0,0,0,1,0,0,0,0]},"source":[{"enumerated_by":"ConfigEnumAllOccupations","step":23}]},"230":{"cache":{},"dof":{"occ":[0,0,0,0,0,0,1,1,1,1,0,0,1,0,0,0,0,1]},"source":[{"enumerated_by":"ConfigEnumAllOccupations","step":230}]},"231":{"cache":{},"dof":{"occ":[0,0,0,0,0,0,1,1,0,0,1,0,1,0,0,0,0,1]},"source":[{"enumerated_by":"ConfigEnumAllOccupations","step":231}]},"232":{"cache":{},"dof":{"occ":[0,0,0,0,0,0,1,1,1,0,1,0,1,0,0,0,0,1]},"source":[{"enumerated_by":"ConfigEnumAllOccupations","step":232}]},"233":{"cache":{},"dof":{"occ":[0,0,0,0,0,0,1,1,0,1,1,0,1,0,0,0,0,1]},"source":[{"enumerated_by":"ConfigEnumAllOccupations","step":233}]},"234":{"cache":{},"dof":{"occ":[0,0,0,0,0,0,1,1,1,1,1,0,1,0,0,0,0,1]},"source":[{"enumerated_by":"ConfigEnumAllOccupations","step":234}]},"235":{"cache":{},"dof":{"occ":[0,0,0,0,0,0,1,1,0,0,0,0,0,1,0,0,0,1]},"source":[{"enumerated_by":"ConfigEnumAllOccupations","step":235}]},"236":{"cache":{},"dof":{"occ":[0,0,0,0,0,0,1,1,1,0,0,0,0,1,0,0,0,1]},"source":[{"enumerated_by":"ConfigEnumAllOccupations","step":236}]},"237":{"cache":{},"dof":{"occ":[0,0,0,0,0,0,1,1,0,1,0,0,0,1,0,0,0,1]},"source":[{"enumerated_by":"ConfigEnumAllOccupations","step":237}]},"238":{"cache":{},"dof":{"occ":[0,0,0,0,0,0,1,1,1,1,0,0,0,1,0,0,0,1]},"source":[{"enumerated_by":"ConfigEnumAllOccupations","step":238}]},"239":{"cache":{},"dof":{"occ":[0,0,0,0,0,0,1,1,0,0,1,0,0,1,0,0,0,1]},"source":[{"enumerated_by":"ConfigEnumAllOccupations","step":239}]},"24":{"cache":{},"dof":{"occ":[0,0,0,0,0,0,1,0,1,0,0,0,0,1,0,0,0,0]},"source":[{"enumerated_by":"ConfigEnumAllOccupations","step":24}]},"240":{"cache":{},"dof":{"occ":[0,0,0,0,0,0,1,1,1,0,1,0,0,1,0,0,0,1]},"source":[{"enumerated_by":"ConfigEnumAllOccupations","step":240}]},"241":{"cache":{},"dof":{"occ":[0,0,0,0,0,0,1,1,0,1,1,0,0,1,0,0,0,1]},"source":[{"enumerated_by":"ConfigEnumAllOccupations","step":241}]},"242":{"cache":{},"dof":{"occ":[0,0,0,0,0,0,1,1,1,1,1,0,0,1,0,0,0,1]},"source":[{"enumerated_by":"ConfigEnumAllOccupations","step":242}]},"243":{"cache":{},"dof":{"occ":[0,0,0,0,0,0,1,1,1,0,0,0,1,1,0,0,0,1]},"source":[{"enumerated_by":"ConfigEnumAllOccupations","step":243}]},"244":{"cache":{},"dof":{"occ":[0,0,0,0,0,0,1,1,1,1,0,0,1,1,0,0,0,1]},"source":[{"enumerated_by":"ConfigEnumAllOccupations","step":244}]},"245":{"cache":{},"dof":{"occ":[0,0,0,0,0,0,1,1,1,0,1,0,1,1,0,0,0,1]},"source":[{"enumerated_by":"ConfigEnumAllOccupations","step":245}]},"246":{"cache":{},"dof":{"occ":[0,0,0,0,0,0,1,1,1,1,1,0,1,1,0,0,0,1]},"source":[{"enumerated_by":"ConfigEnumAllOccupations","step":246}]},"247":{"cache":{},"dof":{"occ":[0,0,0,0,0,0,1,1,0,0,0,0,0,0,1,0,0,1]},"source":[{"enumerated_by":"ConfigEnumAllOccupations","step":247}]},"248":{"cache":{},"dof":{"occ":[0,0,0,0,0,0,1,0,1,0,0,0,0,0,1,0,0,1]},"source":[{"enumerated_by":"ConfigEnumAllOccupations","step":248}]},"249":{"cache":{},"dof":{"occ":[0,0,0,0,0,0,1,1,1,0,0,0,0,0,1,0,0,1]},"source":[{"enumerated_by":"ConfigEnumAllOccupations","step":249}]},"25":{"cache":{},"dof":{"occ":[0,0,0,0,0,0,1,1,1,0,0,0,0,1,0,0,0,0]},"source":[{"enumerated_by":"ConfigEnumAllOccupations","step":25}]},"250":{"cache":{},"dof":{"occ":[0,0,0,0,0,0,1,1,0,1,0,0,0,0,1,0,0,1]},"source":[{"enumerated_by":"ConfigEnumAllOccupations","step":250}]},"251":{"cache":{},"dof":{"occ":[0,0,0,0,0,0,1,1,1,1,0,0,0,0,1,0,0,1]},"source":[{"enumerated_by":"ConfigEnumAllOccupations","step":251}]},"252":{"cache":{},"dof":{"occ":[0,0,0,0,0,0,1,1,0,0,1,0,0,0,1,0,0,1]},"source":[{"enumerated_by":"ConfigEnumAllOccupations","step":252}]},"253":{"cache":{},"dof":{"occ":[0,0,0,0,0,0,1,1,1,0,1,0,0,0,1,0,0,1]},"source":[{"enumerated_by":"ConfigEnumAllOccupations","step":253}]},"254":{"cache":{},"dof":{"occ":[0,0,0,0,0,0,1,1,1,1,1,0,0,0,1,0,0,1]},"source":[{"enumerated_by":"ConfigEnumAllOccupations","step":254}]},"255":{"cache":{},"dof":{"occ":[0,0,0,0,0,0,1,1,1,0,0,0,1,0,1,0,0,1]},"source":[{"enumerated_by":"ConfigEnumAllOccupations","step":255}]},"256":{"cache":{},"dof":{"occ":[0,0,0,0,0,0,1,1,0,1,0,0,1,0,1,0,0,1]},"source":[{"enumerated_by":"ConfigEnumAllOccupations","step":256}]},"257":{"cache":{},"dof":{"occ":[0,0,0,0,0,0,1,1,1,1,0,0,1,0,1,0,0,1]},"source":[{"enumerated_by":"ConfigEnumAllOccupations","step":257}]},"258":{"cache":{},"dof":{"occ":[0,0,0,0,0,0,1,1,1,0,1,0,1,0,1,0,0,1]},"source":[{"enumerated_by":"ConfigEnumAllOccupations","step":258}]},"259":{"cache":{},"dof":{"occ":[0,0,0,0,0,0,1,1,0,1,1,0,1,0,1,0,0,1]},"source":[{"enumerated_by":"ConfigEnumAllOccupations","step":259}]},"26":{"cache":{},"dof":{"occ":[0,0,0,0,0,0,1,0,0,1,0,0,0,1,0,0,0,0]},"source":[{"enumerated_by":"ConfigEnumAllOccupations","step":26}]},"260":{"cache":{},"dof":{"occ":[0,0,0,0,0,0,1,1,1,1,1,0,1,0,1,0,0,1]},"source":[{"enumerated_by":"ConfigEnumAllOccupations","step":260}]},"261":{"cache":{},"dof":{"occ":[0,0,0,0,0,0,1,1,1,0,0,0,0,1,1,0,0,1]},"source":[{"enumerated_by":"ConfigEnumAllOccupations","step":261}]},"262":{"cache":{},"dof":{"occ":[0,0,0,0,0,0,1,1,0,1,0,0,0,1,1,0,0,1]},"source":[{"enumerated_by":"ConfigEnumAllOccupations","step":262}]},"263":{"cache":{},"dof":{"occ":[0,0,0,0,0,0,1,1,1,1,0,0,0,1,1,0,0,1]},"source":[{"enumerated_by":"ConfigEnumAllOccupations","step":263}]},"264":{"cache":{},"dof":{"occ":[0,0,0,0,0,0,1,1,1,0,1,0,0,1,1,0,0,1]},"source":[{"enumerated_by":"ConfigEnumAllOccupations","step":264}]},"265":{"cache":{},"dof":{"occ":[0,0,0,0,0,0,1,1,0,1,1,0,0,1,1,0,0,1]},"source":[{"enumerated_by":"ConfigEnumAllOccupations","step":265}]},"266":{"cache":{},"dof":{"occ":[0,0,0,0,0,0,1,1,1,1,1,0,0,1,1,0,0,1]},"source":[{"enumerated_by":"ConfigEnumAllOccupations","step":266}]},"267":{"cache":{},"dof":{"occ":[0,0,0,0,0,0,1,1,1,1,0,0,1,1,1,0,0,1]},"source":[{"enumerated_by":"ConfigEnumAllOccupations","step":267}]},"268":{"cache":{},"dof":{"occ":[0,0,0,0,0,0,1,1,1,1,1,0,1,1,1,0,0,1]},"source":[{"enumerated_by":"ConfigEnumAllOccupations","step":268}]},"269":{"cache":{},"dof":{"occ":[0,0,0,0,0,0,1,1,0,0,0,0,0,0,0,1,0,1]},"source":[{"enumerated_by":"ConfigEnumAllOccupations","step":269}]},"27":{"cache":{},"dof":{"occ":[0,0,0,0,0,0,1,1,0,1,0,0,0,1,0,0,0,0]},"source":[{"enumerated_by":"ConfigEnumAllOccupations","step":27}]},"270":{"cache":{},"dof":{"occ":[0,0,0,0,0,0,1,0,1,0,0,0,0,0,0,1,0,1]},"source":[{"enumerated_by":"ConfigEnumAllOccupations","step":270}]},"271":{"cache":{},"dof":{"occ":[0,0,0,0,0,0,1,1,1,0,0,0,0,0,0,1,0,1]},"source":[{"enumerated_by":"ConfigEnumAllOccupations","step":271}]},"272":{"cache":{},"dof":{"occ":[0,0,0,0,0,0,1,1,0,1,0,0,0,0,0,1,0,1]},"source":[{"enumerated_by":"ConfigEnumAllOccupations","step":272}]},"273":{"cache":{},"dof":{"occ":[0,0,0,0,0,0,1,1,1,1,0,0,0,0,0,1,0,1]},"source":[{"enumerated_by":"ConfigEnumAllOccupations","step":273}]},"274":{"cache":{},"dof":{"occ":[0,0,0,0,0,0,1,1,0,0,1,0,0,0,0,1,0,1]},"source":[{"enumerated_by":"ConfigEnumAllOccupations","step":274}]},"275":{"cache":{},"dof":{"occ":[0,0,0,0,0,0,1,1,1,0,1,0,0,0,0,1,0,1]},"source":[{"enumerated_by":"ConfigEnumAllOccupations","step":275}]},"276":{"cache":{},"dof":{"occ":[0,0,0,0,0,0,1,1,1,1,1,0,0,0,0,1,0,1]},"source":[{"enumerated_by":"ConfigEnumAllOccupations","step":276}]},"277":{"cache":{},"dof":{"occ":[0,0,0,0,0,0,1,1,1,0,0,0,1,0,0,1,0,1]},"source":[{"enumerated_by":"ConfigEnumAllOccupations","step":277}]},"278":{"cache":{},"dof":{"occ":[0,0,0,0,0,0,1,1,0,1,0,0,1,0,0,1,0,1]},"source":[{"enumerated_by":"ConfigEnumAllOccupations","step":278}]},"279":{"cache":{},"dof":{"occ":[0,0,0,0,0,0,1,1,1,1,0,0,1,0,0,1,0,1]},"source":[{"enumerated_by":"ConfigEnumAllOccupations","step":279}]},"28":{"cache":{},"dof":{"occ":[0,0,0,0,0,0,1,1,1,1,0,0,0,1,0,0,0,0]},"source":[{"enumerated_by":"ConfigEnumAllOccupations","step":28}]},"280":{"cache":{},"dof":{"occ":[0,0,0,0,0,0,1,1,0,0,1,0,1,0,0,1,0,1]},"source":[{"enumerated_by":"ConfigEnumAllOccupations","step":280}]},"281":{"cache":{},"dof":{"occ":[0,0,0,0,0,0,1,1,1,0,1,0,1,0,0,1,0,1]},"source":[{"enumerated_by":"ConfigEnumAllOccupations","step":281}]},"282":{"cache":{},"dof":{"occ":[0,0,0,0,0,0,1,1,1,1,1,0,1,0,0,1,0,1]},"source":[{"enumerated_by":"ConfigEnumAllOccupations","step":282}]},"283":{"cache":{},"dof":{"occ":[0,0,0,0,0,0,1,1,0,0,0,0,0,1,0,1,0,1]},"source":[{"enumerated_by":"ConfigEnumAllOccupations","step":283}]},"284":{"cache":{},"dof":{"occ":[0,0,0,0,0,0,1,1,1,0,0,0,0,1,0,1,0,1]},"source":[{"enumerated_by":"ConfigEnumAllOccupations","step":284}]},"285":{"cache":{},"dof":{"occ":[0,0,0,0,0,0,1,1,0,1,0,0,0,1,0,1,0,1]},"source":[{"enumerated_by":"ConfigEnumAllOccupations","step":285}]},"286":{"cache":{},"dof":{"occ":[0,0,0,0,0,0,1,1,1,1,0,0,0,1,0,1,0,1]},"source":[{"enumerated_by":"ConfigEnumAllOccupations","step":286}]},"287":{"cache":{},"dof":{"occ":[0,0,0,0,0,0,1,1,0,0,1,0,0,1,0,1,0,1]},"source":[{"enumerated_by":"ConfigEnumAllOccupations","step":287}]},"288":{"cache":{},"dof":{"occ":[0,0,0,0,0,0,1,1,1,0,1,0,0,1,0,1,0,1]},"source":[{"enumerated_by":"ConfigEnumAllOccupations","step":288}]},"289":{"cache":{},"dof":{"occ":[0,0,0,0,0,0,1,1,1,1,1,0,0,1,0,1,0,1]},"source":[{"enumerated_by":"ConfigEnumAllOccupations","step":289}]},"29":{"cache":{},"dof":{"occ":[0,0,0,0,0,0,1,1,0,0,1,0,0,1,0,0,0,0]},"source":[{"enumerated_by":"ConfigEnumAllOccupations","step":29}]},"290":{"cache":{},"dof":{"occ":[0,0,0,0,0,0,1,1,1,1,0,0,1,1,0,1,0,1]},"source":[{"enumerated_by":"ConfigEnumAllOccupations","step":290}]},"291":{"cache":{},"dof":{"occ":[0,0,0,0,0,0,1,1,1,0,1,0,1,1,0,1,0,1]},"source":[{"enumerated_by":"ConfigEnumAllOccupations","step":291}]},"292":{"cache":{},"dof":{"occ":[0,0,0,0,0,0,1,1,1,1,1,0,1,1,0,1,0,1]},"source":[{"enumerated_by":"ConfigEnumAllOccupations","step":292}]},"293":{"cache":{},"dof":{"occ":[0,0,0,0,0,0,1,1,1,0,0,0,0,0,1,1,0,1]},"source":[{"enumerated_by":"ConfigEnumAllOccupations","step":293}]},"294":{"cache":{},"dof":{"occ":[0,0,0,0,0,0,1,1,1,1,0,0,0,0,1,1,0,1]},"source":[{"enumerated_by":"ConfigEnumAllOccupations","step":294}]},"295":{"cache":{},"dof":{"occ":[0,0,0,0,0,0,1,1,1,0,1,0,0,0,1,1,0,1]},"source":[{"enumerated_by":"ConfigEnumAllOccupations","step":295}]},"296":{"cache":{},"dof":{"occ":[0,0,0,0,0,0,1,1,1,1,1,0,0,0,1,1,0,1]},"source":[{"enumerated_by":"ConfigEnumAllOccupations","step":296}]},"297":{"cache":{},"dof":{"occ":[0,0,0,0,0,0,1,1,1,0,0,0,1,0,1,1,0,1]},"source":[{"enumerated_by":"ConfigEnumAllOccupations","step":297}]},"298":{"cache":{},"dof":{"occ":[0,0,0,0,0,0,1,1,1,1,0,0,1,0,1,1,0,1]},"source":[{"enumerated_by":"ConfigEnumAllOccupations","step":298}]},"299":{"cache":{},"dof":{"occ":[0,0,0,0,0,0,1,1,1,0,1,0,1,0,1,1,0,1]},"source":[{"enumerated_by":"ConfigEnumAllOccupations","step":299}]},"3":{"cache":{},"dof":{"occ":[0,0,0,0,0,0,1,1,1,0,0,0,0,0,0,0,0,0]},"source":[{"enumerated_by":"ConfigEnumAllOccupations","step":3}]},"30":{"cache":{},"dof":{"occ":[0,0,0,0,0,0,1,0,1,0,1,0,0,1,0,0,0,0]},"source":[{"enumerated_by":"ConfigEnumAllOccupations","step":30}]},"300":{"cache":{},"dof":{"occ":[0,0,0,0,0,0,1,1,1,1,1,0,1,0,1,1,0,1]},"source":[{"enumerated_by":"ConfigEnumAllOccupations","step":300}]},"301":{"cache":{},"dof":{"occ":[0,0,0,0,0,0,1,1,1,1,0,0,0,1,1,1,0,1]},"source":[{"enumerated_by":"ConfigEnumAllOccupations","step":301}]},"302":{"cache":{},"dof":{"occ":[0,0,0,0,0,0,1,1,1,1,1,0,0,1,1,1,0,1]},"source":[{"enumerated_by":"ConfigEnumAllOccupations","step":302}]},"303":{"cache":{},"dof":{"occ":[0,0,0,0,0,0,1,1,1,1,1,0,1,1,1,1,0,1]},"source":[{"enumerated_by":"ConfigEnumAllOccupations","step":303}]},"304":{"cache":{},"dof":{"occ":[0,0,0,0,0,0,1,1,1,0,0,0,0,0,0,0,1,1]},"source":[{"enumerated_by":"ConfigEnumAllOccupations","step":304}]},"305":{"cache":{},"dof":{"occ":[0,0,0,0,0,0,1,1,0,1,0,0,0,0,0,0,1,1]},"source":[{"enumerated_by":"ConfigEnumAllOccupations","step":305}]},"306":{"cache":{},"dof":{"occ":[0,0,0,0,0,0,1,1,1,1,0,0,0,0,0,0,1,1]},"source":[{"enumerated_by":"ConfigEnumAllOccupations","step":306}]},"307":{"cache":{},"dof":{"occ":[0,0,0,0,0,0,1,1,0,0,1,0,0,0,0,0,1,1]},"source":[{"enumerated_by":"ConfigEnumAllOccupations","step":307}]},"308":{"cache":{},"dof":{"occ":[0,0,0,0,0,0,1,1,1,0,1,0,0,0,0,0,1,1]},"source":[{"enumerated_by":"ConfigEnumAllOccupations","step":308}]},"309":{"cache":{},"dof":{"occ":[0,0,0,0,0,0,1,1,1,1,1,0,0,0,0,0,1,1]},"source":[{"enumerated_by":"ConfigEnumAllOccupations","step":309}]},"31":{"cache":{},"dof":{"occ":[0,0,0,0,0,0,1,1,1,0,1,0,0,1,0,0,0,0]},"source":[{"enumerated_by":"ConfigEnumAllOccupations","step":31}]},"310":{"cache":{},"dof":{"occ":[0,0,0,0,0,0,1,1,1,0,0,0,1,0,0,0,1,1]},"source":[{"enumerated_by":"ConfigEnumAllOccupations","step":310}]},"311":{"cache":{},"dof":{"occ":[0,0,0,0,0,0,1,1,1,1,0,0,1,0,0,0,1,1]},"source":[{"enumerated_by":"ConfigEnumAllOccupations","step":311}]},"312":{"cache":{},"dof":{"occ":[0,0,0,0,0,0,1,1,1,0,1,0,1,0,0,0,1,1]},"source":[{"enumerated_by":"ConfigEnumAllOccupations","step":312}]},"313":{"cache":{},"dof":{"occ":[0,0,0,0,0,0,1,1,1,1,1,0,1,0,0,0,1,1]},"source":[{"enumerated_by":"ConfigEnumAllOccupations","step":313}]},"314":{"cache":{},"dof":{"occ":[0,0,0,0,0,0,1,1,1,0,0,0,0,1,0,0,1,1]},"source":[{"enumerated_by":"ConfigEnumAllOccupations","step":314}]},"315":{"cache":{},"dof":{"occ":[0,0,0,0,0,0,1,1,0,1,0,0,0,1,0,0,1,1]},"source":[{"enumerated_by":"ConfigEnumAllOccupations","step":315}]},"316":{"cache":{},"dof":{"occ":[0,0,0,0,0,0,1,1,1,1,0,0,0,1,0,0,1,1]},"source":[{"enumerated_by":"ConfigEnumAllOccupations","step":316}]},"317":{"cache":{},"dof":{"occ":[0,0,0,0,0,0,1,1,1,0,1,0,0,1,0,0,1,1]},"source":[{"enumerated_by":"ConfigEnumAllOccupations","step":317}]},"318":{"cache":{},"dof":{"occ":[0,0,0,0,0,0,1,1,1,1,1,0,0,1,0,0,1,1]},"source":[{"enumerated_by":"ConfigEnumAllOccupations","step":318}]},"319":{"cache":{},"dof":{"occ":[0,0,0,0,0,0,1,1,1,1,0,0,1,1,0,0,1,1]},"source":[{"enumerated_by":"ConfigEnumAllOccupations","step":319}]},"32":{"cache":{},"dof":{"occ":[0,0,0,0,0,0,1,1,0,1,1,0,0,1,0,0,0,0]},"source":[{"enumerated_by":"ConfigEnumAllOccupations","step":32}]},"320":{"cache":{},"dof":{"occ":[0,0,0,0,0,0,1,1,1,1,1,0,1,1,0,0,1,1]},"source":[{"enumerated_by":"ConfigEnumAllOccupations","step":320}]},"321":{"cache":{},"dof":{"occ":[0,0,0,0,0,0,1,1,1,0,0,0,0,0,1,0,1,1]},"source":[{"enumerated_by":"ConfigEnumAllOccupations","step":321}]},"322":{"cache":{},"dof":{"occ":[0,0,0,0,0,0,1,1,0,1,0,0,0,0,1,0,1,1]},"source":[{"enumerated_by":"ConfigEnumAllOccupations","step":322}]},"323":{"cache":{},"dof":{"occ":[0,0,0,0,0,0,1,1,1,1,0,0,0,0,1,0,1,1]},"source":[{"enumerated_by":"ConfigEnumAllOccupations","step":323}]},"324":{"cache":{},"dof":{"occ":[0,0,0,0,0,0,1,1,1,0,1,0,0,0,1,0,1,1]},"source":[{"enumerated_by":"ConfigEnumAllOccupations","step":324}]},"325":{"cache":{},"dof":{"occ":[0,0,0,0,0,0,1,1,1,1,1,0,0,0,1,0,1,1]},"source":[{"enumerated_by":"ConfigEnumAllOccupations","step":325}]},"326":{"cache":{},"dof":{"occ":[0,0,0,0,0,0,1,1,1,1,0,0,1,0,1,0,1,1]},"source":[{"enumerated_by":"ConfigEnumAllOccupations","step":326}]},"327":{"cache":{},"dof":{"occ":[0,0,0,0,0,0,1,1,1,1,1,0,1,0,1,0,1,1]},"source":[{"enumerated_by":"ConfigEnumAllOccupations","step":327}]},"328":{"cache":{},"dof":{"occ":[0,0,0,0,0,0,1,1,1,0,0,0,0,1,1,0,1,1]},"source":[{"enumerated_by":"ConfigEnumAllOccupations","step":328}]},"329":{"cache":{},"dof":{"occ":[0,0,0,0,0,0,1,1,1,1,0,0,0,1,1,0,1,1]},"source":[{"enumerated_by":"ConfigEnumAllOccupations","step":329}]},"33":{"cache":{},"dof":{"occ":[0,0,0,0,0,0,1,1,1,1,1,0,0,1,0,0,0,0]},"source":[{"enumerated_by":"ConfigEnumAllOccupations","step":33}]},"330":{"cache":{},"dof":{"occ":[0,0,0,0,0,0,1,1,1,0,1,0,0,1,1,0,1,1]},"source":[{"enumerated_by":"ConfigEnumAllOccupations","step":330}]},"331":{"cache":{},"dof":{"occ":[0,0,0,0,0,0,1,1,1,1,1,0,0,1,1,0,1,1]},"source":[{"enumerated_by":"ConfigEnumAllOccupations","step":331}]},"332":{"cache":{},"dof":{"occ":[0,0,0,0,0,0,1,1,1,1,1,0,1,1,1,0,1,1]},"source":[{"enumerated_by":"ConfigEnumAllOccupations","step":332}]},"333":{"cache":{},"dof":{"occ":[0,0,0,0,0,0,1,1,1,0,0,0,0,0,0,1,1,1]},"source":[{"enumerated_by":"ConfigEnumAllOccupations","step":333}]},"334":{"cache":{},"dof":{"occ":[0,0,0,0,0,0,1,1,1,1,0,0,0,0,0,1,1,1]},"source":[{"enumerated_by":"ConfigEnumAllOccupations","step":334}]},"335":{"cache":{},"dof":{"occ":[0,0,0,0,0,0,1,1,1,0,1,0,0,0,0,1,1,1]},"source":[{"enumerated_by":"ConfigEnumAllOccupations","step":335}]},"336":{"cache":{},"dof":{"occ":[0,0,0,0,0,0,1,1,1,1,1,0,0,0,0,1,1,1]},"source":[{"enumerated_by":"ConfigEnumAllOccupations","step":336}]},"337":{"cache":{},"dof":{"occ":[0,0,0,0,0,0,1,1,1,1,0,0,1,0,0,1,1,1]},"source":[{"enumerated_by":"ConfigEnumAllOccupations","step":337}]},"338":{"cache":{},"dof":{"occ":[0,0,0,0,0,0,1,1,1,1,1,0,1,0,0,1,1,1]},"source":[{"enumerated_by":"ConfigEnumAllOccupations","step":338}]},"339":{"cache":{},"dof":{"occ":[0,0,0,0,0,0,1,1,1,1,0,0,0,1,0,1,1,1]},"source":[{"enumerated_by":"ConfigEnumAllOccupations","step":339}]},"34":{"cache":{},"dof":{"occ":[0,0,0,0,0,0,1,1,0,0,0,0,1,1,0,0,0,0]},"source":[{"enumerated_by":"ConfigEnumAllOccupations","step":34}]},"340":{"cache":{},"dof":{"occ":[0,0,0,0,0,0,1,1,1,0,1,0,0,1,0,1,1,1]},"source":[{"enumerated_by":"ConfigEnumAllOccupations","step":340}]},"341":{"cache":{},"dof":{"occ":[0,0,0,0,0,0,1,1,1,1,1,0,0,1,0,1,1,1]},"source":[{"enumerated_by":"ConfigEnumAllOccupations","step":341}]},"342":{"cache":{},"dof":{"occ":[0,0,0,0,0,0,1,1,1,1,1,0,1,1,0,1,1,1]},"source":[{"enumerated_by":"ConfigEnumAllOccupations","step":342}]},"343":{"cache":{},"dof":{"occ":[0,0,0,0,0,0,1,1,1,1,1,0,0,0,1,1,1,1]},"source":[{"enumerated_by":"ConfigEnumAllOccupations","step":343}]},"35":{"cache":{},"dof":{"occ":[0,0,0,0,0,0,1,1,1,0,0,0,1,1,0,0,0,0]},"source":[{"enumerated_by":"ConfigEnumAllOccupations","step":35}]},"36":{"cache":{},"dof":{"occ":[0,0,0,0,0,0,1,1,0,1,0,0,1,1,0,0,0,0]},"source":[{"enumerated_by":"ConfigEnumAllOccupations","step":36}]},"37":{"cache":{},"dof":{"occ":[0,0,0,0,0,0,1,1,1,1,0,0,1,1,0,0,0,0]},"source":[{"enumerated_by":"ConfigEnumAllOccupations","step":37}]},"38":{"cache":{},"dof":{"occ":[0,0,0,0,0,0,1,1,0,0,1,0,1,1,0,0,0,0]},"source":[{"enumerated_by":"ConfigEnumAllOccupations","step":38}]},"39":{"cache":{},"dof":{"occ":[0,0,0,0,0,0,1,1,1,0,1,0,1,1,0,0,0,0]},"source":[{"enumerated_by":"ConfigEnumAllOccupations","step":39}]},"4":{"cache":{},"dof":{"occ":[0,0,0,0,0,0,1,1,0,1,0,0,0,0,0,0,0,0]},"source":[{"enumerated_by":"ConfigEnumAllOccupations","step":4}]},"40":{"cache":{},"dof":{"occ":[0,0,0,0,0,0,1,1,0,1,1,0,1,1,0,0,0,0]},"source":[{"enumerated_by":"ConfigEnumAllOccupations","step":40}]},"41":{"cache":{},"dof":{"occ":[0,0,0,0,0,0,1,1,1,1,1,0,1,1,0,0,0,0]},"source":[{"enumerated_by":"ConfigEnumAllOccupations","step":41}]},"42":{"cache":{},"dof":{"occ":[0,0,0,0,0,0,1,1,1,1,1,1,1,1,0,0,0,0]},"source":[{"enumerated_by":"ConfigEnumAllOccupations","step":42}]},"43":{"cache":{},"dof":{"occ":[0,0,0,0,0,0,1,0,0,0,0,0,0,0,1,0,0,0]},"source":[{"enumerated_by":"ConfigEnumAllOccupations","step":43}]},"44":{"cache":{},"dof":{"occ":[0,0,0,0,0,0,1,1,0,0,0,0,0,0,1,0,0,0]},"source":[{"enumerated_by":"ConfigEnumAllOccupations","step":44}]},"45":{"cache":{},"dof":{"occ":[0,0,0,0,0,0,1,0,1,0,0,0,0,0,1,0,0,0]},"source":[{"enumerated_by":"ConfigEnumAllOccupations","step":45}]},"46":{"cache":{},"dof":{"occ":[0,0,0,0,0,0,1,1,1,0,0,0,0,0,1,0,0,0]},"source":[{"enumerated_by":"ConfigEnumAllOccupations","step":46}]},"47":{"cache":{},"dof":{"occ":[0,0,0,0,0,0,1,0,0,1,0,0,0,0,1,0,0,0]},"source":[{"enumerated_by":"ConfigEnumAllOccupations","step":47}]},"48":{"cache":{},"dof":{"occ":[0,0,0,0,0,0,1,1,0,1,0,0,0,0,1,0,0,0]},"source":[{"enumerated_by":"ConfigEnumAllOccupations","step":48}]},"49":{"cache":{},"dof":{"occ":[0,0,0,0,0,0,1,1,1,1,0,0,0,0,1,0,0,0]},"source":[{"enumerated_by":"ConfigEnumAllOccupations","step":49}]},"5":{"cache":{},"dof":{"occ":[0,0,0,0,0,0,1,1,1,1,0,0,0,0,0,0,0,0]},"source":[{"enumerated_by":"ConfigEnumAllOccupations","step":5}]},"50":{"cache":{},"dof":{"occ":[0,0,0,0,0,0,1,1,0,0,1,0,0,0,1,0,0,0]},"source":[{"enumerated_by":"ConfigEnumAllOccupations","step":50}]},"51":{"cache":{},"dof":{"occ":[0,0,0,0,0,0,1,1,1,0,1,0,0,0,1,0,0,0]},"source":[{"enumerated_by":"ConfigEnumAllOccupations","step":51}]},"52":{"cache":{},"dof":{"occ":[0,0,0,0,0,0,1,1,0,1,1,0,0,0,1,0,0,0]},"source":[{"enumerated_by":"ConfigEnumAllOccupations","step":52}]},"53":{"cache":{},"dof":{"occ":[0,0,0,0,0,0,1,1,1,1,1,0,0,0,1,0,0,0]},"source":[{"enumerated_by":"ConfigEnumAllOccupations","step":53}]},"54":{"cache":{},"dof":{"occ":[0,0,0,0,0,0,1,1,0,0,0,0,1,0,1,0,0,0]},"source":[{"enumerated_by":"ConfigEnumAllOccupations","step":54}]},"55":{"cache":{},"dof":{"occ":[0,0,0,0,0,0,1,0,1,0,0,0,1,0,1,0,0,0]},"source":[{"enumerated_by":"ConfigEnumAllOccupations","step":55}]},"56":{"cache":{},"dof":{"occ":[0,0,0,0,0,0,1,1,1,0,0,0,1,0,1,0,0,0]},"source":[{"enumerated_by":"ConfigEnumAllOccupations","step":56}]},"57":{"cache":{},"dof":{"occ":[0,0,0,0,0,0,1,1,0,1,0,0,1,0,1,0,0,0]},"source":[{"enumerated_by":"ConfigEnumAllOccupations","step":57}]},"58":{"cache":{},"dof":{"occ":[0,0,0,0,0,0,1,1,1,1,0,0,1,0,1,0,0,0]},"source":[{"enumerated_by":"ConfigEnumAllOccupations","step":58}]},"59":{"cache":{},"dof":{"occ":[0,0,0,0,0,0,1,1,0,0,1,0,1,0,1,0,0,0]},"source":[{"enumerated_by":"ConfigEnumAllOccupations","step":59}]},"6":{"cache":{},"dof":{"occ":[0,0,0,0,0,0,1,1,0,0,1,0,0,0,0,0,0,0]},"source":[{"enumerated_by":"ConfigEnumAllOccupations","step":6}]},"60":{"cache":{},"dof":{"occ":[0,0,0,0,0,0,1,0,1,0,1,0,1,0,1,0,0,0]},"source":[{"enumerated_by":"ConfigEnumAllOccupations","step":60}]},"61":{"cache":{},"dof":{"occ":[0,0,0,0,0,0,1,1,1,0,1,0,1,0,1,0,0,0]},"source":[{"enumerated_by":"ConfigEnumAllOccupations","step":61}]},"62":{"cache":{},"dof":{"occ":[0,0,0,0,0,0,1,1,0,1,1,0,1,0,1,0,0,0]},"source":[{"enumerated_by":"ConfigEnumAllOccupations","step":62}]},"63":{"cache":{},"dof":{"occ":[0,0,0,0,0,0,1,1,1,1,1,0,1,0,1,0,0,0]},"source":[{"enumerated_by":"ConfigEnumAllOccupations","step":63}]},"64":{"cache":{},"dof":{"occ":[0,0,0,0,0,0,1,1,1,1,1,1,1,0,1,0,0,0]},"source":[{"enumerated_by":"ConfigEnumAllOccupations","step":64}]},"65":{"cache":{},"dof":{"occ":[0,0,0,0,0,0,1,1,1,0,0,0,0,1,1,0,0,0]},"source":[{"enumerated_by":"ConfigEnumAllOccupations","step":65}]},"66":{"cache":{},"dof":{"occ":[0,0,0,0,0,0,1,1,0,1,0,0,0,1,1,0,0,0]},"source":[{"enumerated_by":"ConfigEnumAllOccupations","step":66}]},"67":{"cache":{},"dof":{"occ":[0,0,0,0,0,0,1,1,1,1,0,0,0,1,1,0,0,0]},"source":[{"enumerated_by":"ConfigEnumAllOccupations","step":67}]},"68":{"cache":{},"dof":{"occ":[0,0,0,0,0,0,1,1,0,0,1,0,0,1,1,0,0,0]},"source":[{"enumerated_by":"ConfigEnumAllOccupations","step":68}]},"69":{"cache":{},"dof":{"occ":[0,0,0,0,0,0,1,1,1,0,1,0,0,1,1,0,0,0]},"source":[{"enumerated_by":"ConfigEnumAllOccupations","step":69}]},"7":{"cache":{},"dof":{"occ":[0,0,0,0,0,0,1,1,1,0,1,0,0,0,0,0,0,0]},"source":[{"enumerated_by":"ConfigEnumAllOccupations","step":7}]},"70":{"cache":{},"dof":{"occ":[0,0,0,0,0,0,1,1,0,1,1,0,0,1,1,0,0,0]},"source":[{"enumerated_by":"ConfigEnumAllOccupations","step":70}]},"71":{"cache":{},"dof":{"occ":[0,0,0,0,0,0,1,1,1,1,1,0,0,1,1,0,0,0]},"source":[{"enumerated_by":"ConfigEnumAllOccupations","step":71}]},"72":{"cache":{},"dof":{"occ":[0,0,0,0,0,0,1,1,1,0,0,0,1,1,1,0,0,0]},"source":[{"enumerated_by":"ConfigEnumAllOccupations","step":72}]},"73":{"cache":{},"dof":{"occ":[0,0,0,0,0,0,1,1,1,1,0,0,1,1,1,0,0,0]},"source":[{"enumerated_by":"ConfigEnumAllOccupations","step":73}]},"74":{"cache":{},"dof":{"occ":[0,0,0,0,0,0,1,1,1,0,1,0,1,1,1,0,0,0]},"source":[{"enumerated_by":"ConfigEnumAllOccupations","step":74}]},"75":{"cache":{},"dof":{"occ":[0,0,0,0,0,0,1,1,1,1,1,0,1,1,1,0,0,0]},"source":[{"enumerated_by":"ConfigEnumAllOccupations","step":75}]},"76":{"cache":{},"dof":{"occ":[0,0,0,0,0,0,1,1,1,1,1,1,1,1,1,0,0,0]},"source":[{"enumerated_by":"ConfigEnumAllOccupations","step":76}]},"77":{"cache":{},"dof":{"occ":[0,0,0,0,0,0,1,0,0,0,0,0,0,0,0,1,0,0]},"source":[{"enumerated_by":"ConfigEnumAllOccupations","step":77}]},"78":{"cache":{},"dof":{"occ":[0,0,0,0,0,0,1,1,0,0,0,0,0,0,0,1,0,0]},"source":[{"enumerated_by":"ConfigEnumAllOccupations","step":78}]},"79":{"cache":{},"dof":{"occ":[0,0,0,0,0,0,1,0,1,0,0,0,0,0,0,1,0,0]},"source":[{"enumerated_by":"ConfigEnumAllOccupations","step":79}]},"8":{"cache":{},"dof":{"occ":[0,0,0,0,0,0,1,1,1,1,1,0,0,0,0,0,0,0]},"source":[{"enumerated_by":"ConfigEnumAllOccupations","step":8}]},"80":{"cache":{},"dof":{"occ":[0,0,0,0,0,0,1,1,1,0,0,0,0,0,0,1,0,0]},"source":[{"enumerated_by":"ConfigEnumAllOccupations","step":80}]},"81":{"cache":{},"dof":{"occ":[0,0,0,0,0,0,1,1,0,1,0,0,0,0,0,1,0,0]},"source":[{"enumerated_by":"ConfigEnumAllOccupations","step":81}]},"82":{"cache":{},"dof":{"occ":[0,0,0,0,0,0,1,1,1,1,0,0,0,0,0,1,0,0]},"source":[{"enumerated_by":"ConfigEnumAllOccupations","step":82}]},"83":{"cache":{},"dof":{"occ":[0,0,0,0,0,0,1,1,0,0,1,0,0,0,0,1,0,0]},"source":[{"enumerated_by":"ConfigEnumAllOccupations","step":83}]},"84":{"cache":{},"dof":{"occ":[0,0,0,0,0,0,1,1,1,0,1,0,0,0,0,1,0,0]},"source":[{"enumerated_by":"ConfigEnumAllOccupations","step":84}]},"85":{"cache":{},"dof":{"occ":[0,0,0,0,0,0,1,1,1,1,1,0,0,0,0,1,0,0]},"source":[{"enumerated_by":"ConfigEnumAllOccupations","step":85}]},"86":{"cache":{},"dof":{"occ":[0,0,0,0,0,0,1,1,0,0,0,0,1,0,0,1,0,0]},"source":[{"enumerated_by":"ConfigEnumAllOccupations","step":86}]},"87":{"cache":{},"dof":{"occ":[0,0,0,0,0,0,1,0,1,0,0,0,1,0,0,1,0,0]},"source":[{"enumerated_by":"ConfigEnumAllOccupations","step":87}]},"88":{"cache":{},"dof":{"occ":[0,0,0,0,0,0,1,1,1,0,0,0,1,0,0,1,0,0]},"source":[{"enumerated_by":"ConfigEnumAllOccupations","step":88}]},"89":{"cache":{},"dof":{"occ":[0,0,0,0,0,0,1,1,0,1,0,0,1,0,0,1,0,0]},"source":[{"enumerated_by":"ConfigEnumAllOccupations","step":89}]},"9":{"cache":{},"dof":{"occ":[0,0,0,0,0,0,1,0,0,0,0,0,1,0,0,0,0,0]},"source":[{"enumerated_by":"ConfigEnumAllOccupations","step":9}]},"90":{"cache":{},"dof":{"occ":[0,0,0,0,0,0,1,1,1,1,0,0,1,0,0,1,0,0]},"source":[{"enumerated_by":"ConfigEnumAllOccupations","step":90}]},"91":{"cache":{},"dof":{"occ":[0,0,0,0,0,0,1,1,0,0,1,0,1,0,0,1,0,0]},"source":[{"enumerated_by":"ConfigEnumAllOccupations","step":91}]},"92":{"cache":{},"dof":{"occ":[0,0,0,0,0,0,1,0,1,0,1,0,1,0,0,1,0,0]},"source":[{"enumerated_by":"ConfigEnumAllOccupations","step":92}]},"93":{"cache":{},"dof":{"occ":[0,0,0,0,0,0,1,1,1,0,1,0,1,0,0,1,0,0]},"source":[{"enumerated_by":"ConfigEnumAllOccupations","step":93}]},"94":{"cache":{},"dof":{"occ":[0,0,0,0,0,0,1,1,1,1,1,0,1,0,0,1,0,0]},"source":[{"enumerated_by":"ConfigEnumAllOccupations","step":94}]},"95":{"cache":{},"dof":{"occ":[0,0,0,0,0,0,1,1,0,0,0,0,0,1,0,1,0,0]},"source":[{"enumerated_by":"ConfigEnumAllOccupations","step":95}]},"96":{"cache":{},"dof":{"occ":[0,0,0,0,0,0,1,0,1,0,0,0,0,1,0,1,0,0]},"source":[{"enumerated_by":"ConfigEnumAllOccupations","step":96}]},"97":{"cache":{},"dof":{"occ":[0,0,0,0,0,0,1,1,1,0,0,0,0,1,0,1,0,0]},"source":[{"enumerated_by":"ConfigEnumAllOccupations","step":97}]},"98":{"cache":{},"dof":{"occ":[0,0,0,0,0,0,1,1,0,1,0,0,0,1,0,1,0,0]},"source":[{"enumerated_by":"ConfigEnumAllOccupations","step":98}]},"99":{"cache":{},"dof":{"occ":[0,0,0,0,0,0,1,1,1,1,0,0,0,1,0,1,0,0]},"source":[{"enumerated_by":"ConfigEnumAllOccupations","step":99}]}},"SCEL6_2_3_1_0_0_1":{"0":{"cache":{},"dof":{"occ":[0,0,0,0,0,0,1,0,0,0,0,0,0,0,0,0,0,0]},"source":[{"enumerated_by":"ConfigEnumAllOccupations","step":0}]},"1":{"cache":{},"dof":{"occ":[0,0,0,0,0,0,1,1,0,0,0,0,0,0,0,0,0,0]},"source":[{"enumerated_by":"ConfigEnumAllOccupations","step":1}]},"10":{"cache":{},"dof":{"occ":[0,0,0,0,0,0,1,1,0,0,0,0,1,0,0,0,0,0]},"source":[{"enumerated_by":"ConfigEnumAllOccupations","step":10}]},"100":{"cache":{},"dof":{"occ":[0,0,0,0,0,0,1,1,0,0,1,0,0,1,0,1,0,0]},"source":[{"enumerated_by":"ConfigEnumAllOccupations","step":100}]},"101":{"cache":{},"dof":{"occ":[0,0,0,0,0,0,1,0,1,0,1,0,0,1,0,1,0,0]},"source":[{"enumerated_by":"ConfigEnumAllOccupations","step":101}]},"102":{"cache":{},"dof":{"occ":[0,0,0,0,0,0,1,1,1,0,1,0,0,1,0,1,0,0]},"source":[{"enumerated_by":"ConfigEnumAllOccupations","step":102}]},"103":{"cache":{},"dof":{"occ":[0,0,0,0,0,0,1,1,1,1,1,0,0,1,0,1,0,0]},"source":[{"enumerated_by":"ConfigEnumAllOccupations","step":103}]},"104":{"cache":{},"dof":{"occ":[0,0,0,0,0,0,1,1,1,0,0,0,1,1,0,1,0,0]},"source":[{"enumerated_by":"ConfigEnumAllOccupations","step":104}]},"105":{"cache":{},"dof":{"occ":[0,0,0,0,0,0,1,1,0,1,0,0,1,1,0,1,0,0]},"source":[{"enumerated_by":"ConfigEnumAllOccupations","step":105}]},"106":{"cache":{},"dof":{"occ":[0,0,0,0,0,0,1,1,1,1,0,0,1,1,0,1,0,0]},"source":[{"enumerated_by":"ConfigEnumAllOccupations","step":106}]},"107":{"cache":{},"dof":{"occ":[0,0,0,0,0,0,1,1,1,0,1,0,1,1,0,1,0,0]},"source":[{"enumerated_by":"ConfigEnumAllOccupations","step":107}]},"108":{"cache":{},"dof":{"occ":[0,0,0,0,0,0,1,1,0,1,1,0,1,1,0,1,0,0]},"source":[{"enumerated_by":"ConfigEnumAllOccupations","step":108}]},"109":{"cache":{},"dof":{"occ":[0,0,0,0,0,0,1,1,1,1,1,0,1,1,0,1,0,0]},"source":[{"enumerated_by":"ConfigEnumAllOccupations","step":109}]},"11":{"cache":{},"dof":{"occ":[0,0,0,0,0,0,1,0,1,0,0,0,1,0,0,0,0,0]},"source":[{"enumerated_by":"ConfigEnumAllOccupations","step":11}]},"110":{"cache":{},"dof":{"occ":[0,0,0,0,0,0,1,1,1,1,1,1,1,1,0,1,0,0]},"source":[{"enumerated_by":"ConfigEnumAllOccupations","step":110}]},"111":{"cache":{},"dof":{"occ":[0,0,0,0,0,0,1,1,0,0,0,0,0,0,1,1,0,0]},"source":[{"enumerated_by":"ConfigEnumAllOccupations","step":111}]},"112":{"cache":{},"dof":{"occ":[0,0,0,0,0,0,1,1,1,0,0,0,0,0,1,1,0,0]},"source":[{"enumerated_by":"ConfigEnumAllOccupations","step":112}]},"113":{"cache":{},"dof":{"occ":[0,0,0,0,0,0,1,1,0,1,0,0,0,0,1,1,0,0]},"source":[{"enumerated_by":"ConfigEnumAllOccupations","step":113}]},"114":{"cache":{},"dof":{"occ":[0,0,0,0,0,0,1,1,1,1,0,0,0,0,1,1,0,0]},"source":[{"enumerated_by":"ConfigEnumAllOccupations","step":114}]},"115":{"cache":{},"dof":{"occ":[0,0,0,0,0,0,1,1,0,0,1,0,0,0,1,1,0,0]},"source":[{"enumerated_by":"ConfigEnumAllOccupations","step":115}]},"116":{"cache":{},"dof":{"occ":[0,0,0,0,0,0,1,1,1,0,1,0,0,0,1,1,0,0]},"source":[{"enumerated_by":"ConfigEnumAllOccupations","step":116}]},"117":{"cache":{},"dof":{"occ":[0,0,0,0,0,0,1,1,1,1,1,0,0,0,1,1,0,0]},"source":[{"enumerated_by":"ConfigEnumAllOccupations","step":117}]},"118":{"cache":{},"dof":{"occ":[0,0,0,0,0,0,1,1,1,0,0,0,1,0,1,1,0,0]},"source":[{"enumerated_by":"ConfigEnumAllOccupations","step":118}]},"119":{"cache":{},"dof":{"occ":[0,0,0,0,0,0,1,1,0,1,0,0,1,0,1,1,0,0]},"source":[{"enumerated_by":"ConfigEnumAllOccupations","step":119}]},"12":{"cache":{},"dof":{"occ":[0,0,0,0,0,0,1,1,1,0,0,0,1,0,0,0,0,0]},"source":[{"enumerated_by":"ConfigEnumAllOccupations","step":12}]},"120":{"cache":{},"dof":{"occ":[0,0,0,0,0,0,1,1,1,1,0,0,1,0,1,1,0,0]},"source":[{"enumerated_by":"ConfigEnumAllOccupations","step":120}]},"121":{"cache":{},"dof":{"occ":[0,0,0,0,0,0,1,1,0,0,1,0,1,0,1,1,0,0]},"source":[{"enumerated_by":"ConfigEnumAllOccupations","step":121}]},"122":{"cache":{},"dof":{"occ":[0,0,0,0,0,0,1,1,1,0,1,0,1,0,1,1,0,0]},"source":[{"enumerated_by":"ConfigEnumAllOccupations","step":122}]},"123":{"cache":{},"dof":{"occ":[0,0,0,0,0,0,1,1,0,1,1,0,1,0,1,1,0,0]},"source":[{"enumerated_by":"ConfigEnumAllOccupations","step":123}]},"124":{"cache":{},"dof":{"occ":[0,0,0,0,0,0,1,1,1,1,1,0,1,0,1,1,0,0]},"source":[{"enumerated_by":"ConfigEnumAllOccupations","step":124}]},"125":{"cache":{},"dof":{"occ":[0,0,0,0,0,0,1,1,1,1,0,0,0,1,1,1,0,0]},"source":[{"enumerated_by":"ConfigEnumAllOccupations","step":125}]},"126":{"cache":{},"dof":{"occ":[0,0,0,0,0,0,1,1,1,0,1,0,0,1,1,1,0,0]},"source":[{"enumerated_by":"ConfigEnumAllOccupations","step":126}]},"127":{"cache":{},"dof":{"occ":[0,0,0,0,0,0,1,1,1,1,1,0,0,1,1,1,0,0]},"source":[{"enumerated_by":"ConfigEnumAllOccupations","step":127}]},"128":{"cache":{},"dof":{"occ":[0,0,0,0,0,0,1,1,1,1,0,0,1,1,1,1,0,0]},"source":[{"enumerated_by":"ConfigEnumAllOccupations","step":128}]},"129":{"cache":{},"dof":{"occ":[0,0,0,0,0,0,1,1,1,1,1,0,1,1,1,1,0,0]},"source":[{"enumerated_by":"ConfigEnumAllOccupations","step":129}]},"13":{"cache":{},"dof":{"occ":[0,0,0,0,0,0,1,0,0,1,0,0,1,0,0,0,0,0]},"source":[{"enumerated_by":"ConfigEnumAllOccupations","step":13}]},"130":{"cache":{},"dof":{"occ":[0,0,0,0,0,0,1,1,1,1,1,1,1,1,1,1,0,0]},"source":[{"enumerated_by":"ConfigEnumAllOccupations","step":130}]},"131":{"cache":{},"dof":{"occ":[0,0,0,0,0,0,1,1,0,0,0,0,0,0,0,0,1,0]},"source":[{"enumerated_by":"ConfigEnumAllOccupations","step":131}]},"132":{"cache":{},"dof":{"occ":[0,0,0,0,0,0,1,0,1,0,0,0,0,0,0,0,1,0]},"source":[{"enumerated_by":"ConfigEnumAllOccupations","step":132}]},"133":{"cache":{},"dof":{"occ":[0,0,0,0,0,0,1,1,1,0,0,0,0,0,0,0,1,0]},"source":[{"enumerated_by":"ConfigEnumAllOccupations","step":133}]},"134":{"cache":{},"dof":{"occ":[0,0,0,0,0,0,1,1,0,1,0,0,0,0,0,0,1,0]},"source":[{"enumerated_by":"ConfigEnumAllOccupations","step":134}]},"135":{"cache":{},"dof":{"occ":[0,0,0,0,0,0,1,1,1,1,0,0,0,0,0,0,1,0]},"source":[{"enumerated_by":"ConfigEnumAllOccupations","step":135}]},"136":{"cache":{},"dof":{"occ":[0,0,0,0,0,0,1,1,0,0,1,0,0,0,0,0,1,0]},"source":[{"enumerated_by":"ConfigEnumAllOccupations","step":136}]},"137":{"cache":{},"dof":{"occ":[0,0,0,0,0,0,1,1,1,0,1,0,0,0,0,0,1,0]},"source":[{"enumerated_by":"ConfigEnumAllOccupations","step":137}]},"138":{"cache":{},"dof":{"occ":[0,0,0,0,0,0,1,1,1,1,1,0,0,0,0,0,1,0]},"source":[{"enumerated_by":"ConfigEnumAllOccupations","step":138}]},"139":{"cache":{},"dof":{"occ":[0,0,0,0,0,0,1,1,0,0,0,0,1,0,0,0,1,0]},"source":[{"enumerated_by":"ConfigEnumAllOccupations","step":139}]},"14":{"cache":{},"dof":{"occ":[0,0,0,0,0,0,1,1,0,1,0,0,1,0,0,0,0,0]},"source":[{"enumerated_by":"ConfigEnumAllOccupations","step":14}]},"140":{"cache":{},"dof":{"occ":[0,0,0,0,0,0,1,0,1,0,0,0,1,0,0,0,1,0]},"source":[{"enumerated_by":"ConfigEnumAllOccupations","step":140}]},"141":{"cache":{},"dof":{"occ":[0,0,0,0,0,0,1,1,1,0,0,0,1,0,0,0,1,0]},"source":[{"enumerated_by":"ConfigEnumAllOccupations","step":141}]},"142":{"cache":{},"dof":{"occ":[0,0,0,0,0,0,1,1,0,1,0,0,1,0,0,0,1,0]},"source":[{"enumerated_by":"ConfigEnumAllOccupations","step":142}]},"143":{"cache":{},"dof":{"occ":[0,0,0,0,0,0,1,1,1,1,0,0,1,0,0,0,1,0]},"source":[{"enumerated_by":"ConfigEnumAllOccupations","step":143}]},"144":{"cache":{},"dof":{"occ":[0,0,0,0,0,0,1,1,0,0,1,0,1,0,0,0,1,0]},"source":[{"enumerated_by":"ConfigEnumAllOccupations","step":144}]},"145":{"cache":{},"dof":{"occ":[0,0,0,0,0,0,1,1,1,0,1,0,1,0,0,0,1,0]},"source":[{"enumerated_by":"ConfigEnumAllOccupations","step":145}]},"146":{"cache":{},"dof":{"occ":[0,0,0,0,0,0,1,1,0,1,1,0,1,0,0,0,1,0]},"source":[{"enumerated_by":"ConfigEnumAllOccupations","step":146}]},"147":{"cache":{},"dof":{"occ":[0,0,0,0,0,0,1,1,1,1,1,0,1,0,0,0,1,0]},"source":[{"enumerated_by":"ConfigEnumAllOccupations","step":147}]},"148":{"cache":{},"dof":{"occ":[0,0,0,0,0,0,1,1,0,0,0,0,0,1,0,0,1,0]},"source":[{"enumerated_by":"ConfigEnumAllOccupations","step":148}]},"149":{"cache":{},"dof":{"occ":[0,0,0,0,0,0,1,0,1,0,0,0,0,1,0,0,1,0]},"source":[{"enumerated_by":"ConfigEnumAllOccupations","step":149}]},"15":{"cache":{},"dof":{"occ":[0,0,0,0,0,0,1,1,1,1,0,0,1,0,0,0,0,0]},"source":[{"enumerated_by":"ConfigEnumAllOccupations","step":15}]},"150":{"cache":{},"dof":{"occ":[0,0,0,0,0,0,1,1,1,0,0,0,0,1,0,0,1,0]},"source":[{"enumerated_by":"ConfigEnumAllOccupations","step":150}]},"151":{"cache":{},"dof":{"occ":[0,0,0,0,0,0,1,1,0,1,0,0,0,1,0,0,1,0]},"source":[{"enumerated_by":"ConfigEnumAllOccupations","step":151}]},"152":{"cache":{},"dof":{"occ":[0,0,0,0,0,0,1,1,1,1,0,0,0,1,0,0,1,0]},"source":[{"enumerated_by":"ConfigEnumAllOccupations","step":152}]},"153":{"cache":{},"dof":{"occ":[0,0,0,0,0,0,1,1,0,0,1,0,0,1,0,0,1,0]},"source":[{"enumerated_by":"ConfigEnumAllOccupations","step":153}]},"154":{"cache":{},"dof":{"occ":[0,0,0,0,0,0,1,1,1,0,1,0,0,1,0,0,1,0]},"source":[{"enumerated_by":"ConfigEnumAllOccupations","step":154}]},"155":{"cache":{},"dof":{"occ":[0,0,0,0,0,0,1,1,1,1,1,0,0,1,0,0,1,0]},"source":[{"enumerated_by":"ConfigEnumAllOccupations","step":155}]},"156":{"cache":{},"dof":{"occ":[0,0,0,0,0,0,1,1,1,0,0,0,1,1,0,0,1,0]},"source":[{"enumerated_by":"ConfigEnumAllOccupations","step":156}]},"157":{"cache":{},"dof":{"occ":[0,0,0,0,0,0,1,1,0,1,0,0,1,1,0,0,1,0]},"source":[{"enumerated_by":"ConfigEnumAllOccupations","step":157}]},"158":{"cache":{},"dof":{"occ":[0,0,0,0,0,0,1,1,1,1,0,0,1,1,0,0,1,0]},"source":[{"enumerated_by":"ConfigEnumAllOccupations","step":158}]},"159":{"cache":{},"dof":{"occ":[0,0,0,0,0,0,1,1,0,0,1,0,1,1,0,0,1,0]},"source":[{"enumerated_by":"ConfigEnumAllOccupations","step":159}]},"16":{"cache":{},"dof":{"occ":[0,0,0,0,0,0,1,1,0,0,1,0,1,0,0,0,0,0]},"source":[{"enumerated_by":"ConfigEnumAllOccupations","step":16}]},"160":{"cache":{},"dof":{"occ":[0,0,0,0,0,0,1,1,1,0,1,0,1,1,0,0,1,0]},"source":[{"enumerated_by":"ConfigEnumAllOccupations","step":160}]},"161":{"cache":{},"dof":{"occ":[0,0,0,0,0,0,1,1,0,1,1,0,1,1,0,0,1,0]},"source":[{"enumerated_by":"ConfigEnumAllOccupations","step":161}]},"162":{"cache":{},"dof":{"occ":[0,0,0,0,0,0,1,1,1,1,1,0,1,1,0,0,1,0]},"source":[{"enumerated_by":"ConfigEnumAllOccupations","step":162}]},"163":{"cache":{},"dof":{"occ":[0,0,0,0,0,0,1,1,1,1,1,1,1,1,0,0,1,0]},"source":[{"enumerated_by":"ConfigEnumAllOccupations","step":163}]},"164":{"cache":{},"dof":{"occ":[0,0,0,0,0,0,1,1,0,0,0,0,0,0,1,0,1,0]},"source":[{"enumerated_by":"ConfigEnumAllOccupations","step":164}]},"165":{"cache":{},"dof":{"occ":[0,0,0,0,0,0,1,1,1,0,0,0,0,0,1,0,1,0]},"source":[{"enumerated_by":"ConfigEnumAllOccupations","step":165}]},"166":{"cache":{},"dof":{"occ":[0,0,0,0,0,0,1,1,0,1,0,0,0,0,1,0,1,0]},"source":[{"enumerated_by":"ConfigEnumAllOccupations","step":166}]},"167":{"cache":{},"dof":{"occ":[0,0,0,0,0,0,1,1,1,1,0,0,0,0,1,0,1,0]},"source":[{"enumerated_by":"ConfigEnumAllOccupations","step":167}]},"168":{"cache":{},"dof":{"occ":[0,0,0,0,0,0,1,1,0,0,1,0,0,0,1,0,1,0]},"source":[{"enumerated_by":"ConfigEnumAllOccupations","step":168}]},"169":{"cache":{},"dof":{"occ":[0,0,0,0,0,0,1,1,1,0,1,0,0,0,1,0,1,0]},"source":[{"enumerated_by":"ConfigEnumAllOccupations","step":169}]},"17":{"cache":{},"dof":{"occ":[0,0,0,0,0,0,1,0,1,0,1,0,1,0,0,0,0,0]},"source":[{"enumerated_by":"ConfigEnumAllOccupations","step":17}]},"170":{"cache":{},"dof":{"occ":[0,0,0,0,0,0,1,1,1,1,1,0,0,0,1,0,1,0]},"source":[{"enumerated_by":"ConfigEnumAllOccupations","step":170}]},"171":{"cache":{},"dof":{"occ":[0,0,0,0,0,0,1,1,0,0,0,0,1,0,1,0,1,0]},"source":[{"enumerated_by":"ConfigEnumAllOccupations","step":171}]},"172":{"cache":{},"dof":{"occ":[0,0,0,0,0,0,1,1,1,0,0,0,1,0,1,0,1,0]},"source":[{"enumerated_by":"ConfigEnumAllOccupations","step":172}]},"173":{"cache":{},"dof":{"occ":[0,0,0,0,0,0,1,1,0,1,0,0,1,0,1,0,1,0]},"source":[{"enumerated_by":"ConfigEnumAllOccupations","step":173}]},"174":{"cache":{},"dof":{"occ":[0,0,0,0,0,0,1,1,1,1,0,0,1,0,1,0,1,0]},"source":[{"enumerated_by":"ConfigEnumAllOccupations","step":174}]},"175":{"cache":{},"dof":{"occ":[0,0,0,0,0,0,1,1,0,0,1,0,1,0,1,0,1,0]},"source":[{"enumerated_by":"ConfigEnumAllOccupations","step":175}]},"176":{"cache":{},"dof":{"occ":[0,0,0,0,0,0,1,1,1,0,1,0,1,0,1,0,1,0]},"source":[{"enumerated_by":"ConfigEnumAllOccupations","step":176}]},"177":{"cache":{},"dof":{"occ":[0,0,0,0,0,0,1,1,0,1,1,0,1,0,1,0,1,0]},"source":[{"enumerated_by":"ConfigEnumAllOccupations","step":177}]},"178":{"cache":{},"dof":{"occ":[0,0,0,0,0,0,1,1,1,1,1,0,1,0,1,0,1,0]},"source":[{"enumerated_by":"ConfigEnumAllOccupations","step":178}]},"179":{"cache":{},"dof":{"occ":[0,0,0,0,0,0,1,1,1,0,0,0,0,1,1,0,1,0]},"source":[{"enumerated_by":"ConfigEnumAllOccupations","step":179}]},"18":{"cache":{},"dof":{"occ":[0,0,0,0,0,0,1,1,1,0,1,0,1,0,0,0,0,0]},"source":[{"enumerated_by":"ConfigEnumAllOccupations","step":18}]},"180":{"cache":{},"dof":{"occ":[0,0,0,0,0,0,1,1,1,1,0,0,0,1,1,0,1,0]},"source":[{"enumerated_by":"ConfigEnumAllOccupations","step":180}]},"181":{"cache":{},"dof":{"occ":[0,0,0,0,0,0,1,1,1,0,1,0,0,1,1,0,1,0]},"source":[{"enumerated_by":"ConfigEnumAllOccupations","step":181}]},"182":{"cache":{},"dof":{"occ":[0,0,0,0,0,0,1,1,0,1,1,0,0,1,1,0,1,0]},"source":[{"enumerated_by":"ConfigEnumAllOccupations","step":182}]},"183":{"cache":{},"dof":{"occ":[0,0,0,0,0,0,1,1,1,1,1,0,0,1,1,0,1,0]},"source":[{"enumerated_by":"ConfigEnumAllOccupations","step":183}]},"184":{"cache":{},"dof":{"occ":[0,0,0,0,0,0,1,1,1,1,0,0,1,1,1,0,1,0]},"source":[{"enumerated_by":"ConfigEnumAllOccupations","step":184}]},"185":{"cache":{},"dof":{"occ":[0,0,0,0,0,0,1,1,1,0,1,0,1,1,1,0,1,0]},"source":[{"enumerated_by":"ConfigEnumAllOccupations","step":185}]},"186":{"cache":{},"dof":{"occ":[0,0,0,0,0,0,1,1,1,1,1,0,1,1,1,0,1,0]},"source":[{"enumerated_by":"ConfigEnumAllOccupations","step":186}]},"187":{"cache":{},"dof":{"occ":[0,0,0,0,0,0,1,1,1,1,1,1,1,1,1,0,1,0]},"source":[{"enumerated_by":"ConfigEnumAllOccupations","step":187}]},"188":{"cache":{},"dof":{"occ":[0,0,0,0,0,0,1,1,0,0,0,0,0,0,0,1,1,0]},"source":[{"enumerated_by":"ConfigEnumAllOccupations","step":188}]},"189":{"cache":{},"dof":{"occ":[0,0,0,0,0,0,1,1,1,0,0,0,0,0,0,1,1,0]},"source":[{"enumerated_by":"ConfigEnumAllOccupations","step":189}]},"19":{"cache":{},"dof":{"occ":[0,0,0,0,0,0,1,1,0,1,1,0,1,0,0,0,0,0]},"source":[{"enumerated_by":"ConfigEnumAllOccupations","step":19}]},"190":{"cache":{},"dof":{"occ":[0,0,0,0,0,0,1,1,0,1,0,0,0,0,0,1,1,0]},"source":[{"enumerated_by":"ConfigEnumAllOccupations","step":190}]},"191":{"cache":{},"dof":{"occ":[0,0,0,0,0,0,1,1,1,1,0,0,0,0,0,1,1,0]},"source":[{"enumerated_by":"ConfigEnumAllOccupations","step":191}]},"192":{"cache":{},"dof":{"occ":[0,0,0,0,0,0,1,1,0,0,1,0,0,0,0,1,1,0]},"source":[{"enumerated_by":"ConfigEnumAllOccupations","step":192}]},"193":{"cache":{},"dof":{"occ":[0,0,0,0,0,0,1,1,1,0,1,0,0,0,0,1,1,0]},"source":[{"enumerated_by":"ConfigEnumAllOccupations","step":193}]},"194":{"cache":{},"dof":{"occ":[0,0,0,0,0,0,1,1,1,1,1,0,0,0,0,1,1,0]},"source":[{"enumerated_by":"ConfigEnumAllOccupations","step":194}]},"195":{"cache":{},"dof":{"occ":[0,0,0,0,0,0,1,1,1,0,0,0,1,0,0,1,1,0]},"source":[{"enumerated_by":"ConfigEnumAllOccupations","step":195}]},"196":{"cache":{},"dof":{"occ":[0,0,0,0,0,0,1,1,0,1,0,0,1,0,0,1,1,0]},"source":[{"enumerated_by":"ConfigEnumAllOccupations","step":196}]},"197":{"cache":{},"dof":{"occ":[0,0,0,0,0,0,1,1,1,1,0,0,1,0,0,1,1,0]},"source":[{"enumerated_by":"ConfigEnumAllOccupations","step":197}]},"198":{"cache":{},"dof":{"occ":[0,0,0,0,0,0,1,1,1,0,1,0,1,0,0,1,1,0]},"source":[{"enumerated_by":"ConfigEnumAllOccupations","step":198}]},"199":{"cache":{},"dof":{"occ":[0,0,0,0,0,0,1,1,1,1,1,0,1,0,0,1,1,0]},"source":[{"enumerated_by":"ConfigEnumAllOccupations","step":199}]},"2":{"cache":{},"dof":{"occ":[0,0,0,0,0,0,1,0,1,0,0,0,0,0,0,0,0,0]},"source":[{"enumerated_by":"ConfigEnumAllOccupations","step":2}]},"20":{"cache":{},"dof":{"occ":[0,0,0,0,0,0,1,1,1,1,1,0,1,0,0,0,0,0]},"source":[{"enumerated_by":"ConfigEnumAllOccupations","step":20}]},"200":{"cache":{},"dof":{"occ":[0,0,0,0,0,0,1,1,1,0,0,0,0,1,0,1,1,0]},"source":[{"enumerated_by":"ConfigEnumAllOccupations","step":200}]},"201":{"cache":{},"dof":{"occ":[0,0,0,0,0,0,1,1,0,1,0,0,0,1,0,1,1,0]},"source":[{"enumerated_by":"ConfigEnumAllOccupations","step":201}]},"202":{"cache":{},"dof":{"occ":[0,0,0,0,0,0,1,1,1,1,0,0,0,1,0,1,1,0]},"source":[{"enumerated_by":"ConfigEnumAllOccupations","step":202}]},"203":{"cache":{},"dof":{"occ":[0,0,0,0,0,0,1,1,0,0,1,0,0,1,0,1,1,0]},"source":[{"enumerated_by":"ConfigEnumAllOccupations","step":203}]},"204":{"cache":{},"dof":{"occ":[0,0,0,0,0,0,1,1,1,0,1,0,0,1,0,1,1,0]},"source":[{"enumerated_by":"ConfigEnumAllOccupations","step":204}]},"205":{"cache":{},"dof":{"occ":[0,0,0,0,0,0,1,1,1,1,1,0,0,1,0,1,1,0]},"source":[{"enumerated_by":"ConfigEnumAllOccupations","step":205}]},"206":{"cache":{},"dof":{"occ":[0,0,0,0,0,0,1,1,1,0,0,0,1,1,0,1,1,0]},"source":[{"enumerated_by":"ConfigEnumAllOccupations","step":206}]},"207":{"cache":{},"dof":{"occ":[0,0,0,0,0,0,1,1,1,1,0,0,1,1,0,1,1,0]},"source":[{"enumerated_by":"ConfigEnumAllOccupations","step":207}]},"208":{"cache":{},"dof":{"occ":[0,0,0,0,0,0,1,1,1,0,1,0,1,1,0,1,1,0]},"source":[{"enumerated_by":"ConfigEnumAllOccupations","step":208}]},"209":{"cache":{},"dof":{"occ":[0,0,0,0,0,0,1,1,1,1,1,0,1,1,0,1,1,0]},"source":[{"enumerated_by":"ConfigEnumAllOccupations","step":209}]},"21":{"cache":{},"dof":{"occ":[0,0,0,0,0,0,1,1,1,1,1,1,1,0,0,0,0,0]},"source":[{"enumerated_by":"ConfigEnumAllOccupations","step":21}]},"210":{"cache":{},"dof":{"occ":[0,0,0,0,0,0,1,1,1,1,0,0,0,0,1,1,1,0]},"source":[{"enumerated_by":"ConfigEnumAllOccupations","step":210}]},"211":{"cache":{},"dof":{"occ":[0,0,0,0,0,0,1,1,1,0,1,0,0,0,1,1,1,0]},"source":[{"enumerated_by":"ConfigEnumAllOccupations","step":211}]},"212":{"cache":{},"dof":{"occ":[0,0,0,0,0,0,1,1,1,1,1,0,0,0,1,1,1,0]},"source":[{"enumerated_by":"ConfigEnumAllOccupations","step":212}]},"213":{"cache":{},"dof":{"occ":[0,0,0,0,0,0,1,1,1,1,0,0,1,0,1,1,1,0]},"source":[{"enumerated_by":"ConfigEnumAllOccupations","step":213}]},"214":{"cache":{},"dof":{"occ":[0,0,0,0,0,0,1,1,1,0,1,0,1,0,1,1,1,0]},"source":[{"enumerated_by":"ConfigEnumAllOccupations","step":214}]},"215":{"cache":{},"dof":{"occ":[0,0,0,0,0,0,1,1,1,1,1,0,1,0,1,1,1,0]},"source":[{"enumerated_by":"ConfigEnumAllOccupations","step":215}]},"216":{"cache":{},"dof":{"occ":[0,0,0,0,0,0,1,1,1,1,1,0,0,1,1,1,1,0]},"source":[{"enumerated_by":"ConfigEnumAllOccupations","step":216}]},"217":{"cache":{},"dof":{"occ":[0,0,0,0,0,0,1,1,1,1,1,0,1,1,1,1,1,0]},"source":[{"enumerated_by":"ConfigEnumAllOccupations","step":217}]},"218":{"cache":{},"dof":{"occ":[0,0,0,0,0,0,1,1,1,1,1,1,1,1,1,1,1,0]},"source":[{"enumerated_by":"ConfigEnumAllOccupations","step":218}]},"219":{"cache":{},"dof":{"occ":[0,0,0,0,0,0,1,1,0,0,0,0,0,0,0,0,0,1]},"source":[{"enumerated_by":"ConfigEnumAllOccupations","step":219}]},"22":{"cache":{},"dof":{"occ":[0,0,0,0,0,0,1,0,0,0,0,0,0,1,0,0,0,0]},"source":[{"enumerated_by":"ConfigEnumAllOccupations","step":22}]},"220":{"cache":{},"dof":{"occ":[0,0,0,0,0,0,1,0,1,0,0,0,0,0,0,0,0,1]},"source":[{"enumerated_by":"ConfigEnumAllOccupations","step":220}]},"221":{"cache":{},"dof":{"occ":[0,0,0,0,0,0,1,1,1,0,0,0,0,0,0,0,0,1]},"source":[{"enumerated_by":"ConfigEnumAllOccupations","step":221}]},"222":{"cache":{},"dof":{"occ":[0,0,0,0,0,0,1,1,0,1,0,0,0,0,0,0,0,1]},"source":[{"enumerated_by":"ConfigEnumAllOccupations","step":222}]},"223":{"cache":{},"dof":{"occ":[0,0,0,0,0,0,1,1,1,1,0,0,0,0,0,0,0,1]},"source":[{"enumerated_by":"ConfigEnumAllOccupations","step":223}]},"224":{"cache":{},"dof":{"occ":[0,0,0,0,0,0,1,1,0,0,1,0,0,0,0,0,0,1]},"source":[{"enumerated_by":"ConfigEnumAllOccupations","step":224}]},"225":{"cache":{},"dof":{"occ":[0,0,0,0,0,0,1,1,1,0,1,0,0,0,0,0,0,1]},"source":[{"enumerated_by":"ConfigEnumAllOccupations","step":225}]},"226":{"cache":{},"dof":{"occ":[0,0,0,0,0,0,1,1,1,1,1,0,0,0,0,0,0,1]},"source":[{"enumerated_by":"ConfigEnumAllOccupations","step":226}]},"227":{"cache":{},"dof":{"occ":[0,0,0,0,0,0,1,1,0,0,0,0,1,0,0,0,0,1]},"source":[{"enumerated_by":"ConfigEnumAllOccupations","step":227}]},"228":{"cache":{},"dof":{"occ":[0,0,0,0,0,0,1,1,1,0,0,0,1,0,0,0,0,1]},"source":[{"enumerated_by":"ConfigEnumAllOccupations","step":228}]},"229":{"cache":{},"dof":{"occ":[0,0,0,0,0,0,1,1,0,1,0,0,1,0,0,0,0,1]},"source":[{"enumerated_by":"ConfigEnumAllOccupations","step":229}]},"23":{"cache":{},"dof":{"occ":[0,0,0,0,0,0,1,1,0,0,0,0,0,1,0,0,0,0]},"source":[{"enumerated_by":"ConfigEnumAllOccupations","step":23}]},"230":{"cache":{},"dof":{"occ":[0,0,0,0,0,0,1,1,1,1,0,0,1,0,0,0,0,1]},"source":[{"enumerated_by":"ConfigEnumAllOccupations","step":230}]},"231":{"cache":{},"dof":{"occ":[0,0,0,0,0,0,1,1,0,0,1,0,1,0,0,0,0,1]},"source":[{"enumerated_by":"ConfigEnumAllOccupations","step":231}]},"232":{"cache":{},"dof":{"occ":[0,0,0,0,0,0,1,1,1,0,1,0,1,0,0,0,0,1]},"source":[{"enumerated_by":"ConfigEnumAllOccupations","step":232}]},"233":{"cache":{},"dof":{"occ":[0,0,0,0,0,0,1,1,0,1,1,0,1,0,0,0,0,1]},"source":[{"enumerated_by":"ConfigEnumAllOccupations","step":233}]},"234":{"cache":{},"dof":{"occ":[0,0,0,0,0,0,1,1,1,1,1,0,1,0,0,0,0,1]},"source":[{"enumerated_by":"ConfigEnumAllOccupations","step":234}]},"235":{"cache":{},"dof":{"occ":[0,0,0,0,0,0,1,1,0,0,0,0,0,1,0,0,0,1]},"source":[{"enumerated_by":"ConfigEnumAllOccupations","step":235}]},"236":{"cache":{},"dof":{"occ":[0,0,0,0,0,0,1,1,1,0,0,0,0,1,0,0,0,1]},"source":[{"enumerated_by":"ConfigEnumAllOccupations","step":236}]},"237":{"cache":{},"dof":{"occ":[0,0,0,0,0,0,1,1,0,1,0,0,0,1,0,0,0,1]},"source":[{"enumerated_by":"ConfigEnumAllOccupations","step":237}]},"238":{"cache":{},"dof":{"occ":[0,0,0,0,0,0,1,1,1,1,0,0,0,1,0,0,0,1]},"source":[{"enumerated_by":"ConfigEnumAllOccupations","step":238}]},"239":{"cache":{},"dof":{"occ":[0,0,0,0,0,0,1,1,0,0,1,0,0,1,0,0,0,1]},"source":[{"enumerated_by":"ConfigEnumAllOccupations","step":239}]},"24":{"cache":{},"dof":{"occ":[0,0,0,0,0,0,1,0,1,0,0,0,0,1,0,0,0,0]},"source":[{"enumerated_by":"ConfigEnumAllOccupations","step":24}]},"240":{"cache":{},"dof":{"occ":[0,0,0,0,0,0,1,1,1,0,1,0,0,1,0,0,0,1]},"source":[{"enumerated_by":"ConfigEnumAllOccupations","step":240}]},"241":{"cache":{},"dof":{"occ":[0,0,0,0,0,0,1,1,0,1,1,0,0,1,0,0,0,1]},"source":[{"enumerated_by":"ConfigEnumAllOccupations","step":241}]},"242":{"cache":{},"dof":{"occ":[0,0,0,0,0,0,1,1,1,1,1,0,0,1,0,0,0,1]},"source":[{"enumerated_by":"ConfigEnumAllOccupations","step":242}]},"243":{"cache":{},"dof":{"occ":[0,0,0,0,0,0,1,1,1,0,0,0,1,1,0,0,0,1]},"source":[{"enumerated_by":"ConfigEnumAllOccupations","step":243}]},"244":{"cache":{},"dof":{"occ":[0,0,0,0,0,0,1,1,1,1,0,0,1,1,0,0,0,1]},"source":[{"enumerated_by":"ConfigEnumAllOccupations","step":244}]},"245":{"cache":{},"dof":{"occ":[0,0,0,0,0,0,1,1,1,0,1,0,1,1,0,0,0,1]},"source":[{"enumerated_by":"ConfigEnumAllOccupations","step":245}]},"246":{"cache":{},"dof":{"occ":[0,0,0,0,0,0,1,1,1,1,1,0,1,1,0,0,0,1]},"source":[{"enumerated_by":"ConfigEnumAllOccupations","step":246}]},"247":{"cache":{},"dof":{"occ":[0,0,0,0,0,0,1,1,0,0,0,0,0,0,1,0,0,1]},"source":[{"enumerated_by":"ConfigEnumAllOccupations","step":247}]},"248":{"cache":{},"dof":{"occ":[0,0,0,0,0,0,1,0,1,0,0,0,0,0,1,0,0,1]},"source":[{"enumerated_by":"ConfigEnumAllOccupations","step":248}]},"249":{"cache":{},"dof":{"occ":[0,0,0,0,0,0,1,1,1,0,0,0,0,0,1,0,0,1]},"source":[{"enumerated_by":"ConfigEnumAllOccupations","step":249}]},"25":{"cache":{},"dof":{"occ":[0,0,0,0,0,0,1,1,1,0,0,0,0,1,0,0,0,0]},"source":[{"enumerated_by":"ConfigEnumAllOccupations","step":25}]},"250":{"cache":{},"dof":{"occ":[0,0,0,0,0,0,1,1,0,1,0,0,0,0,1,0,0,1]},"source":[{"enumerated_by":"ConfigEnumAllOccupations","step":250}]},"251":{"cache":{},"dof":{"occ":[0,0,0,0,0,0,1,1,1,1,0,0,0,0,1,0,0,1]},"source":[{"enumerated_by":"ConfigEnumAllOccupations","step":251}]},"252":{"cache":{},"dof":{"occ":[0,0,0,0,0,0,1,1,0,0,1,0,0,0,1,0,0,1]},"source":[{"enumerated_by":"ConfigEnumAllOccupations","step":252}]},"253":{"cache":{},"dof":{"occ":[0,0,0,0,0,0,1,1,1,0,1,0,0,0,1,0,0,1]},"source":[{"enumerated_by":"ConfigEnumAllOccupations","step":253}]},"254":{"cache":{},"dof":{"occ":[0,0,0,0,0,0,1,1,1,1,1,0,0,0,1,0,0,1]},"source":[{"enumerated_by":"ConfigEnumAllOccupations","step":254}]},"255":{"cache":{},"dof":{"occ":[0,0,0,0,0,0,1,1,1,0,0,0,1,0,1,0,0,1]},"source":[{"enumerated_by":"ConfigEnumAllOccupations","step":255}]},"256":{"cache":{},"dof":{"occ":[0,0,0,0,0,0,1,1,0,1,0,0,1,0,1,0,0,1]},"source":[{"enumerated_by":"ConfigEnumAllOccupations","step":256}]},"257":{"cache":{},"dof":{"occ":[0,0,0,0,0,0,1,1,1,1,0,0,1,0,1,0,0,1]},"source":[{"enumerated_by":"ConfigEnumAllOccupations","step":257}]},"258":{"cache":{},"dof":{"occ":[0,0,0,0,0,0,1,1,1,0,1,0,1,0,1,0,0,1]},"source":[{"enumerated_by":"ConfigEnumAllOccupations","step":258}]},"259":{"cache":{},"dof":{"occ":[0,0,0,0,0,0,1,1,0,1,1,0,1,0,1,0,0,1]},"source":[{"enumerated_by":"ConfigEnumAllOccupations","step":259}]},"26":{"cache":{},"dof":{"occ":[0,0,0,0,0,0,1,0,0,1,0,0,0,1,0,0,0,0]},"source":[{"enumerated_by":"ConfigEnumAllOccupations","step":26}]},"260":{"cache":{},"dof":{"occ":[0,0,0,0,0,0,1,1,1,1,1,0,1,0,1,0,0,1]},"source":[{"enumerated_by":"ConfigEnumAllOccupations","step":260}]},"261":{"cache":{},"dof":{"occ":[0,0,0,0,0,0,1,1,1,0,0,0,0,1,1,0,0,1]},"source":[{"enumerated_by":"ConfigEnumAllOccupations","step":261}]},"262":{"cache":{},"dof":{"occ":[0,0,0,0,0,0,1,1,0,1,0,0,0,1,1,0,0,1]},"source":[{"enumerated_by":"ConfigEnumAllOccupations","step":262}]},"263":{"cache":{},"dof":{"occ":[0,0,0,0,0,0,1,1,1,1,0,0,0,1,1,0,0,1]},"source":[{"enumerated_by":"ConfigEnumAllOccupations","step":263}]},"264":{"cache":{},"dof":{"occ":[0,0,0,0,0,0,1,1,1,0,1,0,0,1,1,0,0,1]},"source":[{"enumerated_by":"ConfigEnumAllOccupations","step":264}]},"265":{"cache":{},"dof":{"occ":[0,0,0,0,0,0,1,1,0,1,1,0,0,1,1,0,0,1]},"source":[{"enumerated_by":"ConfigEnumAllOccupations","step":265}]},"266":{"cache":{},"dof":{"occ":[0,0,0,0,0,0,1,1,1,1,1,0,0,1,1,0,0,1]},"source":[{"enumerated_by":"ConfigEnumAllOccupations","step":266}]},"267":{"cache":{},"dof":{"occ":[0,0,0,0,0,0,1,1,1,1,0,0,1,1,1,0,0,1]},"source":[{"enumerated_by":"ConfigEnumAllOccupations","step":267}]},"268":{"cache":{},"dof":{"occ":[0,0,0,0,0,0,1,1,1,1,1,0,1,1,1,0,0,1]},"source":[{"enumerated_by":"ConfigEnumAllOccupations","step":268}]},"269":{"cache":{},"dof":{"occ":[0,0,0,0,0,0,1,1,0,0,0,0,0,0,0,1,0,1]},"source":[{"enumerated_by":"ConfigEnumAllOccupations","step":269}]},"27":{"cache":{},"dof":{"occ":[0,0,0,0,0,0,1,1,0,1,0,0,0,1,0,0,0,0]},"source":[{"enumerated_by":"ConfigEnumAllOccupations","step":27}]},"270":{"cache":{},"dof":{"occ":[0,0,0,0,0,0,1,0,1,0,0,0,0,0,0,1,0,1]},"source":[{"enumerated_by":"ConfigEnumAllOccupations","step":270}]},"271":{"cache":{},"dof":{"occ":[0,0,0,0,0,0,1,1,1,0,0,0,0,0,0,1,0,1]},"source":[{"enumerated_by":"ConfigEnumAllOccupations","step":271}]},"272":{"cache":{},"dof":{"occ":[0,0,0,0,0,0,1,1,0,1,0,0,0,0,0,1,0,1]},"source":[{"enumerated_by":"ConfigEnumAllOccupations","step":272}]},"273":{"cache":{},"dof":{"occ":[0,0,0,0,0,0,1,1,1,1,0,0,0,0,0,1,0,1]},"source":[{"enumerated_by":"ConfigEnumAllOccupations","step":273}]},"274":{"cache":{},"dof":{"occ":[0,0,0,0,0,0,1,1,0,0,1,0,0,0,0,1,0,1]},"source":[{"enumerated_by":"ConfigEnumAllOccupations","step":274}]},"275":{"cache":{},"dof":{"occ":[0,0,0,0,0,0,1,1,1,0,1,0,0,0,0,1,0,1]},"source":[{"enumerated_by":"ConfigEnumAllOccupations","step":275}]},"276":{"cache":{},"dof":{"occ":[0,0,0,0,0,0,1,1,1,1,1,0,0,0,0,1,0,1]},"source":[{"enumerated_by":"ConfigEnumAllOccupations","step":276}]},"277":{"cache":{},"dof":{"occ":[0,0,0,0,0,0,1,1,1,0,0,0,1,0,0,1,0,1]},"source":[{"enumerated_by":"ConfigEnumAllOccupations","step":277}]},"278":{"cache":{},"dof":{"occ":[0,0,0,0,0,0,1,1,0,1,0,0,1,0,0,1,0,1]},"source":[{"enumerated_by":"ConfigEnumAllOccupations","step":278}]},"279":{"cache":{},"dof":{"occ":[0,0,0,0,0,0,1,1,1,1,0,0,1,0,0,1,0,1]},"source":[{"enumerated_by":"ConfigEnumAllOccupations","step":279}]},"28":{"cache":{},"dof":{"occ":[0,0,0,0,0,0,1,1,1,1,0,0,0,1,0,0,0,0]},"source":[{"enumerated_by":"ConfigEnumAllOccupations","step":28}]},"280":{"cache":{},"dof":{"occ":[0,0,0,0,0,0,1,1,0,0,1,0,1,0,0,1,0,1]},"source":[{"enumerated_by":"ConfigEnumAllOccupations","step":280}]},"281":{"cache":{},"dof":{"occ":[0,0,0,0,0,0,1,1,1,0,1,0,1,0,0,1,0,1]},"source":[{"enumerated_by":"ConfigEnumAllOccupations","step":281}]},"282":{"cache":{},"dof":{"occ":[0,0,0,0,0,0,1,1,1,1,1,0,1,0,0,1,0,1]},"source":[{"enumerated_by":"ConfigEnumAllOccupations","step":282}]},"283":{"cache":{},"dof":{"occ":[0,0,0,0,0,0,1,1,0,0,0,0,0,1,0,1,0,1]},"source":[{"enumerated_by":"ConfigEnumAllOccupations","step":283}]},"284":{"cache":{},"dof":{"occ":[0,0,0,0,0,0,1,1,1,0,0,0,0,1,0,1,0,1]},"source":[{"enumerated_by":"ConfigEnumAllOccupations","step":284}]},"285":{"cache":{},"dof":{"occ":[0,0,0,0,0,0,1,1,0,1,0,0,0,1,0,1,0,1]},"source":[{"enumerated_by":"ConfigEnumAllOccupations","step":285}]},"286":{"cache":{},"dof":{"occ":[0,0,0,0,0,0,1,1,1,1,0,0,0,1,0,1,0,1]},"source":[{"enumerated_by":"ConfigEnumAllOccupations","step":286}]},"287":{"cache":{},"dof":{"occ":[0,0,0,0,0,0,1,1,0,0,1,0,0,1,0,1,0,1]},"source":[{"enumerated_by":"ConfigEnumAllOccupations","step":287}]},"288":{"cache":{},"dof":{"occ":[0,0,0,0,0,0,1,1,1,0,1,0,0,1,0,1,0,1]},"source":[{"enumerated_by":"ConfigEnumAllOccupations","step":288}]},"289":{"cache":{},"dof":{"occ":[0,0,0,0,0,0,1,1,1,1,1,0,0,1,0,1,0,1]},"source":[{"enumerated_by":"ConfigEnumAllOccupations","step":289}]},"29":{"cache":{},"dof":{"occ":[0,0,0,0,0,0,1,1,0,0,1,0,0,1,0,0,0,0]},"source":[{"enumerated_by":"ConfigEnumAllOccupations","step":29}]},"290":{"cache":{},"dof":{"occ":[0,0,0,0,0,0,1,1,1,1,0,0,1,1,0,1,0,1]},"source":[{"enumerated_by":"ConfigEnumAllOccupations","step":290}]},"291":{"cache":{},"dof":{"occ":[0,0,0,0,0,0,1,1,1,0,1,0,1,1,0,1,0,1]},"source":[{"enumerated_by":"ConfigEnumAllOccupations","step":291}]},"292":{"cache":{},"dof":{"occ":[0,0,0,0,0,0,1,1,1,1,1,0,1,1,0,1,0,1]},"source":[{"enumerated_by":"ConfigEnumAllOccupations","step":292}]},"293":{"cache":{},"dof":{"occ":[0,0,0,0,0,0,1,1,1,0,0,0,0,0,1,1,0,1]},"source":[{"enumerated_by":"ConfigEnumAllOccupations","step":293}]},"294":{"cache":{},"dof":{"occ":[0,0,0,0,0,0,1,1,1,1,0,0,0,0,1,1,0,1]},"source":[{"enumerated_by":"ConfigEnumAllOccupations","step":294}]},"295":{"cache":{},"dof":{"occ":[0,0,0,0,0,0,1,1,1,0,1,0,0,0,1,1,0,1]},"source":[{"enumerated_by":"ConfigEnumAllOccupations","step":295}]},"296":{"cache":{},"dof":{"occ":[0,0,0,0,0,0,1,1,1,1,1,0,0,0,1,1,0,1]},"source":[{"enumerated_by":"ConfigEnumAllOccupations","step":296}]},"297":{"cache":{},"dof":{"occ":[0,0,0,0,0,0,1,1,1,0,0,0,1,0,1,1,0,1]},"source":[{"enumerated_by":"ConfigEnumAllOccupations","step":297}]},"298":{"cache":{},"dof":{"occ":[0,0,0,0,0,0,1,1,1,1,0,0,1,0,1,1,0,1]},"source":[{"enumerated_by":"ConfigEnumAllOccupations","step":298}]},"299":{"cache":{},"dof":{"occ":[0,0,0,0,0,0,1,1,1,0,1,0,1,0,1,1,0,1]},"source":[{"enumerated_by":"ConfigEnumAllOccupations","step":299}]},"3":{"cache":{},"dof":{"occ":[0,0,0,0,0,0,1,1,1,0,0,0,0,0,0,0,0,0]},"source":[{"enumerated_by":"ConfigEnumAllOccupations","step":3}]},"30":{"cache":{},"dof":{"occ":[0,0,0,0,0,0,1,0,1,0,1,0,0,1,0,0,0,0]},"source":[{"enumerated_by":"ConfigEnumAllOccupations","step":30}]},"300":{"cache":{},"dof":{"occ":[0,0,0,0,0,0,1,1,1,1,1,0,1,0,1,1,0,1]},"source":[{"enumerated_by":"ConfigEnumAllOccupations","step":300}]},"301":{"cache":{},"dof":{"occ":[0,0,0,0,0,0,1,1,1,1,0,0,0,1,1,1,0,1]},"source":[{"enumerated_by":"ConfigEnumAllOccupations","step":301}]},"302":{"cache":{},"dof":{"occ":[0,0,0,0,0,0,1,1,1,1,1,0,0,1,1,1,0,1]},"source":[{"enumerated_by":"ConfigEnumAllOccupations","step":302}]},"303":{"cache":{},"dof":{"occ":[0,0,0,0,0,0,1,1,1,1,1,0,1,1,1,1,0,1]},"source":[{"enumerated_by":"ConfigEnumAllOccupations","step":303}]},"304":{"cache":{},"dof":{"occ":[0,0,0,0,0,0,1,1,1,0,0,0,0,0,0,0,1,1]},"source":[{"enumerated_by":"ConfigEnumAllOccupations","step":304}]},"305":{"cache":{},"dof":{"occ":[0,0,0,0,0,0,1,1,0,1,0,0,0,0,0,0,1,1]},"source":[{"enumerated_by":"ConfigEnumAllOccupations","step":305}]},"306":{"cache":{},"dof":{"occ":[0,0,0,0,0,0,1,1,1,1,0,0,0,0,0,0,1,1]},"source":[{"enumerated_by":"ConfigEnumAllOccupations","step":306}]},"307":{"cache":{},"dof":{"occ":[0,0,0,0,0,0,1,1,0,0,1,0,0,0,0,0,1,1]},"source":[{"enumerated_by":"ConfigEnumAllOccupations","step":307}]},"308":{"cache":{},"dof":{"occ":[0,0,0,0,0,0,1,1,1,0,1,0,0,0,0,0,1,1]},"source":[{"enumerated_by":"ConfigEnumAllOccupations","step":308}]},"309":{"cache":{},"dof":{"occ":[0,0,0,0,0,0,1,1,1,1,1,0,0,0,0,0,1,1]},"source":[{"enumerated_by":"ConfigEnumAllOccupations","step":309}]},"31":{"cache":{},"dof":{"occ":[0,0,0,0,0,0,1,1,1,0,1,0,0,1,0,0,0,0]},"source":[{"enumerated_by":"ConfigEnumAllOccupations","step":31}]},"310":{"cache":{},"dof":{"occ":[0,0,0,0,0,0,1,1,1,0,0,0,1,0,0,0,1,1]},"source":[{"enumerated_by":"ConfigEnumAllOccupations","step":310}]},"311":{"cache":{},"dof":{"occ":[0,0,0,0,0,0,1,1,1,1,0,0,1,0,0,0,1,1]},"source":[{"enumerated_by":"ConfigEnumAllOccupations","step":311}]},"312":{"cache":{},"dof":{"occ":[0,0,0,0,0,0,1,1,1,0,1,0,1,0,0,0,1,1]},"source":[{"enumerated_by":"ConfigEnumAllOccupations","step":312}]},"313":{"cache":{},"dof":{"occ":[0,0,0,0,0,0,1,1,1,1,1,0,1,0,0,0,1,1]},"source":[{"enumerated_by":"ConfigEnumAllOccupations","step":313}]},"314":{"cache":{},"dof":{"occ":[0,0,0,0,0,0,1,1,1,0,0,0,0,1,0,0,1,1]},"source":[{"enumerated_by":"ConfigEnumAllOccupations","step":314}]},"315":{"cache":{},"dof":{"occ":[0,0,0,0,0,0,1,1,0,1,0,0,0,1,0,0,1,1]},"source":[{"enumerated_by":"ConfigEnumAllOccupations","step":315}]},"316":{"cache":{},"dof":{"occ":[0,0,0,0,0,0,1,1,1,1,0,0,0,1,0,0,1,1]},"source":[{"enumerated_by":"ConfigEnumAllOccupations","step":316}]},"317":{"cache":{},"dof":{"occ":[0,0,0,0,0,0,1,1,1,0,1,0,0,1,0,0,1,1]},"source":[{"enumerated_by":"ConfigEnumAllOccupations","step":317}]},"318":{"cache":{},"dof":{"occ":[0,0,0,0,0,0,1,1,1,1,1,0,0,1,0,0,1,1]},"source":[{"enumerated_by":"ConfigEnumAllOccupations","step":318}]},"319":{"cache":{},"dof":{"occ":[0,0,0,0,0,0,1,1,1,1,0,0,1,1,0,0,1,1]},"source":[{"enumerated_by":"ConfigEnumAllOccupations","step":319}]},"32":{"cache":{},"dof":{"occ":[0,0,0,0,0,0,1,1,0,1,1,0,0,1,0,0,0,0]},"source":[{"enumerated_by":"ConfigEnumAllOccupations","step":32}]},"320":{"cache":{},"dof":{"occ":[0,0,0,0,0,0,1,1,1,1,1,0,1,1,0,0,1,1]},"source":[{"enumerated_by":"ConfigEnumAllOccupations","step":320}]},"321":{"cache":{},"dof":{"occ":[0,0,0,0,0,0,1,1,1,0,0,0,0,0,1,0,1,1]},"source":[{"enumerated_by":"ConfigEnumAllOccupations","step":321}]},"322":{"cache":{},"dof":{"occ":[0,0,0,0,0,0,1,1,0,1,0,0,0,0,1,0,1,1]},"source":[{"enumerated_by":"ConfigEnumAllOccupations","step":322}]},"323":{"cache":{},"dof":{"occ":[0,0,0,0,0,0,1,1,1,1,0,0,0,0,1,0,1,1]},"source":[{"enumerated_by":"ConfigEnumAllOccupations","step":323}]},"324":{"cache":{},"dof":{"occ":[0,0,0,0,0,0,1,1,1,0,1,0,0,0,1,0,1,1]},"source":[{"enumerated_by":"ConfigEnumAllOccupations","step":324}]},"325":{"cache":{},"dof":{"occ":[0,0,0,0,0,0,1,1,1,1,1,0,0,0,1,0,1,1]},"source":[{"enumerated_by":"ConfigEnumAllOccupations","step":325}]},"326":{"cache":{},"dof":{"occ":[0,0,0,0,0,0,1,1,1,1,0,0,1,0,1,0,1,1]},"source":[{"enumerated_by":"ConfigEnumAllOccupations","step":326}]},"327":{"cache":{},"dof":{"occ":[0,0,0,0,0,0,1,1,1,1,1,0,1,0,1,0,1,1]},"source":[{"enumerated_by":"ConfigEnumAllOccupations","step":327}]},"328":{"cache":{},"dof":{"occ":[0,0,0,0,0,0,1,1,1,0,0,0,0,1,1,0,1,1]},"source":[{"enumerated_by":"ConfigEnumAllOccupations","step":328}]},"329":{"cache":{},"dof":{"occ":[0,0,0,0,0,0,1,1,1,1,0,0,0,1,1,0,1,1]},"source":[{"enumerated_by":"ConfigEnumAllOccupations","step":329}]},"33":{"cache":{},"dof":{"occ":[0,0,0,0,0,0,1,1,1,1,1,0,0,1,0,0,0,0]},"source":[{"enumerated_by":"ConfigEnumAllOccupations","step":33}]},"330":{"cache":{},"dof":{"occ":[0,0,0,0,0,0,1,1,1,0,1,0,0,1,1,0,1,1]},"source":[{"enumerated_by":"ConfigEnumAllOccupations","step":330}]},"331":{"cache":{},"dof":{"occ":[0,0,0,0,0,0,1,1,1,1,1,0,0,1,1,0,1,1]},"source":[{"enumerated_by":"ConfigEnumAllOccupations","step":331}]},"332":{"cache":{},"dof":{"occ":[0,0,0,0,0,0,1,1,1,1,1,0,1,1,1,0,1,1]},"source":[{"enumerated_by":"ConfigEnumAllOccupations","step":332}]},"333":{"cache":{},"dof":{"occ":[0,0,0,0,0,0,1,1,1,0,0,0,0,0,0,1,1,1]},"source":[{"enumerated_by":"ConfigEnumAllOccupations","step":333}]},"334":{"cache":{},"dof":{"occ":[0,0,0,0,0,0,1,1,1,1,0,0,0,0,0,1,1,1]},"source":[{"enumerated_by":"ConfigEnumAllOccupations","step":334}]},"335":{"cache":{},"dof":{"occ":[0,0,0,0,0,0,1,1,1,0,1,0,0,0,0,1,1,1]},"source":[{"enumerated_by":"ConfigEnumAllOccupations","step":335}]},"336":{"cache":{},"dof":{"occ":[0,0,0,0,0,0,1,1,1,1,1,0,0,0,0,1,1,1]},"source":[{"enumerated_by":"ConfigEnumAllOccupations","step":336}]},"337":{"cache":{},"dof":{"occ":[0,0,0,0,0,0,1,1,1,1,0,0,1,0,0,1,1,1]},"source":[{"enumerated_by":"ConfigEnumAllOccupations","step":337}]},"338":{"cache":{},"dof":{"occ":[0,0,0,0,0,0,1,1,1,1,1,0,1,0,0,1,1,1]},"source":[{"enumerated_by":"ConfigEnumAllOccupations","step":338}]},"339":{"cache":{},"dof":{"occ":[0,0,0,0,0,0,1,1,1,1,0,0,0,1,0,1,1,1]},"source":[{"enumerated_by":"ConfigEnumAllOccupations","step":339}]},"34":{"cache":{},"dof":{"occ":[0,0,0,0,0,0,1,1,0,0,0,0,1,1,0,0,0,0]},"source":[{"enumerated_by":"ConfigEnumAllOccupations","step":34}]},"340":{"cache":{},"dof":{"occ":[0,0,0,0,0,0,1,1,1,0,1,0,0,1,0,1,1,1]},"source":[{"enumerated_by":"ConfigEnumAllOccupations","step":340}]},"341":{"cache":{},"dof":{"occ":[0,0,0,0,0,0,1,1,1,1,1,0,0,1,0,1,1,1]},"source":[{"enumerated_by":"ConfigEnumAllOccupations","step":341}]},"342":{"cache":{},"dof":{"occ":[0,0,0,0,0,0,1,1,1,1,1,0,1,1,0,1,1,1]},"source":[{"enumerated_by":"ConfigEnumAllOccupations","step":342}]},"343":{"cache":{},"dof":{"occ":[0,0,0,0,0,0,1,1,1,1,1,0,0,0,1,1,1,1]},"source":[{"enumerated_by":"ConfigEnumAllOccupations","step":343}]},"35":{"cache":{},"dof":{"occ":[0,0,0,0,0,0,1,1,1,0,0,0,1,1,0,0,0,0]},"source":[{"enumerated_by":"ConfigEnumAllOccupations","step":35}]},"36":{"cache":{},"dof":{"occ":[0,0,0,0,0,0,1,1,0,1,0,0,1,1,0,0,0,0]},"source":[{"enumerated_by":"ConfigEnumAllOccupations","step":36}]},"37":{"cache":{},"dof":{"occ":[0,0,0,0,0,0,1,1,1,1,0,0,1,1,0,0,0,0]},"source":[{"enumerated_by":"ConfigEnumAllOccupations","step":37}]},"38":{"cache":{},"dof":{"occ":[0,0,0,0,0,0,1,1,0,0,1,0,1,1,0,0,0,0]},"source":[{"enumerated_by":"ConfigEnumAllOccupations","step":38}]},"39":{"cache":{},"dof":{"occ":[0,0,0,0,0,0,1,1,1,0,1,0,1,1,0,0,0,0]},"source":[{"enumerated_by":"ConfigEnumAllOccupations","step":39}]},"4":{"cache":{},"dof":{"occ":[0,0,0,0,0,0,1,1,0,1,0,0,0,0,0,0,0,0]},"source":[{"enumerated_by":"ConfigEnumAllOccupations","step":4}]},"40":{"cache":{},"dof":{"occ":[0,0,0,0,0,0,1,1,0,1,1,0,1,1,0,0,0,0]},"source":[{"enumerated_by":"ConfigEnumAllOccupations","step":40}]},"41":{"cache":{},"dof":{"occ":[0,0,0,0,0,0,1,1,1,1,1,0,1,1,0,0,0,0]},"source":[{"enumerated_by":"ConfigEnumAllOccupations","step":41}]},"42":{"cache":{},"dof":{"occ":[0,0,0,0,0,0,1,1,1,1,1,1,1,1,0,0,0,0]},"source":[{"enumerated_by":"ConfigEnumAllOccupations","step":42}]},"43":{"cache":{},"dof":{"occ":[0,0,0,0,0,0,1,0,0,0,0,0,0,0,1,0,0,0]},"source":[{"enumerated_by":"ConfigEnumAllOccupations","step":43}]},"44":{"cache":{},"dof":{"occ":[0,0,0,0,0,0,1,1,0,0,0,0,0,0,1,0,0,0]},"source":[{"enumerated_by":"ConfigEnumAllOccupations","step":44}]},"45":{"cache":{},"dof":{"occ":[0,0,0,0,0,0,1,0,1,0,0,0,0,0,1,0,0,0]},"source":[{"enumerated_by":"ConfigEnumAllOccupations","step":45}]},"46":{"cache":{},"dof":{"occ":[0,0,0,0,0,0,1,1,1,0,0,0,0,0,1,0,0,0]},"source":[{"enumerated_by":"ConfigEnumAllOccupations","step":46}]},"47":{"cache":{},"dof":{"occ":[0,0,0,0,0,0,1,0,0,1,0,0,0,0,1,0,0,0]},"source":[{"enumerated_by":"ConfigEnumAllOccupations","step":47}]},"48":{"cache":{},"dof":{"occ":[0,0,0,0,0,0,1,1,0,1,0,0,0,0,1,0,0,0]},"source":[{"enumerated_by":"ConfigEnumAllOccupations","step":48}]},"49":{"cache":{},"dof":{"occ":[0,0,0,0,0,0,1,1,1,1,0,0,0,0,1,0,0,0]},"source":[{"enumerated_by":"ConfigEnumAllOccupations","step":49}]},"5":{"cache":{},"dof":{"occ":[0,0,0,0,0,0,1,1,1,1,0,0,0,0,0,0,0,0]},"source":[{"enumerated_by":"ConfigEnumAllOccupations","step":5}]},"50":{"cache":{},"dof":{"occ":[0,0,0,0,0,0,1,1,0,0,1,0,0,0,1,0,0,0]},"source":[{"enumerated_by":"ConfigEnumAllOccupations","step":50}]},"51":{"cache":{},"dof":{"occ":[0,0,0,0,0,0,1,1,1,0,1,0,0,0,1,0,0,0]},"source":[{"enumerated_by":"ConfigEnumAllOccupations","step":51}]},"52":{"cache":{},"dof":{"occ":[0,0,0,0,0,0,1,1,0,1,1,0,0,0,1,0,0,0]},"source":[{"enumerated_by":"ConfigEnumAllOccupations","step":52}]},"53":{"cache":{},"dof":{"occ":[0,0,0,0,0,0,1,1,1,1,1,0,0,0,1,0,0,0]},"source":[{"enumerated_by":"ConfigEnumAllOccupations","step":53}]},"54":{"cache":{},"dof":{"occ":[0,0,0,0,0,0,1,1,0,0,0,0,1,0,1,0,0,0]},"source":[{"enumerated_by":"ConfigEnumAllOccupations","step":54}]},"55":{"cache":{},"dof":{"occ":[0,0,0,0,0,0,1,0,1,0,0,0,1,0,1,0,0,0]},"source":[{"enumerated_by":"ConfigEnumAllOccupations","step":55}]},"56":{"cache":{},"dof":{"occ":[0,0,0,0,0,0,1,1,1,0,0,0,1,0,1,0,0,0]},"source":[{"enumerated_by":"ConfigEnumAllOccupations","step":56}]},"57":{"cache":{},"dof":{"occ":[0,0,0,0,0,0,1,1,0,1,0,0,1,0,1,0,0,0]},"source":[{"enumerated_by":"ConfigEnumAllOccupations","step":57}]},"58":{"cache":{},"dof":{"occ":[0,0,0,0,0,0,1,1,1,1,0,0,1,0,1,0,0,0]},"source":[{"enumerated_by":"ConfigEnumAllOccupations","step":58}]},"59":{"cache":{},"dof":{"occ":[0,0,0,0,0,0,1,1,0,0,1,0,1,0,1,0,0,0]},"source":[{"enumerated_by":"ConfigEnumAllOccupations","step":59}]},"6":{"cache":{},"dof":{"occ":[0,0,0,0,0,0,1,1,0,0,1,0,0,0,0,0,0,0]},"source":[{"enumerated_by":"ConfigEnumAllOccupations","step":6}]},"60":{"cache":{},"dof":{"occ":[0,0,0,0,0,0,1,0,1,0,1,0,1,0,1,0,0,0]},"source":[{"enumerated_by":"ConfigEnumAllOccupations","step":60}]},"61":{"cache":{},"dof":{"occ":[0,0,0,0,0,0,1,1,1,0,1,0,1,0,1,0,0,0]},"source":[{"enumerated_by":"ConfigEnumAllOccupations","step":61}]},"62":{"cache":{},"dof":{"occ":[0,0,0,0,0,0,1,1,0,1,1,0,1,0,1,0,0,0]},"source":[{"enumerated_by":"ConfigEnumAllOccupations","step":62}]},"63":{"cache":{},"dof":{"occ":[0,0,0,0,0,0,1,1,1,1,1,0,1,0,1,0,0,0]},"source":[{"enumerated_by":"ConfigEnumAllOccupations","step":63}]},"64":{"cache":{},"dof":{"occ":[0,0,0,0,0,0,1,1,1,1,1,1,1,0,1,0,0,0]},"source":[{"enumerated_by":"ConfigEnumAllOccupations","step":64}]},"65":{"cache":{},"dof":{"occ":[0,0,0,0,0,0,1,1,1,0,0,0,0,1,1,0,0,0]},"source":[{"enumerated_by":"ConfigEnumAllOccupations","step":65}]},"66":{"cache":{},"dof":{"occ":[0,0,0,0,0,0,1,1,0,1,0,0,0,1,1,0,0,0]},"source":[{"enumerated_by":"ConfigEnumAllOccupations","step":66}]},"67":{"cache":{},"dof":{"occ":[0,0,0,0,0,0,1,1,1,1,0,0,0,1,1,0,0,0]},"source":[{"enumerated_by":"ConfigEnumAllOccupations","step":67}]},"68":{"cache":{},"dof":{"occ":[0,0,0,0,0,0,1,1,0,0,1,0,0,1,1,0,0,0]},"source":[{"enumerated_by":"ConfigEnumAllOccupations","step":68}]},"69":{"cache":{},"dof":{"occ":[0,0,0,0,0,0,1,1,1,0,1,0,0,1,1,0,0,0]},"source":[{"enumerated_by":"ConfigEnumAllOccupations","step":69}]},"7":{"cache":{},"dof":{"occ":[0,0,0,0,0,0,1,1,1,0,1,0,0,0,0,0,0,0]},"source":[{"enumerated_by":"ConfigEnumAllOccupations","step":7}]},"70":{"cache":{},"dof":{"occ":[0,0,0,0,0,0,1,1,0,1,1,0,0,1,1,0,0,0]},"source":[{"enumerated_by":"ConfigEnumAllOccupations","step":70}]},"71":{"cache":{},"dof":{"occ":[0,0,0,0,0,0,1,1,1,1,1,0,0,1,1,0,0,0]},"source":[{"enumerated_by":"ConfigEnumAllOccupations","step":71}]},"72":{"cache":{},"dof":{"occ":[0,0,0,0,0,0,1,1,1,0,0,0,1,1,1,0,0,0]},"source":[{"enumerated_by":"ConfigEnumAllOccupations","step":72}]},"73":{"cache":{},"dof":{"occ":[0,0,0,0,0,0,1,1,1,1,0,0,1,1,1,0,0,0]},"source":[{"enumerated_by":"ConfigEnumAllOccupations","step":73}]},"74":{"cache":{},"dof":{"occ":[0,0,0,0,0,0,1,1,1,0,1,0,1,1,1,0,0,0]},"source":[{"enumerated_by":"ConfigEnumAllOccupations","step":74}]},"75":{"cache":{},"dof":{"occ":[0,0,0,0,0,0,1,1,1,1,1,0,1,1,1,0,0,0]},"source":[{"enumerated_by":"ConfigEnumAllOccupations","step":75}]},"76":{"cache":{},"dof":{"occ":[0,0,0,0,0,0,1,1,1,1,1,1,1,1,1,0,0,0]},"source":[{"enumerated_by":"ConfigEnumAllOccupations","step":76}]},"77":{"cache":{},"dof":{"occ":[0,0,0,0,0,0,1,0,0,0,0,0,0,0,0,1,0,0]},"source":[{"enumerated_by":"ConfigEnumAllOccupations","step":77}]},"78":{"cache":{},"dof":{"occ":[0,0,0,0,0,0,1,1,0,0,0,0,0,0,0,1,0,0]},"source":[{"enumerated_by":"ConfigEnumAllOccupations","step":78}]},"79":{"cache":{},"dof":{"occ":[0,0,0,0,0,0,1,0,1,0,0,0,0,0,0,1,0,0]},"source":[{"enumerated_by":"ConfigEnumAllOccupations","step":79}]},"8":{"cache":{},"dof":{"occ":[0,0,0,0,0,0,1,1,1,1,1,0,0,0,0,0,0,0]},"source":[{"enumerated_by":"ConfigEnumAllOccupations","step":8}]},"80":{"cache":{},"dof":{"occ":[0,0,0,0,0,0,1,1,1,0,0,0,0,0,0,1,0,0]},"source":[{"enumerated_by":"ConfigEnumAllOccupations","step":80}]},"81":{"cache":{},"dof":{"occ":[0,0,0,0,0,0,1,1,0,1,0,0,0,0,0,1,0,0]},"source":[{"enumerated_by":"ConfigEnumAllOccupations","step":81}]},"82":{"cache":{},"dof":{"occ":[0,0,0,0,0,0,1,1,1,1,0,0,0,0,0,1,0,0]},"source":[{"enumerated_by":"ConfigEnumAllOccupations","step":82}]},"83":{"cache":{},"dof":{"occ":[0,0,0,0,0,0,1,1,0,0,1,0,0,0,0,1,0,0]},"source":[{"enumerated_by":"ConfigEnumAllOccupations","step":83}]},"84":{"cache":{},"dof":{"occ":[0,0,0,0,0,0,1,1,1,0,1,0,0,0,0,1,0,0]},"source":[{"enumerated_by":"ConfigEnumAllOccupations","step":84}]},"85":{"cache":{},"dof":{"occ":[0,0,0,0,0,0,1,1,1,1,1,0,0,0,0,1,0,0]},"source":[{"enumerated_by":"ConfigEnumAllOccupations","step":85}]},"86":{"cache":{},"dof":{"occ":[0,0,0,0,0,0,1,1,0,0,0,0,1,0,0,1,0,0]},"source":[{"enumerated_by":"ConfigEnumAllOccupations","step":86}]},"87":{"cache":{},"dof":{"occ":[0,0,0,0,0,0,1,0,1,0,0,0,1,0,0,1,0,0]},"source":[{"enumerated_by":"ConfigEnumAllOccupations","step":87}]},"88":{"cache":{},"dof":{"occ":[0,0,0,0,0,0,1,1,1,0,0,0,1,0,0,1,0,0]},"source":[{"enumerated_by":"ConfigEnumAllOccupations","step":88}]},"89":{"cache":{},"dof":{"occ":[0,0,0,0,0,0,1,1,0,1,0,0,1,0,0,1,0,0]},"source":[{"enumerated_by":"ConfigEnumAllOccupations","step":89}]},"9":{"cache":{},"dof":{"occ":[0,0,0,0,0,0,1,0,0,0,0,0,1,0,0,0,0,0]},"source":[{"enumerated_by":"ConfigEnumAllOccupations","step":9}]},"90":{"cache":{},"dof":{"occ":[0,0,0,0,0,0,1,1,1,1,0,0,1,0,0,1,0,0]},"source":[{"enumerated_by":"ConfigEnumAllOccupations","step":90}]},"91":{"cache":{},"dof":{"occ":[0,0,0,0,0,0,1,1,0,0,1,0,1,0,0,1,0,0]},"source":[{"enumerated_by":"ConfigEnumAllOccupations","step":91}]},"92":{"cache":{},"dof":{"occ":[0,0,0,0,0,0,1,0,1,0,1,0,1,0,0,1,0,0]},"source":[{"enumerated_by":"ConfigEnumAllOccupations","step":92}]},"93":{"cache":{},"dof":{"occ":[0,0,0,0,0,0,1,1,1,0,1,0,1,0,0,1,0,0]},"source":[{"enumerated_by":"ConfigEnumAllOccupations","step":93}]},"94":{"cache":{},"dof":{"occ":[0,0,0,0,0,0,1,1,1,1,1,0,1,0,0,1,0,0]},"source":[{"enumerated_by":"ConfigEnumAllOccupations","step":94}]},"95":{"cache":{},"dof":{"occ":[0,0,0,0,0,0,1,1,0,0,0,0,0,1,0,1,0,0]},"source":[{"enumerated_by":"ConfigEnumAllOccupations","step":95}]},"96":{"cache":{},"dof":{"occ":[0,0,0,0,0,0,1,0,1,0,0,0,0,1,0,1,0,0]},"source":[{"enumerated_by":"ConfigEnumAllOccupations","step":96}]},"97":{"cache":{},"dof":{"occ":[0,0,0,0,0,0,1,1,1,0,0,0,0,1,0,1,0,0]},"source":[{"enumerated_by":"ConfigEnumAllOccupations","step":97}]},"98":{"cache":{},"dof":{"occ":[0,0,0,0,0,0,1,1,0,1,0,0,0,1,0,1,0,0]},"source":[{"enumerated_by":"ConfigEnumAllOccupations","step":98}]},"99":{"cache":{},"dof":{"occ":[0,0,0,0,0,0,1,1,1,1,0,0,0,1,0,1,0,0]},"source":[{"enumerated_by":"ConfigEnumAllOccupations","step":99}]}},"SCEL6_6_1_1_0_0_2":{"0":{"cache":{},"dof":{"occ":[0,0,0,0,0,0,1,0,0,0,0,0,0,0,0,0,0,0]},"source":[{"enumerated_by":"ConfigEnumAllOccupations","step":0}]},"1":{"cache":{},"dof":{"occ":[0,0,0,0,0,0,1,1,0,0,0,0,0,0,0,0,0,0]},"source":[{"enumerated_by":"ConfigEnumAllOccupations","step":1}]},"10":{"cache":{},"dof":{"occ":[0,0,0,0,0,0,1,0,1,0,0,0,1,0,0,0,0,0]},"source":[{"enumerated_by":"ConfigEnumAllOccupations","step":10}]},"100":{"cache":{},"dof":{"occ":[0,0,0,0,0,0,1,1,0,1,0,0,0,0,0,0,1,0]},"source":[{"enumerated_by":"ConfigEnumAllOccupations","step":100}]},"101":{"cache":{},"dof":{"occ":[0,0,0,0,0,0,1,1,1,1,0,0,0,0,0,0,1,0]},"source":[{"enumerated_by":"ConfigEnumAllOccupations","step":101}]},"102":{"cache":{},"dof":{"occ":[0,0,0,0,0,0,1,1,1,0,1,0,0,0,0,0,1,0]},"source":[{"enumerated_by":"ConfigEnumAllOccupations","step":102}]},"103":{"cache":{},"dof":{"occ":[0,0,0,0,0,0,1,1,0,0,0,0,1,0,0,0,1,0]},"source":[{"enumerated_by":"ConfigEnumAllOccupations","step":103}]},"104":{"cache":{},"dof":{"occ":[0,0,0,0,0,0,1,0,1,0,0,0,1,0,0,0,1,0]},"source":[{"enumerated_by":"ConfigEnumAllOccupations","step":104}]},"105":{"cache":{},"dof":{"occ":[0,0,0,0,0,0,1,1,1,0,0,0,1,0,0,0,1,0]},"source":[{"enumerated_by":"ConfigEnumAllOccupations","step":105}]},"106":{"cache":{},"dof":{"occ":[0,0,0,0,0,0,1,1,0,1,0,0,1,0,0,0,1,0]},"source":[{"enumerated_by":"ConfigEnumAllOccupations","step":106}]},"107":{"cache":{},"dof":{"occ":[0,0,0,0,0,0,1,1,1,1,0,0,1,0,0,0,1,0]},"source":[{"enumerated_by":"ConfigEnumAllOccupations","step":107}]},"108":{"cache":{},"dof":{"occ":[0,0,0,0,0,0,1,1,1,0,1,0,1,0,0,0,1,0]},"source":[{"enumerated_by":"ConfigEnumAllOccupations","step":108}]},"109":{"cache":{},"dof":{"occ":[0,0,0,0,0,0,1,1,0,1,1,0,1,0,0,0,1,0]},"source":[{"enumerated_by":"ConfigEnumAllOccupations","step":109}]},"11":{"cache":{},"dof":{"occ":[0,0,0,0,0,0,1,1,1,0,0,0,1,0,0,0,0,0]},"source":[{"enumerated_by":"ConfigEnumAllOccupations","step":11}]},"110":{"cache":{},"dof":{"occ":[0,0,0,0,0,0,1,1,1,1,1,0,1,0,0,0,1,0]},"source":[{"enumerated_by":"ConfigEnumAllOccupations","step":110}]},"111":{"cache":{},"dof":{"occ":[0,0,0,0,0,0,1,0,1,0,0,0,0,1,0,0,1,0]},"source":[{"enumerated_by":"ConfigEnumAllOccupations","step":111}]},"112":{"cache":{},"dof":{"occ":[0,0,0,0,0,0,1,1,1,0,0,0,0,1,0,0,1,0]},"source":[{"enumerated_by":"ConfigEnumAllOccupations","step":112}]},"113":{"cache":{},"dof":{"occ":[0,0,0,0,0,0,1,1,0,1,0,0,0,1,0,0,1,0]},"source":[{"enumerated_by":"ConfigEnumAllOccupations","step":113}]},"114":{"cache":{},"dof":{"occ":[0,0,0,0,0,0,1,1,1,1,0,0,0,1,0,0,1,0]},"source":[{"enumerated_by":"ConfigEnumAllOccupations","step":114}]},"115":{"cache":{},"dof":{"occ":[0,0,0,0,0,0,1,1,1,0,1,0,0,1,0,0,1,0]},"source":[{"enumerated_by":"ConfigEnumAllOccupations","step":115}]},"116":{"cache":{},"dof":{"occ":[0,0,0,0,0,0,1,1,1,0,0,0,1,1,0,0,1,0]},"source":[{"enumerated_by":"ConfigEnumAllOccupations","step":116}]},"117":{"cache":{},"dof":{"occ":[0,0,0,0,0,0,1,1,0,1,0,0,1,1,0,0,1,0]},"source":[{"enumerated_by":"ConfigEnumAllOccupations","step":117}]},"118":{"cache":{},"dof":{"occ":[0,0,0,0,0,0,1,1,1,1,0,0,1,1,0,0,1,0]},"source":[{"enumerated_by":"ConfigEnumAllOccupations","step":118}]},"119":{"cache":{},"dof":{"occ":[0,0,0,0,0,0,1,1,1,0,1,0,1,1,0,0,1,0]},"source":[{"enumerated_by":"ConfigEnumAllOccupations","step":119}]},"12":{"cache":{},"dof":{"occ":[0,0,0,0,0,0,1,0,0,1,0,0,1,0,0,0,0,0]},"source":[{"enumerated_by":"ConfigEnumAllOccupations","step":12}]},"120":{"cache":{},"dof":{"occ":[0,0,0,0,0,0,1,1,1,1,1,0,1,1,0,0,1,0]},"source":[{"enumerated_by":"ConfigEnumAllOccupations","step":120}]},"121":{"cache":{},"dof":{"occ":[0,0,0,0,0,0,1,1,0,0,0,0,0,0,1,0,1,0]},"source":[{"enumerated_by":"ConfigEnumAllOccupations","step":121}]},"122":{"cache":{},"dof":{"occ":[0,0,0,0,0,0,1,1,0,1,0,0,0,0,1,0,1,0]},"source":[{"enumerated_by":"ConfigEnumAllOccupations","step":122}]},"123":{"cache":{},"dof":{"occ":[0,0,0,0,0,0,1,1,0,0,0,0,1,0,1,0,1,0]},"source":[{"enumerated_by":"ConfigEnumAllOccupations","step":123}]},"124":{"cache":{},"dof":{"occ":[0,0,0,0,0,0,1,1,1,0,0,0,1,0,1,0,1,0]},"source":[{"enumerated_by":"ConfigEnumAllOccupations","step":124}]},"125":{"cache":{},"dof":{"occ":[0,0,0,0,0,0,1,1,0,1,0,0,1,0,1,0,1,0]},"source":[{"enumerated_by":"ConfigEnumAllOccupations","step":125}]},"126":{"cache":{},"dof":{"occ":[0,0,0,0,0,0,1,1,1,1,0,0,1,0,1,0,1,0]},"source":[{"enumerated_by":"ConfigEnumAllOccupations","step":126}]},"127":{"cache":{},"dof":{"occ":[0,0,0,0,0,0,1,1,1,0,1,0,1,0,1,0,1,0]},"source":[{"enumerated_by":"ConfigEnumAllOccupations","step":127}]},"128":{"cache":{},"dof":{"occ":[0,0,0,0,0,0,1,1,0,1,1,0,1,0,1,0,1,0]},"source":[{"enumerated_by":"ConfigEnumAllOccupations","step":128}]},"129":{"cache":{},"dof":{"occ":[0,0,0,0,0,0,1,1,1,1,1,0,1,0,1,0,1,0]},"source":[{"enumerated_by":"ConfigEnumAllOccupations","step":129}]},"13":{"cache":{},"dof":{"occ":[0,0,0,0,0,0,1,1,0,1,0,0,1,0,0,0,0,0]},"source":[{"enumerated_by":"ConfigEnumAllOccupations","step":13}]},"130":{"cache":{},"dof":{"occ":[0,0,0,0,0,0,1,1,1,1,0,0,0,1,1,0,1,0]},"source":[{"enumerated_by":"ConfigEnumAllOccupations","step":130}]},"131":{"cache":{},"dof":{"occ":[0,0,0,0,0,0,1,1,1,1,0,0,1,1,1,0,1,0]},"source":[{"enumerated_by":"ConfigEnumAllOccupations","step":131}]},"132":{"cache":{},"dof":{"occ":[0,0,0,0,0,0,1,1,1,0,1,0,1,1,1,0,1,0]},"source":[{"enumerated_by":"ConfigEnumAllOccupations","step":132}]},"133":{"cache":{},"dof":{"occ":[0,0,0,0,0,0,1,1,1,1,1,0,1,1,1,0,1,0]},"source":[{"enumerated_by":"ConfigEnumAllOccupations","step":133}]},"134":{"cache":{},"dof":{"occ":[0,0,0,0,0,0,1,1,1,1,1,1,1,1,1,0,1,0]},"source":[{"enumerated_by":"ConfigEnumAllOccupations","step":134}]},"135":{"cache":{},"dof":{"occ":[0,0,0,0,0,0,1,1,0,0,0,0,0,0,0,1,1,0]},"source":[{"enumerated_by":"ConfigEnumAllOccupations","step":135}]},"136":{"cache":{},"dof":{"occ":[0,0,0,0,0,0,1,1,1,0,0,0,0,0,0,1,1,0]},"source":[{"enumerated_by":"ConfigEnumAllOccupations","step":136}]},"137":{"cache":{},"dof":{"occ":[0,0,0,0,0,0,1,1,0,1,0,0,0,0,0,1,1,0]},"source":[{"enumerated_by":"ConfigEnumAllOccupations","step":137}]},"138":{"cache":{},"dof":{"occ":[0,0,0,0,0,0,1,1,1,0,1,0,0,0,0,1,1,0]},"source":[{"enumerated_by":"ConfigEnumAllOccupations","step":138}]},"139":{"cache":{},"dof":{"occ":[0,0,0,0,0,0,1,1,1,0,0,0,1,0,0,1,1,0]},"source":[{"enumerated_by":"ConfigEnumAllOccupations","step":139}]},"14":{"cache":{},"dof":{"occ":[0,0,0,0,0,0,1,1,1,1,0,0,1,0,0,0,0,0]},"source":[{"enumerated_by":"ConfigEnumAllOccupations","step":14}]},"140":{"cache":{},"dof":{"occ":[0,0,0,0,0,0,1,1,0,1,0,0,1,0,0,1,1,0]},"source":[{"enumerated_by":"ConfigEnumAllOccupations","step":140}]},"141":{"cache":{},"dof":{"occ":[0,0,0,0,0,0,1,1,1,1,0,0,1,0,0,1,1,0]},"source":[{"enumerated_by":"ConfigEnumAllOccupations","step":141}]},"142":{"cache":{},"dof":{"occ":[0,0,0,0,0,0,1,1,1,0,1,0,1,0,0,1,1,0]},"source":[{"enumerated_by":"ConfigEnumAllOccupations","step":142}]},"143":{"cache":{},"dof":{"occ":[0,0,0,0,0,0,1,1,1,0,0,0,0,1,0,1,1,0]},"source":[{"enumerated_by":"ConfigEnumAllOccupations","step":143}]},"144":{"cache":{},"dof":{"occ":[0,0,0,0,0,0,1,1,0,1,0,0,0,1,0,1,1,0]},"source":[{"enumerated_by":"ConfigEnumAllOccupations","step":144}]},"145":{"cache":{},"dof":{"occ":[0,0,0,0,0,0,1,1,1,0,1,0,0,1,0,1,1,0]},"source":[{"enumerated_by":"ConfigEnumAllOccupations","step":145}]},"146":{"cache":{},"dof":{"occ":[0,0,0,0,0,0,1,1,1,0,0,0,1,1,0,1,1,0]},"source":[{"enumerated_by":"ConfigEnumAllOccupations","step":146}]},"147":{"cache":{},"dof":{"occ":[0,0,0,0,0,0,1,1,1,1,0,0,1,1,0,1,1,0]},"source":[{"enumerated_by":"ConfigEnumAllOccupations","step":147}]},"148":{"cache":{},"dof":{"occ":[0,0,0,0,0,0,1,1,1,0,1,0,1,1,0,1,1,0]},"source":[{"enumerated_by":"ConfigEnumAllOccupations","step":148}]},"149":{"cache":{},"dof":{"occ":[0,0,0,0,0,0,1,1,1,1,1,0,1,1,0,1,1,0]},"source":[{"enumerated_by":"ConfigEnumAllOccupations","step":149}]},"15":{"cache":{},"dof":{"occ":[0,0,0,0,0,0,1,0,1,0,1,0,1,0,0,0,0,0]},"source":[{"enumerated_by":"ConfigEnumAllOccupations","step":15}]},"150":{"cache":{},"dof":{"occ":[0,0,0,0,0,0,1,1,1,0,1,0,1,0,1,1,1,0]},"source":[{"enumerated_by":"ConfigEnumAllOccupations","step":150}]},"151":{"cache":{},"dof":{"occ":[0,0,0,0,0,0,1,1,1,1,1,0,1,1,1,1,1,0]},"source":[{"enumerated_by":"ConfigEnumAllOccupations","step":151}]},"152":{"cache":{},"dof":{"occ":[0,0,0,0,0,0,1,1,1,1,1,1,1,1,1,1,1,0]},"source":[{"enumerated_by":"ConfigEnumAllOccupations","step":152}]},"153":{"cache":{},"dof":{"occ":[0,0,0,0,0,0,1,1,0,1,0,0,0,0,0,0,0,1]},"source":[{"enumerated_by":"ConfigEnumAllOccupations","step":153}]},"154":{"cache":{},"dof":{"occ":[0,0,0,0,0,0,1,1,1,1,1,0,0,0,0,0,0,1]},"source":[{"enumerated_by":"ConfigEnumAllOccupations","step":154}]},"155":{"cache":{},"dof":{"occ":[0,0,0,0,0,0,1,1,0,0,0,0,1,0,0,0,0,1]},"source":[{"enumerated_by":"ConfigEnumAllOccupations","step":155}]},"156":{"cache":{},"dof":{"occ":[0,0,0,0,0,0,1,1,1,0,0,0,1,0,0,0,0,1]},"source":[{"enumerated_by":"ConfigEnumAllOccupations","step":156}]},"157":{"cache":{},"dof":{"occ":[0,0,0,0,0,0,1,1,0,1,0,0,1,0,0,0,0,1]},"source":[{"enumerated_by":"ConfigEnumAllOccupations","step":157}]},"158":{"cache":{},"dof":{"occ":[0,0,0,0,0,0,1,1,1,1,0,0,1,0,0,0,0,1]},"source":[{"enumerated_by":"ConfigEnumAllOccupations","step":158}]},"159":{"cache":{},"dof":{"occ":[0,0,0,0,0,0,1,1,1,0,1,0,1,0,0,0,0,1]},"source":[{"enumerated_by":"ConfigEnumAllOccupations","step":159}]},"16":{"cache":{},"dof":{"occ":[0,0,0,0,0,0,1,1,1,0,1,0,1,0,0,0,0,0]},"source":[{"enumerated_by":"ConfigEnumAllOccupations","step":16}]},"160":{"cache":{},"dof":{"occ":[0,0,0,0,0,0,1,1,0,1,1,0,1,0,0,0,0,1]},"source":[{"enumerated_by":"ConfigEnumAllOccupations","step":160}]},"161":{"cache":{},"dof":{"occ":[0,0,0,0,0,0,1,1,1,1,1,0,1,0,0,0,0,1]},"source":[{"enumerated_by":"ConfigEnumAllOccupations","step":161}]},"162":{"cache":{},"dof":{"occ":[0,0,0,0,0,0,1,1,0,1,0,0,0,1,0,0,0,1]},"source":[{"enumerated_by":"ConfigEnumAllOccupations","step":162}]},"163":{"cache":{},"dof":{"occ":[0,0,0,0,0,0,1,1,1,1,0,0,0,1,0,0,0,1]},"source":[{"enumerated_by":"ConfigEnumAllOccupations","step":163}]},"164":{"cache":{},"dof":{"occ":[0,0,0,0,0,0,1,1,1,1,1,0,0,1,0,0,0,1]},"source":[{"enumerated_by":"ConfigEnumAllOccupations","step":164}]},"165":{"cache":{},"dof":{"occ":[0,0,0,0,0,0,1,1,1,0,0,0,1,1,0,0,0,1]},"source":[{"enumerated_by":"ConfigEnumAllOccupations","step":165}]},"166":{"cache":{},"dof":{"occ":[0,0,0,0,0,0,1,1,1,1,0,0,1,1,0,0,0,1]},"source":[{"enumerated_by":"ConfigEnumAllOccupations","step":166}]},"167":{"cache":{},"dof":{"occ":[0,0,0,0,0,0,1,1,1,0,1,0,1,1,0,0,0,1]},"source":[{"enumerated_by":"ConfigEnumAllOccupations","step":167}]},"168":{"cache":{},"dof":{"occ":[0,0,0,0,0,0,1,1,1,1,1,0,1,1,0,0,0,1]},"source":[{"enumerated_by":"ConfigEnumAllOccupations","step":168}]},"169":{"cache":{},"dof":{"occ":[0,0,0,0,0,0,1,1,0,0,0,0,0,0,1,0,0,1]},"source":[{"enumerated_by":"ConfigEnumAllOccupations","step":169}]},"17":{"cache":{},"dof":{"occ":[0,0,0,0,0,0,1,1,0,1,1,0,1,0,0,0,0,0]},"source":[{"enumerated_by":"ConfigEnumAllOccupations","step":17}]},"170":{"cache":{},"dof":{"occ":[0,0,0,0,0,0,1,1,0,1,0,0,0,0,1,0,0,1]},"source":[{"enumerated_by":"ConfigEnumAllOccupations","step":170}]},"171":{"cache":{},"dof":{"occ":[0,0,0,0,0,0,1,1,1,1,1,0,0,0,1,0,0,1]},"source":[{"enumerated_by":"ConfigEnumAllOccupations","step":171}]},"172":{"cache":{},"dof":{"occ":[0,0,0,0,0,0,1,1,0,1,0,0,1,0,1,0,0,1]},"source":[{"enumerated_by":"ConfigEnumAllOccupations","step":172}]},"173":{"cache":{},"dof":{"occ":[0,0,0,0,0,0,1,1,1,1,0,0,1,0,1,0,0,1]},"source":[{"enumerated_by":"ConfigEnumAllOccupations","step":173}]},"174":{"cache":{},"dof":{"occ":[0,0,0,0,0,0,1,1,0,1,1,0,1,0,1,0,0,1]},"source":[{"enumerated_by":"ConfigEnumAllOccupations","step":174}]},"175":{"cache":{},"dof":{"occ":[0,0,0,0,0,0,1,1,1,1,1,0,1,0,1,0,0,1]},"source":[{"enumerated_by":"ConfigEnumAllOccupations","step":175}]},"176":{"cache":{},"dof":{"occ":[0,0,0,0,0,0,1,1,0,1,0,0,0,1,1,0,0,1]},"source":[{"enumerated_by":"ConfigEnumAllOccupations","step":176}]},"177":{"cache":{},"dof":{"occ":[0,0,0,0,0,0,1,1,1,1,1,0,0,1,1,0,0,1]},"source":[{"enumerated_by":"ConfigEnumAllOccupations","step":177}]},"178":{"cache":{},"dof":{"occ":[0,0,0,0,0,0,1,1,1,1,0,0,1,1,1,0,0,1]},"source":[{"enumerated_by":"ConfigEnumAllOccupations","step":178}]},"179":{"cache":{},"dof":{"occ":[0,0,0,0,0,0,1,1,1,1,1,0,1,1,1,0,0,1]},"source":[{"enumerated_by":"ConfigEnumAllOccupations","step":179}]},"18":{"cache":{},"dof":{"occ":[0,0,0,0,0,0,1,1,1,1,1,0,1,0,0,0,0,0]},"source":[{"enumerated_by":"ConfigEnumAllOccupations","step":18}]},"180":{"cache":{},"dof":{"occ":[0,0,0,0,0,0,1,0,1,0,0,0,0,0,0,1,0,1]},"source":[{"enumerated_by":"ConfigEnumAllOccupations","step":180}]},"181":{"cache":{},"dof":{"occ":[0,0,0,0,0,0,1,1,1,0,0,0,0,0,0,1,0,1]},"source":[{"enumerated_by":"ConfigEnumAllOccupations","step":181}]},"182":{"cache":{},"dof":{"occ":[0,0,0,0,0,0,1,1,0,1,0,0,0,0,0,1,0,1]},"source":[{"enumerated_by":"ConfigEnumAllOccupations","step":182}]},"183":{"cache":{},"dof":{"occ":[0,0,0,0,0,0,1,1,1,0,1,0,0,0,0,1,0,1]},"source":[{"enumerated_by":"ConfigEnumAllOccupations","step":183}]},"184":{"cache":{},"dof":{"occ":[0,0,0,0,0,0,1,1,1,0,0,0,1,0,0,1,0,1]},"source":[{"enumerated_by":"ConfigEnumAllOccupations","step":184}]},"185":{"cache":{},"dof":{"occ":[0,0,0,0,0,0,1,1,0,1,0,0,1,0,0,1,0,1]},"source":[{"enumerated_by":"ConfigEnumAllOccupations","step":185}]},"186":{"cache":{},"dof":{"occ":[0,0,0,0,0,0,1,1,1,0,1,0,1,0,0,1,0,1]},"source":[{"enumerated_by":"ConfigEnumAllOccupations","step":186}]},"187":{"cache":{},"dof":{"occ":[0,0,0,0,0,0,1,1,1,1,1,0,1,0,0,1,0,1]},"source":[{"enumerated_by":"ConfigEnumAllOccupations","step":187}]},"188":{"cache":{},"dof":{"occ":[0,0,0,0,0,0,1,1,1,0,0,0,0,1,0,1,0,1]},"source":[{"enumerated_by":"ConfigEnumAllOccupations","step":188}]},"189":{"cache":{},"dof":{"occ":[0,0,0,0,0,0,1,1,0,1,0,0,0,1,0,1,0,1]},"source":[{"enumerated_by":"ConfigEnumAllOccupations","step":189}]},"19":{"cache":{},"dof":{"occ":[0,0,0,0,0,0,1,1,1,1,1,1,1,0,0,0,0,0]},"source":[{"enumerated_by":"ConfigEnumAllOccupations","step":19}]},"190":{"cache":{},"dof":{"occ":[0,0,0,0,0,0,1,1,1,0,1,0,0,1,0,1,0,1]},"source":[{"enumerated_by":"ConfigEnumAllOccupations","step":190}]},"191":{"cache":{},"dof":{"occ":[0,0,0,0,0,0,1,1,1,1,1,0,0,1,0,1,0,1]},"source":[{"enumerated_by":"ConfigEnumAllOccupations","step":191}]},"192":{"cache":{},"dof":{"occ":[0,0,0,0,0,0,1,1,1,1,0,0,1,1,0,1,0,1]},"source":[{"enumerated_by":"ConfigEnumAllOccupations","step":192}]},"193":{"cache":{},"dof":{"occ":[0,0,0,0,0,0,1,1,1,0,1,0,1,1,0,1,0,1]},"source":[{"enumerated_by":"ConfigEnumAllOccupations","step":193}]},"194":{"cache":{},"dof":{"occ":[0,0,0,0,0,0,1,1,1,1,1,0,1,1,0,1,0,1]},"source":[{"enumerated_by":"ConfigEnumAllOccupations","step":194}]},"195":{"cache":{},"dof":{"occ":[0,0,0,0,0,0,1,1,1,0,0,0,1,0,1,1,0,1]},"source":[{"enumerated_by":"ConfigEnumAllOccupations","step":195}]},"196":{"cache":{},"dof":{"occ":[0,0,0,0,0,0,1,1,1,0,1,0,1,0,1,1,0,1]},"source":[{"enumerated_by":"ConfigEnumAllOccupations","step":196}]},"197":{"cache":{},"dof":{"occ":[0,0,0,0,0,0,1,1,1,1,1,0,1,0,1,1,0,1]},"source":[{"enumerated_by":"ConfigEnumAllOccupations","step":197}]},"198":{"cache":{},"dof":{"occ":[0,0,0,0,0,0,1,1,1,1,1,0,0,1,1,1,0,1]},"source":[{"enumerated_by":"ConfigEnumAllOccupations","step":198}]},"199":{"cache":{},"dof":{"occ":[0,0,0,0,0,0,1,1,1,1,1,0,1,1,1,1,0,1]},"source":[{"enumerated_by":"ConfigEnumAllOccupations","step":199}]},"2":{"cache":{},"dof":{"occ":[0,0,0,0,0,0,1,0,1,0,0,0,0,0,0,0,0,0]},"source":[{"enumerated_by":"ConfigEnumAllOccupations","step":2}]},"20":{"cache":{},"dof":{"occ":[0,0,0,0,0,0,1,0,0,0,0,0,0,1,0,0,0,0]},"source":[{"enumerated_by":"ConfigEnumAllOccupations","step":20}]},"200":{"cache":{},"dof":{"occ":[0,0,0,0,0,0,1,1,0,1,0,0,0,0,0,0,1,1]},"source":[{"enumerated_by":"ConfigEnumAllOccupations","step":200}]},"201":{"cache":{},"dof":{"occ":[0,0,0,0,0,0,1,1,1,1,0,0,0,0,0,0,1,1]},"source":[{"enumerated_by":"ConfigEnumAllOccupations","step":201}]},"202":{"cache":{},"dof":{"occ":[0,0,0,0,0,0,1,1,1,0,0,0,1,0,0,0,1,1]},"source":[{"enumerated_by":"ConfigEnumAllOccupations","step":202}]},"203":{"cache":{},"dof":{"occ":[0,0,0,0,0,0,1,1,1,1,0,0,1,0,0,0,1,1]},"source":[{"enumerated_by":"ConfigEnumAllOccupations","step":203}]},"204":{"cache":{},"dof":{"occ":[0,0,0,0,0,0,1,1,1,0,1,0,1,0,0,0,1,1]},"source":[{"enumerated_by":"ConfigEnumAllOccupations","step":204}]},"205":{"cache":{},"dof":{"occ":[0,0,0,0,0,0,1,1,1,1,1,0,1,0,0,0,1,1]},"source":[{"enumerated_by":"ConfigEnumAllOccupations","step":205}]},"206":{"cache":{},"dof":{"occ":[0,0,0,0,0,0,1,1,0,1,0,0,0,1,0,0,1,1]},"source":[{"enumerated_by":"ConfigEnumAllOccupations","step":206}]},"207":{"cache":{},"dof":{"occ":[0,0,0,0,0,0,1,1,1,1,0,0,0,1,0,0,1,1]},"source":[{"enumerated_by":"ConfigEnumAllOccupations","step":207}]},"208":{"cache":{},"dof":{"occ":[0,0,0,0,0,0,1,1,1,1,0,0,1,1,0,0,1,1]},"source":[{"enumerated_by":"ConfigEnumAllOccupations","step":208}]},"209":{"cache":{},"dof":{"occ":[0,0,0,0,0,0,1,1,1,1,1,0,1,1,0,0,1,1]},"source":[{"enumerated_by":"ConfigEnumAllOccupations","step":209}]},"21":{"cache":{},"dof":{"occ":[0,0,0,0,0,0,1,0,1,0,0,0,0,1,0,0,0,0]},"source":[{"enumerated_by":"ConfigEnumAllOccupations","step":21}]},"210":{"cache":{},"dof":{"occ":[0,0,0,0,0,0,1,1,0,1,0,0,0,0,1,0,1,1]},"source":[{"enumerated_by":"ConfigEnumAllOccupations","step":210}]},"211":{"cache":{},"dof":{"occ":[0,0,0,0,0,0,1,1,1,1,0,0,1,0,1,0,1,1]},"source":[{"enumerated_by":"ConfigEnumAllOccupations","step":211}]},"212":{"cache":{},"dof":{"occ":[0,0,0,0,0,0,1,1,1,1,1,0,1,0,1,0,1,1]},"source":[{"enumerated_by":"ConfigEnumAllOccupations","step":212}]},"213":{"cache":{},"dof":{"occ":[0,0,0,0,0,0,1,1,1,1,0,0,0,1,1,0,1,1]},"source":[{"enumerated_by":"ConfigEnumAllOccupations","step":213}]},"214":{"cache":{},"dof":{"occ":[0,0,0,0,0,0,1,1,1,1,1,0,1,1,1,0,1,1]},"source":[{"enumerated_by":"ConfigEnumAllOccupations","step":214}]},"215":{"cache":{},"dof":{"occ":[0,0,0,0,0,0,1,1,1,0,0,0,0,0,0,1,1,1]},"source":[{"enumerated_by":"ConfigEnumAllOccupations","step":215}]},"216":{"cache":{},"dof":{"occ":[0,0,0,0,0,0,1,1,1,0,1,0,0,0,0,1,1,1]},"source":[{"enumerated_by":"ConfigEnumAllOccupations","step":216}]},"217":{"cache":{},"dof":{"occ":[0,0,0,0,0,0,1,1,1,1,0,0,1,0,0,1,1,1]},"source":[{"enumerated_by":"ConfigEnumAllOccupations","step":217}]},"218":{"cache":{},"dof":{"occ":[0,0,0,0,0,0,1,1,1,0,1,0,0,1,0,1,1,1]},"source":[{"enumerated_by":"ConfigEnumAllOccupations","step":218}]},"219":{"cache":{},"dof":{"occ":[0,0,0,0,0,0,1,1,1,1,1,0,1,1,0,1,1,1]},"source":[{"enumerated_by":"ConfigEnumAllOccupations","step":219}]},"22":{"cache":{},"dof":{"occ":[0,0,0,0,0,0,1,1,1,0,0,0,0,1,0,0,0,0]},"source":[{"enumerated_by":"ConfigEnumAllOccupations","step":22}]},"23":{"cache":{},"dof":{"occ":[0,0,0,0,0,0,1,0,0,1,0,0,0,1,0,0,0,0]},"source":[{"enumerated_by":"ConfigEnumAllOccupations","step":23}]},"24":{"cache":{},"dof":{"occ":[0,0,0,0,0,0,1,1,0,1,0,0,0,1,0,0,0,0]},"source":[{"enumerated_by":"ConfigEnumAllOccupations","step":24}]},"25":{"cache":{},"dof":{"occ":[0,0,0,0,0,0,1,1,1,1,0,0,0,1,0,0,0,0]},"source":[{"enumerated_by":"ConfigEnumAllOccupations","step":25}]},"26":{"cache":{},"dof":{"occ":[0,0,0,0,0,0,1,0,1,0,1,0,0,1,0,0,0,0]},"source":[{"enumerated_by":"ConfigEnumAllOccupations","step":26}]},"27":{"cache":{},"dof":{"occ":[0,0,0,0,0,0,1,1,1,0,1,0,0,1,0,0,0,0]},"source":[{"enumerated_by":"ConfigEnumAllOccupations","step":27}]},"28":{"cache":{},"dof":{"occ":[0,0,0,0,0,0,1,1,1,1,1,0,0,1,0,0,0,0]},"source":[{"enumerated_by":"ConfigEnumAllOccupations","step":28}]},"29":{"cache":{},"dof":{"occ":[0,0,0,0,0,0,1,1,0,0,0,0,1,1,0,0,0,0]},"source":[{"enumerated_by":"ConfigEnumAllOccupations","step":29}]},"3":{"cache":{},"dof":{"occ":[0,0,0,0,0,0,1,1,1,0,0,0,0,0,0,0,0,0]},"source":[{"enumerated_by":"ConfigEnumAllOccupations","step":3}]},"30":{"cache":{},"dof":{"occ":[0,0,0,0,0,0,1,1,1,0,0,0,1,1,0,0,0,0]},"source":[{"enumerated_by":"ConfigEnumAllOccupations","step":30}]},"31":{"cache":{},"dof":{"occ":[0,0,0,0,0,0,1,1,0,1,0,0,1,1,0,0,0,0]},"source":[{"enumerated_by":"ConfigEnumAllOccupations","step":31}]},"32":{"cache":{},"dof":{"occ":[0,0,0,0,0,0,1,1,1,1,0,0,1,1,0,0,0,0]},"source":[{"enumerated_by":"ConfigEnumAllOccupations","step":32}]},"33":{"cache":{},"dof":{"occ":[0,0,0,0,0,0,1,1,1,0,1,0,1,1,0,0,0,0]},"source":[{"enumerated_by":"ConfigEnumAllOccupations","step":33}]},"34":{"cache":{},"dof":{"occ":[0,0,0,0,0,0,1,1,0,1,1,0,1,1,0,0,0,0]},"source":[{"enumerated_by":"ConfigEnumAllOccupations","step":34}]},"35":{"cache":{},"dof":{"occ":[0,0,0,0,0,0,1,1,1,1,1,0,1,1,0,0,0,0]},"source":[{"enumerated_by":"ConfigEnumAllOccupations","step":35}]},"36":{"cache":{},"dof":{"occ":[0,0,0,0,0,0,1,1,1,1,1,1,1,1,0,0,0,0]},"source":[{"enumerated_by":"ConfigEnumAllOccupations","step":36}]},"37":{"cache":{},"dof":{"occ":[0,0,0,0,0,0,1,0,0,0,0,0,0,0,1,0,0,0]},"source":[{"enumerated_by":"ConfigEnumAllOccupations","step":37}]},"38":{"cache":{},"dof":{"occ":[0,0,0,0,0,0,1,1,0,0,0,0,0,0,1,0,0,0]},"source":[{"enumerated_by":"ConfigEnumAllOccupations","step":38}]},"39":{"cache":{},"dof":{"occ":[0,0,0,0,0,0,1,1,0,1,0,0,0,0,1,0,0,0]},"source":[{"enumerated_by":"ConfigEnumAllOccupations","step":39}]},"4":{"cache":{},"dof":{"occ":[0,0,0,0,0,0,1,1,0,1,0,0,0,0,0,0,0,0]},"source":[{"enumerated_by":"ConfigEnumAllOccupations","step":4}]},"40":{"cache":{},"dof":{"occ":[0,0,0,0,0,0,1,1,0,1,1,0,0,0,1,0,0,0]},"source":[{"enumerated_by":"ConfigEnumAllOccupations","step":40}]},"41":{"cache":{},"dof":{"occ":[0,0,0,0,0,0,1,1,1,1,1,0,0,0,1,0,0,0]},"source":[{"enumerated_by":"ConfigEnumAllOccupations","step":41}]},"42":{"cache":{},"dof":{"occ":[0,0,0,0,0,0,1,1,0,0,0,0,1,0,1,0,0,0]},"source":[{"enumerated_by":"ConfigEnumAllOccupations","step":42}]},"43":{"cache":{},"dof":{"occ":[0,0,0,0,0,0,1,0,1,0,0,0,1,0,1,0,0,0]},"source":[{"enumerated_by":"ConfigEnumAllOccupations","step":43}]},"44":{"cache":{},"dof":{"occ":[0,0,0,0,0,0,1,1,1,0,0,0,1,0,1,0,0,0]},"source":[{"enumerated_by":"ConfigEnumAllOccupations","step":44}]},"45":{"cache":{},"dof":{"occ":[0,0,0,0,0,0,1,1,0,1,0,0,1,0,1,0,0,0]},"source":[{"enumerated_by":"ConfigEnumAllOccupations","step":45}]},"46":{"cache":{},"dof":{"occ":[0,0,0,0,0,0,1,1,1,1,0,0,1,0,1,0,0,0]},"source":[{"enumerated_by":"ConfigEnumAllOccupations","step":46}]},"47":{"cache":{},"dof":{"occ":[0,0,0,0,0,0,1,0,1,0,1,0,1,0,1,0,0,0]},"source":[{"enumerated_by":"ConfigEnumAllOccupations","step":47}]},"48":{"cache":{},"dof":{"occ":[0,0,0,0,0,0,1,1,1,0,1,0,1,0,1,0,0,0]},"source":[{"enumerated_by":"ConfigEnumAllOccupations","step":48}]},"49":{"cache":{},"dof":{"occ":[0,0,0,0,0,0,1,1,0,1,1,0,1,0,1,0,0,0]},"source":[{"enumerated_by":"ConfigEnumAllOccupations","step":49}]},"5":{"cache":{},"dof":{"occ":[0,0,0,0,0,0,1,1,1,1,0,0,0,0,0,0,0,0]},"source":[{"enumerated_by":"ConfigEnumAllOccupations","step":5}]},"50":{"cache":{},"dof":{"occ":[0,0,0,0,0,0,1,1,1,1,1,0,1,0,1,0,0,0]},"source":[{"enumerated_by":"ConfigEnumAllOccupations","step":50}]},"51":{"cache":{},"dof":{"occ":[0,0,0,0,0,0,1,1,1,1,1,1,1,0,1,0,0,0]},"source":[{"enumerated_by":"ConfigEnumAllOccupations","step":51}]},"52":{"cache":{},"dof":{"occ":[0,0,0,0,0,0,1,1,0,1,0,0,0,1,1,0,0,0]},"source":[{"enumerated_by":"ConfigEnumAllOccupations","step":52}]},"53":{"cache":{},"dof":{"occ":[0,0,0,0,0,0,1,1,1,1,0,0,0,1,1,0,0,0]},"source":[{"enumerated_by":"ConfigEnumAllOccupations","step":53}]},"54":{"cache":{},"dof":{"occ":[0,0,0,0,0,0,1,1,1,1,1,0,0,1,1,0,0,0]},"source":[{"enumerated_by":"ConfigEnumAllOccupations","step":54}]},"55":{"cache":{},"dof":{"occ":[0,0,0,0,0,0,1,1,1,0,0,0,1,1,1,0,0,0]},"source":[{"enumerated_by":"ConfigEnumAllOccupations","step":55}]},"56":{"cache":{},"dof":{"occ":[0,0,0,0,0,0,1,1,1,1,0,0,1,1,1,0,0,0]},"source":[{"enumerated_by":"ConfigEnumAllOccupations","step":56}]},"57":{"cache":{},"dof":{"occ":[0,0,0,0,0,0,1,1,1,0,1,0,1,1,1,0,0,0]},"source":[{"enumerated_by":"ConfigEnumAllOccupations","step":57}]},"58":{"cache":{},"dof":{"occ":[0,0,0,0,0,0,1,1,1,1,1,0,1,1,1,0,0,0]},"source":[{"enumerated_by":"ConfigEnumAllOccupations","step":58}]},"59":{"cache":{},"dof":{"occ":[0,0,0,0,0,0,1,1,1,1,1,1,1,1,1,0,0,0]},"source":[{"enumerated_by":"ConfigEnumAllOccupations","step":59}]},"6":{"cache":{},"dof":{"occ":[0,0,0,0,0,0,1,1,1,0,1,0,0,0,0,0,0,0]},"source":[{"enumerated_by":"ConfigEnumAllOccupations","step":6}]},"60":{"cache":{},"dof":{"occ":[0,0,0,0,0,0,1,0,0,0,0,0,0,0,0,1,0,0]},"source":[{"enumerated_by":"ConfigEnumAllOccupations","step":60}]},"61":{"cache":{},"dof":{"occ":[0,0,0,0,0,0,1,1,0,0,0,0,0,0,0,1,0,0]},"source":[{"enumerated_by":"ConfigEnumAllOccupations","step":61}]},"62":{"cache":{},"dof":{"occ":[0,0,0,0,0,0,1,0,1,0,0,0,0,0,0,1,0,0]},"source":[{"enumerated_by":"ConfigEnumAllOccupations","step":62}]},"63":{"cache":{},"dof":{"occ":[0,0,0,0,0,0,1,1,1,0,0,0,0,0,0,1,0,0]},"source":[{"enumerated_by":"ConfigEnumAllOccupations","step":63}]},"64":{"cache":{},"dof":{"occ":[0,0,0,0,0,0,1,1,0,1,0,0,0,0,0,1,0,0]},"source":[{"enumerated_by":"ConfigEnumAllOccupations","step":64}]},"65":{"cache":{},"dof":{"occ":[0,0,0,0,0,0,1,1,1,0,1,0,0,0,0,1,0,0]},"source":[{"enumerated_by":"ConfigEnumAllOccupations","step":65}]},"66":{"cache":{},"dof":{"occ":[0,0,0,0,0,0,1,1,0,0,0,0,1,0,0,1,0,0]},"source":[{"enumerated_by":"ConfigEnumAllOccupations","step":66}]},"67":{"cache":{},"dof":{"occ":[0,0,0,0,0,0,1,0,1,0,0,0,1,0,0,1,0,0]},"source":[{"enumerated_by":"ConfigEnumAllOccupations","step":67}]},"68":{"cache":{},"dof":{"occ":[0,0,0,0,0,0,1,1,1,0,0,0,1,0,0,1,0,0]},"source":[{"enumerated_by":"ConfigEnumAllOccupations","step":68}]},"69":{"cache":{},"dof":{"occ":[0,0,0,0,0,0,1,1,0,1,0,0,1,0,0,1,0,0]},"source":[{"enumerated_by":"ConfigEnumAllOccupations","step":69}]},"7":{"cache":{},"dof":{"occ":[0,0,0,0,0,0,1,1,1,1,1,0,0,0,0,0,0,0]},"source":[{"enumerated_by":"ConfigEnumAllOccupations","step":7}]},"70":{"cache":{},"dof":{"occ":[0,0,0,0,0,0,1,1,1,1,0,0,1,0,0,1,0,0]},"source":[{"enumerated_by":"ConfigEnumAllOccupations","step":70}]},"71":{"cache":{},"dof":{"occ":[0,0,0,0,0,0,1,0,1,0,1,0,1,0,0,1,0,0]},"source":[{"enumerated_by":"ConfigEnumAllOccupations","step":71}]},"72":{"cache":{},"dof":{"occ":[0,0,0,0,0,0,1,1,1,0,1,0,1,0,0,1,0,0]},"source":[{"enumerated_by":"ConfigEnumAllOccupations","step":72}]},"73":{"cache":{},"dof":{"occ":[0,0,0,0,0,0,1,1,1,1,1,0,1,0,0,1,0,0]},"source":[{"enumerated_by":"ConfigEnumAllOccupations","step":73}]},"74":{"cache":{},"dof":{"occ":[0,0,0,0,0,0,1,0,1,0,0,0,0,1,0,1,0,0]},"source":[{"enumerated_by":"ConfigEnumAllOccupations","step":74}]},"75":{"cache":{},"dof":{"occ":[0,0,0,0,0,0,1,1,1,0,0,0,0,1,0,1,0,0]},"source":[{"enumerated_by":"ConfigEnumAllOccupations","step":75}]},"76":{"cache":{},"dof":{"occ":[0,0,0,0,0,0,1,1,0,1,0,0,0,1,0,1,0,0]},"source":[{"enumerated_by":"ConfigEnumAllOccupations","step":76}]},"77":{"cache":{},"dof":{"occ":[0,0,0,0,0,0,1,0,1,0,1,0,0,1,0,1,0,0]},"source":[{"enumerated_by":"ConfigEnumAllOccupations","step":77}]},"78":{"cache":{},"dof":{"occ":[0,0,0,0,0,0,1,1,1,0,1,0,0,1,0,1,0,0]},"source":[{"enumerated_by":"ConfigEnumAllOccupations","step":78}]},"79":{"cache":{},"dof":{"occ":[0,0,0,0,0,0,1,1,1,1,1,0,0,1,0,1,0,0]},"source":[{"enumerated_by":"ConfigEnumAllOccupations","step":79}]},"8":{"cache":{},"dof":{"occ":[0,0,0,0,0,0,1,0,0,0,0,0,1,0,0,0,0,0]},"source":[{"enumerated_by":"ConfigEnumAllOccupations","step":8}]},"80":{"cache":{},"dof":{"occ":[0,0,0,0,0,0,1,1,1,0,0,0,1,1,0,1,0,0]},"source":[{"enumerated_by":"ConfigEnumAllOccupations","step":80}]},"81":{"cache":{},"dof":{"occ":[0,0,0,0,0,0,1,1,0,1,0,0,1,1,0,1,0,0]},"source":[{"enumerated_by":"ConfigEnumAllOccupations","step":81}]},"82":{"cache":{},"dof":{"occ":[0,0,0,0,0,0,1,1,1,1,0,0,1,1,0,1,0,0]},"source":[{"enumerated_by":"ConfigEnumAllOccupations","step":82}]},"83":{"cache":{},"dof":{"occ":[0,0,0,0,0,0,1,1,1,0,1,0,1,1,0,1,0,0]},"source":[{"enumerated_by":"ConfigEnumAllOccupations","step":83}]},"84":{"cache":{},"dof":{"occ":[0,0,0,0,0,0,1,1,0,1,1,0,1,1,0,1,0,0]},"source":[{"enumerated_by":"ConfigEnumAllOccupations","step":84}]},"85":{"cache":{},"dof":{"occ":[0,0,0,0,0,0,1,1,1,1,1,0,1,1,0,1,0,0]},"source":[{"enumerated_by":"ConfigEnumAllOccupations","step":85}]},"86":{"cache":{},"dof":{"occ":[0,0,0,0,0,0,1,1,1,1,1,1,1,1,0,1,0,0]},"source":[{"enumerated_by":"ConfigEnumAllOccupations","step":86}]},"87":{"cache":{},"dof":{"occ":[0,0,0,0,0,0,1,1,0,0,0,0,0,0,1,1,0,0]},"source":[{"enumerated_by":"ConfigEnumAllOccupations","step":87}]},"88":{"cache":{},"dof":{"occ":[0,0,0,0,0,0,1,1,0,1,0,0,0,0,1,1,0,0]},"source":[{"enumerated_by":"ConfigEnumAllOccupations","step":88}]},"89":{"cache":{},"dof":{"occ":[0,0,0,0,0,0,1,1,1,0,0,0,1,0,1,1,0,0]},"source":[{"enumerated_by":"ConfigEnumAllOccupations","step":89}]},"9":{"cache":{},"dof":{"occ":[0,0,0,0,0,0,1,1,0,0,0,0,1,0,0,0,0,0]},"source":[{"enumerated_by":"ConfigEnumAllOccupations","step":9}]},"90":{"cache":{},"dof":{"occ":[0,0,0,0,0,0,1,1,0,1,0,0,1,0,1,1,0,0]},"source":[{"enumerated_by":"ConfigEnumAllOccupations","step":90}]},"91":{"cache":{},"dof":{"occ":[0,0,0,0,0,0,1,1,1,0,1,0,1,0,1,1,0,0]},"source":[{"enumerated_by":"ConfigEnumAllOccupations","step":91}]},"92":{"cache":{},"dof":{"occ":[0,0,0,0,0,0,1,1,0,1,1,0,1,0,1,1,0,0]},"source":[{"enumerated_by":"ConfigEnumAllOccupations","step":92}]},"93":{"cache":{},"dof":{"occ":[0,0,0,0,0,0,1,1,1,1,1,0,1,0,1,1,0,0]},"source":[{"enumerated_by":"ConfigEnumAllOccupations","step":93}]},"94":{"cache":{},"dof":{"occ":[0,0,0,0,0,0,1,1,1,1,1,0,0,1,1,1,0,0]},"source":[{"enumerated_by":"ConfigEnumAllOccupations","step":94}]},"95":{"cache":{},"dof":{"occ":[0,0,0,0,0,0,1,1,1,1,0,0,1,1,1,1,0,0]},"source":[{"enumerated_by":"ConfigEnumAllOccupations","step":95}]},"96":{"cache":{},"dof":{"occ":[0,0,0,0,0,0,1,1,1,1,1,0,1,1,1,1,0,0]},"source":[{"enumerated_by":"ConfigEnumAllOccupations","step":96}]},"97":{"cache":{},"dof":{"occ":[0,0,0,0,0,0,1,1,1,1,1,1,1,1,1,1,0,0]},"source":[{"enumerated_by":"ConfigEnumAllOccupations","step":97}]},"98":{"cache":{},"dof":{"occ":[0,0,0,0,0,0,1,0,1,0,0,0,0,0,0,0,1,0]},"source":[{"enumerated_by":"ConfigEnumAllOccupations","step":98}]},"99":{"cache":{},"dof":{"occ":[0,0,0,0,0,0,1,1,1,0,0,0,0,0,0,0,1,0]},"source":[{"enumerated_by":"ConfigEnumAllOccupations","step":99}]}}},"version":"1.0"}
