# Supplementary material for: Design Guidelines for Two-Dimensional Transition Metal Dichalcogenide Alloys
Source: Chem Mater. 2022 Nov 29;34(23):10279–90. doi: 10.1021/acs.chemmater.2c01390 (PMC9753562; doi:10.1021/acs.chemmater.2c01390)
Supplement: Supplementary file 2 — cm2c01390_si_002.zip [file cm2c01390_si_002.zip › dataset/configurational_sampling/MoTi-Te2/p-WTe2/.casm/jsonDB/config_list.json]

{"config_id":{"SCEL1_1_1_1_0_0_0":3,"SCEL2_1_2_1_0_0_0":4,"SCEL2_1_2_1_1_0_0":4,"SCEL2_2_1_1_0_0_0":3,"SCEL2_2_1_1_0_0_1":3,"SCEL2_2_1_1_0_1_0":3,"SCEL2_2_1_1_0_1_1":3,"SCEL3_1_3_1_0_0_0":13,"SCEL3_1_3_1_1_0_0":13,"SCEL3_1_3_1_2_0_0":13,"SCEL3_3_1_1_0_0_0":10,"SCEL3_3_1_1_0_0_2":13,"SCEL3_3_1_1_0_1_0":13,"SCEL3_3_1_1_0_1_2":13,"SCEL3_3_1_1_0_2_2":13},"supercells":{"SCEL1_1_1_1_0_0_0":{"0":{"cache":{},"dof":{"occ":[0,0,0,0,0,0]},"source":[{"enumerated_by":"ConfigEnumAllOccupations","step":0}]},"1":{"cache":{},"dof":{"occ":[1,0,0,0,0,0]},"source":[{"enumerated_by":"ConfigEnumAllOccupations","step":1}]},"2":{"cache":{},"dof":{"occ":[1,1,0,0,0,0]},"source":[{"enumerated_by":"ConfigEnumAllOccupations","step":2}]}},"SCEL2_1_2_1_0_0_0":{"0":{"cache":{},"dof":{"occ":[1,0,0,0,0,0,0,0,0,0,0,0]},"source":[{"enumerated_by":"ConfigEnumAllOccupations","step":0}]},"1":{"cache":{},"dof":{"occ":[1,0,1,0,0,0,0,0,0,0,0,0]},"source":[{"enumerated_by":"ConfigEnumAllOccupations","step":1}]},"2":{"cache":{},"dof":{"occ":[1,1,1,0,0,0,0,0,0,0,0,0]},"source":[{"enumerated_by":"ConfigEnumAllOccupations","step":2}]},"3":{"cache":{},"dof":{"occ":[1,0,0,1,0,0,0,0,0,0,0,0]},"source":[{"enumerated_by":"ConfigEnumAllOccupations","step":3}]}},"SCEL2_1_2_1_1_0_0":{"0":{"cache":{},"dof":{"occ":[1,0,0,0,0,0,0,0,0,0,0,0]},"source":[{"enumerated_by":"ConfigEnumAllOccupations","step":0}]},"1":{"cache":{},"dof":{"occ":[1,0,1,0,0,0,0,0,0,0,0,0]},"source":[{"enumerated_by":"ConfigEnumAllOccupations","step":1}]},"2":{"cache":{},"dof":{"occ":[1,1,1,0,0,0,0,0,0,0,0,0]},"source":[{"enumerated_by":"ConfigEnumAllOccupations","step":2}]},"3":{"cache":{},"dof":{"occ":[1,0,0,1,0,0,0,0,0,0,0,0]},"source":[{"enumerated_by":"ConfigEnumAllOccupations","step":3}]}},"SCEL2_2_1_1_0_0_0":{"0":{"cache":{},"dof":{"occ":[1,0,0,0,0,0,0,0,0,0,0,0]},"source":[{"enumerated_by":"ConfigEnumAllOccupations","step":0}]},"1":{"cache":{},"dof":{"occ":[1,0,1,0,0,0,0,0,0,0,0,0]},"source":[{"enumerated_by":"ConfigEnumAllOccupations","step":1}]},"2":{"cache":{},"dof":{"occ":[1,1,1,0,0,0,0,0,0,0,0,0]},"source":[{"enumerated_by":"ConfigEnumAllOccupations","step":2}]}},"SCEL2_2_1_1_0_0_1":{"0":{"cache":{},"dof":{"occ":[1,0,0,0,0,0,0,0,0,0,0,0]},"source":[{"enumerated_by":"ConfigEnumAllOccupations","step":0}]},"1":{"cache":{},"dof":{"occ":[1,0,1,0,0,0,0,0,0,0,0,0]},"source":[{"enumerated_by":"ConfigEnumAllOccupations","step":1}]},"2":{"cache":{},"dof":{"occ":[1,1,1,0,0,0,0,0,0,0,0,0]},"source":[{"enumerated_by":"ConfigEnumAllOccupations","step":2}]}},"SCEL2_2_1_1_0_1_0":{"0":{"cache":{},"dof":{"occ":[1,0,0,0,0,0,0,0,0,0,0,0]},"source":[{"enumerated_by":"ConfigEnumAllOccupations","step":0}]},"1":{"cache":{},"dof":{"occ":[1,0,1,0,0,0,0,0,0,0,0,0]},"source":[{"enumerated_by":"ConfigEnumAllOccupations","step":1}]},"2":{"cache":{},"dof":{"occ":[1,1,1,0,0,0,0,0,0,0,0,0]},"source":[{"enumerated_by":"ConfigEnumAllOccupations","step":2}]}},"SCEL2_2_1_1_0_1_1":{"0":{"cache":{},"dof":{"occ":[1,0,0,0,0,0,0,0,0,0,0,0]},"source":[{"enumerated_by":"ConfigEnumAllOccupations","step":0}]},"1":{"cache":{},"dof":{"occ":[1,0,1,0,0,0,0,0,0,0,0,0]},"source":[{"enumerated_by":"ConfigEnumAllOccupations","step":1}]},"2":{"cache":{},"dof":{"occ":[1,1,1,0,0,0,0,0,0,0,0,0]},"source":[{"enumerated_by":"ConfigEnumAllOccupations","step":2}]}},"SCEL3_1_3_1_0_0_0":{"0":{"cache":{},"dof":{"occ":[1,0,0,0,0,0,0,0,0,0,0,0,0,0,0,0,0,0]},"source":[{"enumerated_by":"ConfigEnumAllOccupations","step":0}]},"1":{"cache":{},"dof":{"occ":[1,1,0,0,0,0,0,0,0,0,0,0,0,0,0,0,0,0]},"source":[{"enumerated_by":"ConfigEnumAllOccupations","step":1}]},"10":{"cache":{},"dof":{"occ":[1,1,0,0,0,1,0,0,0,0,0,0,0,0,0,0,0,0]},"source":[{"enumerated_by":"ConfigEnumAllOccupations","step":10}]},"11":{"cache":{},"dof":{"occ":[1,1,0,1,0,1,0,0,0,0,0,0,0,0,0,0,0,0]},"source":[{"enumerated_by":"ConfigEnumAllOccupations","step":11}]},"12":{"cache":{},"dof":{"occ":[1,1,0,0,1,1,0,0,0,0,0,0,0,0,0,0,0,0]},"source":[{"enumerated_by":"ConfigEnumAllOccupations","step":12}]},"2":{"cache":{},"dof":{"occ":[1,0,0,1,0,0,0,0,0,0,0,0,0,0,0,0,0,0]},"source":[{"enumerated_by":"ConfigEnumAllOccupations","step":2}]},"3":{"cache":{},"dof":{"occ":[1,1,0,1,0,0,0,0,0,0,0,0,0,0,0,0,0,0]},"source":[{"enumerated_by":"ConfigEnumAllOccupations","step":3}]},"4":{"cache":{},"dof":{"occ":[1,1,1,1,0,0,0,0,0,0,0,0,0,0,0,0,0,0]},"source":[{"enumerated_by":"ConfigEnumAllOccupations","step":4}]},"5":{"cache":{},"dof":{"occ":[1,0,0,0,1,0,0,0,0,0,0,0,0,0,0,0,0,0]},"source":[{"enumerated_by":"ConfigEnumAllOccupations","step":5}]},"6":{"cache":{},"dof":{"occ":[1,1,0,0,1,0,0,0,0,0,0,0,0,0,0,0,0,0]},"source":[{"enumerated_by":"ConfigEnumAllOccupations","step":6}]},"7":{"cache":{},"dof":{"occ":[1,1,0,1,1,0,0,0,0,0,0,0,0,0,0,0,0,0]},"source":[{"enumerated_by":"ConfigEnumAllOccupations","step":7}]},"8":{"cache":{},"dof":{"occ":[1,1,1,1,1,0,0,0,0,0,0,0,0,0,0,0,0,0]},"source":[{"enumerated_by":"ConfigEnumAllOccupations","step":8}]},"9":{"cache":{},"dof":{"occ":[1,0,0,0,0,1,0,0,0,0,0,0,0,0,0,0,0,0]},"source":[{"enumerated_by":"ConfigEnumAllOccupations","step":9}]}},"SCEL3_1_3_1_1_0_0":{"0":{"cache":{},"dof":{"occ":[1,0,0,0,0,0,0,0,0,0,0,0,0,0,0,0,0,0]},"source":[{"enumerated_by":"ConfigEnumAllOccupations","step":0}]},"1":{"cache":{},"dof":{"occ":[1,1,0,0,0,0,0,0,0,0,0,0,0,0,0,0,0,0]},"source":[{"enumerated_by":"ConfigEnumAllOccupations","step":1}]},"10":{"cache":{},"dof":{"occ":[1,1,0,0,0,1,0,0,0,0,0,0,0,0,0,0,0,0]},"source":[{"enumerated_by":"ConfigEnumAllOccupations","step":10}]},"11":{"cache":{},"dof":{"occ":[1,1,0,1,0,1,0,0,0,0,0,0,0,0,0,0,0,0]},"source":[{"enumerated_by":"ConfigEnumAllOccupations","step":11}]},"12":{"cache":{},"dof":{"occ":[1,1,0,0,1,1,0,0,0,0,0,0,0,0,0,0,0,0]},"source":[{"enumerated_by":"ConfigEnumAllOccupations","step":12}]},"2":{"cache":{},"dof":{"occ":[1,0,0,1,0,0,0,0,0,0,0,0,0,0,0,0,0,0]},"source":[{"enumerated_by":"ConfigEnumAllOccupations","step":2}]},"3":{"cache":{},"dof":{"occ":[1,1,0,1,0,0,0,0,0,0,0,0,0,0,0,0,0,0]},"source":[{"enumerated_by":"ConfigEnumAllOccupations","step":3}]},"4":{"cache":{},"dof":{"occ":[1,1,1,1,0,0,0,0,0,0,0,0,0,0,0,0,0,0]},"source":[{"enumerated_by":"ConfigEnumAllOccupations","step":4}]},"5":{"cache":{},"dof":{"occ":[1,0,0,0,1,0,0,0,0,0,0,0,0,0,0,0,0,0]},"source":[{"enumerated_by":"ConfigEnumAllOccupations","step":5}]},"6":{"cache":{},"dof":{"occ":[1,1,0,0,1,0,0,0,0,0,0,0,0,0,0,0,0,0]},"source":[{"enumerated_by":"ConfigEnumAllOccupations","step":6}]},"7":{"cache":{},"dof":{"occ":[1,1,0,1,1,0,0,0,0,0,0,0,0,0,0,0,0,0]},"source":[{"enumerated_by":"ConfigEnumAllOccupations","step":7}]},"8":{"cache":{},"dof":{"occ":[1,1,1,1,1,0,0,0,0,0,0,0,0,0,0,0,0,0]},"source":[{"enumerated_by":"ConfigEnumAllOccupations","step":8}]},"9":{"cache":{},"dof":{"occ":[1,0,0,0,0,1,0,0,0,0,0,0,0,0,0,0,0,0]},"source":[{"enumerated_by":"ConfigEnumAllOccupations","step":9}]}},"SCEL3_1_3_1_2_0_0":{"0":{"cache":{},"dof":{"occ":[1,0,0,0,0,0,0,0,0,0,0,0,0,0,0,0,0,0]},"source":[{"enumerated_by":"ConfigEnumAllOccupations","step":0}]},"1":{"cache":{},"dof":{"occ":[1,1,0,0,0,0,0,0,0,0,0,0,0,0,0,0,0,0]},"source":[{"enumerated_by":"ConfigEnumAllOccupations","step":1}]},"10":{"cache":{},"dof":{"occ":[1,1,0,0,0,1,0,0,0,0,0,0,0,0,0,0,0,0]},"source":[{"enumerated_by":"ConfigEnumAllOccupations","step":10}]},"11":{"cache":{},"dof":{"occ":[1,1,0,1,0,1,0,0,0,0,0,0,0,0,0,0,0,0]},"source":[{"enumerated_by":"ConfigEnumAllOccupations","step":11}]},"12":{"cache":{},"dof":{"occ":[1,1,0,0,1,1,0,0,0,0,0,0,0,0,0,0,0,0]},"source":[{"enumerated_by":"ConfigEnumAllOccupations","step":12}]},"2":{"cache":{},"dof":{"occ":[1,0,0,1,0,0,0,0,0,0,0,0,0,0,0,0,0,0]},"source":[{"enumerated_by":"ConfigEnumAllOccupations","step":2}]},"3":{"cache":{},"dof":{"occ":[1,1,0,1,0,0,0,0,0,0,0,0,0,0,0,0,0,0]},"source":[{"enumerated_by":"ConfigEnumAllOccupations","step":3}]},"4":{"cache":{},"dof":{"occ":[1,1,1,1,0,0,0,0,0,0,0,0,0,0,0,0,0,0]},"source":[{"enumerated_by":"ConfigEnumAllOccupations","step":4}]},"5":{"cache":{},"dof":{"occ":[1,0,0,0,1,0,0,0,0,0,0,0,0,0,0,0,0,0]},"source":[{"enumerated_by":"ConfigEnumAllOccupations","step":5}]},"6":{"cache":{},"dof":{"occ":[1,1,0,0,1,0,0,0,0,0,0,0,0,0,0,0,0,0]},"source":[{"enumerated_by":"ConfigEnumAllOccupations","step":6}]},"7":{"cache":{},"dof":{"occ":[1,1,0,1,1,0,0,0,0,0,0,0,0,0,0,0,0,0]},"source":[{"enumerated_by":"ConfigEnumAllOccupations","step":7}]},"8":{"cache":{},"dof":{"occ":[1,1,1,1,1,0,0,0,0,0,0,0,0,0,0,0,0,0]},"source":[{"enumerated_by":"ConfigEnumAllOccupations","step":8}]},"9":{"cache":{},"dof":{"occ":[1,0,0,0,0,1,0,0,0,0,0,0,0,0,0,0,0,0]},"source":[{"enumerated_by":"ConfigEnumAllOccupations","step":9}]}},"SCEL3_3_1_1_0_0_0":{"0":{"cache":{},"dof":{"occ":[1,0,0,0,0,0,0,0,0,0,0,0,0,0,0,0,0,0]},"source":[{"enumerated_by":"ConfigEnumAllOccupations","step":0}]},"1":{"cache":{},"dof":{"occ":[1,1,0,0,0,0,0,0,0,0,0,0,0,0,0,0,0,0]},"source":[{"enumerated_by":"ConfigEnumAllOccupations","step":1}]},"2":{"cache":{},"dof":{"occ":[1,0,0,1,0,0,0,0,0,0,0,0,0,0,0,0,0,0]},"source":[{"enumerated_by":"ConfigEnumAllOccupations","step":2}]},"3":{"cache":{},"dof":{"occ":[1,1,0,1,0,0,0,0,0,0,0,0,0,0,0,0,0,0]},"source":[{"enumerated_by":"ConfigEnumAllOccupations","step":3}]},"4":{"cache":{},"dof":{"occ":[1,1,1,1,0,0,0,0,0,0,0,0,0,0,0,0,0,0]},"source":[{"enumerated_by":"ConfigEnumAllOccupations","step":4}]},"5":{"cache":{},"dof":{"occ":[1,1,0,0,1,0,0,0,0,0,0,0,0,0,0,0,0,0]},"source":[{"enumerated_by":"ConfigEnumAllOccupations","step":5}]},"6":{"cache":{},"dof":{"occ":[1,1,0,1,1,0,0,0,0,0,0,0,0,0,0,0,0,0]},"source":[{"enumerated_by":"ConfigEnumAllOccupations","step":6}]},"7":{"cache":{},"dof":{"occ":[1,1,1,1,1,0,0,0,0,0,0,0,0,0,0,0,0,0]},"source":[{"enumerated_by":"ConfigEnumAllOccupations","step":7}]},"8":{"cache":{},"dof":{"occ":[1,0,0,0,0,1,0,0,0,0,0,0,0,0,0,0,0,0]},"source":[{"enumerated_by":"ConfigEnumAllOccupations","step":8}]},"9":{"cache":{},"dof":{"occ":[1,1,0,1,0,1,0,0,0,0,0,0,0,0,0,0,0,0]},"source":[{"enumerated_by":"ConfigEnumAllOccupations","step":9}]}},"SCEL3_3_1_1_0_0_2":{"0":{"cache":{},"dof":{"occ":[1,0,0,0,0,0,0,0,0,0,0,0,0,0,0,0,0,0]},"source":[{"enumerated_by":"ConfigEnumAllOccupations","step":0}]},"1":{"cache":{},"dof":{"occ":[1,1,0,0,0,0,0,0,0,0,0,0,0,0,0,0,0,0]},"source":[{"enumerated_by":"ConfigEnumAllOccupations","step":1}]},"10":{"cache":{},"dof":{"occ":[1,1,0,0,0,1,0,0,0,0,0,0,0,0,0,0,0,0]},"source":[{"enumerated_by":"ConfigEnumAllOccupations","step":10}]},"11":{"cache":{},"dof":{"occ":[1,1,0,1,0,1,0,0,0,0,0,0,0,0,0,0,0,0]},"source":[{"enumerated_by":"ConfigEnumAllOccupations","step":11}]},"12":{"cache":{},"dof":{"occ":[1,1,0,0,1,1,0,0,0,0,0,0,0,0,0,0,0,0]},"source":[{"enumerated_by":"ConfigEnumAllOccupations","step":12}]},"2":{"cache":{},"dof":{"occ":[1,0,0,1,0,0,0,0,0,0,0,0,0,0,0,0,0,0]},"source":[{"enumerated_by":"ConfigEnumAllOccupations","step":2}]},"3":{"cache":{},"dof":{"occ":[1,1,0,1,0,0,0,0,0,0,0,0,0,0,0,0,0,0]},"source":[{"enumerated_by":"ConfigEnumAllOccupations","step":3}]},"4":{"cache":{},"dof":{"occ":[1,1,1,1,0,0,0,0,0,0,0,0,0,0,0,0,0,0]},"source":[{"enumerated_by":"ConfigEnumAllOccupations","step":4}]},"5":{"cache":{},"dof":{"occ":[1,0,0,0,1,0,0,0,0,0,0,0,0,0,0,0,0,0]},"source":[{"enumerated_by":"ConfigEnumAllOccupations","step":5}]},"6":{"cache":{},"dof":{"occ":[1,1,0,0,1,0,0,0,0,0,0,0,0,0,0,0,0,0]},"source":[{"enumerated_by":"ConfigEnumAllOccupations","step":6}]},"7":{"cache":{},"dof":{"occ":[1,1,0,1,1,0,0,0,0,0,0,0,0,0,0,0,0,0]},"source":[{"enumerated_by":"ConfigEnumAllOccupations","step":7}]},"8":{"cache":{},"dof":{"occ":[1,1,1,1,1,0,0,0,0,0,0,0,0,0,0,0,0,0]},"source":[{"enumerated_by":"ConfigEnumAllOccupations","step":8}]},"9":{"cache":{},"dof":{"occ":[1,0,0,0,0,1,0,0,0,0,0,0,0,0,0,0,0,0]},"source":[{"enumerated_by":"ConfigEnumAllOccupations","step":9}]}},"SCEL3_3_1_1_0_1_0":{"0":{"cache":{},"dof":{"occ":[1,0,0,0,0,0,0,0,0,0,0,0,0,0,0,0,0,0]},"source":[{"enumerated_by":"ConfigEnumAllOccupations","step":0}]},"1":{"cache":{},"dof":{"occ":[1,1,0,0,0,0,0,0,0,0,0,0,0,0,0,0,0,0]},"source":[{"enumerated_by":"ConfigEnumAllOccupations","step":1}]},"10":{"cache":{},"dof":{"occ":[1,1,0,0,0,1,0,0,0,0,0,0,0,0,0,0,0,0]},"source":[{"enumerated_by":"ConfigEnumAllOccupations","step":10}]},"11":{"cache":{},"dof":{"occ":[1,1,0,1,0,1,0,0,0,0,0,0,0,0,0,0,0,0]},"source":[{"enumerated_by":"ConfigEnumAllOccupations","step":11}]},"12":{"cache":{},"dof":{"occ":[1,1,0,0,1,1,0,0,0,0,0,0,0,0,0,0,0,0]},"source":[{"enumerated_by":"ConfigEnumAllOccupations","step":12}]},"2":{"cache":{},"dof":{"occ":[1,0,0,1,0,0,0,0,0,0,0,0,0,0,0,0,0,0]},"source":[{"enumerated_by":"ConfigEnumAllOccupations","step":2}]},"3":{"cache":{},"dof":{"occ":[1,1,0,1,0,0,0,0,0,0,0,0,0,0,0,0,0,0]},"source":[{"enumerated_by":"ConfigEnumAllOccupations","step":3}]},"4":{"cache":{},"dof":{"occ":[1,1,1,1,0,0,0,0,0,0,0,0,0,0,0,0,0,0]},"source":[{"enumerated_by":"ConfigEnumAllOccupations","step":4}]},"5":{"cache":{},"dof":{"occ":[1,0,0,0,1,0,0,0,0,0,0,0,0,0,0,0,0,0]},"source":[{"enumerated_by":"ConfigEnumAllOccupations","step":5}]},"6":{"cache":{},"dof":{"occ":[1,1,0,0,1,0,0,0,0,0,0,0,0,0,0,0,0,0]},"source":[{"enumerated_by":"ConfigEnumAllOccupations","step":6}]},"7":{"cache":{},"dof":{"occ":[1,1,0,1,1,0,0,0,0,0,0,0,0,0,0,0,0,0]},"source":[{"enumerated_by":"ConfigEnumAllOccupations","step":7}]},"8":{"cache":{},"dof":{"occ":[1,1,1,1,1,0,0,0,0,0,0,0,0,0,0,0,0,0]},"source":[{"enumerated_by":"ConfigEnumAllOccupations","step":8}]},"9":{"cache":{},"dof":{"occ":[1,0,0,0,0,1,0,0,0,0,0,0,0,0,0,0,0,0]},"source":[{"enumerated_by":"ConfigEnumAllOccupations","step":9}]}},"SCEL3_3_1_1_0_1_2":{"0":{"cache":{},"dof":{"occ":[1,0,0,0,0,0,0,0,0,0,0,0,0,0,0,0,0,0]},"source":[{"enumerated_by":"ConfigEnumAllOccupations","step":0}]},"1":{"cache":{},"dof":{"occ":[1,1,0,0,0,0,0,0,0,0,0,0,0,0,0,0,0,0]},"source":[{"enumerated_by":"ConfigEnumAllOccupations","step":1}]},"10":{"cache":{},"dof":{"occ":[1,1,0,0,0,1,0,0,0,0,0,0,0,0,0,0,0,0]},"source":[{"enumerated_by":"ConfigEnumAllOccupations","step":10}]},"11":{"cache":{},"dof":{"occ":[1,1,0,1,0,1,0,0,0,0,0,0,0,0,0,0,0,0]},"source":[{"enumerated_by":"ConfigEnumAllOccupations","step":11}]},"12":{"cache":{},"dof":{"occ":[1,1,0,0,1,1,0,0,0,0,0,0,0,0,0,0,0,0]},"source":[{"enumerated_by":"ConfigEnumAllOccupations","step":12}]},"2":{"cache":{},"dof":{"occ":[1,0,0,1,0,0,0,0,0,0,0,0,0,0,0,0,0,0]},"source":[{"enumerated_by":"ConfigEnumAllOccupations","step":2}]},"3":{"cache":{},"dof":{"occ":[1,1,0,1,0,0,0,0,0,0,0,0,0,0,0,0,0,0]},"source":[{"enumerated_by":"ConfigEnumAllOccupations","step":3}]},"4":{"cache":{},"dof":{"occ":[1,1,1,1,0,0,0,0,0,0,0,0,0,0,0,0,0,0]},"source":[{"enumerated_by":"ConfigEnumAllOccupations","step":4}]},"5":{"cache":{},"dof":{"occ":[1,0,0,0,1,0,0,0,0,0,0,0,0,0,0,0,0,0]},"source":[{"enumerated_by":"ConfigEnumAllOccupations","step":5}]},"6":{"cache":{},"dof":{"occ":[1,1,0,0,1,0,0,0,0,0,0,0,0,0,0,0,0,0]},"source":[{"enumerated_by":"ConfigEnumAllOccupations","step":6}]},"7":{"cache":{},"dof":{"occ":[1,1,0,1,1,0,0,0,0,0,0,0,0,0,0,0,0,0]},"source":[{"enumerated_by":"ConfigEnumAllOccupations","step":7}]},"8":{"cache":{},"dof":{"occ":[1,1,1,1,1,0,0,0,0,0,0,0,0,0,0,0,0,0]},"source":[{"enumerated_by":"ConfigEnumAllOccupations","step":8}]},"9":{"cache":{},"dof":{"occ":[1,0,0,0,0,1,0,0,0,0,0,0,0,0,0,0,0,0]},"source":[{"enumerated_by":"ConfigEnumAllOccupations","step":9}]}},"SCEL3_3_1_1_0_2_2":{"0":{"cache":{},"dof":{"occ":[1,0,0,0,0,0,0,0,0,0,0,0,0,0,0,0,0,0]},"source":[{"enumerated_by":"ConfigEnumAllOccupations","step":0}]},"1":{"cache":{},"dof":{"occ":[1,1,0,0,0,0,0,0,0,0,0,0,0,0,0,0,0,0]},"source":[{"enumerated_by":"ConfigEnumAllOccupations","step":1}]},"10":{"cache":{},"dof":{"occ":[1,1,0,0,0,1,0,0,0,0,0,0,0,0,0,0,0,0]},"source":[{"enumerated_by":"ConfigEnumAllOccupations","step":10}]},"11":{"cache":{},"dof":{"occ":[1,1,0,1,0,1,0,0,0,0,0,0,0,0,0,0,0,0]},"source":[{"enumerated_by":"ConfigEnumAllOccupations","step":11}]},"12":{"cache":{},"dof":{"occ":[1,1,0,0,1,1,0,0,0,0,0,0,0,0,0,0,0,0]},"source":[{"enumerated_by":"ConfigEnumAllOccupations","step":12}]},"2":{"cache":{},"dof":{"occ":[1,0,0,1,0,0,0,0,0,0,0,0,0,0,0,0,0,0]},"source":[{"enumerated_by":"ConfigEnumAllOccupations","step":2}]},"3":{"cache":{},"dof":{"occ":[1,1,0,1,0,0,0,0,0,0,0,0,0,0,0,0,0,0]},"source":[{"enumerated_by":"ConfigEnumAllOccupations","step":3}]},"4":{"cache":{},"dof":{"occ":[1,1,1,1,0,0,0,0,0,0,0,0,0,0,0,0,0,0]},"source":[{"enumerated_by":"ConfigEnumAllOccupations","step":4}]},"5":{"cache":{},"dof":{"occ":[1,0,0,0,1,0,0,0,0,0,0,0,0,0,0,0,0,0]},"source":[{"enumerated_by":"ConfigEnumAllOccupations","step":5}]},"6":{"cache":{},"dof":{"occ":[1,1,0,0,1,0,0,0,0,0,0,0,0,0,0,0,0,0]},"source":[{"enumerated_by":"ConfigEnumAllOccupations","step":6}]},"7":{"cache":{},"dof":{"occ":[1,1,0,1,1,0,0,0,0,0,0,0,0,0,0,0,0,0]},"source":[{"enumerated_by":"ConfigEnumAllOccupations","step":7}]},"8":{"cache":{},"dof":{"occ":[1,1,1,1,1,0,0,0,0,0,0,0,0,0,0,0,0,0]},"source":[{"enumerated_by":"ConfigEnumAllOccupations","step":8}]},"9":{"cache":{},"dof":{"occ":[1,0,0,0,0,1,0,0,0,0,0,0,0,0,0,0,0,0]},"source":[{"enumerated_by":"ConfigEnumAllOccupations","step":9}]}}},"version":"1.0"}
