# Supplementary material for: Design Guidelines for Two-Dimensional Transition Metal Dichalcogenide Alloys
Source: Chem Mater. 2022 Nov 29;34(23):10279–90. doi: 10.1021/acs.chemmater.2c01390 (PMC9753562; doi:10.1021/acs.chemmater.2c01390)
Supplement: Supplementary file 2 — cm2c01390_si_002.zip [file cm2c01390_si_002.zip › dataset/configurational_sampling/MoTi-Te2/p-MoS2/.casm/jsonDB/scel_list.json]

{
  "supercells" : {
    "SCEL1_1_1_1_0_0_0" : [
      [ 1, 0, 0 ],
      [ 0, 1, 0 ],
      [ 0, 0, 1 ]
    ],
    "SCEL2_1_1_2_0_0_0" : [
      [ 1, 0, 0 ],
      [ 0, 1, 0 ],
      [ 0, 0, 2 ]
    ],
    "SCEL2_1_2_1_0_0_0" : [
      [ 1, 1, 0 ],
      [ 0, 2, 0 ],
      [ 0, 0, 1 ]
    ],
    "SCEL2_1_2_1_1_0_0" : [
      [ 1, 1, -1 ],
      [ 0, 2, -1 ],
      [ 0, 0, 1 ]
    ],
    "SCEL3_1_1_3_0_0_0" : [
      [ 1, 0, 0 ],
      [ 0, 1, 0 ],
      [ 0, 0, 3 ]
    ],
    "SCEL3_1_3_1_0_0_0" : [
      [ 1, 1, 0 ],
      [ 0, 3, 0 ],
      [ 0, 0, 1 ]
    ],
    "SCEL3_1_3_1_1_0_0" : [
      [ 1, 2, 1 ],
      [ 0, 3, 1 ],
      [ 0, 0, 1 ]
    ],
    "SCEL3_3_1_1_0_0_2" : [
      [ 1, 1, 0 ],
      [ -1, 2, 0 ],
      [ 0, 0, 1 ]
    ],
    "SCEL3_3_1_1_0_2_2" : [
      [ 2, 1, 1 ],
      [ 1, 2, 1 ],
      [ 0, 0, 1 ]
    ],
    "SCEL4_1_1_4_0_0_0" : [
      [ 1, 0, 0 ],
      [ 0, 1, 0 ],
      [ 0, 0, 4 ]
    ],
    "SCEL4_1_2_2_0_0_0" : [
      [ 1, 1, 0 ],
      [ 0, 2, 0 ],
      [ 0, 0, 2 ]
    ],
    "SCEL4_1_2_2_1_0_0" : [
      [ 1, 1, -1 ],
      [ 0, 2, -1 ],
      [ 0, 0, 2 ]
    ],
    "SCEL4_1_4_1_0_0_0" : [
      [ 1, 2, 0 ],
      [ 0, 4, 0 ],
      [ 0, 0, 1 ]
    ],
    "SCEL4_1_4_1_2_0_0" : [
      [ 1, 2, -1 ],
      [ 0, 4, -2 ],
      [ 0, 0, 1 ]
    ],
    "SCEL4_1_4_1_3_0_0" : [
      [ 1, 2, -1 ],
      [ 0, 4, -1 ],
      [ 0, 0, 1 ]
    ],
    "SCEL4_2_2_1_0_0_0" : [
      [ 2, 0, 0 ],
      [ 0, 2, 0 ],
      [ 0, 0, 1 ]
    ],
    "SCEL4_2_2_1_0_1_0" : [
      [ 2, 2, 1 ],
      [ 0, 2, 0 ],
      [ 0, 0, 1 ]
    ],
    "SCEL4_2_2_1_0_1_1" : [
      [ 1, -2, 1 ],
      [ 2, 0, 0 ],
      [ 0, 0, 1 ]
    ],
    "SCEL4_4_1_1_0_0_2" : [
      [ 2, 0, 0 ],
      [ 1, 2, 0 ],
      [ 0, 0, 1 ]
    ],
    "SCEL4_4_1_1_0_3_3" : [
      [ 1, 2, -1 ],
      [ -1, 2, 0 ],
      [ 0, 0, 1 ]
    ],
    "SCEL5_1_1_5_0_0_0" : [
      [ 1, 0, 0 ],
      [ 0, 1, 0 ],
      [ 0, 0, 5 ]
    ],
    "SCEL5_1_5_1_0_0_0" : [
      [ 1, 2, 0 ],
      [ 0, 5, 0 ],
      [ 0, 0, 1 ]
    ],
    "SCEL5_1_5_1_1_0_0" : [
      [ 1, 3, 1 ],
      [ 0, 5, 1 ],
      [ 0, 0, 1 ]
    ],
    "SCEL5_1_5_1_3_0_0" : [
      [ 1, 2, -1 ],
      [ 0, 5, -2 ],
      [ 0, 0, 1 ]
    ],
    "SCEL5_5_1_1_0_0_4" : [
      [ 1, 2, 0 ],
      [ -1, 3, 0 ],
      [ 0, 0, 1 ]
    ],
    "SCEL5_5_1_1_0_2_2" : [
      [ 2, -1, 0 ],
      [ 1, 2, -1 ],
      [ 0, 0, 1 ]
    ],
    "SCEL5_5_1_1_0_4_2" : [
      [ 2, 1, 1 ],
      [ 1, 3, 1 ],
      [ 0, 0, 1 ]
    ],
    "SCEL6_1_1_6_0_0_0" : [
      [ 1, 0, 0 ],
      [ 0, 1, 0 ],
      [ 0, 0, 6 ]
    ],
    "SCEL6_1_2_3_0_0_0" : [
      [ 1, 1, 0 ],
      [ 0, 2, 0 ],
      [ 0, 0, 3 ]
    ],
    "SCEL6_1_2_3_1_0_0" : [
      [ 1, 1, -1 ],
      [ 0, 2, -1 ],
      [ 0, 0, 3 ]
    ],
    "SCEL6_1_3_2_0_0_0" : [
      [ 1, 1, 0 ],
      [ 0, 3, 0 ],
      [ 0, 0, 2 ]
    ],
    "SCEL6_1_3_2_1_0_0" : [
      [ 1, 2, 1 ],
      [ 0, 3, 1 ],
      [ 0, 0, 2 ]
    ],
    "SCEL6_1_6_1_0_0_0" : [
      [ 1, 3, 0 ],
      [ 0, 6, 0 ],
      [ 0, 0, 1 ]
    ],
    "SCEL6_1_6_1_3_0_0" : [
      [ 1, 3, -2 ],
      [ 0, 6, -3 ],
      [ 0, 0, 1 ]
    ],
    "SCEL6_1_6_1_4_0_0" : [
      [ 1, 3, -1 ],
      [ 0, 6, -2 ],
      [ 0, 0, 1 ]
    ],
    "SCEL6_1_6_1_5_0_0" : [
      [ 1, 3, -1 ],
      [ 0, 6, -1 ],
      [ 0, 0, 1 ]
    ],
    "SCEL6_2_3_1_0_0_1" : [
      [ 2, 1, 0 ],
      [ 0, 3, 0 ],
      [ 0, 0, 1 ]
    ],
    "SCEL6_2_3_1_0_1_0" : [
      [ 2, 2, 1 ],
      [ 0, 3, 0 ],
      [ 0, 0, 1 ]
    ],
    "SCEL6_2_3_1_1_1_0" : [
      [ 2, 2, 1 ],
      [ 0, 3, 1 ],
      [ 0, 0, 1 ]
    ],
    "SCEL6_3_1_2_0_0_2" : [
      [ 1, 1, 0 ],
      [ -1, 2, 0 ],
      [ 0, 0, 2 ]
    ],
    "SCEL6_3_1_2_0_2_2" : [
      [ 2, 1, 1 ],
      [ 1, 2, 1 ],
      [ 0, 0, 2 ]
    ],
    "SCEL6_3_2_1_0_1_1" : [
      [ 1, -3, 1 ],
      [ 2, 0, 0 ],
      [ 0, 0, 1 ]
    ],
    "SCEL6_3_2_1_0_2_0" : [
      [ 0, 3, -1 ],
      [ -2, 2, 0 ],
      [ 0, 0, 1 ]
    ],
    "SCEL6_6_1_1_0_0_2" : [
      [ 2, 0, 0 ],
      [ 1, 3, 0 ],
      [ 0, 0, 1 ]
    ],
    "SCEL6_6_1_1_0_3_2" : [
      [ 2, 0, -1 ],
      [ 1, 3, -2 ],
      [ 0, 0, 1 ]
    ],
    "SCEL6_6_1_1_0_5_5" : [
      [ 1, 3, -1 ],
      [ -1, 3, 0 ],
      [ 0, 0, 1 ]
    ]
  },
  "version" : "1.0"
}
