# Supplementary material for: Design Guidelines for Two-Dimensional Transition Metal Dichalcogenide Alloys
Source: Chem Mater. 2022 Nov 29;34(23):10279–90. doi: 10.1021/acs.chemmater.2c01390 (PMC9753562; doi:10.1021/acs.chemmater.2c01390)
Supplement: Supplementary file 2 — cm2c01390_si_002.zip [file cm2c01390_si_002.zip › dataset/configurational_sampling/MoTi-Te2/p-CdI2/.casm/jsonDB/config_list.json]

{"config_id":{"SCEL1_1_1_1_0_0_0":2,"SCEL2_1_2_1_0_0_0":1,"SCEL2_1_2_1_1_0_0":1,"SCEL3_1_3_1_0_0_0":2,"SCEL3_1_3_1_1_0_0":2,"SCEL3_3_1_1_0_0_2":2,"SCEL3_3_1_1_0_1_0":2,"SCEL3_3_1_1_0_2_2":2,"SCEL4_1_4_1_0_0_0":3,"SCEL4_1_4_1_2_0_0":3,"SCEL4_1_4_1_3_0_0":3,"SCEL4_2_2_1_0_0_0":2,"SCEL4_2_2_1_0_1_0":2,"SCEL4_2_2_1_0_1_1":3,"SCEL4_4_1_1_0_0_2":3,"SCEL4_4_1_1_0_3_0":3,"SCEL4_4_1_1_0_3_3":3,"SCEL5_1_5_1_0_0_0":6,"SCEL5_1_5_1_1_0_0":6,"SCEL5_1_5_1_3_0_0":6,"SCEL5_5_1_1_0_0_4":6,"SCEL5_5_1_1_0_1_0":6,"SCEL5_5_1_1_0_2_1":6,"SCEL5_5_1_1_0_2_2":6,"SCEL5_5_1_1_0_4_2":6,"SCEL6_1_6_1_0_0_0":8,"SCEL6_1_6_1_3_0_0":8,"SCEL6_1_6_1_4_0_0":8,"SCEL6_1_6_1_5_0_0":8,"SCEL6_2_3_1_0_0_1":8,"SCEL6_2_3_1_0_1_0":8,"SCEL6_2_3_1_1_1_0":8,"SCEL6_2_3_1_2_0_1":8,"SCEL6_3_2_1_0_1_1":8,"SCEL6_3_2_1_0_2_0":8,"SCEL6_6_1_1_0_0_2":8,"SCEL6_6_1_1_0_1_3":8,"SCEL6_6_1_1_0_2_1":8,"SCEL6_6_1_1_0_3_2":8,"SCEL6_6_1_1_0_5_0":8,"SCEL6_6_1_1_0_5_5":8},"supercells":{"SCEL1_1_1_1_0_0_0":{"0":{"cache":{},"dof":{"occ":[0,0,0]},"source":[{"enumerated_by":"ConfigEnumAllOccupations","step":0}]},"1":{"cache":{},"dof":{"occ":[1,0,0]},"source":[{"enumerated_by":"ConfigEnumAllOccupations","step":1}]}},"SCEL2_1_2_1_0_0_0":{"0":{"cache":{},"dof":{"occ":[1,0,0,0,0,0]},"source":[{"enumerated_by":"ConfigEnumAllOccupations","step":0}]}},"SCEL2_1_2_1_1_0_0":{"0":{"cache":{},"dof":{"occ":[1,0,0,0,0,0]},"source":[{"enumerated_by":"ConfigEnumAllOccupations","step":0}]}},"SCEL3_1_3_1_0_0_0":{"0":{"cache":{},"dof":{"occ":[1,0,0,0,0,0,0,0,0]},"source":[{"enumerated_by":"ConfigEnumAllOccupations","step":0}]},"1":{"cache":{},"dof":{"occ":[1,1,0,0,0,0,0,0,0]},"source":[{"enumerated_by":"ConfigEnumAllOccupations","step":1}]}},"SCEL3_1_3_1_1_0_0":{"0":{"cache":{},"dof":{"occ":[1,0,0,0,0,0,0,0,0]},"source":[{"enumerated_by":"ConfigEnumAllOccupations","step":0}]},"1":{"cache":{},"dof":{"occ":[1,1,0,0,0,0,0,0,0]},"source":[{"enumerated_by":"ConfigEnumAllOccupations","step":1}]}},"SCEL3_3_1_1_0_0_2":{"0":{"cache":{},"dof":{"occ":[1,0,0,0,0,0,0,0,0]},"source":[{"enumerated_by":"ConfigEnumAllOccupations","step":0}]},"1":{"cache":{},"dof":{"occ":[1,1,0,0,0,0,0,0,0]},"source":[{"enumerated_by":"ConfigEnumAllOccupations","step":1}]}},"SCEL3_3_1_1_0_1_0":{"0":{"cache":{},"dof":{"occ":[1,0,0,0,0,0,0,0,0]},"source":[{"enumerated_by":"ConfigEnumAllOccupations","step":0}]},"1":{"cache":{},"dof":{"occ":[1,1,0,0,0,0,0,0,0]},"source":[{"enumerated_by":"ConfigEnumAllOccupations","step":1}]}},"SCEL3_3_1_1_0_2_2":{"0":{"cache":{},"dof":{"occ":[1,0,0,0,0,0,0,0,0]},"source":[{"enumerated_by":"ConfigEnumAllOccupations","step":0}]},"1":{"cache":{},"dof":{"occ":[1,1,0,0,0,0,0,0,0]},"source":[{"enumerated_by":"ConfigEnumAllOccupations","step":1}]}},"SCEL4_1_4_1_0_0_0":{"0":{"cache":{},"dof":{"occ":[1,0,0,0,0,0,0,0,0,0,0,0]},"source":[{"enumerated_by":"ConfigEnumAllOccupations","step":0}]},"1":{"cache":{},"dof":{"occ":[1,1,0,0,0,0,0,0,0,0,0,0]},"source":[{"enumerated_by":"ConfigEnumAllOccupations","step":1}]},"2":{"cache":{},"dof":{"occ":[1,1,1,0,0,0,0,0,0,0,0,0]},"source":[{"enumerated_by":"ConfigEnumAllOccupations","step":2}]}},"SCEL4_1_4_1_2_0_0":{"0":{"cache":{},"dof":{"occ":[1,0,0,0,0,0,0,0,0,0,0,0]},"source":[{"enumerated_by":"ConfigEnumAllOccupations","step":0}]},"1":{"cache":{},"dof":{"occ":[1,1,0,0,0,0,0,0,0,0,0,0]},"source":[{"enumerated_by":"ConfigEnumAllOccupations","step":1}]},"2":{"cache":{},"dof":{"occ":[1,1,1,0,0,0,0,0,0,0,0,0]},"source":[{"enumerated_by":"ConfigEnumAllOccupations","step":2}]}},"SCEL4_1_4_1_3_0_0":{"0":{"cache":{},"dof":{"occ":[1,0,0,0,0,0,0,0,0,0,0,0]},"source":[{"enumerated_by":"ConfigEnumAllOccupations","step":0}]},"1":{"cache":{},"dof":{"occ":[1,1,0,0,0,0,0,0,0,0,0,0]},"source":[{"enumerated_by":"ConfigEnumAllOccupations","step":1}]},"2":{"cache":{},"dof":{"occ":[1,1,1,0,0,0,0,0,0,0,0,0]},"source":[{"enumerated_by":"ConfigEnumAllOccupations","step":2}]}},"SCEL4_2_2_1_0_0_0":{"0":{"cache":{},"dof":{"occ":[1,0,0,0,0,0,0,0,0,0,0,0]},"source":[{"enumerated_by":"ConfigEnumAllOccupations","step":0}]},"1":{"cache":{},"dof":{"occ":[1,1,1,0,0,0,0,0,0,0,0,0]},"source":[{"enumerated_by":"ConfigEnumAllOccupations","step":1}]}},"SCEL4_2_2_1_0_1_0":{"0":{"cache":{},"dof":{"occ":[1,0,0,0,0,0,0,0,0,0,0,0]},"source":[{"enumerated_by":"ConfigEnumAllOccupations","step":0}]},"1":{"cache":{},"dof":{"occ":[1,1,1,0,0,0,0,0,0,0,0,0]},"source":[{"enumerated_by":"ConfigEnumAllOccupations","step":1}]}},"SCEL4_2_2_1_0_1_1":{"0":{"cache":{},"dof":{"occ":[1,0,0,0,0,0,0,0,0,0,0,0]},"source":[{"enumerated_by":"ConfigEnumAllOccupations","step":0}]},"1":{"cache":{},"dof":{"occ":[1,1,0,0,0,0,0,0,0,0,0,0]},"source":[{"enumerated_by":"ConfigEnumAllOccupations","step":1}]},"2":{"cache":{},"dof":{"occ":[1,1,1,0,0,0,0,0,0,0,0,0]},"source":[{"enumerated_by":"ConfigEnumAllOccupations","step":2}]}},"SCEL4_4_1_1_0_0_2":{"0":{"cache":{},"dof":{"occ":[1,0,0,0,0,0,0,0,0,0,0,0]},"source":[{"enumerated_by":"ConfigEnumAllOccupations","step":0}]},"1":{"cache":{},"dof":{"occ":[1,1,0,0,0,0,0,0,0,0,0,0]},"source":[{"enumerated_by":"ConfigEnumAllOccupations","step":1}]},"2":{"cache":{},"dof":{"occ":[1,1,1,0,0,0,0,0,0,0,0,0]},"source":[{"enumerated_by":"ConfigEnumAllOccupations","step":2}]}},"SCEL4_4_1_1_0_3_0":{"0":{"cache":{},"dof":{"occ":[1,0,0,0,0,0,0,0,0,0,0,0]},"source":[{"enumerated_by":"ConfigEnumAllOccupations","step":0}]},"1":{"cache":{},"dof":{"occ":[1,1,0,0,0,0,0,0,0,0,0,0]},"source":[{"enumerated_by":"ConfigEnumAllOccupations","step":1}]},"2":{"cache":{},"dof":{"occ":[1,1,1,0,0,0,0,0,0,0,0,0]},"source":[{"enumerated_by":"ConfigEnumAllOccupations","step":2}]}},"SCEL4_4_1_1_0_3_3":{"0":{"cache":{},"dof":{"occ":[1,0,0,0,0,0,0,0,0,0,0,0]},"source":[{"enumerated_by":"ConfigEnumAllOccupations","step":0}]},"1":{"cache":{},"dof":{"occ":[1,1,0,0,0,0,0,0,0,0,0,0]},"source":[{"enumerated_by":"ConfigEnumAllOccupations","step":1}]},"2":{"cache":{},"dof":{"occ":[1,1,1,0,0,0,0,0,0,0,0,0]},"source":[{"enumerated_by":"ConfigEnumAllOccupations","step":2}]}},"SCEL5_1_5_1_0_0_0":{"0":{"cache":{},"dof":{"occ":[1,0,0,0,0,0,0,0,0,0,0,0,0,0,0]},"source":[{"enumerated_by":"ConfigEnumAllOccupations","step":0}]},"1":{"cache":{},"dof":{"occ":[1,1,0,0,0,0,0,0,0,0,0,0,0,0,0]},"source":[{"enumerated_by":"ConfigEnumAllOccupations","step":1}]},"2":{"cache":{},"dof":{"occ":[1,0,1,0,0,0,0,0,0,0,0,0,0,0,0]},"source":[{"enumerated_by":"ConfigEnumAllOccupations","step":2}]},"3":{"cache":{},"dof":{"occ":[1,1,1,0,0,0,0,0,0,0,0,0,0,0,0]},"source":[{"enumerated_by":"ConfigEnumAllOccupations","step":3}]},"4":{"cache":{},"dof":{"occ":[1,1,0,1,0,0,0,0,0,0,0,0,0,0,0]},"source":[{"enumerated_by":"ConfigEnumAllOccupations","step":4}]},"5":{"cache":{},"dof":{"occ":[1,1,1,1,0,0,0,0,0,0,0,0,0,0,0]},"source":[{"enumerated_by":"ConfigEnumAllOccupations","step":5}]}},"SCEL5_1_5_1_1_0_0":{"0":{"cache":{},"dof":{"occ":[1,0,0,0,0,0,0,0,0,0,0,0,0,0,0]},"source":[{"enumerated_by":"ConfigEnumAllOccupations","step":0}]},"1":{"cache":{},"dof":{"occ":[1,1,0,0,0,0,0,0,0,0,0,0,0,0,0]},"source":[{"enumerated_by":"ConfigEnumAllOccupations","step":1}]},"2":{"cache":{},"dof":{"occ":[1,0,1,0,0,0,0,0,0,0,0,0,0,0,0]},"source":[{"enumerated_by":"ConfigEnumAllOccupations","step":2}]},"3":{"cache":{},"dof":{"occ":[1,1,1,0,0,0,0,0,0,0,0,0,0,0,0]},"source":[{"enumerated_by":"ConfigEnumAllOccupations","step":3}]},"4":{"cache":{},"dof":{"occ":[1,1,0,1,0,0,0,0,0,0,0,0,0,0,0]},"source":[{"enumerated_by":"ConfigEnumAllOccupations","step":4}]},"5":{"cache":{},"dof":{"occ":[1,1,1,1,0,0,0,0,0,0,0,0,0,0,0]},"source":[{"enumerated_by":"ConfigEnumAllOccupations","step":5}]}},"SCEL5_1_5_1_3_0_0":{"0":{"cache":{},"dof":{"occ":[1,0,0,0,0,0,0,0,0,0,0,0,0,0,0]},"source":[{"enumerated_by":"ConfigEnumAllOccupations","step":0}]},"1":{"cache":{},"dof":{"occ":[1,1,0,0,0,0,0,0,0,0,0,0,0,0,0]},"source":[{"enumerated_by":"ConfigEnumAllOccupations","step":1}]},"2":{"cache":{},"dof":{"occ":[1,0,1,0,0,0,0,0,0,0,0,0,0,0,0]},"source":[{"enumerated_by":"ConfigEnumAllOccupations","step":2}]},"3":{"cache":{},"dof":{"occ":[1,1,1,0,0,0,0,0,0,0,0,0,0,0,0]},"source":[{"enumerated_by":"ConfigEnumAllOccupations","step":3}]},"4":{"cache":{},"dof":{"occ":[1,1,0,1,0,0,0,0,0,0,0,0,0,0,0]},"source":[{"enumerated_by":"ConfigEnumAllOccupations","step":4}]},"5":{"cache":{},"dof":{"occ":[1,1,1,1,0,0,0,0,0,0,0,0,0,0,0]},"source":[{"enumerated_by":"ConfigEnumAllOccupations","step":5}]}},"SCEL5_5_1_1_0_0_4":{"0":{"cache":{},"dof":{"occ":[1,0,0,0,0,0,0,0,0,0,0,0,0,0,0]},"source":[{"enumerated_by":"ConfigEnumAllOccupations","step":0}]},"1":{"cache":{},"dof":{"occ":[1,1,0,0,0,0,0,0,0,0,0,0,0,0,0]},"source":[{"enumerated_by":"ConfigEnumAllOccupations","step":1}]},"2":{"cache":{},"dof":{"occ":[1,0,1,0,0,0,0,0,0,0,0,0,0,0,0]},"source":[{"enumerated_by":"ConfigEnumAllOccupations","step":2}]},"3":{"cache":{},"dof":{"occ":[1,1,1,0,0,0,0,0,0,0,0,0,0,0,0]},"source":[{"enumerated_by":"ConfigEnumAllOccupations","step":3}]},"4":{"cache":{},"dof":{"occ":[1,1,0,1,0,0,0,0,0,0,0,0,0,0,0]},"source":[{"enumerated_by":"ConfigEnumAllOccupations","step":4}]},"5":{"cache":{},"dof":{"occ":[1,1,1,1,0,0,0,0,0,0,0,0,0,0,0]},"source":[{"enumerated_by":"ConfigEnumAllOccupations","step":5}]}},"SCEL5_5_1_1_0_1_0":{"0":{"cache":{},"dof":{"occ":[1,0,0,0,0,0,0,0,0,0,0,0,0,0,0]},"source":[{"enumerated_by":"ConfigEnumAllOccupations","step":0}]},"1":{"cache":{},"dof":{"occ":[1,1,0,0,0,0,0,0,0,0,0,0,0,0,0]},"source":[{"enumerated_by":"ConfigEnumAllOccupations","step":1}]},"2":{"cache":{},"dof":{"occ":[1,0,1,0,0,0,0,0,0,0,0,0,0,0,0]},"source":[{"enumerated_by":"ConfigEnumAllOccupations","step":2}]},"3":{"cache":{},"dof":{"occ":[1,1,1,0,0,0,0,0,0,0,0,0,0,0,0]},"source":[{"enumerated_by":"ConfigEnumAllOccupations","step":3}]},"4":{"cache":{},"dof":{"occ":[1,1,0,1,0,0,0,0,0,0,0,0,0,0,0]},"source":[{"enumerated_by":"ConfigEnumAllOccupations","step":4}]},"5":{"cache":{},"dof":{"occ":[1,1,1,1,0,0,0,0,0,0,0,0,0,0,0]},"source":[{"enumerated_by":"ConfigEnumAllOccupations","step":5}]}},"SCEL5_5_1_1_0_2_1":{"0":{"cache":{},"dof":{"occ":[1,0,0,0,0,0,0,0,0,0,0,0,0,0,0]},"source":[{"enumerated_by":"ConfigEnumAllOccupations","step":0}]},"1":{"cache":{},"dof":{"occ":[1,1,0,0,0,0,0,0,0,0,0,0,0,0,0]},"source":[{"enumerated_by":"ConfigEnumAllOccupations","step":1}]},"2":{"cache":{},"dof":{"occ":[1,0,1,0,0,0,0,0,0,0,0,0,0,0,0]},"source":[{"enumerated_by":"ConfigEnumAllOccupations","step":2}]},"3":{"cache":{},"dof":{"occ":[1,1,1,0,0,0,0,0,0,0,0,0,0,0,0]},"source":[{"enumerated_by":"ConfigEnumAllOccupations","step":3}]},"4":{"cache":{},"dof":{"occ":[1,1,0,1,0,0,0,0,0,0,0,0,0,0,0]},"source":[{"enumerated_by":"ConfigEnumAllOccupations","step":4}]},"5":{"cache":{},"dof":{"occ":[1,1,1,1,0,0,0,0,0,0,0,0,0,0,0]},"source":[{"enumerated_by":"ConfigEnumAllOccupations","step":5}]}},"SCEL5_5_1_1_0_2_2":{"0":{"cache":{},"dof":{"occ":[1,0,0,0,0,0,0,0,0,0,0,0,0,0,0]},"source":[{"enumerated_by":"ConfigEnumAllOccupations","step":0}]},"1":{"cache":{},"dof":{"occ":[1,1,0,0,0,0,0,0,0,0,0,0,0,0,0]},"source":[{"enumerated_by":"ConfigEnumAllOccupations","step":1}]},"2":{"cache":{},"dof":{"occ":[1,0,1,0,0,0,0,0,0,0,0,0,0,0,0]},"source":[{"enumerated_by":"ConfigEnumAllOccupations","step":2}]},"3":{"cache":{},"dof":{"occ":[1,1,1,0,0,0,0,0,0,0,0,0,0,0,0]},"source":[{"enumerated_by":"ConfigEnumAllOccupations","step":3}]},"4":{"cache":{},"dof":{"occ":[1,1,0,1,0,0,0,0,0,0,0,0,0,0,0]},"source":[{"enumerated_by":"ConfigEnumAllOccupations","step":4}]},"5":{"cache":{},"dof":{"occ":[1,1,1,1,0,0,0,0,0,0,0,0,0,0,0]},"source":[{"enumerated_by":"ConfigEnumAllOccupations","step":5}]}},"SCEL5_5_1_1_0_4_2":{"0":{"cache":{},"dof":{"occ":[1,0,0,0,0,0,0,0,0,0,0,0,0,0,0]},"source":[{"enumerated_by":"ConfigEnumAllOccupations","step":0}]},"1":{"cache":{},"dof":{"occ":[1,1,0,0,0,0,0,0,0,0,0,0,0,0,0]},"source":[{"enumerated_by":"ConfigEnumAllOccupations","step":1}]},"2":{"cache":{},"dof":{"occ":[1,0,1,0,0,0,0,0,0,0,0,0,0,0,0]},"source":[{"enumerated_by":"ConfigEnumAllOccupations","step":2}]},"3":{"cache":{},"dof":{"occ":[1,1,1,0,0,0,0,0,0,0,0,0,0,0,0]},"source":[{"enumerated_by":"ConfigEnumAllOccupations","step":3}]},"4":{"cache":{},"dof":{"occ":[1,1,0,1,0,0,0,0,0,0,0,0,0,0,0]},"source":[{"enumerated_by":"ConfigEnumAllOccupations","step":4}]},"5":{"cache":{},"dof":{"occ":[1,1,1,1,0,0,0,0,0,0,0,0,0,0,0]},"source":[{"enumerated_by":"ConfigEnumAllOccupations","step":5}]}},"SCEL6_1_6_1_0_0_0":{"0":{"cache":{},"dof":{"occ":[1,0,0,0,0,0,0,0,0,0,0,0,0,0,0,0,0,0]},"source":[{"enumerated_by":"ConfigEnumAllOccupations","step":0}]},"1":{"cache":{},"dof":{"occ":[1,1,0,0,0,0,0,0,0,0,0,0,0,0,0,0,0,0]},"source":[{"enumerated_by":"ConfigEnumAllOccupations","step":1}]},"2":{"cache":{},"dof":{"occ":[1,0,1,0,0,0,0,0,0,0,0,0,0,0,0,0,0,0]},"source":[{"enumerated_by":"ConfigEnumAllOccupations","step":2}]},"3":{"cache":{},"dof":{"occ":[1,1,1,0,0,0,0,0,0,0,0,0,0,0,0,0,0,0]},"source":[{"enumerated_by":"ConfigEnumAllOccupations","step":3}]},"4":{"cache":{},"dof":{"occ":[1,1,0,1,0,0,0,0,0,0,0,0,0,0,0,0,0,0]},"source":[{"enumerated_by":"ConfigEnumAllOccupations","step":4}]},"5":{"cache":{},"dof":{"occ":[1,1,1,1,0,0,0,0,0,0,0,0,0,0,0,0,0,0]},"source":[{"enumerated_by":"ConfigEnumAllOccupations","step":5}]},"6":{"cache":{},"dof":{"occ":[1,1,1,0,1,0,0,0,0,0,0,0,0,0,0,0,0,0]},"source":[{"enumerated_by":"ConfigEnumAllOccupations","step":6}]},"7":{"cache":{},"dof":{"occ":[1,1,1,1,1,0,0,0,0,0,0,0,0,0,0,0,0,0]},"source":[{"enumerated_by":"ConfigEnumAllOccupations","step":7}]}},"SCEL6_1_6_1_3_0_0":{"0":{"cache":{},"dof":{"occ":[1,0,0,0,0,0,0,0,0,0,0,0,0,0,0,0,0,0]},"source":[{"enumerated_by":"ConfigEnumAllOccupations","step":0}]},"1":{"cache":{},"dof":{"occ":[1,1,0,0,0,0,0,0,0,0,0,0,0,0,0,0,0,0]},"source":[{"enumerated_by":"ConfigEnumAllOccupations","step":1}]},"2":{"cache":{},"dof":{"occ":[1,0,1,0,0,0,0,0,0,0,0,0,0,0,0,0,0,0]},"source":[{"enumerated_by":"ConfigEnumAllOccupations","step":2}]},"3":{"cache":{},"dof":{"occ":[1,1,1,0,0,0,0,0,0,0,0,0,0,0,0,0,0,0]},"source":[{"enumerated_by":"ConfigEnumAllOccupations","step":3}]},"4":{"cache":{},"dof":{"occ":[1,1,0,1,0,0,0,0,0,0,0,0,0,0,0,0,0,0]},"source":[{"enumerated_by":"ConfigEnumAllOccupations","step":4}]},"5":{"cache":{},"dof":{"occ":[1,1,1,1,0,0,0,0,0,0,0,0,0,0,0,0,0,0]},"source":[{"enumerated_by":"ConfigEnumAllOccupations","step":5}]},"6":{"cache":{},"dof":{"occ":[1,1,1,0,1,0,0,0,0,0,0,0,0,0,0,0,0,0]},"source":[{"enumerated_by":"ConfigEnumAllOccupations","step":6}]},"7":{"cache":{},"dof":{"occ":[1,1,1,1,1,0,0,0,0,0,0,0,0,0,0,0,0,0]},"source":[{"enumerated_by":"ConfigEnumAllOccupations","step":7}]}},"SCEL6_1_6_1_4_0_0":{"0":{"cache":{},"dof":{"occ":[1,0,0,0,0,0,0,0,0,0,0,0,0,0,0,0,0,0]},"source":[{"enumerated_by":"ConfigEnumAllOccupations","step":0}]},"1":{"cache":{},"dof":{"occ":[1,1,0,0,0,0,0,0,0,0,0,0,0,0,0,0,0,0]},"source":[{"enumerated_by":"ConfigEnumAllOccupations","step":1}]},"2":{"cache":{},"dof":{"occ":[1,0,1,0,0,0,0,0,0,0,0,0,0,0,0,0,0,0]},"source":[{"enumerated_by":"ConfigEnumAllOccupations","step":2}]},"3":{"cache":{},"dof":{"occ":[1,1,1,0,0,0,0,0,0,0,0,0,0,0,0,0,0,0]},"source":[{"enumerated_by":"ConfigEnumAllOccupations","step":3}]},"4":{"cache":{},"dof":{"occ":[1,1,0,1,0,0,0,0,0,0,0,0,0,0,0,0,0,0]},"source":[{"enumerated_by":"ConfigEnumAllOccupations","step":4}]},"5":{"cache":{},"dof":{"occ":[1,1,1,1,0,0,0,0,0,0,0,0,0,0,0,0,0,0]},"source":[{"enumerated_by":"ConfigEnumAllOccupations","step":5}]},"6":{"cache":{},"dof":{"occ":[1,1,1,0,1,0,0,0,0,0,0,0,0,0,0,0,0,0]},"source":[{"enumerated_by":"ConfigEnumAllOccupations","step":6}]},"7":{"cache":{},"dof":{"occ":[1,1,1,1,1,0,0,0,0,0,0,0,0,0,0,0,0,0]},"source":[{"enumerated_by":"ConfigEnumAllOccupations","step":7}]}},"SCEL6_1_6_1_5_0_0":{"0":{"cache":{},"dof":{"occ":[1,0,0,0,0,0,0,0,0,0,0,0,0,0,0,0,0,0]},"source":[{"enumerated_by":"ConfigEnumAllOccupations","step":0}]},"1":{"cache":{},"dof":{"occ":[1,1,0,0,0,0,0,0,0,0,0,0,0,0,0,0,0,0]},"source":[{"enumerated_by":"ConfigEnumAllOccupations","step":1}]},"2":{"cache":{},"dof":{"occ":[1,0,1,0,0,0,0,0,0,0,0,0,0,0,0,0,0,0]},"source":[{"enumerated_by":"ConfigEnumAllOccupations","step":2}]},"3":{"cache":{},"dof":{"occ":[1,1,1,0,0,0,0,0,0,0,0,0,0,0,0,0,0,0]},"source":[{"enumerated_by":"ConfigEnumAllOccupations","step":3}]},"4":{"cache":{},"dof":{"occ":[1,1,0,1,0,0,0,0,0,0,0,0,0,0,0,0,0,0]},"source":[{"enumerated_by":"ConfigEnumAllOccupations","step":4}]},"5":{"cache":{},"dof":{"occ":[1,1,1,1,0,0,0,0,0,0,0,0,0,0,0,0,0,0]},"source":[{"enumerated_by":"ConfigEnumAllOccupations","step":5}]},"6":{"cache":{},"dof":{"occ":[1,1,1,0,1,0,0,0,0,0,0,0,0,0,0,0,0,0]},"source":[{"enumerated_by":"ConfigEnumAllOccupations","step":6}]},"7":{"cache":{},"dof":{"occ":[1,1,1,1,1,0,0,0,0,0,0,0,0,0,0,0,0,0]},"source":[{"enumerated_by":"ConfigEnumAllOccupations","step":7}]}},"SCEL6_2_3_1_0_0_1":{"0":{"cache":{},"dof":{"occ":[1,0,0,0,0,0,0,0,0,0,0,0,0,0,0,0,0,0]},"source":[{"enumerated_by":"ConfigEnumAllOccupations","step":0}]},"1":{"cache":{},"dof":{"occ":[1,1,0,0,0,0,0,0,0,0,0,0,0,0,0,0,0,0]},"source":[{"enumerated_by":"ConfigEnumAllOccupations","step":1}]},"2":{"cache":{},"dof":{"occ":[1,0,1,0,0,0,0,0,0,0,0,0,0,0,0,0,0,0]},"source":[{"enumerated_by":"ConfigEnumAllOccupations","step":2}]},"3":{"cache":{},"dof":{"occ":[1,1,1,0,0,0,0,0,0,0,0,0,0,0,0,0,0,0]},"source":[{"enumerated_by":"ConfigEnumAllOccupations","step":3}]},"4":{"cache":{},"dof":{"occ":[1,1,0,1,0,0,0,0,0,0,0,0,0,0,0,0,0,0]},"source":[{"enumerated_by":"ConfigEnumAllOccupations","step":4}]},"5":{"cache":{},"dof":{"occ":[1,1,1,1,0,0,0,0,0,0,0,0,0,0,0,0,0,0]},"source":[{"enumerated_by":"ConfigEnumAllOccupations","step":5}]},"6":{"cache":{},"dof":{"occ":[1,1,1,0,1,0,0,0,0,0,0,0,0,0,0,0,0,0]},"source":[{"enumerated_by":"ConfigEnumAllOccupations","step":6}]},"7":{"cache":{},"dof":{"occ":[1,1,1,1,1,0,0,0,0,0,0,0,0,0,0,0,0,0]},"source":[{"enumerated_by":"ConfigEnumAllOccupations","step":7}]}},"SCEL6_2_3_1_0_1_0":{"0":{"cache":{},"dof":{"occ":[1,0,0,0,0,0,0,0,0,0,0,0,0,0,0,0,0,0]},"source":[{"enumerated_by":"ConfigEnumAllOccupations","step":0}]},"1":{"cache":{},"dof":{"occ":[1,1,0,0,0,0,0,0,0,0,0,0,0,0,0,0,0,0]},"source":[{"enumerated_by":"ConfigEnumAllOccupations","step":1}]},"2":{"cache":{},"dof":{"occ":[1,0,1,0,0,0,0,0,0,0,0,0,0,0,0,0,0,0]},"source":[{"enumerated_by":"ConfigEnumAllOccupations","step":2}]},"3":{"cache":{},"dof":{"occ":[1,1,1,0,0,0,0,0,0,0,0,0,0,0,0,0,0,0]},"source":[{"enumerated_by":"ConfigEnumAllOccupations","step":3}]},"4":{"cache":{},"dof":{"occ":[1,1,0,1,0,0,0,0,0,0,0,0,0,0,0,0,0,0]},"source":[{"enumerated_by":"ConfigEnumAllOccupations","step":4}]},"5":{"cache":{},"dof":{"occ":[1,1,1,1,0,0,0,0,0,0,0,0,0,0,0,0,0,0]},"source":[{"enumerated_by":"ConfigEnumAllOccupations","step":5}]},"6":{"cache":{},"dof":{"occ":[1,1,1,0,1,0,0,0,0,0,0,0,0,0,0,0,0,0]},"source":[{"enumerated_by":"ConfigEnumAllOccupations","step":6}]},"7":{"cache":{},"dof":{"occ":[1,1,1,1,1,0,0,0,0,0,0,0,0,0,0,0,0,0]},"source":[{"enumerated_by":"ConfigEnumAllOccupations","step":7}]}},"SCEL6_2_3_1_1_1_0":{"0":{"cache":{},"dof":{"occ":[1,0,0,0,0,0,0,0,0,0,0,0,0,0,0,0,0,0]},"source":[{"enumerated_by":"ConfigEnumAllOccupations","step":0}]},"1":{"cache":{},"dof":{"occ":[1,1,0,0,0,0,0,0,0,0,0,0,0,0,0,0,0,0]},"source":[{"enumerated_by":"ConfigEnumAllOccupations","step":1}]},"2":{"cache":{},"dof":{"occ":[1,0,1,0,0,0,0,0,0,0,0,0,0,0,0,0,0,0]},"source":[{"enumerated_by":"ConfigEnumAllOccupations","step":2}]},"3":{"cache":{},"dof":{"occ":[1,1,1,0,0,0,0,0,0,0,0,0,0,0,0,0,0,0]},"source":[{"enumerated_by":"ConfigEnumAllOccupations","step":3}]},"4":{"cache":{},"dof":{"occ":[1,1,0,1,0,0,0,0,0,0,0,0,0,0,0,0,0,0]},"source":[{"enumerated_by":"ConfigEnumAllOccupations","step":4}]},"5":{"cache":{},"dof":{"occ":[1,1,1,1,0,0,0,0,0,0,0,0,0,0,0,0,0,0]},"source":[{"enumerated_by":"ConfigEnumAllOccupations","step":5}]},"6":{"cache":{},"dof":{"occ":[1,1,1,0,1,0,0,0,0,0,0,0,0,0,0,0,0,0]},"source":[{"enumerated_by":"ConfigEnumAllOccupations","step":6}]},"7":{"cache":{},"dof":{"occ":[1,1,1,1,1,0,0,0,0,0,0,0,0,0,0,0,0,0]},"source":[{"enumerated_by":"ConfigEnumAllOccupations","step":7}]}},"SCEL6_2_3_1_2_0_1":{"0":{"cache":{},"dof":{"occ":[1,0,0,0,0,0,0,0,0,0,0,0,0,0,0,0,0,0]},"source":[{"enumerated_by":"ConfigEnumAllOccupations","step":0}]},"1":{"cache":{},"dof":{"occ":[1,1,0,0,0,0,0,0,0,0,0,0,0,0,0,0,0,0]},"source":[{"enumerated_by":"ConfigEnumAllOccupations","step":1}]},"2":{"cache":{},"dof":{"occ":[1,0,1,0,0,0,0,0,0,0,0,0,0,0,0,0,0,0]},"source":[{"enumerated_by":"ConfigEnumAllOccupations","step":2}]},"3":{"cache":{},"dof":{"occ":[1,1,1,0,0,0,0,0,0,0,0,0,0,0,0,0,0,0]},"source":[{"enumerated_by":"ConfigEnumAllOccupations","step":3}]},"4":{"cache":{},"dof":{"occ":[1,1,0,1,0,0,0,0,0,0,0,0,0,0,0,0,0,0]},"source":[{"enumerated_by":"ConfigEnumAllOccupations","step":4}]},"5":{"cache":{},"dof":{"occ":[1,1,1,1,0,0,0,0,0,0,0,0,0,0,0,0,0,0]},"source":[{"enumerated_by":"ConfigEnumAllOccupations","step":5}]},"6":{"cache":{},"dof":{"occ":[1,1,1,0,1,0,0,0,0,0,0,0,0,0,0,0,0,0]},"source":[{"enumerated_by":"ConfigEnumAllOccupations","step":6}]},"7":{"cache":{},"dof":{"occ":[1,1,1,1,1,0,0,0,0,0,0,0,0,0,0,0,0,0]},"source":[{"enumerated_by":"ConfigEnumAllOccupations","step":7}]}},"SCEL6_3_2_1_0_1_1":{"0":{"cache":{},"dof":{"occ":[1,0,0,0,0,0,0,0,0,0,0,0,0,0,0,0,0,0]},"source":[{"enumerated_by":"ConfigEnumAllOccupations","step":0}]},"1":{"cache":{},"dof":{"occ":[1,1,0,0,0,0,0,0,0,0,0,0,0,0,0,0,0,0]},"source":[{"enumerated_by":"ConfigEnumAllOccupations","step":1}]},"2":{"cache":{},"dof":{"occ":[1,0,1,0,0,0,0,0,0,0,0,0,0,0,0,0,0,0]},"source":[{"enumerated_by":"ConfigEnumAllOccupations","step":2}]},"3":{"cache":{},"dof":{"occ":[1,1,1,0,0,0,0,0,0,0,0,0,0,0,0,0,0,0]},"source":[{"enumerated_by":"ConfigEnumAllOccupations","step":3}]},"4":{"cache":{},"dof":{"occ":[1,1,0,1,0,0,0,0,0,0,0,0,0,0,0,0,0,0]},"source":[{"enumerated_by":"ConfigEnumAllOccupations","step":4}]},"5":{"cache":{},"dof":{"occ":[1,1,1,1,0,0,0,0,0,0,0,0,0,0,0,0,0,0]},"source":[{"enumerated_by":"ConfigEnumAllOccupations","step":5}]},"6":{"cache":{},"dof":{"occ":[1,1,1,0,1,0,0,0,0,0,0,0,0,0,0,0,0,0]},"source":[{"enumerated_by":"ConfigEnumAllOccupations","step":6}]},"7":{"cache":{},"dof":{"occ":[1,1,1,1,1,0,0,0,0,0,0,0,0,0,0,0,0,0]},"source":[{"enumerated_by":"ConfigEnumAllOccupations","step":7}]}},"SCEL6_3_2_1_0_2_0":{"0":{"cache":{},"dof":{"occ":[1,0,0,0,0,0,0,0,0,0,0,0,0,0,0,0,0,0]},"source":[{"enumerated_by":"ConfigEnumAllOccupations","step":0}]},"1":{"cache":{},"dof":{"occ":[1,1,0,0,0,0,0,0,0,0,0,0,0,0,0,0,0,0]},"source":[{"enumerated_by":"ConfigEnumAllOccupations","step":1}]},"2":{"cache":{},"dof":{"occ":[1,0,1,0,0,0,0,0,0,0,0,0,0,0,0,0,0,0]},"source":[{"enumerated_by":"ConfigEnumAllOccupations","step":2}]},"3":{"cache":{},"dof":{"occ":[1,1,1,0,0,0,0,0,0,0,0,0,0,0,0,0,0,0]},"source":[{"enumerated_by":"ConfigEnumAllOccupations","step":3}]},"4":{"cache":{},"dof":{"occ":[1,1,0,1,0,0,0,0,0,0,0,0,0,0,0,0,0,0]},"source":[{"enumerated_by":"ConfigEnumAllOccupations","step":4}]},"5":{"cache":{},"dof":{"occ":[1,1,1,1,0,0,0,0,0,0,0,0,0,0,0,0,0,0]},"source":[{"enumerated_by":"ConfigEnumAllOccupations","step":5}]},"6":{"cache":{},"dof":{"occ":[1,1,1,0,1,0,0,0,0,0,0,0,0,0,0,0,0,0]},"source":[{"enumerated_by":"ConfigEnumAllOccupations","step":6}]},"7":{"cache":{},"dof":{"occ":[1,1,1,1,1,0,0,0,0,0,0,0,0,0,0,0,0,0]},"source":[{"enumerated_by":"ConfigEnumAllOccupations","step":7}]}},"SCEL6_6_1_1_0_0_2":{"0":{"cache":{},"dof":{"occ":[1,0,0,0,0,0,0,0,0,0,0,0,0,0,0,0,0,0]},"source":[{"enumerated_by":"ConfigEnumAllOccupations","step":0}]},"1":{"cache":{},"dof":{"occ":[1,1,0,0,0,0,0,0,0,0,0,0,0,0,0,0,0,0]},"source":[{"enumerated_by":"ConfigEnumAllOccupations","step":1}]},"2":{"cache":{},"dof":{"occ":[1,0,1,0,0,0,0,0,0,0,0,0,0,0,0,0,0,0]},"source":[{"enumerated_by":"ConfigEnumAllOccupations","step":2}]},"3":{"cache":{},"dof":{"occ":[1,1,1,0,0,0,0,0,0,0,0,0,0,0,0,0,0,0]},"source":[{"enumerated_by":"ConfigEnumAllOccupations","step":3}]},"4":{"cache":{},"dof":{"occ":[1,1,0,1,0,0,0,0,0,0,0,0,0,0,0,0,0,0]},"source":[{"enumerated_by":"ConfigEnumAllOccupations","step":4}]},"5":{"cache":{},"dof":{"occ":[1,1,1,1,0,0,0,0,0,0,0,0,0,0,0,0,0,0]},"source":[{"enumerated_by":"ConfigEnumAllOccupations","step":5}]},"6":{"cache":{},"dof":{"occ":[1,1,1,0,1,0,0,0,0,0,0,0,0,0,0,0,0,0]},"source":[{"enumerated_by":"ConfigEnumAllOccupations","step":6}]},"7":{"cache":{},"dof":{"occ":[1,1,1,1,1,0,0,0,0,0,0,0,0,0,0,0,0,0]},"source":[{"enumerated_by":"ConfigEnumAllOccupations","step":7}]}},"SCEL6_6_1_1_0_1_3":{"0":{"cache":{},"dof":{"occ":[1,0,0,0,0,0,0,0,0,0,0,0,0,0,0,0,0,0]},"source":[{"enumerated_by":"ConfigEnumAllOccupations","step":0}]},"1":{"cache":{},"dof":{"occ":[1,1,0,0,0,0,0,0,0,0,0,0,0,0,0,0,0,0]},"source":[{"enumerated_by":"ConfigEnumAllOccupations","step":1}]},"2":{"cache":{},"dof":{"occ":[1,0,1,0,0,0,0,0,0,0,0,0,0,0,0,0,0,0]},"source":[{"enumerated_by":"ConfigEnumAllOccupations","step":2}]},"3":{"cache":{},"dof":{"occ":[1,1,1,0,0,0,0,0,0,0,0,0,0,0,0,0,0,0]},"source":[{"enumerated_by":"ConfigEnumAllOccupations","step":3}]},"4":{"cache":{},"dof":{"occ":[1,1,0,1,0,0,0,0,0,0,0,0,0,0,0,0,0,0]},"source":[{"enumerated_by":"ConfigEnumAllOccupations","step":4}]},"5":{"cache":{},"dof":{"occ":[1,1,1,1,0,0,0,0,0,0,0,0,0,0,0,0,0,0]},"source":[{"enumerated_by":"ConfigEnumAllOccupations","step":5}]},"6":{"cache":{},"dof":{"occ":[1,1,1,0,1,0,0,0,0,0,0,0,0,0,0,0,0,0]},"source":[{"enumerated_by":"ConfigEnumAllOccupations","step":6}]},"7":{"cache":{},"dof":{"occ":[1,1,1,1,1,0,0,0,0,0,0,0,0,0,0,0,0,0]},"source":[{"enumerated_by":"ConfigEnumAllOccupations","step":7}]}},"SCEL6_6_1_1_0_2_1":{"0":{"cache":{},"dof":{"occ":[1,0,0,0,0,0,0,0,0,0,0,0,0,0,0,0,0,0]},"source":[{"enumerated_by":"ConfigEnumAllOccupations","step":0}]},"1":{"cache":{},"dof":{"occ":[1,1,0,0,0,0,0,0,0,0,0,0,0,0,0,0,0,0]},"source":[{"enumerated_by":"ConfigEnumAllOccupations","step":1}]},"2":{"cache":{},"dof":{"occ":[1,0,1,0,0,0,0,0,0,0,0,0,0,0,0,0,0,0]},"source":[{"enumerated_by":"ConfigEnumAllOccupations","step":2}]},"3":{"cache":{},"dof":{"occ":[1,1,1,0,0,0,0,0,0,0,0,0,0,0,0,0,0,0]},"source":[{"enumerated_by":"ConfigEnumAllOccupations","step":3}]},"4":{"cache":{},"dof":{"occ":[1,1,0,1,0,0,0,0,0,0,0,0,0,0,0,0,0,0]},"source":[{"enumerated_by":"ConfigEnumAllOccupations","step":4}]},"5":{"cache":{},"dof":{"occ":[1,1,1,1,0,0,0,0,0,0,0,0,0,0,0,0,0,0]},"source":[{"enumerated_by":"ConfigEnumAllOccupations","step":5}]},"6":{"cache":{},"dof":{"occ":[1,1,1,0,1,0,0,0,0,0,0,0,0,0,0,0,0,0]},"source":[{"enumerated_by":"ConfigEnumAllOccupations","step":6}]},"7":{"cache":{},"dof":{"occ":[1,1,1,1,1,0,0,0,0,0,0,0,0,0,0,0,0,0]},"source":[{"enumerated_by":"ConfigEnumAllOccupations","step":7}]}},"SCEL6_6_1_1_0_3_2":{"0":{"cache":{},"dof":{"occ":[1,0,0,0,0,0,0,0,0,0,0,0,0,0,0,0,0,0]},"source":[{"enumerated_by":"ConfigEnumAllOccupations","step":0}]},"1":{"cache":{},"dof":{"occ":[1,1,0,0,0,0,0,0,0,0,0,0,0,0,0,0,0,0]},"source":[{"enumerated_by":"ConfigEnumAllOccupations","step":1}]},"2":{"cache":{},"dof":{"occ":[1,0,1,0,0,0,0,0,0,0,0,0,0,0,0,0,0,0]},"source":[{"enumerated_by":"ConfigEnumAllOccupations","step":2}]},"3":{"cache":{},"dof":{"occ":[1,1,1,0,0,0,0,0,0,0,0,0,0,0,0,0,0,0]},"source":[{"enumerated_by":"ConfigEnumAllOccupations","step":3}]},"4":{"cache":{},"dof":{"occ":[1,1,0,1,0,0,0,0,0,0,0,0,0,0,0,0,0,0]},"source":[{"enumerated_by":"ConfigEnumAllOccupations","step":4}]},"5":{"cache":{},"dof":{"occ":[1,1,1,1,0,0,0,0,0,0,0,0,0,0,0,0,0,0]},"source":[{"enumerated_by":"ConfigEnumAllOccupations","step":5}]},"6":{"cache":{},"dof":{"occ":[1,1,1,0,1,0,0,0,0,0,0,0,0,0,0,0,0,0]},"source":[{"enumerated_by":"ConfigEnumAllOccupations","step":6}]},"7":{"cache":{},"dof":{"occ":[1,1,1,1,1,0,0,0,0,0,0,0,0,0,0,0,0,0]},"source":[{"enumerated_by":"ConfigEnumAllOccupations","step":7}]}},"SCEL6_6_1_1_0_5_0":{"0":{"cache":{},"dof":{"occ":[1,0,0,0,0,0,0,0,0,0,0,0,0,0,0,0,0,0]},"source":[{"enumerated_by":"ConfigEnumAllOccupations","step":0}]},"1":{"cache":{},"dof":{"occ":[1,1,0,0,0,0,0,0,0,0,0,0,0,0,0,0,0,0]},"source":[{"enumerated_by":"ConfigEnumAllOccupations","step":1}]},"2":{"cache":{},"dof":{"occ":[1,0,1,0,0,0,0,0,0,0,0,0,0,0,0,0,0,0]},"source":[{"enumerated_by":"ConfigEnumAllOccupations","step":2}]},"3":{"cache":{},"dof":{"occ":[1,1,1,0,0,0,0,0,0,0,0,0,0,0,0,0,0,0]},"source":[{"enumerated_by":"ConfigEnumAllOccupations","step":3}]},"4":{"cache":{},"dof":{"occ":[1,1,0,1,0,0,0,0,0,0,0,0,0,0,0,0,0,0]},"source":[{"enumerated_by":"ConfigEnumAllOccupations","step":4}]},"5":{"cache":{},"dof":{"occ":[1,1,1,1,0,0,0,0,0,0,0,0,0,0,0,0,0,0]},"source":[{"enumerated_by":"ConfigEnumAllOccupations","step":5}]},"6":{"cache":{},"dof":{"occ":[1,1,1,0,1,0,0,0,0,0,0,0,0,0,0,0,0,0]},"source":[{"enumerated_by":"ConfigEnumAllOccupations","step":6}]},"7":{"cache":{},"dof":{"occ":[1,1,1,1,1,0,0,0,0,0,0,0,0,0,0,0,0,0]},"source":[{"enumerated_by":"ConfigEnumAllOccupations","step":7}]}},"SCEL6_6_1_1_0_5_5":{"0":{"cache":{},"dof":{"occ":[1,0,0,0,0,0,0,0,0,0,0,0,0,0,0,0,0,0]},"source":[{"enumerated_by":"ConfigEnumAllOccupations","step":0}]},"1":{"cache":{},"dof":{"occ":[1,1,0,0,0,0,0,0,0,0,0,0,0,0,0,0,0,0]},"source":[{"enumerated_by":"ConfigEnumAllOccupations","step":1}]},"2":{"cache":{},"dof":{"occ":[1,0,1,0,0,0,0,0,0,0,0,0,0,0,0,0,0,0]},"source":[{"enumerated_by":"ConfigEnumAllOccupations","step":2}]},"3":{"cache":{},"dof":{"occ":[1,1,1,0,0,0,0,0,0,0,0,0,0,0,0,0,0,0]},"source":[{"enumerated_by":"ConfigEnumAllOccupations","step":3}]},"4":{"cache":{},"dof":{"occ":[1,1,0,1,0,0,0,0,0,0,0,0,0,0,0,0,0,0]},"source":[{"enumerated_by":"ConfigEnumAllOccupations","step":4}]},"5":{"cache":{},"dof":{"occ":[1,1,1,1,0,0,0,0,0,0,0,0,0,0,0,0,0,0]},"source":[{"enumerated_by":"ConfigEnumAllOccupations","step":5}]},"6":{"cache":{},"dof":{"occ":[1,1,1,0,1,0,0,0,0,0,0,0,0,0,0,0,0,0]},"source":[{"enumerated_by":"ConfigEnumAllOccupations","step":6}]},"7":{"cache":{},"dof":{"occ":[1,1,1,1,1,0,0,0,0,0,0,0,0,0,0,0,0,0]},"source":[{"enumerated_by":"ConfigEnumAllOccupations","step":7}]}}},"version":"1.0"}
