# Supplementary material for: Design Guidelines for Two-Dimensional Transition Metal Dichalcogenide Alloys
Source: Chem Mater. 2022 Nov 29;34(23):10279–90. doi: 10.1021/acs.chemmater.2c01390 (PMC9753562; doi:10.1021/acs.chemmater.2c01390)
Supplement: Supplementary file 2 — cm2c01390_si_002.zip [file cm2c01390_si_002.zip › dataset/configurational_sampling/W-SeTe2/p-WTe2/training_data/SCEL3_3_1_1_0_1_0/556/POSCAR]

SCEL3_3_1_1_0_1_0/556
1.00000000
0.00000000 6.47400000 0.00000000
-10.74360000 0.00000000 0.00000000
3.58120000 0.00000000 24.22090000
Se Te W 
8 4 6 
Direct
0.22238333 0.05503333 0.41510000 Se
0.22238333 0.38836667 0.41510000 Se
0.22238333 0.72170000 0.41510000 Se
0.72888333 -0.10303333 0.44090000 Se
0.38368333 -0.05503333 0.58490000 Se
0.38368333 0.61163333 0.58490000 Se
0.87718333 0.10303333 0.55910000 Se
0.87718333 0.76970000 0.55910000 Se
0.72888333 0.23030000 0.44090000 Te
0.72888333 0.56363333 0.44090000 Te
0.38368333 0.27830000 0.58490000 Te
0.87718333 0.43636667 0.55910000 Te
0.48043333 0.08476667 0.50430000 W
0.48043333 0.41810000 0.50430000 W
0.48043333 0.75143333 0.50430000 W
0.12563333 -0.08476667 0.49570000 W
0.12563333 0.24856667 0.49570000 W
0.12563333 0.58190000 0.49570000 W
