# Supplementary material for: Design Guidelines for Two-Dimensional Transition Metal Dichalcogenide Alloys
Source: Chem Mater. 2022 Nov 29;34(23):10279–90. doi: 10.1021/acs.chemmater.2c01390 (PMC9753562; doi:10.1021/acs.chemmater.2c01390)
Supplement: Supplementary file 2 — cm2c01390_si_002.zip [file cm2c01390_si_002.zip › dataset/configurational_sampling/W-SeTe2/p-WTe2/training_data/SCEL3_3_1_1_0_1_0/308/POSCAR]

SCEL3_3_1_1_0_1_0/308
1.00000000
0.00000000 6.47400000 0.00000000
-10.74360000 0.00000000 0.00000000
3.58120000 0.00000000 24.22090000
Se Te W 
5 7 6 
Direct
0.22238333 0.05503333 0.41510000 Se
0.22238333 0.38836667 0.41510000 Se
0.22238333 0.72170000 0.41510000 Se
0.87718333 0.10303333 0.55910000 Se
0.87718333 0.43636667 0.55910000 Se
0.72888333 -0.10303333 0.44090000 Te
0.72888333 0.23030000 0.44090000 Te
0.72888333 0.56363333 0.44090000 Te
0.38368333 -0.05503333 0.58490000 Te
0.38368333 0.27830000 0.58490000 Te
0.38368333 0.61163333 0.58490000 Te
0.87718333 0.76970000 0.55910000 Te
0.48043333 0.08476667 0.50430000 W
0.48043333 0.41810000 0.50430000 W
0.48043333 0.75143333 0.50430000 W
0.12563333 -0.08476667 0.49570000 W
0.12563333 0.24856667 0.49570000 W
0.12563333 0.58190000 0.49570000 W
